# Supplementary material for: SkeletalVis: an exploration and meta-analysis data portal of cross-species skeletal transcriptomics data
Source: Bioinformatics. 2018 Nov 27;35(13):2283–90. doi: 10.1093/bioinformatics/bty947 (PMC6596879; doi:10.1093/bioinformatics/bty947)
Supplement: bty947_Supplementary_Data [file bty947_supplementary_data.zip]

Archive with 9 entries (9 files):
- SupplementryFigures.docx
- SupplementryTable1_SearchTerms.xlsx
- SupplementryTable2_SummaryofDatasets.xlsx
- SupplementryTable3_ValidationExps.xls
- SupplementryTable4_GenePertubationTopAssocations.xlsx
- SupplementryTable5_GroupDetails.xlsx
- SupplementryTable6_GroupConsensusSigs.xlsx
- SupplementryTable7_GroupDrugsMimic.xlsx
- SupplementryTable8_GroupDrugsReverse.xlsx
