# Supplementary material for: SkeletalVis: an exploration and meta-analysis data portal of cross-species skeletal transcriptomics data
Source: Bioinformatics. 2018 Nov 27;35(13):2283–90. doi: 10.1093/bioinformatics/bty947 (PMC6596879; doi:10.1093/bioinformatics/bty947)
Supplement: bty947_Supplementary_Data [file bty947_supplementary_data.zip › SupplementryTable1_SearchTerms.xlsx]

## Sheet: Sheet1
Search Terms
Arthritis
Bone
Cartilage
Chondrocyte
Chondrodysplasia
Growth Plate
MSC
Osteoarthritis
Osteoblast
Osteoclast
Osteocyte
Osteoporosis
Rheumatoid Arthritis
Skeletal Disease
