# Supplementary material for: SkeletalVis: an exploration and meta-analysis data portal of cross-species skeletal transcriptomics data
Source: Bioinformatics. 2018 Nov 27;35(13):2283–90. doi: 10.1093/bioinformatics/bty947 (PMC6596879; doi:10.1093/bioinformatics/bty947)
Supplement: bty947_Supplementary_Data [file bty947_supplementary_data.zip › SupplementryTable2_SummaryofDatasets.xlsx]

## Sheet: Sheet1
accession	comparison	comparisonsText	Accession	Description	PMID	Species	Tissue	ExpType	Perturbation	Effect	Type	foldChangeOnly	platform	sigDiffExpGenes
GSE17563	1	Differentiating precursorvsPrecursor	GSE17563_1	RANKL induced osteoclastogenesis	12215257	Mouse	Bone	Development	Osteoclast differentiation time course		Microarray	1	Affymetrix
GSE17563	2	OsteoclastvsDifferentiating precursor	GSE17563_2	RANKL induced osteoclastogenesis	12215257	Mouse	Bone	Development	Osteoclast differentiation time course		Microarray	1	Affymetrix
E-GEOD-2154	2	X12vsX9	E-GEOD-2154_2	Chondrocyte differentiation	16135533	Mouse	Embryo	Development	Chondrocyte differentiation		Microarray	0	Affymetrix	170
E-GEOD-2154	1	X15vsX12	E-GEOD-2154_1	Chondrocyte differentiation	16135533	Mouse	Embryo	Development	Chondrocyte differentiation		Microarray	0	Affymetrix	76
E-GEOD-2154	4	X6vsX3	E-GEOD-2154_4	Chondrocyte differentiation	16135533	Mouse	Embryo	Development	Chondrocyte differentiation		Microarray	0	Affymetrix	552
E-GEOD-2154	3	X9vsX6	E-GEOD-2154_3	Chondrocyte differentiation	16135533	Mouse	Embryo	Development	Chondrocyte differentiation		Microarray	0	Affymetrix	210
GSE112809	1	PBMC after 56 days of CPN10 treatmentvsPBMC at baseline	GSE112809_1	Treatment of rheumatoid arthritis patients with chaperonin 10	16950363	Human	Blood	Disease	Rheumatoid arthritis		Microarray	1	Affymetrix
E-GEOD-6119	2	glucosaminevscontrol	E-GEOD-6119_2	Chondrocytes treated with glucosamine and/or IL-1beta	17109745	Rat	Cartilage	Exogenous	Glucosamine and/or IL1B		Microarray	0	Affymetrix	1902
E-GEOD-6119	3	IL-1 and glucosaminevscontrol	E-GEOD-6119_3	Chondrocytes treated with glucosamine and/or IL-1beta	17109745	Rat	Cartilage	Exogenous	Glucosamine and/or IL1B		Microarray	0	Affymetrix	1892
E-GEOD-6119	1	IL-1vscontrol	E-GEOD-6119_1	Chondrocytes treated with glucosamine and/or IL-1beta	17109745	Rat	Cartilage	Exogenous	Glucosamine and/or IL1B		Microarray	0	Affymetrix	1940
GSE4481	2	H.CNP at 10exp(-6) MvsH.vehicle: BSA/HCL 1.0 Mm	GSE4481_2	C-type natriuretic peptide (CNP) treated embryonic tibia	17374144	Mouse	Embryo	Exogenous	CNP		Microarray	0	Affymetrix	196
GSE4481	3	M.CNP at 10exp(-6) MvsM.vehicle: BSA/HCL 1.0 Mm	GSE4481_3	C-type natriuretic peptide (CNP) treated embryonic tibia	17374144	Mouse	Embryo	Exogenous	CNP		Microarray	0	Affymetrix	0
GSE4481	1	R/P.CNP at 10exp(-6) MvsR/P.vehicle: BSA/HCL 1.0 Mm	GSE4481_1	C-type natriuretic peptide (CNP) treated embryonic tibia	17374144	Mouse	Embryo	Exogenous	CNP		Microarray	0	Affymetrix	0
E-GEOD-8077	1	contralateral osteoarthritis inductionvsipsilateral osteoarthritic induction	E-GEOD-8077_1	Rat model of surgically induced knee osteoarthritis	17530714	Rat	Cartilage	Disease	Surgically induced knee osteoarthritis		Microarray	0	Affymetrix	176
E-GEOD-8077	2	contralateral osteoarthritis inductionvssham surgery	E-GEOD-8077_2	Rat model of surgically induced knee osteoarthritis	17530714	Rat	Cartilage	Disease	Surgically induced knee osteoarthritis		Microarray	0	Affymetrix	42
E-GEOD-8077	3	ipsilateral osteoarthritic inductionvssham surgery	E-GEOD-8077_3	Rat model of surgically induced knee osteoarthritis	17530714	Rat	Cartilage	Disease	Surgically induced knee osteoarthritis		Microarray	0	Affymetrix	204
GSE7669	1	fibroblasts_RAvsfibroblasts_OA	GSE7669_1	Synovial fibroblasts from rheumatoid arthritis and osteoarthritis	17594488	Human	Synovium	Disease	Osteoarthritis	RA	Microarray	0	Affymetrix	37
GSE7683	2	DEX-treated embryonic primary chondrocyte cultures, incubated for 24vsDMSO-treated embryonic primary chondrocyte cultures, incubated for 24	GSE7683_2	Dexamethasone-treated primary chondrocytes	17603917	Mouse	Cartilage	Exogenous	dexamethasone		Microarray	0	Affymetrix	240
GSE7683	1	DEX-treated embryonic primary chondrocyte cultures, incubated for 6vsDMSO-treated embryonic primary chondrocyte cultures, incubated for 6	GSE7683_1	Dexamethasone-treated primary chondrocytes	17603917	Mouse	Cartilage	Exogenous	dexamethasone		Microarray	0	Affymetrix	109
GSE9247	1	MS-275 treated MC3T3 micevsDMSO treated MC3T3 mice	GSE9247_1	Histone deacetylase inhibitors in osteoblast development	17925016	Mouse	Bone	Exogenous	trichostatin A or MS-275 or valproic acid	HDAC inhibition	Microarray	0	Affymetrix	368
GSE9247	2	TSA treated MC3T3 micevsDMSO treated MC3T3 mice	GSE9247_2	Histone deacetylase inhibitors in osteoblast development	17925016	Mouse	Bone	Exogenous	trichostatin A or MS-275 or valproic acid	HDAC inhibition	Microarray	0	Affymetrix	2743
GSE9247	3	VPA treated MC3T3 micevsDMSO treated MC3T3 mice	GSE9247_3	Histone deacetylase inhibitors in osteoblast development	17925016	Mouse	Bone	Exogenous	trichostatin A or MS-275 or valproic acid	HDAC inhibition	Microarray	0	Affymetrix	196
GSE9329	1	OsteoarthritisvsRhumatoid arthritis	GSE9329_1	Rheumatoid arthritis and osteoarthritis synovial membrane	18187038	Human	Synovium	Disease	RA	Osteoarthritis	Microarray	1	Affymetrix
E-GEOD-10024	1	NDSF stimulated chondrocytesvsunstimulated chondrocytes	E-GEOD-10024_1	3D cultured chondrocytes treated RA/control synovial fibroblast media	18205922	Human	Cartilage	Exogenous	Rheumatoid arthritis supernatant		Microarray	1	Affymetrix
E-GEOD-10024	2	RASF stimulated chondrocytesvsunstimulated chondrocytes	E-GEOD-10024_2	3D cultured chondrocytes treated RA/control synovial fibroblast media	18205922	Human	Cartilage	Exogenous	Rheumatoid arthritis supernatant		Microarray	1	Affymetrix
E-MEXP-1244	1	dexamethasonevsnone	E-MEXP-1244_1	ATDC5 chondrocyte cell line treated with dexamethasone	18381927	Mouse	Cell line	Exogenous	dexamethasone		Microarray	1	Affymetrix
GSE7116	3	Multiple Myeloma patient on bisphosphonate therapy without osteonecrosis of the jawvsHealthy volunteer	GSE7116_3	Osteonecrosis of the jaw peripheral blood mono nuclear cells	18413829	Human	Blood	Disease	Osteonecrosis		Microarray	0	Affymetrix	186
GSE7116	2	Multiple Myeloma patient with osteonecrosis of the jawvsHealthy volunteer	GSE7116_2	Osteonecrosis of the jaw peripheral blood mono nuclear cells	18413829	Human	Blood	Disease	Osteonecrosis		Microarray	0	Affymetrix	23
GSE7116	1	Multiple Myeloma patient with osteonecrosis of the jawvsMultiple Myeloma patient on bisphosphonate therapy without osteonecrosis of the jaw	GSE7116_1	Osteonecrosis of the jaw peripheral blood mono nuclear cells	18413829	Human	Blood	Disease	Osteonecrosis		Microarray	0	Affymetrix	504
GSE37219	1	NFATc1 fl/fl MxCre+vsNFATc1 fl/fl MxCre-	GSE37219_1	NFATc1-deficient osteoclasts	18846253	Mouse	Bone	Gene perturbation	NFATc1	Knockout	Microarray	1	Affymetrix
GSE13590	2	antimicroRNA-140vsantimicroRNA-449	GSE13590_2	Silencing and overexpression of miR-140	18945805	Mouse	Cell line	Gene perturbation	miR-140	Overexpression Knockdown	Microarray	0	Affymetrix	11
GSE13590	1	siRNA-140vssiRNA-96	GSE13590_1	Silencing and overexpression of miR-140	18945805	Mouse	Cell line	Gene perturbation	miR-140	Overexpression Knockdown	Microarray	0	Affymetrix	761
GSE10555	1	osteoblast Slc39a13 knockoutvsosteoblast wild type	GSE10555_1	Slc39a13 knockout osteoblasts	18985159	Mouse	Bone	Gene perturbation	Slc39a13	Knockout	Microarray	1	Affymetrix
GSE10556	1	chondrocyte Slc39a13 knockoutvschondrocyte wild type	GSE10556_1	Slc39a13 knockout chondrocytes	18985159	Mouse	Cartilage	Gene perturbation	Slc39a13	Knockout	Microarray	0	Affymetrix	347
E-GEOD-12860	4	Chondrocytes stimulated with azathioprine (imurek) treated RASFvsNDSF stimulated chondrocytes	E-GEOD-12860_4	Human chondrocytes antirheumatic drug response	19192274	Human	Cartilage	Exogenous	Antirheumatic drugs		Microarray	1	Affymetrix
E-GEOD-12860	8	Chondrocytes stimulated with chloroquine phosphate (resochin) treated RASFvsNDSF stimulated chondrocytes	E-GEOD-12860_8	Human chondrocytes antirheumatic drug response	19192274	Human	Cartilage	Exogenous	Antirheumatic drugs		Microarray	1	Affymetrix
E-GEOD-12860	5	Chondrocytes stimulated with diclofenac treated RASFvsNDSF stimulated chondrocytes	E-GEOD-12860_5	Human chondrocytes antirheumatic drug response	19192274	Human	Cartilage	Exogenous	Antirheumatic drugs		Microarray	1	Affymetrix
E-GEOD-12860	6	Chondrocytes stimulated with methylprednisolone (urbason) treated RASFvsNDSF stimulated chondrocytes	E-GEOD-12860_6	Human chondrocytes antirheumatic drug response	19192274	Human	Cartilage	Exogenous	Antirheumatic drugs		Microarray	1	Affymetrix
E-GEOD-12860	2	Chondrocytes stimulated with prednisolone (solu-decortin) treated RASFvsNDSF stimulated chondrocytes	E-GEOD-12860_2	Human chondrocytes antirheumatic drug response	19192274	Human	Cartilage	Exogenous	Antirheumatic drugs		Microarray	1	Affymetrix
E-GEOD-12860	3	Chondrocytes stimulated with prioxicam treated RASFvsNDSF stimulated chondrocytes	E-GEOD-12860_3	Human chondrocytes antirheumatic drug response	19192274	Human	Cartilage	Exogenous	Antirheumatic drugs		Microarray	1	Affymetrix
E-GEOD-12860	7	Chondrocytes stimulated with sodium aurothiomalate (tauredon) treated RASFvsNDSF stimulated chondrocytes	E-GEOD-12860_7	Human chondrocytes antirheumatic drug response	19192274	Human	Cartilage	Exogenous	Antirheumatic drugs		Microarray	1	Affymetrix
E-GEOD-12860	1	RASF stimulated chondrocytesvsNDSF stimulated chondrocytes	E-GEOD-12860_1	Human chondrocytes antirheumatic drug response	19192274	Human	Cartilage	Exogenous	Antirheumatic drugs		Microarray	1	Affymetrix
E-GEOD-9451	4	adipocytevsiliac	E-GEOD-9451_4	Mesenchymal stem cell differentiation	19228201	Human	Bone	Tissue	Differentiation		Microarray	0	Affymetrix	2185
E-GEOD-9451	1	chondrocytevsiliac	E-GEOD-9451_1	Mesenchymal stem cell differentiation	19228201	Human	Bone	Tissue	Differentiation		Microarray	0	Affymetrix	2296
E-GEOD-9451	3	fibroblastvsiliac	E-GEOD-9451_3	Mesenchymal stem cell differentiation	19228201	Human	Bone	Tissue	Differentiation		Microarray	0	Affymetrix	1886
E-GEOD-9451	2	osteoblastvsiliac	E-GEOD-9451_2	Mesenchymal stem cell differentiation	19228201	Human	Bone	Tissue	Differentiation		Microarray	0	Affymetrix	1920
GSE10575	1	migratory cells only found in diseased OA tissue with stem cell characteristicsvshealthy chondrocytes	GSE10575_1	Osteoarthritis chondroprogenitor cells	19341622	Human	Cartilage	Disease	Osteoarthritis		Microarray	0	Affymetrix	29
GSE10575	2	Osteocytes/-blasts in P2 from human bone chips of patients with OAvshealthy chondrocytes	GSE10575_2	Osteoarthritis chondroprogenitor cells	19341622	Human	Cartilage	Disease	Osteoarthritis		Microarray	0	Affymetrix	1075
GSE10575	3	T/C-28 cells (fetal human sternal chondrocytes, immortalized, M.Goldring)vshealthy chondrocytes	GSE10575_3	Osteoarthritis chondroprogenitor cells	19341622	Human	Cartilage	Disease	Osteoarthritis		Microarray	0	Affymetrix	5436
GSE15615	1	TNFalphavsno cytokine	GSE15615_1	Stimulation of RA synovial fibroblasts with IL1B or TNF	19389237	Human	Synovium	Exogenous	IL1B or TNF		Microarray	0	Affymetrix	2973
GSE13604	1	mesenchymal stem cells treated 8 hours with BMP6vsmesenchymal stem cells cultured 8 hours without BMP6	GSE13604_1	MSCs treated for 8 hours with BMP6	19473525	Human	Bone	Exogenous	BMP6		Microarray	0	Affymetrix	375
GSE13837	8	TGF stimulated synovial fibroblasts (12h).osteoarthritisvsTGF stimulated synovial fibroblasts (0h).osteoarthritis	GSE13837_8	TGFb or TNFa treated synovium from rheumatoid arthritis or osteoarthritis	19622164	Human	Synovium	Disease	Osteoarthritis Rheumatoid arthritis	TNF and TGFB	Microarray	0	Affymetrix	1731
GSE13837	4	TGF stimulated synovial fibroblasts (12h).rheumatoid arthritisvsTGF stimulated synovial fibroblasts (0h).rheumatoid arthritis	GSE13837_4	TGFb or TNFa treated synovium from rheumatoid arthritis or osteoarthritis	19622164	Human	Synovium	Disease	Osteoarthritis Rheumatoid arthritis	TNF and TGFB	Microarray	0	Affymetrix	1085
GSE13837	12	TGF stimulated synovial fibroblasts (12h).rheumatoid arthritisvsTGF stimulated synovial fibroblasts (12h).osteoarthritis	GSE13837_12	TGFb or TNFa treated synovium from rheumatoid arthritis or osteoarthritis	19622164	Human	Synovium	Disease	Osteoarthritis Rheumatoid arthritis	TNF and TGFB	Microarray	0	Affymetrix	931
GSE13837	5	TGF stimulated synovial fibroblasts (1h).osteoarthritisvsTGF stimulated synovial fibroblasts (0h).osteoarthritis	GSE13837_5	TGFb or TNFa treated synovium from rheumatoid arthritis or osteoarthritis	19622164	Human	Synovium	Disease	Osteoarthritis Rheumatoid arthritis	TNF and TGFB	Microarray	0	Affymetrix	24
GSE13837	1	TGF stimulated synovial fibroblasts (1h).rheumatoid arthritisvsTGF stimulated synovial fibroblasts (0h).rheumatoid arthritis	GSE13837_1	TGFb or TNFa treated synovium from rheumatoid arthritis or osteoarthritis	19622164	Human	Synovium	Disease	Osteoarthritis Rheumatoid arthritis	TNF and TGFB	Microarray	0	Affymetrix	28
GSE13837	9	TGF stimulated synovial fibroblasts (1h).rheumatoid arthritisvsTGF stimulated synovial fibroblasts (1h).osteoarthritis	GSE13837_9	TGFb or TNFa treated synovium from rheumatoid arthritis or osteoarthritis	19622164	Human	Synovium	Disease	Osteoarthritis Rheumatoid arthritis	TNF and TGFB	Microarray	0	Affymetrix	1100
GSE13837	6	TGF stimulated synovial fibroblasts (2h).osteoarthritisvsTGF stimulated synovial fibroblasts (0h).osteoarthritis	GSE13837_6	TGFb or TNFa treated synovium from rheumatoid arthritis or osteoarthritis	19622164	Human	Synovium	Disease	Osteoarthritis Rheumatoid arthritis	TNF and TGFB	Microarray	0	Affymetrix	235
GSE13837	2	TGF stimulated synovial fibroblasts (2h).rheumatoid arthritisvsTGF stimulated synovial fibroblasts (0h).rheumatoid arthritis	GSE13837_2	TGFb or TNFa treated synovium from rheumatoid arthritis or osteoarthritis	19622164	Human	Synovium	Disease	Osteoarthritis Rheumatoid arthritis	TNF and TGFB	Microarray	0	Affymetrix	163
GSE13837	10	TGF stimulated synovial fibroblasts (2h).rheumatoid arthritisvsTGF stimulated synovial fibroblasts (2h).osteoarthritis	GSE13837_10	TGFb or TNFa treated synovium from rheumatoid arthritis or osteoarthritis	19622164	Human	Synovium	Disease	Osteoarthritis Rheumatoid arthritis	TNF and TGFB	Microarray	0	Affymetrix	1131
GSE13837	7	TGF stimulated synovial fibroblasts (4h).osteoarthritisvsTGF stimulated synovial fibroblasts (0h).osteoarthritis	GSE13837_7	TGFb or TNFa treated synovium from rheumatoid arthritis or osteoarthritis	19622164	Human	Synovium	Disease	Osteoarthritis Rheumatoid arthritis	TNF and TGFB	Microarray	0	Affymetrix	530
GSE13837	3	TGF stimulated synovial fibroblasts (4h).rheumatoid arthritisvsTGF stimulated synovial fibroblasts (0h).rheumatoid arthritis	GSE13837_3	TGFb or TNFa treated synovium from rheumatoid arthritis or osteoarthritis	19622164	Human	Synovium	Disease	Osteoarthritis Rheumatoid arthritis	TNF and TGFB	Microarray	0	Affymetrix	537
GSE13837	11	TGF stimulated synovial fibroblasts (4h).rheumatoid arthritisvsTGF stimulated synovial fibroblasts (4h).osteoarthritis	GSE13837_11	TGFb or TNFa treated synovium from rheumatoid arthritis or osteoarthritis	19622164	Human	Synovium	Disease	Osteoarthritis Rheumatoid arthritis	TNF and TGFB	Microarray	0	Affymetrix	1129
GSE13837	20	TNF stimulated synovial fibroblasts (12h).osteoarthritisvsTNF stimulated synovial fibroblasts (0h).osteoarthritis	GSE13837_20	TGFb or TNFa treated synovium from rheumatoid arthritis or osteoarthritis	19622164	Human	Synovium	Disease	Osteoarthritis Rheumatoid arthritis	TNF and TGFB	Microarray	0	Affymetrix	945
GSE13837	16	TNF stimulated synovial fibroblasts (12h).rheumatoid arthritisvsTNF stimulated synovial fibroblasts (0h).rheumatoid arthritis	GSE13837_16	TGFb or TNFa treated synovium from rheumatoid arthritis or osteoarthritis	19622164	Human	Synovium	Disease	Osteoarthritis Rheumatoid arthritis	TNF and TGFB	Microarray	0	Affymetrix	1836
GSE13837	24	TNF stimulated synovial fibroblasts (12h).rheumatoid arthritisvsTNF stimulated synovial fibroblasts (12h).osteoarthritis	GSE13837_24	TGFb or TNFa treated synovium from rheumatoid arthritis or osteoarthritis	19622164	Human	Synovium	Disease	Osteoarthritis Rheumatoid arthritis	TNF and TGFB	Microarray	0	Affymetrix	1317
GSE13837	17	TNF stimulated synovial fibroblasts (1h).osteoarthritisvsTNF stimulated synovial fibroblasts (0h).osteoarthritis	GSE13837_17	TGFb or TNFa treated synovium from rheumatoid arthritis or osteoarthritis	19622164	Human	Synovium	Disease	Osteoarthritis Rheumatoid arthritis	TNF and TGFB	Microarray	0	Affymetrix	93
GSE13837	13	TNF stimulated synovial fibroblasts (1h).rheumatoid arthritisvsTNF stimulated synovial fibroblasts (0h).rheumatoid arthritis	GSE13837_13	TGFb or TNFa treated synovium from rheumatoid arthritis or osteoarthritis	19622164	Human	Synovium	Disease	Osteoarthritis Rheumatoid arthritis	TNF and TGFB	Microarray	0	Affymetrix	145
GSE13837	21	TNF stimulated synovial fibroblasts (1h).rheumatoid arthritisvsTNF stimulated synovial fibroblasts (1h).osteoarthritis	GSE13837_21	TGFb or TNFa treated synovium from rheumatoid arthritis or osteoarthritis	19622164	Human	Synovium	Disease	Osteoarthritis Rheumatoid arthritis	TNF and TGFB	Microarray	0	Affymetrix	942
GSE13837	18	TNF stimulated synovial fibroblasts (2h).osteoarthritisvsTNF stimulated synovial fibroblasts (0h).osteoarthritis	GSE13837_18	TGFb or TNFa treated synovium from rheumatoid arthritis or osteoarthritis	19622164	Human	Synovium	Disease	Osteoarthritis Rheumatoid arthritis	TNF and TGFB	Microarray	0	Affymetrix	381
GSE13837	14	TNF stimulated synovial fibroblasts (2h).rheumatoid arthritisvsTNF stimulated synovial fibroblasts (0h).rheumatoid arthritis	GSE13837_14	TGFb or TNFa treated synovium from rheumatoid arthritis or osteoarthritis	19622164	Human	Synovium	Disease	Osteoarthritis Rheumatoid arthritis	TNF and TGFB	Microarray	0	Affymetrix	496
GSE13837	22	TNF stimulated synovial fibroblasts (2h).rheumatoid arthritisvsTNF stimulated synovial fibroblasts (2h).osteoarthritis	GSE13837_22	TGFb or TNFa treated synovium from rheumatoid arthritis or osteoarthritis	19622164	Human	Synovium	Disease	Osteoarthritis Rheumatoid arthritis	TNF and TGFB	Microarray	0	Affymetrix	989
GSE13837	19	TNF stimulated synovial fibroblasts (4h).osteoarthritisvsTNF stimulated synovial fibroblasts (0h).osteoarthritis	GSE13837_19	TGFb or TNFa treated synovium from rheumatoid arthritis or osteoarthritis	19622164	Human	Synovium	Disease	Osteoarthritis Rheumatoid arthritis	TNF and TGFB	Microarray	0	Affymetrix	965
GSE13837	15	TNF stimulated synovial fibroblasts (4h).rheumatoid arthritisvsTNF stimulated synovial fibroblasts (0h).rheumatoid arthritis	GSE13837_15	TGFb or TNFa treated synovium from rheumatoid arthritis or osteoarthritis	19622164	Human	Synovium	Disease	Osteoarthritis Rheumatoid arthritis	TNF and TGFB	Microarray	0	Affymetrix	1248
GSE13837	23	TNF stimulated synovial fibroblasts (4h).rheumatoid arthritisvsTNF stimulated synovial fibroblasts (4h).osteoarthritis	GSE13837_23	TGFb or TNFa treated synovium from rheumatoid arthritis or osteoarthritis	19622164	Human	Synovium	Disease	Osteoarthritis Rheumatoid arthritis	TNF and TGFB	Microarray	0	Affymetrix	995
E-GEOD-15118	2	The CH10T1/2 cell line transfected with the R150C variant PTHR1 treated for one hour with PTHrPvsThe CH10T1/2 cell line transfected with the R150C variant PTHR1 treated with carrier	E-GEOD-15118_2	PTHR1 (R150C) model of enchondromas in CH10T1/2 cell line	19647223	Mouse	Cell line	Disease Gene perturbation	Pthr1	Overexpression	Microarray	1	Affymetrix
E-GEOD-15118	3	The CH10T1/2 cell line transfected with the R150C variant PTHR1 treated for one hour with PTHrPvsThe CH10T1/2 cell line transfected with the wild type PTHR1 treated with PTHrP	E-GEOD-15118_3	PTHR1 (R150C) model of enchondromas in CH10T1/2 cell line	19647223	Mouse	Cell line	Disease Gene perturbation	Pthr1	Overexpression	Microarray	1	Affymetrix
E-GEOD-15118	4	The CH10T1/2 cell line transfected with the R150C variant PTHR1 treated with carriervsThe CH10T1/2 cell line transfected with the wild type PTHR1	E-GEOD-15118_4	PTHR1 (R150C) model of enchondromas in CH10T1/2 cell line	19647223	Mouse	Cell line	Disease Gene perturbation	Pthr1	Overexpression	Microarray	1	Affymetrix
E-GEOD-15118	1	The CH10T1/2 cell line transfected with the wild type PTHR1 treated with PTHrPvsThe CH10T1/2 cell line transfected with the wild type PTHR1	E-GEOD-15118_1	PTHR1 (R150C) model of enchondromas in CH10T1/2 cell line	19647223	Mouse	Cell line	Disease Gene perturbation	Pthr1	Overexpression	Microarray	1	Affymetrix
GSE16464	2	3D-cultured chondrocytes from OAvsmonolayer chondrocytes from OA	GSE16464_2	3D and monolayer cultured chondrocytes	19723327	Human	Cartilage	Disease	Osteoarthritis	3D culture	Microarray	1	Affymetrix
GSE16464	1	monolayer chondrocytes from OAvsmonolayer chondrocytes from normal	GSE16464_1	3D and monolayer cultured chondrocytes	19723327	Human	Cartilage	Disease	Osteoarthritis	3D culture	Microarray	1	Affymetrix
E-MEXP-2019	1	intermediate cell derived from dendritic cellsvsdendritic cell	E-MEXP-2019_1	Human osteoclastic differentiating from dendritic cells and monocytes	19775202	Human	Bone	Development	Osteoclast from monocytes or denricites		Microarray	0	Affymetrix	1
E-MEXP-2019	3	intermediate cell derived from monocytesvsmonocyte	E-MEXP-2019_3	Human osteoclastic differentiating from dendritic cells and monocytes	19775202	Human	Bone	Development	Osteoclast from monocytes or denricites		Microarray	0	Affymetrix	0
E-MEXP-2019	2	osteoclast derived from dendritic cellsvsintermediate cell derived from dendritic cells	E-MEXP-2019_2	Human osteoclastic differentiating from dendritic cells and monocytes	19775202	Human	Bone	Development	Osteoclast from monocytes or denricites		Microarray	0	Affymetrix	375
E-MEXP-2019	4	osteoclast derived from monocytesvsintermediate cell derived from monocytes	E-MEXP-2019_4	Human osteoclastic differentiating from dendritic cells and monocytes	19775202	Human	Bone	Development	Osteoclast from monocytes or denricites		Microarray	0	Affymetrix	83
GSE17348	1	conditioned medium of MDA-PCa2b cellsvsconditioned medium of PC-3 cells	GSE17348_1	Effects of prostate cancer cells on osteoblasts	19796718	Mouse	Bone	Culture	Prostate cell media		Microarray	1	Affymetrix
E-GEOD-17473	1	tissue: TMJ condyle; developmental stage: embryo; age: E16.5vstissue: TMJ fossa; developmental stage: embryo; age: E16.5	E-GEOD-17473_1	Mouse embryonic E16.5 temporomandibular joint	19815519	Mouse	Bone	Tissue	Chondyl fossa		Microarray	0	Affymetrix	0
GSE18738	1	hypertrophic zonevsreserve zone	GSE18738_1	Bovine Hypertrophic Growth Plate and Reserve Zone Chondrocytes	19897599	Cow	Cartilage	Tissue	Hypertrophic Growth Plate and Reserve Zone		Microarray	0	Affymetrix	747
E-MEXP-2276	1	thanatophoric dysplasiavsnormal	E-MEXP-2276_1	Thanatophoric dysplasia cartilage	19898608	Human	Cartilage	Disease	Thanatophoric dysplasia		Microarray	0	Affymetrix	0
GSE16981	1	Hypertrophic zone.1 weekvsProliferative zone.1 week	GSE16981_1	Rat growth plates zones and time course	20096814	Rat	Cartilage	Tissue	Hypertrophic or Proliferative or Resting		Microarray	0	Affymetrix	2680
GSE16981	3	Hypertrophic zone.1 weekvsResting zone.1 week	GSE16981_3	Rat growth plates zones and time course	20096814	Rat	Cartilage	Tissue	Hypertrophic or Proliferative or Resting		Microarray	0	Affymetrix	3001
GSE16981	4	Hypertrophic zone.1 weekvsResting zone.1 week	GSE16981_4	Rat growth plates zones and time course	20096814	Rat	Cartilage	Tissue	Hypertrophic or Proliferative or Resting		Microarray	0	Affymetrix	3001
GSE16981	7	Proliferative and early hypertrophic zone.12weeksvsProliferative and early hypertrophic zone.9weeks	GSE16981_7	Rat growth plates zones and time course	20096814	Rat	Cartilage	Tissue	Hypertrophic or Proliferative or Resting		Microarray	0	Affymetrix	43
GSE16981	5	Proliferative and early hypertrophic zone.6weeksvsProliferative and early hypertrophic zone.3weeks	GSE16981_5	Rat growth plates zones and time course	20096814	Rat	Cartilage	Tissue	Hypertrophic or Proliferative or Resting		Microarray	0	Affymetrix	146
GSE16981	6	Proliferative and early hypertrophic zone.9weeksvsProliferative and early hypertrophic zone.6weeks	GSE16981_6	Rat growth plates zones and time course	20096814	Rat	Cartilage	Tissue	Hypertrophic or Proliferative or Resting		Microarray	0	Affymetrix	86
GSE16981	2	Resting zone.1 weekvsProliferative zone.1 week	GSE16981_2	Rat growth plates zones and time course	20096814	Rat	Cartilage	Tissue	Hypertrophic or Proliferative or Resting		Microarray	0	Affymetrix	1111
GSE19060	1	OAvsNormal	GSE19060_1	Osteoarthritic meniscus	20109188	Human	Meniscus	Disease	Osteoarthritis		Microarray	0	Affymetrix	1
E-GEOD-15069	1	LY294002-treated embryonic primary chondrocyte cultures, incubated for 24hrs.vsDMSO-treated embryonic primary chondrocyte cultures, incubated for 24hrs.	E-GEOD-15069_1	Mouse chondrocytes treated with MEK/ERK pathway inhibitors	20111593	Mouse	Cartilage	Exogenous	MEK/ERK pathway inhibitors		Microarray	0	Affymetrix	205
E-GEOD-15069	2	SB202190-treated embryonic primary chondrocyte cultures, incubated for 24hrs.vsDMSO-treated embryonic primary chondrocyte cultures, incubated for 24hrs.	E-GEOD-15069_2	Mouse chondrocytes treated with MEK/ERK pathway inhibitors	20111593	Mouse	Cartilage	Exogenous	MEK/ERK pathway inhibitors		Microarray	0	Affymetrix	155
E-GEOD-15069	3	TSA-treated embryonic primary chondrocyte cultures, incubated for 24hrs.vsDMSO-treated embryonic primary chondrocyte cultures, incubated for 24hrs.	E-GEOD-15069_3	Mouse chondrocytes treated with MEK/ERK pathway inhibitors	20111593	Mouse	Cartilage	Exogenous	MEK/ERK pathway inhibitors		Microarray	0	Affymetrix	3181
E-GEOD-15069	4	UO126-treated embryonic primary chondrocyte cultures, incubated for 24hrs.vsDMSO-treated embryonic primary chondrocyte cultures, incubated for 24hrs.	E-GEOD-15069_4	Mouse chondrocytes treated with MEK/ERK pathway inhibitors	20111593	Mouse	Cartilage	Exogenous	MEK/ERK pathway inhibitors		Microarray	0	Affymetrix	181
GSE15083	1	persistentvsextended	GSE15083_1	Synovial fluid mononuclear cells from persistent and extended oligoarticular JIA	20127724	Human	Synovium	Disease	juvenile idiopathic arthritis		Microarray	0	Affymetrix	0
E-MEXP-2291	2	annulus fibrosusvsarticular cartilage	E-MEXP-2291_2	Bovine nucleus pulposus articular cartilage and annulus fibrosus	20149220	Cow	Cartilage	Tissue	nucleus pulposus/articular cartilage/annulus fibrosus		Microarray	1	Affymetrix
E-MEXP-2291	3	nucleus pulposusvsannulus fibrosus	E-MEXP-2291_3	Bovine nucleus pulposus articular cartilage and annulus fibrosus	20149220	Cow	Cartilage	Tissue	nucleus pulposus/articular cartilage/annulus fibrosus		Microarray	1	Affymetrix
E-MEXP-2291	1	nucleus pulposusvsarticular cartilage	E-MEXP-2291_1	Bovine nucleus pulposus articular cartilage and annulus fibrosus	20149220	Cow	Cartilage	Tissue	nucleus pulposus/articular cartilage/annulus fibrosus		Microarray	1	Affymetrix
E-GEOD-18647	3	Cre-;Tgfbr2lox/wt.Intervertebral disc (IVD)vsCre-;Tgfbr2lox/wt.Vertebrae	E-GEOD-18647_3	Tgfbr2 knockout in embryonic intervertebral disc and vertebrae	20214815	Mouse	Cartilage	Gene perturbation	Tgfbr2	Knockout	Microarray	0	Affymetrix	0
E-GEOD-18647	1	Cre-;Tgfbr2lox/wt.Intervertebral disc (IVD)vsCre+;Tgfbr2lox/lox.Intervertebral disc (IVD)	E-GEOD-18647_1	Tgfbr2 knockout in embryonic intervertebral disc and vertebrae	20214815	Mouse	Cartilage	Gene perturbation	Tgfbr2	Knockout	Microarray	0	Affymetrix	0
E-GEOD-18647	2	Cre-;Tgfbr2lox/wt.VertebraevsCre+;Tgrbr2lox.lox.Vertebrae	E-GEOD-18647_2	Tgfbr2 knockout in embryonic intervertebral disc and vertebrae	20214815	Mouse	Cartilage	Gene perturbation	Tgfbr2	Knockout	Microarray	0	Affymetrix	0
E-GEOD-18647	4	Cre+;Tgfbr2lox/lox.Intervertebral disc (IVD)vsCre+;Tgrbr2lox.lox.Vertebrae	E-GEOD-18647_4	Tgfbr2 knockout in embryonic intervertebral disc and vertebrae	20214815	Mouse	Cartilage	Gene perturbation	Tgfbr2	Knockout	Microarray	0	Affymetrix	50
E-GEOD-18648	2	BMP4vsnone	E-GEOD-18648_2	TGF-beta and BMP mediated gene expression in cultured sclerotome	20214815	Mouse	Cartilage	Exogenous	TGF-beta and/or BMP4		Microarray	0	Affymetrix	708
E-GEOD-18648	1	TGF-beta1vsnone	E-GEOD-18648_1	TGF-beta and BMP mediated gene expression in cultured sclerotome	20214815	Mouse	Cartilage	Exogenous	TGF-beta and/or BMP4		Microarray	0	Affymetrix	493
E-MTAB-5023	1	Mesenchymal cell-specific homozygous deletion of SbdsvsSbds wildtype	E-MTAB-5023_1	Sbds knockout osteoblasts	20305640	Mouse	Bone	Gene perturbation	Sbds	Knockout	Microarray	0	Affymetrix	0
GSE18394	1	chondrocytes_day28vsMSC_day0	GSE18394_1	Bovine mesenchymal stem cell chondrogenesis	20367254	Cow	Cartilage	Development	MSC differentiation		Microarray	0	Affymetrix	3505
GSE18394	2	chondrocytes_day28vsMSC_day28	GSE18394_2	Bovine mesenchymal stem cell chondrogenesis	20367254	Cow	Cartilage	Development	MSC differentiation		Microarray	0	Affymetrix	1647
GSE18394	3	MSC_day28vsMSC_day0	GSE18394_3	Bovine mesenchymal stem cell chondrogenesis	20367254	Cow	Cartilage	Development	MSC differentiation		Microarray	0	Affymetrix	3329
GSE20850	1	osteoclasts cultured in the presence of M-CSF plus RANKL for six daysvsmacrophages cultured in the presence of M-CSF for six days	GSE20850_1	Cultured macrophages and osteoclasts	20368579	Mouse	Bone	Tissue	Macrophages	osteoclasts	Microarray	1	Affymetrix
E-GEOD-16007	1	microRNA-140 depletionvscontrol	E-GEOD-16007_1	MiR-140 knockout chondrocytes	20466812	Mouse	Cartilage	Gene perturbation	miR-140	Knockout	Microarray	1	Affymetrix
GSE17569	2	ALCAM(-) Sca-1(+)vsALCAM(-) Sca-1(-)	GSE17569_2	Endosteal cell populations	20472830	Mouse	Bone	Tissue	Endosteal cell populations		Microarray	1	Affymetrix
GSE17569	1	ALCAM(+) Sca-1(-)vsALCAM(-) Sca-1(-)	GSE17569_1	Endosteal cell populations	20472830	Mouse	Bone	Tissue	Endosteal cell populations		Microarray	1	Affymetrix
GSE17570	2	PDGFRa(+) Sca-1(-)vsPDGFRa(-) Sca-1(-)	GSE17570_2	Endosteal cell populations	20472830	Mouse	Bone	Tissue	Endosteal cell populations		Microarray	1	Affymetrix
GSE17570	1	PDGFRa(+) Sca-1(+)vsPDGFRa(-) Sca-1(-)	GSE17570_1	Endosteal cell populations	20472830	Mouse	Bone	Tissue	Endosteal cell populations		Microarray	1	Affymetrix
GSE27492	1	Ankle.D01vsAnkle.D00	GSE27492_1	Synovial fluid cells from a mouse model of autoantibody-mediated arthritis timecourse	20506316	Mouse	Synovium	Disease	autoantibody-mediated arthritis		Microarray	0	Affymetrix	2
GSE27492	2	Ankle.D03vsAnkle.D00	GSE27492_2	Synovial fluid cells from a mouse model of autoantibody-mediated arthritis timecourse	20506316	Mouse	Synovium	Disease	autoantibody-mediated arthritis		Microarray	0	Affymetrix	143
GSE27492	3	Ankle.D07vsAnkle.D00	GSE27492_3	Synovial fluid cells from a mouse model of autoantibody-mediated arthritis timecourse	20506316	Mouse	Synovium	Disease	autoantibody-mediated arthritis		Microarray	0	Affymetrix	585
GSE27492	4	Ankle.D12vsAnkle.D00	GSE27492_4	Synovial fluid cells from a mouse model of autoantibody-mediated arthritis timecourse	20506316	Mouse	Synovium	Disease	autoantibody-mediated arthritis		Microarray	0	Affymetrix	452
GSE27492	5	Ankle.D18vsAnkle.D00	GSE27492_5	Synovial fluid cells from a mouse model of autoantibody-mediated arthritis timecourse	20506316	Mouse	Synovium	Disease	autoantibody-mediated arthritis		Microarray	0	Affymetrix	341
GSE27492	6	Synovial fluid.D07vsSynovial fluid.D03	GSE27492_6	Synovial fluid cells from a mouse model of autoantibody-mediated arthritis timecourse	20506316	Mouse	Synovium	Disease	autoantibody-mediated arthritis		Microarray	0	Affymetrix	318
GSE27492	7	Synovial fluid.D12vsSynovial fluid.D03	GSE27492_7	Synovial fluid cells from a mouse model of autoantibody-mediated arthritis timecourse	20506316	Mouse	Synovium	Disease	autoantibody-mediated arthritis		Microarray	0	Affymetrix	256
GSE27492	8	Synovial fluid.D18vsSynovial fluid.D03	GSE27492_8	Synovial fluid cells from a mouse model of autoantibody-mediated arthritis timecourse	20506316	Mouse	Synovium	Disease	autoantibody-mediated arthritis		Microarray	0	Affymetrix	348
GSE22925	1	Wild type mice, endothelial, G-CSFvsWild type mice, endothelial, untreated	GSE22925_1	G-CSF treated endothelial/osteoblasts	20516641	Mouse	Bone	Exogenous	G-CSF		Microarray	0	Affymetrix	617
GSE22925	2	Wild type mice, osteoblasts, G-CSFvsWild type mice, osteoblasts, untreated	GSE22925_2	G-CSF treated endothelial/osteoblasts	20516641	Mouse	Bone	Exogenous	G-CSF		Microarray	0	Affymetrix	589
GSE21639	1	RAW_RL_day1vsRAW_CTRL_day1	GSE21639_1	RANKL treatment in RAW 264.7 osteoclast differentiation	20633538	Mouse	Cell line	Exogenous	RANKL		Microarray	1	Affymetrix
GSE21639	2	RAW_RL_day2vsRAW_CTRL_day2	GSE21639_2	RANKL treatment in RAW 264.7 osteoclast differentiation	20633538	Mouse	Cell line	Exogenous	RANKL		Microarray	1	Affymetrix
GSE21639	3	RAW_RL_day4vsRAW_CTRL_day4	GSE21639_3	RANKL treatment in RAW 264.7 osteoclast differentiation	20633538	Mouse	Cell line	Exogenous	RANKL		Microarray	1	Affymetrix
GSE21639	4	RAW_RL_day5vsRAW_CTRL_day5	GSE21639_4	RANKL treatment in RAW 264.7 osteoclast differentiation	20633538	Mouse	Cell line	Exogenous	RANKL		Microarray	1	Affymetrix
GSE21710	2	time: 12 hvstime: 0 h	GSE21710_2	Insulin response in IGF-1 KO mice	20655471	Mouse	Bone	Gene perturbation	IGF-1 receptor	Knockout	Microarray	1	Affymetrix
GSE21710	1	time: 24 hvstime: 0 h	GSE21710_1	Insulin response in IGF-1 KO mice	20655471	Mouse	Bone	Gene perturbation	IGF-1 receptor	Knockout	Microarray	1	Affymetrix
GSE21710	3	time: 6 hvstime: 0 h	GSE21710_3	Insulin response in IGF-1 KO mice	20655471	Mouse	Bone	Gene perturbation	IGF-1 receptor	Knockout	Microarray	1	Affymetrix
GSE21093	1	RCCSvscontrol	GSE21093_1	Osteoclast Differentiation in Modeled Microgravity	20717918	Mouse	Cell line	Culture	Microgravity		Microarray	1	1C-Agilent
GSE16749	3	RAW 264.7, RANKL + M-CSF, miR-155vsRAW 264.7, Unstimulated, miR-155	GSE16749_3	miR-155 role in osteoclast differentiation	20720163	Mouse	Cell line	Gene perturbation	miR-155	Overexpression	Microarray	1	Affymetrix-ST
GSE16749	1	RAW 264.7, RANKL + M-CSFvsRAW 264.7, Unstimulated	GSE16749_1	miR-155 role in osteoclast differentiation	20720163	Mouse	Cell line	Gene perturbation	miR-155	Overexpression	Microarray	1	Affymetrix-ST
GSE16749	2	RAW 264.7, Unstimulated, miR-155vsRAW 264.7, Unstimulated	GSE16749_2	miR-155 role in osteoclast differentiation	20720163	Mouse	Cell line	Gene perturbation	miR-155	Overexpression	Microarray	1	Affymetrix-ST
E-MEXP-2488	1	articular cartilagevsnucleus pulposus	E-MEXP-2488_1	nucleus pulposus vs articular cartilage cell types	20722018	Human	Cartilage	Tissue	human nucleus pulposus cartilage		Microarray	0	Affymetrix	2650
GSE21959	1	HSF (healthy synovial fibroblasts) gene expression under hypoxic conditionsvsHSF (healthy synovial fibroblasts) gene expression under normoxic conditions	GSE21959_1	Response to hypoxia of normal and rheumatoid arthritis synovial fibroblasts	20848564	Human	Synovium	Culture	Hypoxia		Microarray	0	1C-Agilent	780
GSE21959	2	RASF (rheumatoid arthritis synovial fibroblasts) gene expression under hypoxic conditionsvsRASF (rheumatoid arthritis synovial fibroblasts) gene expression under normoxic conditions	GSE21959_2	Response to hypoxia of normal and rheumatoid arthritis synovial fibroblasts	20848564	Human	Synovium	Culture	Hypoxia		Microarray	0	1C-Agilent	570
E-GEOD-1919	7	osteoarthritis.non-steroidal anti-inflammatory drugsvsnormal donor.none	E-GEOD-1919_7	Human osteoarthritis or rheumatoid arthritis synovium treated with drug regimes	20858714	Human	Synovium	Disease	RA and Osteoarthritis		Microarray	1	Affymetrix
E-GEOD-1919	9	osteoarthritis.non-steroidal anti-inflammatory drugsvsosteoarthritis.none	E-GEOD-1919_9	Human osteoarthritis or rheumatoid arthritis synovium treated with drug regimes	20858714	Human	Synovium	Disease	RA and Osteoarthritis		Microarray	1	Affymetrix
E-GEOD-1919	8	osteoarthritis.nonevsnormal donor.none	E-GEOD-1919_8	Human osteoarthritis or rheumatoid arthritis synovium treated with drug regimes	20858714	Human	Synovium	Disease	RA and Osteoarthritis		Microarray	1	Affymetrix
E-GEOD-1919	5	rheumatoid arthritis.disease modifying antirheumatic drugs, non-steroidal anti-inflammatory drugs, steroidsvsnormal donor.none	E-GEOD-1919_5	Human osteoarthritis or rheumatoid arthritis synovium treated with drug regimes	20858714	Human	Synovium	Disease	RA and Osteoarthritis		Microarray	1	Affymetrix
E-GEOD-1919	3	rheumatoid arthritis.disease modifying antirheumatic drugs, non-steroidal anti-inflammatory drugs, steroidsvsrheumatoid arthritis.disease modifying antirheumatic drugs	E-GEOD-1919_3	Human osteoarthritis or rheumatoid arthritis synovium treated with drug regimes	20858714	Human	Synovium	Disease	RA and Osteoarthritis		Microarray	1	Affymetrix
E-GEOD-1919	2	rheumatoid arthritis.disease modifying antirheumatic drugs, non-steroidal anti-inflammatory drugs, steroidsvsrheumatoid arthritis.non-steroidal anti-inflammatory drugs	E-GEOD-1919_2	Human osteoarthritis or rheumatoid arthritis synovium treated with drug regimes	20858714	Human	Synovium	Disease	RA and Osteoarthritis		Microarray	1	Affymetrix
E-GEOD-1919	4	rheumatoid arthritis.disease modifying antirheumatic drugsvsnormal donor.none	E-GEOD-1919_4	Human osteoarthritis or rheumatoid arthritis synovium treated with drug regimes	20858714	Human	Synovium	Disease	RA and Osteoarthritis		Microarray	1	Affymetrix
E-GEOD-1919	1	rheumatoid arthritis.disease modifying antirheumatic drugsvsrheumatoid arthritis.non-steroidal anti-inflammatory drugs	E-GEOD-1919_1	Human osteoarthritis or rheumatoid arthritis synovium treated with drug regimes	20858714	Human	Synovium	Disease	RA and Osteoarthritis		Microarray	1	Affymetrix
E-GEOD-1919	6	rheumatoid arthritis.non-steroidal anti-inflammatory drugsvsnormal donor.none	E-GEOD-1919_6	Human osteoarthritis or rheumatoid arthritis synovium treated with drug regimes	20858714	Human	Synovium	Disease	RA and Osteoarthritis		Microarray	1	Affymetrix
E-GEOD-19664	4	Pooled_10_Chondros_d3vsPooled_9_Chondros_d0	E-GEOD-19664_4	Osteoarthritic chondrocytes and MSCs during chondrogenic differentiation	20883804	Human	Cartilage	Development	Timecourse		Microarray	1	Affymetrix
E-GEOD-19664	5	Pooled_11_Chondros_d7vsPooled_10_Chondros_d3	E-GEOD-19664_5	Osteoarthritic chondrocytes and MSCs during chondrogenic differentiation	20883804	Human	Cartilage	Development	Timecourse		Microarray	1	Affymetrix
E-GEOD-19664	6	Pooled_12_Chondros_d14vsPooled_11_Chondros_d7	E-GEOD-19664_6	Osteoarthritic chondrocytes and MSCs during chondrogenic differentiation	20883804	Human	Cartilage	Development	Timecourse		Microarray	1	Affymetrix
E-GEOD-19664	1	Pooled_6_MSCs_d3vsPooled_5_MSCs_d0	E-GEOD-19664_1	Osteoarthritic chondrocytes and MSCs during chondrogenic differentiation	20883804	Human	Cartilage	Development	Timecourse		Microarray	1	Affymetrix
E-GEOD-19664	2	Pooled_7_MSCs_d7vsPooled_6_MSCs_d3	E-GEOD-19664_2	Osteoarthritic chondrocytes and MSCs during chondrogenic differentiation	20883804	Human	Cartilage	Development	Timecourse		Microarray	1	Affymetrix
E-GEOD-19664	3	Pooled_8_MSCs_d14vsPooled_7_MSCs_d7	E-GEOD-19664_3	Osteoarthritic chondrocytes and MSCs during chondrogenic differentiation	20883804	Human	Cartilage	Development	Timecourse		Microarray	1	Affymetrix
GSE23492	4	Cell culture of isolated chondrocytes from articular cartilage, day 10 of differentiationvsNative articular cartilage	GSE23492_4	Porcine articular and growth plate cartilage	20950698	Pig	Cartilage	Tissue	articular and growth plate cartilage		Microarray	1	Affymetrix
GSE23492	3	Cell culture of isolated chondrocytes from articular cartilage, day 20 of differentiationvsNative articular cartilage	GSE23492_3	Porcine articular and growth plate cartilage	20950698	Pig	Cartilage	Tissue	articular and growth plate cartilage		Microarray	1	Affymetrix
GSE23492	2	Cell culture of isolated chondrocytes from growth plate cartilage, day 10 of differentiationvsNative growth plate cartilage	GSE23492_2	Porcine articular and growth plate cartilage	20950698	Pig	Cartilage	Tissue	articular and growth plate cartilage		Microarray	1	Affymetrix
GSE23492	1	Cell culture of isolated chondrocytes from growth plate cartilage, day 20 of differentiationvsNative growth plate cartilage	GSE23492_1	Porcine articular and growth plate cartilage	20950698	Pig	Cartilage	Tissue	articular and growth plate cartilage		Microarray	1	Affymetrix
GSE23492	5	Native articular cartilagevsNative growth plate cartilage	GSE23492_5	Porcine articular and growth plate cartilage	20950698	Pig	Cartilage	Tissue	articular and growth plate cartilage		Microarray	1	Affymetrix
GSE19299	1	Rb KnockoutvsWild type	GSE19299_1	Rb KO osteoblasts	21085651	Mouse	Bone	Gene perturbation	Rb	Knockout	Microarray	0	Affymetrix	3170
E-GEOD-14359	1	conventional ostosarcoma tissuevsNon-neoplastic primary osteoblast cells with limited live span in vitro	E-GEOD-14359_1	Osteosarcoma and non-neoplastic osteoblast cells	21166698	Human	Bone	Tissue	Osteoblast vs osteosarcoma		Microarray	0	Affymetrix	2516
E-GEOD-14359	2	metastatis tissuevsconventional ostosarcoma tissue	E-GEOD-14359_2	Osteosarcoma and non-neoplastic osteoblast cells	21166698	Human	Bone	Tissue	Osteoblast vs osteosarcoma		Microarray	0	Affymetrix	1275
GSE22971	4	MMP-8 KO arthritic mousevsMMP-8 KO control mouse	GSE22971_4	MMP-8 wild type and KO mice with or without arthritis	21190566	Mouse	Joint	Disease Gene perturbation	RA MMP8	Knockout	Microarray	0	Affymetrix	967
GSE22971	2	MMP-8 KO arthritic mousevsMMP-8 wild type arthritic mouse	GSE22971_2	MMP-8 wild type and KO mice with or without arthritis	21190566	Mouse	Joint	Disease Gene perturbation	RA MMP8	Knockout	Microarray	0	Affymetrix	0
GSE22971	1	MMP-8 KO control mousevsMMP-8 wild type control mouse	GSE22971_1	MMP-8 wild type and KO mice with or without arthritis	21190566	Mouse	Joint	Disease Gene perturbation	RA MMP8	Knockout	Microarray	0	Affymetrix	0
GSE22971	3	MMP-8 wild type arthritic mousevsMMP-8 wild type control mouse	GSE22971_3	MMP-8 wild type and KO mice with or without arthritis	21190566	Mouse	Joint	Disease Gene perturbation	RA MMP8	Knockout	Microarray	0	Affymetrix	1394
GSE19950	1	prothrombin adherent cells from long bonevsosteopontin adherent cells from long bone	GSE19950_1	Prothrombin - and osteopontin- cells in bone	21195739	Rat	Bone	Tissue	PT- and OPN- cells		Microarray	0	Affymetrix-ST	483
GSE21523	1	TERC-/-vsTERC+/+	GSE21523_1	Long bones of telomerase deficient mice	21308778	Mouse	Bone	Gene perturbation	TERC	Knockout	Microarray	1	Illumina
GSE24742	1	EULAR Good-responder.12 weeks of RTX therapyvsEULAR Good-responder.baseline	GSE24742_1	Effects of rituximab in synovium from anti-TNF resistant RA patients	21337318	Human	Synovium	Exogenous	rituximab		Microarray	0	Affymetrix	0
GSE24742	2	EULAR Moderate-responder.12 weeks of RTX therapyvsEULAR Moderate-responder.baseline	GSE24742_2	Effects of rituximab in synovium from anti-TNF resistant RA patients	21337318	Human	Synovium	Exogenous	rituximab		Microarray	0	Affymetrix	0
GSE24742	3	EULAR Poor-responder.12 weeks of RTX therapyvsEULAR Poor-responder.baseline	GSE24742_3	Effects of rituximab in synovium from anti-TNF resistant RA patients	21337318	Human	Synovium	Exogenous	rituximab		Microarray	0	Affymetrix	0
GSE17160	6	TSG-6 knockout.HA-treatedvsTSG-6 knockout.none	GSE17160_6	Tnfip6 KO and wild-type synovial fibroblasts treated with TNFa/LPS/TSG-6/HA	21566135	Mouse	Synovium	Gene perturbation Exogenous	TNfip6 TNFa/LPS/TSG-6/HA	Knockout	Microarray	1	Affymetrix
GSE17160	10	TSG-6 knockout.HA-treatedvsWild-type.HA-treated	GSE17160_10	Tnfip6 KO and wild-type synovial fibroblasts treated with TNFa/LPS/TSG-6/HA	21566135	Mouse	Synovium	Gene perturbation Exogenous	TNfip6 TNFa/LPS/TSG-6/HA	Knockout	Microarray	1	Affymetrix
GSE17160	5	TSG-6 knockout.LPS-treatedvsTSG-6 knockout.none	GSE17160_5	Tnfip6 KO and wild-type synovial fibroblasts treated with TNFa/LPS/TSG-6/HA	21566135	Mouse	Synovium	Gene perturbation Exogenous	TNfip6 TNFa/LPS/TSG-6/HA	Knockout	Microarray	1	Affymetrix
GSE17160	9	TSG-6 knockout.LPS-treatedvsWild-type.LPS-treated	GSE17160_9	Tnfip6 KO and wild-type synovial fibroblasts treated with TNFa/LPS/TSG-6/HA	21566135	Mouse	Synovium	Gene perturbation Exogenous	TNfip6 TNFa/LPS/TSG-6/HA	Knockout	Microarray	1	Affymetrix
GSE17160	8	TSG-6 knockout.TNFa-treatedvsTSG-6 knockout.none	GSE17160_8	Tnfip6 KO and wild-type synovial fibroblasts treated with TNFa/LPS/TSG-6/HA	21566135	Mouse	Synovium	Gene perturbation Exogenous	TNfip6 TNFa/LPS/TSG-6/HA	Knockout	Microarray	1	Affymetrix
GSE17160	12	TSG-6 knockout.TNFa-treatedvsWild-type.TNFa-treated	GSE17160_12	Tnfip6 KO and wild-type synovial fibroblasts treated with TNFa/LPS/TSG-6/HA	21566135	Mouse	Synovium	Gene perturbation Exogenous	TNfip6 TNFa/LPS/TSG-6/HA	Knockout	Microarray	1	Affymetrix
GSE17160	7	TSG-6 knockout.TSG6-treatedvsTSG-6 knockout.none	GSE17160_7	Tnfip6 KO and wild-type synovial fibroblasts treated with TNFa/LPS/TSG-6/HA	21566135	Mouse	Synovium	Gene perturbation Exogenous	TNfip6 TNFa/LPS/TSG-6/HA	Knockout	Microarray	1	Affymetrix
GSE17160	11	TSG-6 knockout.TSG6-treatedvsWild-type.TSG6-treated	GSE17160_11	Tnfip6 KO and wild-type synovial fibroblasts treated with TNFa/LPS/TSG-6/HA	21566135	Mouse	Synovium	Gene perturbation Exogenous	TNfip6 TNFa/LPS/TSG-6/HA	Knockout	Microarray	1	Affymetrix
GSE17160	2	Wild-type.HA-treatedvsWild-type.none	GSE17160_2	Tnfip6 KO and wild-type synovial fibroblasts treated with TNFa/LPS/TSG-6/HA	21566135	Mouse	Synovium	Gene perturbation Exogenous	TNfip6 TNFa/LPS/TSG-6/HA	Knockout	Microarray	1	Affymetrix
GSE17160	1	Wild-type.LPS-treatedvsWild-type.none	GSE17160_1	Tnfip6 KO and wild-type synovial fibroblasts treated with TNFa/LPS/TSG-6/HA	21566135	Mouse	Synovium	Gene perturbation Exogenous	TNfip6 TNFa/LPS/TSG-6/HA	Knockout	Microarray	1	Affymetrix
GSE17160	4	Wild-type.TNFa-treatedvsWild-type.none	GSE17160_4	Tnfip6 KO and wild-type synovial fibroblasts treated with TNFa/LPS/TSG-6/HA	21566135	Mouse	Synovium	Gene perturbation Exogenous	TNfip6 TNFa/LPS/TSG-6/HA	Knockout	Microarray	1	Affymetrix
GSE17160	3	Wild-type.TSG6-treatedvsWild-type.none	GSE17160_3	Tnfip6 KO and wild-type synovial fibroblasts treated with TNFa/LPS/TSG-6/HA	21566135	Mouse	Synovium	Gene perturbation Exogenous	TNfip6 TNFa/LPS/TSG-6/HA	Knockout	Microarray	1	Affymetrix
E-MEXP-3129	1	X550vsX380	E-MEXP-3129_1	Exposure of human articular chondrocytes to hyperosmotic conditions	21640843	Human	Cartilage	Culture	Osmolarity		Microarray	0	Illumina	213
GSE27390	1	rheumatoid arthritisvsosteoarthritis	GSE27390_1	BMMCs from rheumatoid arthritis (RA) and osteoarthritis	21679443	Human	Bone	Disease	Osteoarthritis	RA	Microarray	0	Affymetrix	363
GSE26499	1	RANKlowFmshighvsRANKhighFmslow	GSE26499_1	Lineage-committed osteoclast precursors	21898588	Mouse	Bone	Development	Osteoblast precusors		Microarray	1	Affymetrix-ST
GSE30628	1	Col10a1 p.Asn617Lysvswild type	GSE30628_1	MCDS cartilage model	21935428	Mouse	Cartilage	Gene perturbation	Col10a1	Knockin	Microarray	0	1C-Agilent	2660
GSE30628	2	ColXTgcogvswild type	GSE30628_2	MCDS cartilage model	21935428	Mouse	Cartilage	Gene perturbation	Col10a1	Knockin	Microarray	0	1C-Agilent	820
GSE29859	1	CorticalBone_ExcessVitAvsCorticalBone_Control	GSE29859_1	Hypervitaminosis A rat diaphyseal bone	22215263	Rat	Bone	Exogenous	vitamin A		Microarray	0	Affymetrix	97
GSE29859	2	CorticalBone.Marrow_ExcessVitAvsCorticalBone.Marrow_Control	GSE29859_2	Hypervitaminosis A rat diaphyseal bone	22215263	Rat	Bone	Exogenous	vitamin A		Microarray	0	Affymetrix	172
GSE34570	1	osteoblasts_2uM PP1_24hrvsosteoblasts_DMSO_24hr	GSE34570_1	c-Src inhibited osteoblasts	22252554	Mouse	Bone	Exogenous	PP1	c-Src inhibition	Microarray	1	Affymetrix
GSE33656	1	Frzb -/-vswild-type	GSE33656_1	Frzb knockout in joint	22264237	Mouse	Joint	Gene perturbation	Frzb	Knockout	Microarray	1	Affymetrix
GSE27372	1	co-cultured with the JJN3 human myeloma cell linevscontrol	GSE27372_1	Pre-osteocytes co-cultured with multiple myeloma cells	22289923	Human	Bone	Culture	Co-culture with melanoma cells		Microarray	0	Affymetrix	307
E-GEOD-26475	2	Murine knee joint_Operated (DMM)_3dayvsMurine knee joint_Operated (Sham)_3day	E-GEOD-26475_2	Mouse DMM model of OA	22307759	Mouse	Joint	Disease	Surgical destabilization of medial meniscus		Microarray	0	Affymetrix-ST	32
E-GEOD-26475	1	Murine knee joint_Operated (DMM)_6hrvsMurine knee joint_Operated (Sham)_6hr	E-GEOD-26475_1	Mouse DMM model of OA	22307759	Mouse	Joint	Disease	Surgical destabilization of medial meniscus		Microarray	0	Affymetrix-ST	282
E-GEOD-26475	3	Murine knee joint_Operated (DMM)_7daysvsMurine knee joint_Operated (Sham)_7days	E-GEOD-26475_3	Mouse DMM model of OA	22307759	Mouse	Joint	Disease	Surgical destabilization of medial meniscus		Microarray	0	Affymetrix-ST	216
GSE35466	2	bone marrow cells, adiponectin, 10 hrsvsbone marrow cells, unterated, 10 hrs	GSE35466_2	Bone marrow cultures treated with adiponectin	22374965	Mouse	Bone	Exogenous	Adiponectin		Microarray	1	Affymetrix
GSE35466	5	bone marrow cells, adiponectin, 120 hrsvsbone marrow cells, unterated, 120 hrs	GSE35466_5	Bone marrow cultures treated with adiponectin	22374965	Mouse	Bone	Exogenous	Adiponectin		Microarray	1	Affymetrix
GSE35466	3	bone marrow cells, adiponectin, 24 hrsvsbone marrow cells, unterated, 24 hrs	GSE35466_3	Bone marrow cultures treated with adiponectin	22374965	Mouse	Bone	Exogenous	Adiponectin		Microarray	1	Affymetrix
GSE35466	1	bone marrow cells, adiponectin, 4 hrsvsbone marrow cells, unterated, 4 hrs	GSE35466_1	Bone marrow cultures treated with adiponectin	22374965	Mouse	Bone	Exogenous	Adiponectin		Microarray	1	Affymetrix
GSE35466	4	bone marrow cells, adiponectin, 72 hrsvsbone marrow cells, unterated, 72 hrs	GSE35466_4	Bone marrow cultures treated with adiponectin	22374965	Mouse	Bone	Exogenous	Adiponectin		Microarray	1	Affymetrix
GSE30322	1	subchondral bone,operation,1 week postsurgeryvssubchondral bone,sham operation,1 week postsurgery	GSE30322_1	Subchondral Bone in Early Experimental Osteoarthritis	22384228	Rat	Bone	Disease	Surgically induced knee osteoarthritis		Microarray	0	1C-Agilent	340
GSE30322	2	subchondral bone,operation,2 weeks postsurgeryvssubchondral bone,sham operation,2 weeks postsurgery	GSE30322_2	Subchondral Bone in Early Experimental Osteoarthritis	22384228	Rat	Bone	Disease	Surgically induced knee osteoarthritis		Microarray	0	1C-Agilent	614
GSE30322	3	subchondral bone,operation,4 weeks postsurgeryvssubchondral bone,sham operation,4 weeks postsurgery	GSE30322_3	Subchondral Bone in Early Experimental Osteoarthritis	22384228	Rat	Bone	Disease	Surgically induced knee osteoarthritis		Microarray	0	1C-Agilent	519
GSE29233	1	TGFb treatedvsUntreated	GSE29233_1	TGF-beta treated bovine articular chondrocytes	22394585	Cow	Cartilage	Exogenous	TGF-Beta		Microarray	1	Affymetrix
GSE35546	6	Kartogenin_100nM_24hvsDMSO	GSE35546_6	Kartogenin treated MSCs	22491093	Human	Bone	Exogenous	Kartogenin		Microarray	1	Affymetrix
GSE35546	3	Kartogenin_100nM_6hvsDMSO	GSE35546_3	Kartogenin treated MSCs	22491093	Human	Bone	Exogenous	Kartogenin		Microarray	1	Affymetrix
GSE35546	5	Kartogenin_10nM_24hvsDMSO	GSE35546_5	Kartogenin treated MSCs	22491093	Human	Bone	Exogenous	Kartogenin		Microarray	1	Affymetrix
GSE35546	2	Kartogenin_10nM_6hvsDMSO	GSE35546_2	Kartogenin treated MSCs	22491093	Human	Bone	Exogenous	Kartogenin		Microarray	1	Affymetrix
GSE35546	4	Kartogenin_1nM_24hvsDMSO	GSE35546_4	Kartogenin treated MSCs	22491093	Human	Bone	Exogenous	Kartogenin		Microarray	1	Affymetrix
GSE35546	1	Kartogenin_1nM_6hvsDMSO	GSE35546_1	Kartogenin treated MSCs	22491093	Human	Bone	Exogenous	Kartogenin		Microarray	1	Affymetrix
E-MTAB-1123	2	mOL-AR knockout.12vsmOL-AR knockout.6	E-MTAB-1123_2	Mineralizing-osteoblast specific androgen receptor knockout	22525354	Mouse	Bone	Gene perturbation	AR	Knockout	Microarray	0	Affymetrix	574
E-MTAB-1123	3	mOL-AR knockout.12vswild type.12	E-MTAB-1123_3	Mineralizing-osteoblast specific androgen receptor knockout	22525354	Mouse	Bone	Gene perturbation	AR	Knockout	Microarray	0	Affymetrix	117
E-MTAB-1123	4	mOL-AR knockout.6vswild type.6	E-MTAB-1123_4	Mineralizing-osteoblast specific androgen receptor knockout	22525354	Mouse	Bone	Gene perturbation	AR	Knockout	Microarray	0	Affymetrix	1
E-MTAB-1123	1	wild type.12vswild type.6	E-MTAB-1123_1	Mineralizing-osteoblast specific androgen receptor knockout	22525354	Mouse	Bone	Gene perturbation	AR	Knockout	Microarray	0	Affymetrix	517
22659600	1	OAvsNonOA	22659600_1	Human hip osteoarthritis cartilage	22659600	Human	Cartilage	Disease	Osteoarthritis		Microarray	0	Illumina	666
GSE31980	1	MSC-aggregates cultured in hanging drop culture for 3 daysvsMSCs in a monolayer culture	GSE31980_1	Human synovial MSC-aggregates and monolayer cultures	22676383	Human	Synovium	Culture	aggregates and monolayer cultures		Microarray	0	Affymetrix	4535
E-GEOD-37287	2	Growth Plate Chondrocyte Tgfbr2Prx1KO mutantsvsGrowth Plate Chondrocyte Controls	E-GEOD-37287_2	Tgfbr2 KO in growth plate	22814601	Mouse	Cartilage	Gene perturbation	Tgfbr2	Knockout	Microarray	1	1C-Agilent
E-GEOD-37287	1	Interdigital Tissue Tbr2Prx1KO mutantsvsInterdigital Tissue Controls	E-GEOD-37287_1	Tgfbr2 KO in growth plate	22814601	Mouse	Cartilage	Gene perturbation	Tgfbr2	Knockout	Microarray	1	1C-Agilent
E-GEOD-37287	3	Interzone Tgfbr2Prx1KO mutantsvsInterzone Controls	E-GEOD-37287_3	Tgfbr2 KO in growth plate	22814601	Mouse	Cartilage	Gene perturbation	Tgfbr2	Knockout	Microarray	1	1C-Agilent
GSE33754	2	age: 18 weeks.strain: Str/ortvsage: 18 weeks.strain: CBA	GSE33754_2	Model of natural OA onset in OA-prone Str/ort mice	22833266	Mouse	Cartilage	Disease	Osteoarthritis	STR/ORT mice	Microarray	0	Affymetrix-ST	436
GSE33754	3	age: 40 weeks.strain: Str/ortvsage: 40 weeks.strain: CBA	GSE33754_3	Model of natural OA onset in OA-prone Str/ort mice	22833266	Mouse	Cartilage	Disease	Osteoarthritis	STR/ORT mice	Microarray	0	Affymetrix-ST	377
GSE33754	1	age: 8 weeks.strain: Str/ortvsage: 8 weeks.strain: CBA	GSE33754_1	Model of natural OA onset in OA-prone Str/ort mice	22833266	Mouse	Cartilage	Disease	Osteoarthritis	STR/ORT mice	Microarray	0	Affymetrix-ST	185
GSE29745	2	Gene expression of human adult re-differentiation chondrocytesvsGene expression of human fetal re-differentiation chondrocytes	GSE29745_2	Human amnion and chondrosarcoma	22833560	Human	Cartilage	Tissue	Amnion	chondrosarcoma	Microarray	1	1C-Agilent
GSE29745	3	Gene expression of human amnion infected 5 genesvsGene expression of human amnion	GSE29745_3	Human amnion and chondrosarcoma	22833560	Human	Cartilage	Tissue	Amnion	chondrosarcoma	Microarray	1	1C-Agilent
GSE29745	1	Gene expression of human amnion infected 5 genesvsGene expression of human fetal re-differentiation chondrocytes	GSE29745_1	Human amnion and chondrosarcoma	22833560	Human	Cartilage	Tissue	Amnion	chondrosarcoma	Microarray	1	1C-Agilent
GSE35955	1	hMSC-old_elderlyvshMSC-C_middle-aged	GSE35955_1	Elderly and middle-aged MSCs	23028809	Human	Bone	Development	MSCs		Microarray	0	Affymetrix	1139
GSE35956	1	diagnosis: primary osteoporosisvstissue: bone marrow	GSE35956_1	Osteoporosis MSCs	23028809	Human	Bone	Disease	Osteoporosis		Microarray	0	Affymetrix	734
GSE35957	1	hMSC-senescentvshMSC-C_middle-aged	GSE35957_1	Senescent human MSCs	23028809	Human	Bone	Development	Senescence		Microarray	0	Affymetrix	1316
GSE35958	1	diagnosis: primary osteoporosisvstissue: bone marrow	GSE35958_1	Osteoporosis MSCs	23028809	Human	Bone	Disease	Osteoporosis		Microarray	0	Affymetrix	2173
GSE35003	1	Ift88-deletedvswild-type	GSE35003_1	Cilia deleted growth plate chondrocytes	23034798	Mouse	Cartilage	Gene perturbation	Ift88fl	Knockout	Microarray	1	Affymetrix
GSE37676	1	Mc3T3 cells_treated with AA_5 daysvsMc3T3_untreated_5 days	GSE37676_1	Ascorbic Acid (AA) stimulated Mc-3T3-E1 osteoblasts	23050002	Mouse	Bone	Exogenous	Ascorbic Acid		Microarray	0	Affymetrix	574
GSE39795	1	cartilage, middle zonevscartilage, deep zone	GSE39795_1	Human cartilage zones	23124445	Human	Cartilage	Tissue	Superficial	middle and deep zones	Microarray	0	Affymetrix-ST	0
GSE39795	2	cartilage, superficial zonevscartilage, deep zone	GSE39795_2	Human cartilage zones	23124445	Human	Cartilage	Tissue	Superficial	middle and deep zones	Microarray	0	Affymetrix-ST	366
GSE39795	3	cartilage, superficial zonevscartilage, middle zone	GSE39795_3	Human cartilage zones	23124445	Human	Cartilage	Tissue	Superficial	middle and deep zones	Microarray	0	Affymetrix-ST	25
GSE39796	2	cartilage, middle zonevscartilage, deep zone	GSE39796_2	Bovine cartilage zones	23124445	Cow	Cartilage	Tissue	cartilage zones		Microarray	1	Affymetrix
GSE39796	1	cartilage, superficial zonevscartilage, deep zone	GSE39796_1	Bovine cartilage zones	23124445	Cow	Cartilage	Tissue	cartilage zones		Microarray	1	Affymetrix
GSE39796	3	cartilage, superficial zonevscartilage, middle zone	GSE39796_3	Bovine cartilage zones	23124445	Cow	Cartilage	Tissue	cartilage zones		Microarray	1	Affymetrix
GSE31685	1	Interleukin-1beta pre-stimulated and resveratrol treatedvsNK: Interleukin-1beta pre-stimulated	GSE31685_1	Stimulation of RA synovial fibroblasts with IL1 and/or resveratrol	23137833	Human	Synovium	Exogenous	IL1B and/or resveratrol		Microarray	0	Affymetrix-ST	622
GSE41039	1	proteoglycan-induced spondylitisvsnone (Control)	GSE41039_1	Proteoglycan-induced spondylitis mouse model	23171658	Mouse	Cartilage	Exogenous	Aggrecan		Microarray	0	Illumina	33
GSE42235	1	passage: 2vspassage: 0	GSE42235_1	Dedifferentiating chondrocytes	23376013	Human	Cartilage	Culture	chondrocyte dedifferentiation		Microarray	0	Illumina	276
GSE42235	2	passage: 4vspassage: 0	GSE42235_2	Dedifferentiating chondrocytes	23376013	Human	Cartilage	Culture	chondrocyte dedifferentiation		Microarray	0	Illumina	382
GSE42235	3	passage: 6vspassage: 0	GSE42235_3	Dedifferentiating chondrocytes	23376013	Human	Cartilage	Culture	chondrocyte dedifferentiation		Microarray	0	Illumina	639
GSE42235	4	passage: 8vspassage: 0	GSE42235_4	Dedifferentiating chondrocytes	23376013	Human	Cartilage	Culture	chondrocyte dedifferentiation		Microarray	0	Illumina	633
GSE41342	4	Gene expression data from DMM joints 16 weeks after surgeryvsGene expression data from sham controls 16 weeks after surgery	GSE41342_4	Mouse DMM model of OA	23382930	Mouse	Joint	Disease	Surgical destabilization of medial meniscus		Microarray	0	Affymetrix	24
GSE41342	1	Gene expression data from DMM joints 2 weeks after surgeryvsGene expression data from sham controls 2 weeks after surgery	GSE41342_1	Mouse DMM model of OA	23382930	Mouse	Joint	Disease	Surgical destabilization of medial meniscus		Microarray	0	Affymetrix	227
GSE41342	2	Gene expression data from DMM joints 4 weeks after surgeryvsGene expression data from sham controls 4 weeks after surgery	GSE41342_2	Mouse DMM model of OA	23382930	Mouse	Joint	Disease	Surgical destabilization of medial meniscus		Microarray	0	Affymetrix	0
GSE41342	3	Gene expression data from DMM joints 8 weeks after surgeryvsGene expression data from sham controls 8 weeks after surgery	GSE41342_3	Mouse DMM model of OA	23382930	Mouse	Joint	Disease	Surgical destabilization of medial meniscus		Microarray	0	Affymetrix	0
E-MEXP-3890	1	CD14-positive macrophagevsCD14-positive monocyte	E-MEXP-3890_1	Synovial macrophages and peripheral blood monocytes from RA patients	23434566	Human	Synovium	Disease	Rheumatoid arthritis		Microarray	0	Affymetrix	4013
GSE45793	2	Adamts5Dcat DMM 1wkvsAdamts5Dcat Sham 1wk	GSE45793_2	ADAMTS5 perturbation in mouse DMM model of OA	23436205	Mouse	Cartilage	Disease Gene perturbation	Osteoarthritis ADAMTS5	Knockin	Microarray	0	2C-Agilent	665
GSE45793	1	Adamts5Dcat DMM 6wkvsAdamts5Dcat Sham 6wk	GSE45793_1	ADAMTS5 perturbation in mouse DMM model of OA	23436205	Mouse	Cartilage	Disease Gene perturbation	Osteoarthritis ADAMTS5	Knockin	Microarray	0	2C-Agilent	635
GSE45793	5	WT DMM 1wkvsWT Sham 1wk	GSE45793_5	ADAMTS5 perturbation in mouse DMM model of OA	23436205	Mouse	Cartilage	Disease Gene perturbation	Osteoarthritis ADAMTS5	Knockin	Microarray	0	2C-Agilent	1874
GSE45793	4	WT DMM 2wkvsWT Sham 2wk	GSE45793_4	ADAMTS5 perturbation in mouse DMM model of OA	23436205	Mouse	Cartilage	Disease Gene perturbation	Osteoarthritis ADAMTS5	Knockin	Microarray	0	2C-Agilent	2645
GSE45793	3	WT DMM 6wkvsWT Sham 6wk	GSE45793_3	ADAMTS5 perturbation in mouse DMM model of OA	23436205	Mouse	Cartilage	Disease Gene perturbation	Osteoarthritis ADAMTS5	Knockin	Microarray	0	2C-Agilent	2187
GSE43663	1	PG4P1vsWTP1	GSE43663_1	Over-expression of Prg4 in superficial zone articular chondrocytes	23486780	Mouse	Cartilage	Gene perturbation	Prg4	Overexpression	Microarray	0	Illumina	7
GSE36925	1	BMP2(-),LOXL2(+)vsBMP2(-),LOXL2(-)	GSE36925_1	Primary osteoblasts treated with/without BMP2	23639677	Mouse	Bone	Exogenous	BMP2		Microarray	1	1C-Agilent
GSE36925	2	BMP2(+),LOXL2(-)vsBMP2(-),LOXL2(-)	GSE36925_2	Primary osteoblasts treated with/without BMP2	23639677	Mouse	Bone	Exogenous	BMP2		Microarray	1	1C-Agilent
GSE36925	3	BMP2(+),LOXL2(+)vsBMP2(-),LOXL2(-)	GSE36925_3	Primary osteoblasts treated with/without BMP2	23639677	Mouse	Bone	Exogenous	BMP2		Microarray	1	1C-Agilent
E-GEOD-33567	1	Mouse C2C12 cells (96h)vsMouse C2C12 cells (0h)	E-GEOD-33567_1	BMP2 induced C2C12 differentiation	23825702	Mouse	Cell line	Exogenous	BMP2		Microarray	1	Affymetrix
E-GEOD-33567	2	Mouse C2C12 cells treated with BMP2 (96h)vsMouse C2C12 cells (96h)	E-GEOD-33567_2	BMP2 induced C2C12 differentiation	23825702	Mouse	Cell line	Exogenous	BMP2		Microarray	1	Affymetrix
GSE48438	1	Scl-tTA::TRE-BCR/ABLvsControl	GSE48438_1	Preosteoblastic lineage cells isolated from leukemic mice	23850243	Mouse	Bone	Gene perturbation	BCR-ABL	Fusion	Microarray	0	Affymetrix-ST	0
GSE45656	2	mature osteoclasts on platevspre-osteoclasts	GSE45656_2	Stages of osteoclast lineage cells	23908115	Mouse	Bone	Development	Stages of osteoclast lineage cells		Microarray	1	Affymetrix
GSE45656	3	mature resorbing osteoclasts on dentinvspre-osteoclasts	GSE45656_3	Stages of osteoclast lineage cells	23908115	Mouse	Bone	Development	Stages of osteoclast lineage cells		Microarray	1	Affymetrix
GSE45656	1	pre-osteoclastsvsMouse bone marrow macrophage	GSE45656_1	Stages of osteoclast lineage cells	23908115	Mouse	Bone	Development	Stages of osteoclast lineage cells		Microarray	1	Affymetrix
GSE44991	1	cartilage tissue from the condylus medialis femoris.affectedvscartilage tissue from the condylus medialis femoris.non-affected	GSE44991_1	Porcine osteochondrosis cartilage	23922127	Pig	Cartilage	Disease	Osteochondrosis		Microarray	0	Affymetrix	154
GSE44991	2	cartilage tissue from the medial part of condylus humeri.affectedvscartilage tissue from the medial part of condylus humeri.non-affected	GSE44991_2	Porcine osteochondrosis cartilage	23922127	Pig	Cartilage	Disease	Osteochondrosis		Microarray	0	Affymetrix	0
E-MTAB-1391	2	X27vsX0	E-MTAB-1391_2	Mineralising primary osteoblast development	23925391	Mouse	Bone	Development	Osteoblast		Microarray	0	Affymetrix	3532
E-MTAB-1391	1	X27vsX9	E-MTAB-1391_1	Mineralising primary osteoblast development	23925391	Mouse	Bone	Development	Osteoblast		Microarray	0	Affymetrix	772
E-MTAB-1391	3	X9vsX0	E-MTAB-1391_3	Mineralising primary osteoblast development	23925391	Mouse	Bone	Development	Osteoblast		Microarray	0	Affymetrix	2846
GSE50549	1	SAHA2hrvsDMSO	GSE50549_1	Histone Deacetylase Inhibition Promotes Osteoblast Maturation	23940046	Mouse	Cell line	Exogenous	Suberoylanilidehydroxamic acid		Microarray	0	Illumina	685
GSE50549	2	SAHA6hrvsDMSO	GSE50549_2	Histone Deacetylase Inhibition Promotes Osteoblast Maturation	23940046	Mouse	Cell line	Exogenous	Suberoylanilidehydroxamic acid		Microarray	0	Illumina	1766
GSE44325	1	Sost-/-; Sostdc1-/-vswild-type	GSE44325_1	Sostdc1 knockout embryonic mouse limbs	23994639	Mouse	Embryo	Gene perturbation	Sostdc1	Knockout	Microarray	1	Affymetrix
GSE47799	3	cruciate ligamentvsarticular cartilage	GSE47799_3	Mouse embryonic meniscus articular cartilage and cruciate ligaments	24108661	Mouse	Cartilage Ligament Meniscus	Tissue	Cartilage Ligament Meniscus		Microarray	0	Illumina	342
GSE47799	1	meniscusvsarticular cartilage	GSE47799_1	Mouse embryonic meniscus articular cartilage and cruciate ligaments	24108661	Mouse	Cartilage Ligament Meniscus	Tissue	Cartilage Ligament Meniscus		Microarray	0	Illumina	112
GSE47799	2	meniscusvscruciate ligament	GSE47799_2	Mouse embryonic meniscus articular cartilage and cruciate ligaments	24108661	Mouse	Cartilage Ligament Meniscus	Tissue	Cartilage Ligament Meniscus		Microarray	0	Illumina	260
GSE43854	1	mutant (Gnptabc.3082insC)vswild-type	GSE43854_1	MLII osteoblast model	24127423	Mouse	Bone	Gene perturbation	Gnptab	Knockin	Microarray	1	Affymetrix
E-GEOD-45893	1	Osr1MutvsOsr1WT	E-GEOD-45893_1	Osr1 mutant chondrogenesis during tongue development.	24167250	Mouse	Cartilage	Gene perturbation	Osr1	Knockin	RNASeq	1	RNASeq
GSE41898	1	Lkb1 mutant micevscontrol mice	GSE41898_1	Lkb1 knockout mice growth plate chondrocytes at postnatal day 30	24218567	Mouse	Cartilage	Gene perturbation	Lkb1	Knockout	Microarray	0	Affymetrix-ST	1508
GSE51588	2	OA-Subchondral bone from lateral tibialvsNormal-Subchondral bone from lateral tibial	GSE51588_2	Subchondral Bone in Osteoarthritis	24229462	Human	Bone	Disease	Osteoarthritis	Bone	Microarray	0	1C-Agilent	2395
GSE51588	1	OA-Subchondral bone from medial tibialvsNormal-Subchondral bone from medial tibial	GSE51588_1	Subchondral Bone in Osteoarthritis	24229462	Human	Bone	Disease	Osteoarthritis	Bone	Microarray	0	1C-Agilent	3100
GSE51588	3	OA-Subchondral bone from medial tibialvsOA-Subchondral bone from lateral tibial	GSE51588_3	Subchondral Bone in Osteoarthritis	24229462	Human	Bone	Disease	Osteoarthritis	Bone	Microarray	0	1C-Agilent	1883
GSE41997	1	Estrogen Receptor alpha knock-outvscontrol	GSE41997_1	Estrogen Receptor alpha knockout osteocytes	24333171	Mouse	Bone	Gene perturbation	Esr1	Knockout	Microarray	0	Affymetrix	75
24361742	1	damagedvsundamaged	24361742_1	Human cartilage osteoarthritic damage	24361742	Human	Cartilage	Disease	Osteoarthritis		Microarray	0	2C-Agilent	219
GSE41992	1	IL3vsnone	GSE41992_1	Peripheral blood CD14+ cells from buffy coat treated with IL3	24369304	Human	Blood	Exogenous	CD14+ cells treated with IL-3		Microarray	1	Affymetrix
E-GEOD-51812	1	Chondrocyte_condensation_6wks_LCMvsArticular_chondrocytes_17wks	E-GEOD-51812_1	Chondrocyte subsets during development	24371811	Human	Cartilage	Development	Chondrocyte development		Microarray	0	Affymetrix	10994
E-GEOD-51812	2	Remaining limb cells_6wks_LCMvsArticular_chondrocytes_17wks	E-GEOD-51812_2	Chondrocyte subsets during development	24371811	Human	Cartilage	Development	Chondrocyte development		Microarray	0	Affymetrix	10986
GSE46390	1	CSF1vscontrol	GSE46390_1	CSF1 treated peritoneal macrophages	24394418	Mouse	Bone	Exogenous	CSF1		Microarray	1	Affymetrix
GSE43242	1	Osteoblast specific beta-catenin constitutively expressedvswild type	GSE43242_1	Beta-catenin constitutive activation and FoxO1 knockout in osteoblasts	24429522	Mouse	Bone	Gene perturbation	Ctnnb1 FoxO1	Overexpression Knockout	Microarray	0	Affymetrix	133
GSE43242	2	Osteoblast specific FoxO1 deletedvswild type	GSE43242_2	Beta-catenin constitutive activation and FoxO1 knockout in osteoblasts	24429522	Mouse	Bone	Gene perturbation	Ctnnb1 FoxO1	Overexpression Knockout	Microarray	0	Affymetrix	23
GSE53982	1	differentiating MC3T3-E1 cells treated with control scramble shRNAvsproliferating MC3T3-E1 cells treated with control scramble shRNA	GSE53982_1	Runx2 knockdown in differentiating preosteoblasts	24655370	Mouse	Cell line	Gene perturbation	Runx2	Knockdown	Microarray	0	Affymetrix-ST	894
GSE53982	2	differentiating MC3T3-E1 cells treated with Runx2-specific shRNAvsdifferentiating MC3T3-E1 cells treated with control scramble shRNA	GSE53982_2	Runx2 knockdown in differentiating preosteoblasts	24655370	Mouse	Cell line	Gene perturbation	Runx2	Knockdown	Microarray	0	Affymetrix-ST	81
GSE55235	3	synovial tissue from osteoarthritic jointvssynovial tissue from healthy joint	GSE55235_3	Rheumatoid arthritis osteoarthritis and control synovial membrane	24690414	Human	Synovium	Disease	Rheumatoid arthritis	Osteoarthritis	Microarray	0	Affymetrix	910
GSE55235	2	synovial tissue from rheumatoid arthritis jointvssynovial tissue from healthy joint	GSE55235_2	Rheumatoid arthritis osteoarthritis and control synovial membrane	24690414	Human	Synovium	Disease	Rheumatoid arthritis	Osteoarthritis	Microarray	0	Affymetrix	1123
GSE55235	1	synovial tissue from rheumatoid arthritis jointvssynovial tissue from osteoarthritic joint	GSE55235_1	Rheumatoid arthritis osteoarthritis and control synovial membrane	24690414	Human	Synovium	Disease	Rheumatoid arthritis	Osteoarthritis	Microarray	0	Affymetrix	495
GSE55457	2	rheumatoid arthritisvsnormal control	GSE55457_2	Rheumatoid arthritis osteoarthritis and control synovial membrane	24690414	Human	Synovium	Disease	Rheumatoid arthritis	Osteoarthritis	Microarray	0	Affymetrix	338
GSE55457	1	rheumatoid arthritisvsosteoarthritis	GSE55457_1	Rheumatoid arthritis osteoarthritis and control synovial membrane	24690414	Human	Synovium	Disease	Rheumatoid arthritis	Osteoarthritis	Microarray	0	Affymetrix	299
GSE55584	1	rheumatoid arthritisvsosteoarthritis	GSE55584_1	Rheumatoid arthritis and osteoarthritis synovial membrane	24690414	Human	Synovium	Disease	Rheumatoid arthritis or Osteoarthritis		Microarray	0	Affymetrix	64
GSE45233	2	Knee meniscus, old, chondrosisvsKnee meniscus, old, no chondrosis	GSE45233_2	Human Injured Meniscus with age and chondrosis	24692131	Human	Meniscus	Disease	Human Injured Meniscus		Microarray	0	Illumina	1
GSE45233	1	Knee meniscus, old, chondrosisvsKnee meniscus, young, chondrosis	GSE45233_1	Human Injured Meniscus with age and chondrosis	24692131	Human	Meniscus	Disease	Human Injured Meniscus		Microarray	0	Illumina	0
GSE45233	4	Knee meniscus, old, no chondrosisvsKnee meniscus, young, no chondrosis	GSE45233_4	Human Injured Meniscus with age and chondrosis	24692131	Human	Meniscus	Disease	Human Injured Meniscus		Microarray	0	Illumina	9
GSE45233	3	Knee meniscus, young, chondrosisvsKnee meniscus, young, no chondrosis	GSE45233_3	Human Injured Meniscus with age and chondrosis	24692131	Human	Meniscus	Disease	Human Injured Meniscus		Microarray	0	Illumina	0
GSE66635	1	injured meniscusvsnormal articular cartilage	GSE66635_1	Meniscus and Articular Cartilage from Knees Undergoing Arthroscopic Partial Meniscectomy	24692131	Human	Cartilage	Disease	Torn meniscus		Microarray	0	Affymetrix-ST	0
GSE51098	1	Intermediate interzonevsouter interzone	GSE51098_1	Intermediate and outer interzone of murine embryos at 15.5 days of gestation	24738827	Mouse	Embryo	Tissue	intermediate and outer interzone		Microarray	0	1C-Agilent	857
GSE46750	1	cultured cells from synovial membrane, inflammatoryvscultured cells from synovial membrane normal/reactive	GSE46750_1	Synovial cells from inflammatory and normal areas of osteoarthritis synovial membrane	24757147	Human	Synovium	Disease	Synovial inflammed vs normal		Microarray	0	Illumina	110
GSE47902	1	SHOX transgenevswildtype	GSE47902_1	Shox knockout embryonic mouse limbs	24887312	Mouse	Embryo	Gene perturbation	Shox	Knockout	Microarray	1	Affymetrix
E-GEOD-54461	4	Day10vsDay2	E-GEOD-54461_4	Temporal gene expression across osteoblastogenesis	24945404	Mouse	Bone	Development	Osteoblast differentiation		RNASeq	0	RNASeq	2429
E-GEOD-54461	5	Day12vsDay2	E-GEOD-54461_5	Temporal gene expression across osteoblastogenesis	24945404	Mouse	Bone	Development	Osteoblast differentiation		RNASeq	0	RNASeq	4459
E-GEOD-54461	6	Day14vsDay2	E-GEOD-54461_6	Temporal gene expression across osteoblastogenesis	24945404	Mouse	Bone	Development	Osteoblast differentiation		RNASeq	0	RNASeq	5497
E-GEOD-54461	7	Day16vsDay2	E-GEOD-54461_7	Temporal gene expression across osteoblastogenesis	24945404	Mouse	Bone	Development	Osteoblast differentiation		RNASeq	0	RNASeq	6154
E-GEOD-54461	8	Day18vsDay2	E-GEOD-54461_8	Temporal gene expression across osteoblastogenesis	24945404	Mouse	Bone	Development	Osteoblast differentiation		RNASeq	0	RNASeq	7116
E-GEOD-54461	1	Day4vsDay2	E-GEOD-54461_1	Temporal gene expression across osteoblastogenesis	24945404	Mouse	Bone	Development	Osteoblast differentiation		RNASeq	0	RNASeq	1254
E-GEOD-54461	2	Day6vsDay2	E-GEOD-54461_2	Temporal gene expression across osteoblastogenesis	24945404	Mouse	Bone	Development	Osteoblast differentiation		RNASeq	0	RNASeq	1271
E-GEOD-54461	3	Day8vsDay2	E-GEOD-54461_3	Temporal gene expression across osteoblastogenesis	24945404	Mouse	Bone	Development	Osteoblast differentiation		RNASeq	0	RNASeq	1715
E-GEOD-53105	1	diaphysis_KOvsdiaphysis_WT	E-GEOD-53105_1	Osteoblast specific knockout of Dlx3 in mice	24948010	Mouse	Bone	Gene perturbation	Dlx3	Knockout	RNASeq	0	RNASeq	23
E-GEOD-53105	2	metaphysis_KOvsmetaphysis_WT	E-GEOD-53105_2	Osteoblast specific knockout of Dlx3 in mice	24948010	Mouse	Bone	Gene perturbation	Dlx3	Knockout	RNASeq	0	RNASeq	414
GSE58203	4	IL1.12vsIL1.0	GSE58203_4	Stimulation of RA synovial fibroblasts with IL1 or PDGF-D	24989895	Human	Synovium	Exogenous	IL1 or PDGF-D		Microarray	0	Affymetrix	2265
GSE58203	1	IL1.1vsIL1.0	GSE58203_1	Stimulation of RA synovial fibroblasts with IL1 or PDGF-D	24989895	Human	Synovium	Exogenous	IL1 or PDGF-D		Microarray	0	Affymetrix	216
GSE58203	2	IL1.2vsIL1.0	GSE58203_2	Stimulation of RA synovial fibroblasts with IL1 or PDGF-D	24989895	Human	Synovium	Exogenous	IL1 or PDGF-D		Microarray	0	Affymetrix	708
GSE58203	3	IL1.4vsIL1.0	GSE58203_3	Stimulation of RA synovial fibroblasts with IL1 or PDGF-D	24989895	Human	Synovium	Exogenous	IL1 or PDGF-D		Microarray	0	Affymetrix	2010
GSE58203	8	PDGF.12vsPDGF.0	GSE58203_8	Stimulation of RA synovial fibroblasts with IL1 or PDGF-D	24989895	Human	Synovium	Exogenous	IL1 or PDGF-D		Microarray	0	Affymetrix	3057
GSE58203	5	PDGF.1vsPDGF.0	GSE58203_5	Stimulation of RA synovial fibroblasts with IL1 or PDGF-D	24989895	Human	Synovium	Exogenous	IL1 or PDGF-D		Microarray	0	Affymetrix	149
GSE58203	6	PDGF.2vsPDGF.0	GSE58203_6	Stimulation of RA synovial fibroblasts with IL1 or PDGF-D	24989895	Human	Synovium	Exogenous	IL1 or PDGF-D		Microarray	0	Affymetrix	944
GSE58203	7	PDGF.4vsPDGF.0	GSE58203_7	Stimulation of RA synovial fibroblasts with IL1 or PDGF-D	24989895	Human	Synovium	Exogenous	IL1 or PDGF-D		Microarray	0	Affymetrix	2149
GSE57218	1	OAvsPreserved	GSE57218_1	Human cartilage osteoarthritic damage	25054223	Human	Cartilage	Disease	Macroscopically intact/damaged osteoarthritis/ non-osteoarthritis affected cartilage		Microarray	0	Illumina	62
GSE57218_B	1	OAvsHealthy	GSE57218_B_1	Human cartilage osteoarthritic damage	25054223	Human	Cartilage	Disease	Macroscopically intact/damaged osteoarthritis/ non-osteoarthritis affected cartilage		Microarray	0	Illumina	265
GSE57218_B	2	PreservedvsHealthy	GSE57218_B_2	Human cartilage osteoarthritic damage	25054223	Human	Cartilage	Disease	Macroscopically intact/damaged osteoarthritis/ non-osteoarthritis affected cartilage		Microarray	0	Illumina	228
E-GEOD-57723	2	co-culture with fibroblastvsnone	E-GEOD-57723_2	Modulation of the TNF-induced macrophage response by synovial fibroblasts	25057003	Human	Synovium	Exogenous	TNF		RNASeq	1	RNASeq
E-GEOD-57723	3	TNF and co-culture with fibroblastvsnone	E-GEOD-57723_3	Modulation of the TNF-induced macrophage response by synovial fibroblasts	25057003	Human	Synovium	Exogenous	TNF		RNASeq	1	RNASeq
E-GEOD-57723	1	TNFvsnone	E-GEOD-57723_1	Modulation of the TNF-induced macrophage response by synovial fibroblasts	25057003	Human	Synovium	Exogenous	TNF		RNASeq	1	RNASeq
E-GEOD-51994	3	MZvsDZ	E-GEOD-51994_3	Laser captured microdissected articular cartilage zones	25068449	Mouse	Cartilage	Tissue	Superficial/ mid/deep zones		Microarray	0	Affymetrix	193
E-GEOD-51994	2	SZvsDZ	E-GEOD-51994_2	Laser captured microdissected articular cartilage zones	25068449	Mouse	Cartilage	Tissue	Superficial/ mid/deep zones		Microarray	0	Affymetrix	899
E-GEOD-51994	1	SZvsMZ	E-GEOD-51994_1	Laser captured microdissected articular cartilage zones	25068449	Mouse	Cartilage	Tissue	Superficial/ mid/deep zones		Microarray	0	Affymetrix	473
E-GEOD-54216	3	intermediate/deep zonevsresting zone	E-GEOD-54216_3	Articular and growth plate cartilage zones in 10-day-old rat proximal tibial epiphysis	25068449	Rat	Cartilage	Tissue	Cartilage zones		Microarray	0	Affymetrix-ST	651
E-GEOD-54216	1	superficial zonevsintermediate/deep zone	E-GEOD-54216_1	Articular and growth plate cartilage zones in 10-day-old rat proximal tibial epiphysis	25068449	Rat	Cartilage	Tissue	Cartilage zones		Microarray	0	Affymetrix-ST	1991
E-GEOD-54216	2	superficial zonevsresting zone	E-GEOD-54216_2	Articular and growth plate cartilage zones in 10-day-old rat proximal tibial epiphysis	25068449	Rat	Cartilage	Tissue	Cartilage zones		Microarray	0	Affymetrix-ST	2231
GSE46053	1	MSCs from healthy Donor cocultured with MM.1S cellsvsMSCs from healthy Donor cultured in solitary (i.e. no cocultured)	GSE46053_1	MSC cultured with malignant multiple myeloma cells	25268740	Human	Bone	Culture	Co-culture with melanoma cells		Microarray	0	Affymetrix	387
GSE46053	2	MSCs from MM patient cocultured with MM.1S cellsvsMSCs from healthy Donor cultured in solitary (i.e. no cocultured)	GSE46053_2	MSC cultured with malignant multiple myeloma cells	25268740	Human	Bone	Culture	Co-culture with melanoma cells		Microarray	0	Affymetrix	413
GSE54779	1	Bone marrow monocytes treated with M-CSF and sRANKLvsBone marrow monocytes treated with M-CSF alone	GSE54779_1	Osteoclast development	25275604	Mouse	Bone	Exogenous	RANKL		Microarray	0	Affymetrix-ST	1588
GSE60162	1	TBX5 overexpressionvsvector control	GSE60162_1	Osteoarthritis synovial fibroblasts transfected with TBX5	25320281	Human	Synovium	Gene perturbation	TBX5	Overexpression	Microarray	1	Affymetrix-ST
GSE60761	2	genotype: CalcrKO.treatment: Calcitoninvsgenotype: CalcrKO.treatment: untreated	GSE60761_2	Calcr knockout osteoclasts	25333900	Mouse	Bone	Gene perturbation	Calcr-/ w.o Calcitonin	Knockout	Microarray	0	Affymetrix	0
GSE60761	3	genotype: CalcrKO.treatment: Calcitoninvsgenotype: wildtype.treatment: Calcitonin	GSE60761_3	Calcr knockout osteoclasts	25333900	Mouse	Bone	Gene perturbation	Calcr-/ w.o Calcitonin	Knockout	Microarray	0	Affymetrix	32
GSE60761	4	genotype: CalcrKO.treatment: untreatedvsgenotype: wildtype.treatment: untreated	GSE60761_4	Calcr knockout osteoclasts	25333900	Mouse	Bone	Gene perturbation	Calcr-/ w.o Calcitonin	Knockout	Microarray	0	Affymetrix	11
GSE60761	1	genotype: wildtype.treatment: Calcitoninvsgenotype: wildtype.treatment: untreated	GSE60761_1	Calcr knockout osteoclasts	25333900	Mouse	Bone	Gene perturbation	Calcr-/ w.o Calcitonin	Knockout	Microarray	0	Affymetrix	11
GSE32163	1	del175k mutantvswild-type	GSE32163_1	Distal arthrogryposis type 2B mouse model	25340332	Mouse	Bone	Gene perturbation	Tnni2	Knockin	Microarray	0	Affymetrix-ST	0
GSE60762	1	OsteoarthriticvsHealthy	GSE60762_1	Osteoarthritic and healthy labrum cells	25371314	Human	Labrum	Disease	Osteoarthritis	Overexpression	Microarray	0	Affymetrix-ST	0
E-MTAB-2450	1	control.rhBMP2vscontrol.none	E-MTAB-2450_1	Osteoblasts treated with miR-195 mimic and or rhBMP2	25407900	Mouse	Bone	Gene perturbation	miR-195-5p	Overexpression	Microarray	0	1C-Agilent	611
E-MTAB-2450	4	miR-195 transfection.nonevscontrol.none	E-MTAB-2450_4	Osteoblasts treated with miR-195 mimic and or rhBMP2	25407900	Mouse	Bone	Gene perturbation	miR-195-5p	Overexpression	Microarray	0	1C-Agilent	567
E-MTAB-2450	3	miR-195 transfection.rhBMP2vscontrol.rhBMP2	E-MTAB-2450_3	Osteoblasts treated with miR-195 mimic and or rhBMP2	25407900	Mouse	Bone	Gene perturbation	miR-195-5p	Overexpression	Microarray	0	1C-Agilent	1087
E-MTAB-2450	2	miR-195 transfection.rhBMP2vsmiR-195 transfection.none	E-MTAB-2450_2	Osteoblasts treated with miR-195 mimic and or rhBMP2	25407900	Mouse	Bone	Gene perturbation	miR-195-5p	Overexpression	Microarray	0	1C-Agilent	363
GSE52992	1	human TNF transgenic and knockout in Rsk2 gene (Rsk2-/y FLS)vshuman TNF transgenic without knockout (Rsk2+/y FLS)	GSE52992_1	hTNFtg and hTNFtg;Rsk2-/y primary synovial fibroblasts.	25414238	Mouse	Synovium	Gene perturbation	Rsk2	Knockout	Microarray	0	Affymetrix	412
GSE57740	1	shRNA specific for CHADLvsscrambled negative control shRNA	GSE57740_1	Chadl knockdown in ATDC cells	25451920	Mouse	Cell line	Gene perturbation	Chadl	Knockdown	Microarray	1	Affymetrix
GSE53857	1	X2.wks.post.surgery_treatedvsX2.wks.post.surgery_untreated	GSE53857_1	Mouse DMM model of OA	25545425	Mouse	Cartilage	Disease	Surgical destabilization of medial meniscus		Microarray	0	Illumina	35
GSE53857	2	X4.wks.post.surgery_treatedvsX4.wks.post.surgery_untreated	GSE53857_2	Mouse DMM model of OA	25545425	Mouse	Cartilage	Disease	Surgical destabilization of medial meniscus		Microarray	0	Illumina	25
GSE53857	3	X8.wks.post.surgery_treatedvsX8.wks.post.surgery_untreated	GSE53857_3	Mouse DMM model of OA	25545425	Mouse	Cartilage	Disease	Surgical destabilization of medial meniscus		Microarray	0	Illumina	17
GSE63939	1	Osteoblastic in vitro differentiation of Kusa4b10 mouse cell line.vsKusa4b10 mouse cell line	GSE63939_1	Mouse model of human osteosarco	25571841	Mouse	Cell line	Tissue	osteoblast cell lines		Microarray	0	Affymetrix-ST	2695
GSE63939	2	Osteoblastic in vitro differentiation of Kusa4b10 mouse cell line.vsOsteosarcoma cell line	GSE63939_2	Mouse model of human osteosarco	25571841	Mouse	Cell line	Tissue	osteoblast cell lines		Microarray	0	Affymetrix-ST	3004
GSE64922	1	PlGF siRNAvscontrol siRNA	GSE64922_1	Placental growth factor knockdown in rheumatoid synoviocytes	25694608	Human	Synovium	Gene perturbation	PIGF	Knockdown	Microarray	0	1C-Agilent	740
GSE65745	2	X10nM.E2vsvehicle..control.	GSE65745_2	Estrogen inhibition of RUNX2-Mediated Osteoblast-Driven Osteoclastogenesis	25701138	Mouse	Bone	Exogenous	Estradiol		Microarray	0	Illumina	7
GSE65745	3	X500.ng.ml.doxycycline.and.10nM.E2vsvehicle..control.	GSE65745_3	Estrogen inhibition of RUNX2-Mediated Osteoblast-Driven Osteoclastogenesis	25701138	Mouse	Bone	Exogenous	Estradiol		Microarray	0	Illumina	11
GSE65745	1	X500.ng.ml.doxycyclinevsvehicle..control.	GSE65745_1	Estrogen inhibition of RUNX2-Mediated Osteoblast-Driven Osteoclastogenesis	25701138	Mouse	Bone	Exogenous	Estradiol		Microarray	0	Illumina	0
GSE57104	1	Rs1 expressing osteoblastsvswild type osteoblasts	GSE57104_1	Mouse model of Markedly Enhanced Intramembranous Bone Formation	25704759	Mouse	Bone	Gene perturbation	engineered constitutively active Gs-coupled GPCR		Microarray	0	Affymetrix-ST	0
GSE59387	1	Dnmt3a knockoutvswild type	GSE59387_1	Dnmt3a knockout osteoclast	25706873	Mouse	Bone	Gene perturbation	Dnmt3a	Knockout	Microarray	1	1C-Agilent
GSE60737	1	overexpressing HES1vsoverexpressing GFP	GSE60737_1	HES1 overexpression in ATDC5 chondocytes	25733872	Mouse	Cell line	Gene perturbation	HES1	Overexpression	Microarray	1	1C-Agilent
GSE60401	1	SXR_EtvsDsRed_Et	GSE60401_1	SXR overexpression in ATDC5 cells	25749104	Mouse	Cell line	Gene perturbation	SXR	Overexpression	Microarray	1	Affymetrix-ST
GSE60401	2	SXR_VK2vsDsRed_VK2	GSE60401_2	SXR overexpression in ATDC5 cells	25749104	Mouse	Cell line	Gene perturbation	SXR	Overexpression	Microarray	1	Affymetrix-ST
GSE60651	1	overexpressing A-CEBPvsoverexpressing GFP	GSE60651_1	CEBPA overexpression in chondrocytes	25749148	Mouse	Cell line	Gene perturbation	CEBPA	Overexpression	Microarray	1	1C-Agilent
GSE55900	1	Lrp5KOvsLrp5WT	GSE55900_1	Lrp5 KO in osteoblast	25802278	Mouse	Bone	Gene perturbation	Lrp5	Knockout	Microarray	0	Illumina	6
GSE64965	1	X482.cells.Sox2shRNA.vsX482.cells.scrambledshRNA	GSE64965_1	Sox2 knockdown in osteosarcoma cells	25832504	Mouse	Bone	Gene perturbation	Sox2	Knockdown	Microarray	0	Affymetrix	3249
GSE69531	2	ECM-PelletvsECM-Cell	GSE69531_2	in vitro chondrogenesis of human synovial stem cells on plastic and ECM	25861949	Human	Synovium	Culture Development	Plastic and ECM		Microarray	1	Affymetrix-ST
GSE69531	3	ECM-PelletvsPlastic-Pellet	GSE69531_3	in vitro chondrogenesis of human synovial stem cells on plastic and ECM	25861949	Human	Synovium	Culture Development	Plastic and ECM		Microarray	1	Affymetrix-ST
GSE69531	1	Plastic-PelletvsPlastic-Cell	GSE69531_1	in vitro chondrogenesis of human synovial stem cells on plastic and ECM	25861949	Human	Synovium	Culture Development	Plastic and ECM		Microarray	1	Affymetrix-ST
GSE69531	4	Plastic-PelletvsPlastic-Cell	GSE69531_4	in vitro chondrogenesis of human synovial stem cells on plastic and ECM	25861949	Human	Synovium	Culture Development	Plastic and ECM		Microarray	1	Affymetrix-ST
GSE62914	1	iPSC differentiated to chondrocyte for 4 daysvsiPSC	GSE62914_1	iPSC generated chondrocytes	25911615	Human	Cartilage	Development	iPSC		Microarray	0	Affymetrix-ST	0
GSE62914	2	iPSC differentiated to chondrocyte for 9 daysvsiPSC	GSE62914_2	iPSC generated chondrocytes	25911615	Human	Cartilage	Development	iPSC		Microarray	0	Affymetrix-ST	0
GSE62914	4	iPSC-derived chondrocytes (passage 3)vsadult chondrocyte	GSE62914_4	iPSC generated chondrocytes	25911615	Human	Cartilage	Development	iPSC		Microarray	0	Affymetrix-ST	2
GSE62914	3	iPSC-derived chondrocytes (passage 3)vsiPSC	GSE62914_3	iPSC generated chondrocytes	25911615	Human	Cartilage	Development	iPSC		Microarray	0	Affymetrix-ST	14
GSE52817	1	dOB (osteoblasts)vsgingival fibroblasts	GSE52817_1	Characterisation of osteoblasts like cell reprogrammed from human fibroblasts	25918395	Human	Bone	Tissue	Cell type		Microarray	1	Affymetrix-ST
GSE52817	3	dOB (osteoblasts)vsmesenchymal stem cells (MSC)	GSE52817_3	Characterisation of osteoblasts like cell reprogrammed from human fibroblasts	25918395	Human	Bone	Tissue	Cell type		Microarray	1	Affymetrix-ST
GSE52817	2	dOB (osteoblasts)vsosteoblasts (OB)	GSE52817_2	Characterisation of osteoblasts like cell reprogrammed from human fibroblasts	25918395	Human	Bone	Tissue	Cell type		Microarray	1	Affymetrix-ST
GSE52817	4	osteoblasts (OB)vsgingival fibroblasts	GSE52817_4	Characterisation of osteoblasts like cell reprogrammed from human fibroblasts	25918395	Human	Bone	Tissue	Cell type		Microarray	1	Affymetrix-ST
GSE64394	1	OA chondrocytesvsNormal chondrocytes	GSE64394_1	Osteoarthritic chondrocytes	25940674	Human	Cartilage	Disease	Osteoarthritis		Microarray	0	Affymetrix-ST	0
GSE18991	1	Hoxd4 transgenicvswild type	GSE18991_1	Overexpression of Hoxd4 in chondrocytes at E18.5	26069554	Mouse	Cartilage	Gene perturbation	Hoxd4	Overexpression	Microarray	0	Affymetrix	0
GSE18992	1	Hoxc8 transgenicvswild type	GSE18992_1	Overexpression of Hoxc8 in chondrocytes at E18.5	26069554	Mouse	Cartilage	Gene perturbation	Hoxc8	Overexpression	Microarray	0	Affymetrix	0
E-GEOD-43923	1	osteophytic cartilagevsarticular cartilage	E-GEOD-43923_1	Osteophytic and articular osteoarthritic cartilage	26069671	Human	Cartilage	Disease	Osteoarthritis - Osteophytic cartilage		Microarray	0	Affymetrix	584
E-GEOD-69110	1	SOX9vseGFP	E-GEOD-69110_1	SOX9 overexpression in chondrocytes	26146088	Human	Cartilage	Gene perturbation	SOX9	Overexpression	RNASeq	0	RNASeq	276
GSE69108	1	Nasal chondrocytevsRib Chondrocyte	GSE69108_1	Developing mammalian chondrocytes	26146088	Mouse	Cartilage	Tissue	Nasal vs Rib		Microarray	0	Affymetrix-ST	2084
GSE68428	3	Lama4 + IL1vsuntreated	GSE68428_3	LAMA4 and/or IL1B treated chondrocytes	26295200	Human	Cartilage	Exogenous	Lama4 + IL1		Microarray	0	Affymetrix-ST	1438
GSE68428	2	neg vehicle control + IL1vsuntreated	GSE68428_2	LAMA4 and/or IL1B treated chondrocytes	26295200	Human	Cartilage	Exogenous	Lama4 + IL1		Microarray	0	Affymetrix-ST	984
GSE68428	1	untreated + IL1vsuntreated	GSE68428_1	LAMA4 and/or IL1B treated chondrocytes	26295200	Human	Cartilage	Exogenous	Lama4 + IL1		Microarray	0	Affymetrix-ST	1025
GSE54749	1	treated with Hh inhibitorvsnone	GSE54749_1	Inhibition of Hedgehog signalling in human osteoarthritic cartilage	26315393	Human	Cartilage	Exogenous	Hedgehog inhibitor		Microarray	0	Affymetrix-ST	0
GSE72258	2	Rheumatoid.arthritis.synovial.fibroblast..C5orf30..50nm.siRNA..knockdown.24hvsRheumatoid.arthritis.synovial.fibroblast..NTC..50nm.siRNA..knockdown.24h	GSE72258_2	Rheumatoid arthritis synovial fibroblast (RASF) after C5orf30 and HDAC1 knockdown	26316022	Human	Synovium	Gene perturbation	C5orf30 HDAC1	Knockdown	Microarray	0	Illumina	6
GSE72258	1	Rheumatoid.arthritis.synovial.fibroblast..HDAC1..25.nm.siRNA.knockdown..48.hvsRheumatoid.arthritis.synovial.fibroblast..NTC..25.nm.siRNA.knockdown..48.h	GSE72258_1	Rheumatoid arthritis synovial fibroblast (RASF) after C5orf30 and HDAC1 knockdown	26316022	Human	Synovium	Gene perturbation	C5orf30 HDAC1	Knockdown	Microarray	0	Illumina	2
GSE64141	1	after 15 days of differentiation in chondrogenic mediavsprior to differentiation	GSE64141_1	Chondrogenic Differentiation of ATDC5 cells	26363184	Mouse	Cell line	Differentiation	Differentiation		Microarray	1	Affymetrix-ST
GSE72261	3	C/X HZvsWt HZ	GSE72261_3	XBP1 perturbation in MCDS mouse model	26372225	Mouse	Cartilage	Gene perturbation	Xbp1 or Col10a1	Knockin	Microarray	0	Illumina	1021
GSE72261	2	ColXN617K HZvsWt HZ	GSE72261_2	XBP1 perturbation in MCDS mouse model	26372225	Mouse	Cartilage	Gene perturbation	Xbp1 or Col10a1	Knockin	Microarray	0	Illumina	1043
GSE72261	1	Xbp1Cart{delta}Ex2 HZvsWt HZ	GSE72261_1	XBP1 perturbation in MCDS mouse model	26372225	Mouse	Cartilage	Gene perturbation	Xbp1 or Col10a1	Knockin	Microarray	0	Illumina	143
E-GEOD-65077	1	Over expression day 1 (vsControl day 1 (	E-GEOD-65077_1	Erg-010 overexpression in CH310T1/2 cells	26542169	Mouse	Cell line	Gene perturbation	Erg	Overexpression	Microarray	1	Affymetrix
GSE70667	1	Flow_2hvsControl_2h	GSE70667_1	Osteocyte-like MLO-Y4 cell response to Fluid Flow	26573903	Mouse	Cell line	Culture	Fluid flow		RNASeq	0	RNASeq	12
GSE69459	2	FOP-iMSCs (+ActA)vsFOP-iMSCs (-ActA)	GSE69459_2	FOP- or resFOP-iMSCs after chondrogenic differentiation	26621707	Human	Bone	Disease	Fibrodysplasia ossificans progressiva		Microarray	1	Affymetrix-ST
GSE69459	4	FOP-iMSCs (+ActA)vsresFOP-iMSCs (-ActA)	GSE69459_4	FOP- or resFOP-iMSCs after chondrogenic differentiation	26621707	Human	Bone	Disease	Fibrodysplasia ossificans progressiva		Microarray	1	Affymetrix-ST
GSE69459	3	FOP-iMSCs (+ActA)vsresFOP-iMSCs (+ActA)	GSE69459_3	FOP- or resFOP-iMSCs after chondrogenic differentiation	26621707	Human	Bone	Disease	Fibrodysplasia ossificans progressiva		Microarray	1	Affymetrix-ST
GSE69459	1	resFOP-iMSCs (+ActA)vsresFOP-iMSCs (-ActA)	GSE69459_1	FOP- or resFOP-iMSCs after chondrogenic differentiation	26621707	Human	Bone	Disease	Fibrodysplasia ossificans progressiva		Microarray	1	Affymetrix-ST
E-MTAB-3428	1	KO-5AMvsWT-5AM	E-MTAB-3428_1	Bma1 knock out mouse cartilage	26657859	Mouse	Cartilage	Gene perturbation	Bmal1	Knockout	RNASeq	1	RNASeq
E-MTAB-3428	2	KO-5PMvsWT-5PM	E-MTAB-3428_2	Bma1 knock out mouse cartilage	26657859	Mouse	Cartilage	Gene perturbation	Bmal1	Knockout	RNASeq	1	RNASeq
E-MTAB-3428	3	KO-9AMvsWT-9AM	E-MTAB-3428_3	Bma1 knock out mouse cartilage	26657859	Mouse	Cartilage	Gene perturbation	Bmal1	Knockout	RNASeq	1	RNASeq
E-MTAB-3428	4	KO-9PMvsWT-9PM	E-MTAB-3428_4	Bma1 knock out mouse cartilage	26657859	Mouse	Cartilage	Gene perturbation	Bmal1	Knockout	RNASeq	1	RNASeq
E-MTAB-4152	1	direct co-culture with human umbilical vein endothelial cellsvsindirect co-culture with human umbilical vein endothelial cells	E-MTAB-4152_1	Osteoblasts co-cultured with human umbilical vein endothelial cells	26754918	Human	Bone	Culture	co-culture with human umbilical vein endothelial cells		Microarray	0	Affymetrix-ST	758
E-MTAB-4152	3	direct co-culture with human umbilical vein endothelial cellsvsmonoculture	E-MTAB-4152_3	Osteoblasts co-cultured with human umbilical vein endothelial cells	26754918	Human	Bone	Culture	co-culture with human umbilical vein endothelial cells		Microarray	0	Affymetrix-ST	774
E-MTAB-4152	2	indirect co-culture with human umbilical vein endothelial cellsvsmonoculture	E-MTAB-4152_2	Osteoblasts co-cultured with human umbilical vein endothelial cells	26754918	Human	Bone	Culture	co-culture with human umbilical vein endothelial cells		Microarray	0	Affymetrix-ST	294
GSE68038	1	cartilage from knee (tibial plateau)vscartilage from proximal interphalangeal joint (PIP)	GSE68038_1	Cultured chondrocytes from knee and proximal interphalangeal joints	26773445	Human	Cartilage	Tissue	Knee and finger cartilage		Microarray	0	Affymetrix-ST	94
E-GEOD-68760	1	X50.µg.ml.Galectin.1.for.24h.in.starvation.mediumvsuntreated	E-GEOD-68760_1	Galectin-1 treated osteoarthritic chondrocytes	26792806	Human	Cartilage	Exogenous	Gal-1		Microarray	0	Affymetrix	2869
GSE66416	1	MC3T3-E1_over-expressing_periostinvsMC3T3-E1_empty_vector	GSE66416_1	Periostin overexpressing MC3T3-E1 cells	26809067	Mouse	Cell line	Gene perturbation	POSTN	Overexpression	Microarray	1	Affymetrix-ST
GSE74668	1	treated with IL-17A _4hvsnon-treated control_4h	GSE74668_1	IL-17 induced gene expression in synovial fibroblasts	26839464	Human	Synovium	Exogenous	IL-17		Microarray	1	1C-Agilent
E-MTAB-4294	2	synovitis_with_corticosteroidvsControl	E-MTAB-4294_2	Synovium from a preclinical model of post-traumatic knee osteoarthritis with corticosteroid treatment	26866935	Pig	Synovium	Disease Exogenous	unilateral ACL transection/treatment with triamcinolone acetonide		RNASeq	0	RNASeq	2839
E-MTAB-4294	3	synovitis_with_corticosteroidvssynovitis	E-MTAB-4294_3	Synovium from a preclinical model of post-traumatic knee osteoarthritis with corticosteroid treatment	26866935	Pig	Synovium	Disease Exogenous	unilateral ACL transection/treatment with triamcinolone acetonide		RNASeq	0	RNASeq	641
E-MTAB-4294	1	synovitisvsControl	E-MTAB-4294_1	Synovium from a preclinical model of post-traumatic knee osteoarthritis with corticosteroid treatment	26866935	Pig	Synovium	Disease Exogenous	unilateral ACL transection/treatment with triamcinolone acetonide		RNASeq	0	RNASeq	1722
GSE75230	1	OIM treated, grow at 39oCvsuntreated, grow at 39oC in BM	GSE75230_1	Osteoblast Differentiation of hFOB cells	26890492	Human	Cell line	Development	Osteoblast differentiation		Microarray	0	Affymetrix	277
GSE104794	1	Ad-Epas1(HIF-2a) infectedvsAd-null infected	GSE104794_1	HIF-2A overexpression in primary mouse articular chondrocytes	26903440	Mouse	Cartilage	Exogenous	HIF2A		Microarray	0	Affymetrix-ST	1256
GSE104795	1	Ad-Zip8 infectedvsAd-null infected	GSE104795_1	SLC39A8 (ZIP8) overexpression in primary mouse articular chondrocytes	26903440	Mouse	Cartilage	Exogenous	SLC39A8		Microarray	0	Affymetrix-ST	833
GSE74898	3	cartilage, exercised for 15 daysvscartilage, control	GSE74898_3	Exercise dependent gene regulation in cartilage	26924420	Rat	Cartilage	Disease	Exercise		Microarray	0	Affymetrix-ST	1799
GSE74898	1	cartilage, exercised for 2 daysvscartilage, control	GSE74898_1	Exercise dependent gene regulation in cartilage	26924420	Rat	Cartilage	Disease	Exercise		Microarray	0	Affymetrix-ST	1437
GSE74898	2	cartilage, exercised for 5 daysvscartilage, control	GSE74898_2	Exercise dependent gene regulation in cartilage	26924420	Rat	Cartilage	Disease	Exercise		Microarray	0	Affymetrix-ST	1555
GSE104113	1	chondrocyte.Adultvschondrocyte.Juvenile	GSE104113_1	Human Chondrocyte age	26955889	Human	Cartilage	Development	Age		Microarray	1	Affymetrix-ST
GSE104113	3	chondrocyte.Adultvschondrocyte.Juvenile	GSE104113_3	Human Chondrocyte age	26955889	Human	Cartilage	Development	Age		Microarray	1	Affymetrix-ST
GSE104113	2	Stem cells.Adultvschondrocyte.Juvenile	GSE104113_2	Human Chondrocyte age	26955889	Human	Cartilage	Development	Age		Microarray	1	Affymetrix-ST
E-MTAB-4304	1	DamagedvsIntact	E-MTAB-4304_1	Human intact and damaged osteoarthrtitic cartilage	26973327	Human	Cartilage	Disease	Osteoarthritis		RNASeq	0	RNASeq	896
GSE74220	1	IL1BvsControl	GSE74220_1	4h IL-1b stimulation of primary human chondrocytes	27023358	Human	Cartilage	Exogenous	IL1B		RNASeq	0	RNASeq	2021
E-MEXP-3474	1	Kashin-beck diseasevsprimary osteoarthritis	E-MEXP-3474_1	Human Kashin-beck disease and osteoarthritis cartilage	27053287	Human	Cartilage	Disease	Kashin-beck disease and osteoarthritis		Microarray	0	2C-Agilent	0
GSE70719	1	fluoride (8 ppm) for 30 daysvsnone (untreated control)	GSE70719_1	HOS (human osteosarcoma) cells exposed to fluoride	27234253	Human	Cell line	Exogenous	Floride		Microarray	0	Affymetrix	671
GSE81399	1	FACS sorted Dmp1-Cre targeted CAR cells from mouse bone marrowvsFACS sorted Dmp1-Cre non-targeted CAR cells from mouse bone marrow	GSE81399_1	DMP KO in Cxcl12-abundant reticular cells	27237054	Mouse	Bone	Gene perturbation	Dmp1	Knockout	Microarray	0	Affymetrix	0
GSE75181	3	cultured chondrocytes from cartilage_COT_IL1Bvscultured chondrocytes from cartilage_control	GSE75181_3	Osteoarthritic chondrocytes treated with curcuminoids extract hydrolyzed collagen and green tea extract and/or IL1B	27275599	Human	Cartilage	Exogenous	COT and/or IL1B		Microarray	0	Illumina	1084
GSE75181	1	cultured chondrocytes from cartilage_COTvscultured chondrocytes from cartilage_control	GSE75181_1	Osteoarthritic chondrocytes treated with curcuminoids extract hydrolyzed collagen and green tea extract and/or IL1B	27275599	Human	Cartilage	Exogenous	COT and/or IL1B		Microarray	0	Illumina	908
GSE75181	2	cultured chondrocytes from cartilage_ctrl_IL1Bvscultured chondrocytes from cartilage_control	GSE75181_2	Osteoarthritic chondrocytes treated with curcuminoids extract hydrolyzed collagen and green tea extract and/or IL1B	27275599	Human	Cartilage	Exogenous	COT and/or IL1B		Microarray	0	Illumina	1019
GSE66862	1	Eed cKOvsWT	GSE66862_1	Eed knockout in chondrocytes	27329220	Mouse	Cartilage	Gene perturbation	Eed	Knockout	Microarray	0	Affymetrix-ST	565
GSE78980	8	TO-/- 0g no treatmentvsTO+/+ 0g no treatment	GSE78980_8	PTHrP in Osteoblast Response to Microgravity	27463808	Mouse	Bone	Gene perturbation	PTHrP	Knockout	Microarray	1	Illumina
GSE78980	6	TO-/- 0g treatedvsTO-/- 0g no treatment	GSE78980_6	PTHrP in Osteoblast Response to Microgravity	27463808	Mouse	Bone	Gene perturbation	PTHrP	Knockout	Microarray	1	Illumina
GSE78980	10	TO-/- 0g treatedvsTO+/+ 0g treated	GSE78980_10	PTHrP in Osteoblast Response to Microgravity	27463808	Mouse	Bone	Gene perturbation	PTHrP	Knockout	Microarray	1	Illumina
GSE78980	4	TO-/- 1g no treatmentvsTO-/- 0g no treatment	GSE78980_4	PTHrP in Osteoblast Response to Microgravity	27463808	Mouse	Bone	Gene perturbation	PTHrP	Knockout	Microarray	1	Illumina
GSE78980	7	TO-/- 1g no treatmentvsTO+/+ 1g no treatment	GSE78980_7	PTHrP in Osteoblast Response to Microgravity	27463808	Mouse	Bone	Gene perturbation	PTHrP	Knockout	Microarray	1	Illumina
GSE78980	5	TO-/- 1g treatedvsTO-/- 1g no treatment	GSE78980_5	PTHrP in Osteoblast Response to Microgravity	27463808	Mouse	Bone	Gene perturbation	PTHrP	Knockout	Microarray	1	Illumina
GSE78980	9	TO-/- 1g treatedvsTO+/+ 1g treated	GSE78980_9	PTHrP in Osteoblast Response to Microgravity	27463808	Mouse	Bone	Gene perturbation	PTHrP	Knockout	Microarray	1	Illumina
GSE78980	3	TO+/+ 0g treatedvsTO+/+ 0g no treatment	GSE78980_3	PTHrP in Osteoblast Response to Microgravity	27463808	Mouse	Bone	Gene perturbation	PTHrP	Knockout	Microarray	1	Illumina
GSE78980	1	TO+/+ 1g no treatmentvsTO+/+ 0g no treatment	GSE78980_1	PTHrP in Osteoblast Response to Microgravity	27463808	Mouse	Bone	Gene perturbation	PTHrP	Knockout	Microarray	1	Illumina
GSE78980	2	TO+/+ 1g treatedvsTO+/+ 1g no treatment	GSE78980_2	PTHrP in Osteoblast Response to Microgravity	27463808	Mouse	Bone	Gene perturbation	PTHrP	Knockout	Microarray	1	Illumina
E-GEOD-73372	1	P1vsE18.5	E-GEOD-73372_1	Developing rib chondrocyte	27471255	Mouse	Cartilage	Development			RNASeq	1	RNASeq
E-GEOD-73372	2	P3vsE18.5	E-GEOD-73372_2	Developing rib chondrocyte	27471255	Mouse	Cartilage	Development			RNASeq	1	RNASeq
E-GEOD-73372	3	P3vsP1	E-GEOD-73372_3	Developing rib chondrocyte	27471255	Mouse	Cartilage	Development			RNASeq	1	RNASeq
E-GEOD-76988	1	STAT5_cKOvsSTAT5_WT	E-GEOD-76988_1	STAT5 KO in osteoclast differentiation	27485735	Mouse	Bone	Gene perturbation	STAT3	Knockout	RNASeq	1	RNASeq
E-GEOD-75549	1	hdac3KOvsWT	E-GEOD-75549_1	HDAC3 knockout mouse chondrocytes	27507649	Mouse	Cartilage	Gene perturbation	HDAC3	Knockout	RNASeq	1	RNASeq
GSE77753	1	EDS-HT/JHSvshealthy	GSE77753_1	Ehlers-Danlos Syndrome Hypermobility type/Joint Hypermobility Syndrome patients' skin fibroblasts	27518164	Human	Skin	Disease	Joint Hypermobility Syndrome		Microarray	0	Affymetrix-ST	0
E-GEOD-83930	1	Pre-miR-17vsNC-Pre-miR	E-GEOD-83930_1	miR-17 transfected Rheumatoid arthritis Synovial Fibroblasts	27534557	Human	Synovium	Gene perturbation	MiR-17	Overexpression	RNASeq	1	RNASeq
GSE69992	1	MSX1 siRNAvscontrol siRNA	GSE69992_1	Role of MSX1 in Osteogenic Differentiation of Dental Pulp Cells	27648077	Human		Gene perturbation	MSX1	Knockdown	Microarray	0	1C-Agilent	2428
GSE84609	1	X100.ng.ml.rGDF11vsVehicle.control	GSE84609_1	GDF11 stimulation of RANKL-induced osteoclastogenesis	27653144	Mouse	Bone	Exogenous	GDF11		Microarray	0	Affymetrix-ST	896
GSE72575	1	IL-1β-stimulated in the presence of alloxanvsnon-stimulated	GSE72575_1	IL1B and/or glucosamine-treated human synovial MH7A cells	27776166	Human	Synovium	Exogenous	IL1B		Microarray	0	Affymetrix-ST	395
GSE72575	3	IL-1β-stimulated in the presence of GlcN and alloxanvsnon-stimulated	GSE72575_3	IL1B and/or glucosamine-treated human synovial MH7A cells	27776166	Human	Synovium	Exogenous	IL1B		Microarray	0	Affymetrix-ST	601
GSE72575	2	IL-1β-stimulated in the presence of GlcNvsnon-stimulated	GSE72575_2	IL1B and/or glucosamine-treated human synovial MH7A cells	27776166	Human	Synovium	Exogenous	IL1B		Microarray	0	Affymetrix-ST	384
GSE72575	4	IL-1β-stimulated MH7Avsnon-stimulated	GSE72575_4	IL1B and/or glucosamine-treated human synovial MH7A cells	27776166	Human	Synovium	Exogenous	IL1B		Microarray	0	Affymetrix-ST	4
GSE84198	2	Ezh2 KO proximal tibia HZvsWT proximal tibia HZ	GSE84198_2	Ezh2 knockout growth plate zones	27897169	Mouse	Cartilage	Gene perturbation	Ezh2	Knockout	Microarray	0	Affymetrix	157
GSE84198	1	Ezh2 KO proximal tibia PZvsWT proximal tibia PZ	GSE84198_1	Ezh2 knockout growth plate zones	27897169	Mouse	Cartilage	Gene perturbation	Ezh2	Knockout	Microarray	0	Affymetrix	63
GSE84198	3	WT proximal tibia PZvsWT proximal tibia HZ	GSE84198_3	Ezh2 knockout growth plate zones	27897169	Mouse	Cartilage	Gene perturbation	Ezh2	Knockout	Microarray	0	Affymetrix	2851
GSE86578	2	IL-1+OSM.1.25vsnone (control).0	GSE86578_2	Primary human articular chondrocytes exposed to IL-1+OSM	27956552	Human	Cartilage	Exogenous	IL1B+OSM		Microarray	0	Illumina	160
GSE86578	1	IL-1+OSM.1vsnone (control).0	GSE86578_1	Primary human articular chondrocytes exposed to IL-1+OSM	27956552	Human	Cartilage	Exogenous	IL1B+OSM		Microarray	0	Illumina	184
GSE86578	3	IL-1+OSM.24vsnone (control).0	GSE86578_3	Primary human articular chondrocytes exposed to IL-1+OSM	27956552	Human	Cartilage	Exogenous	IL1B+OSM		Microarray	0	Illumina	772
GSE85254	1	chondrocytes, Gal-3, 50 µg/mlvschondrocytes, untreated	GSE85254_1	Galectin-3 treated osteoarthritic chondrocytes	27982117	Human	Cartilage	Exogenous	Gal-3		Microarray	0	Affymetrix	482
GSE63017	2	Pax1HETvsWT	GSE63017_2	Pax1 and Pax9 in Embryonic Intervertebral Disc Development	28011632	Mouse	Cartilage	Gene perturbation	Pax1/Pax9	Knockout	Microarray	0	Illumina	0
GSE63017	4	Pax1KOPax9HETvsWT	GSE63017_4	Pax1 and Pax9 in Embryonic Intervertebral Disc Development	28011632	Mouse	Cartilage	Gene perturbation	Pax1/Pax9	Knockout	Microarray	0	Illumina	0
GSE63017	3	Pax1KOPax9KOvsWT	GSE63017_3	Pax1 and Pax9 in Embryonic Intervertebral Disc Development	28011632	Mouse	Cartilage	Gene perturbation	Pax1/Pax9	Knockout	Microarray	0	Illumina	45
GSE63017	1	Pax1KOvsWT	GSE63017_1	Pax1 and Pax9 in Embryonic Intervertebral Disc Development	28011632	Mouse	Cartilage	Gene perturbation	Pax1/Pax9	Knockout	Microarray	0	Illumina	0
GSE87608	3	Runx2HET_MS275vsRunx2HET_vehicle	GSE87608_3	HDAC inhibition in Heterozygous Runx2 Null Mice	28052439	Mouse	Bone	Gene perturbation Exogenous	Runx2 MS-275	Knockout	RNASeq	0	RNASeq	253
GSE87608	4	Runx2HET_MS275vsWT_MS275	GSE87608_4	HDAC inhibition in Heterozygous Runx2 Null Mice	28052439	Mouse	Bone	Gene perturbation Exogenous	Runx2 MS-275	Knockout	RNASeq	0	RNASeq	162
GSE87608	1	Runx2HET_vehiclevsWT_vehicle	GSE87608_1	HDAC inhibition in Heterozygous Runx2 Null Mice	28052439	Mouse	Bone	Gene perturbation Exogenous	Runx2 MS-275	Knockout	RNASeq	0	RNASeq	0
GSE87608	2	WT_MS275vsWT_vehicle	GSE87608_2	HDAC inhibition in Heterozygous Runx2 Null Mice	28052439	Mouse	Bone	Gene perturbation Exogenous	Runx2 MS-275	Knockout	RNASeq	0	RNASeq	41
GSE93720	2	Derived from osteoarthritis patient.stimulated with TNF + IL-17vsDerived from osteoarthritis patient.unstimulated	GSE93720_2	Human synovial fibroblasts treated with TNF+IL-17	28228280	Human	Synovium	Exogenous	TNF+IL-17		Microarray	1	Affymetrix
GSE93720	1	Derived from osteoarthritis patient.stimulated with TNFvsDerived from osteoarthritis patient.unstimulated	GSE93720_1	Human synovial fibroblasts treated with TNF+IL-17	28228280	Human	Synovium	Exogenous	TNF+IL-17		Microarray	1	Affymetrix
GSE93720	4	Derived from rheumatoid arthritis patient.stimulated with TNF + IL-17vsDerived from rheumatoid arthritis patient.unstimulated	GSE93720_4	Human synovial fibroblasts treated with TNF+IL-17	28228280	Human	Synovium	Exogenous	TNF+IL-17		Microarray	1	Affymetrix
GSE93720	3	Derived from rheumatoid arthritis patient.stimulated with TNFvsDerived from rheumatoid arthritis patient.unstimulated	GSE93720_3	Human synovial fibroblasts treated with TNF+IL-17	28228280	Human	Synovium	Exogenous	TNF+IL-17		Microarray	1	Affymetrix
GSE80614	3	AD_05hrvsAD_0hr	GSE80614_3	Differentiating hMSC into Osteoblasts and Adipocytes.	28344004	Human	Bone	Development	Differentiation		Microarray	0	Illumina	17
GSE80614	5	AD_12hrvsAD_0hr	GSE80614_5	Differentiating hMSC into Osteoblasts and Adipocytes.	28344004	Human	Bone	Development	Differentiation		Microarray	0	Illumina	758
GSE80614	6	AD_1dvsAD_0hr	GSE80614_6	Differentiating hMSC into Osteoblasts and Adipocytes.	28344004	Human	Bone	Development	Differentiation		Microarray	0	Illumina	871
GSE80614	1	AD_1hrvsAD_0hr	GSE80614_1	Differentiating hMSC into Osteoblasts and Adipocytes.	28344004	Human	Bone	Development	Differentiation		Microarray	0	Illumina	63
GSE80614	7	AD_2dvsAD_0hr	GSE80614_7	Differentiating hMSC into Osteoblasts and Adipocytes.	28344004	Human	Bone	Development	Differentiation		Microarray	0	Illumina	918
GSE80614	2	AD_2hrvsAD_0hr	GSE80614_2	Differentiating hMSC into Osteoblasts and Adipocytes.	28344004	Human	Bone	Development	Differentiation		Microarray	0	Illumina	184
GSE80614	8	AD_4dvsAD_0hr	GSE80614_8	Differentiating hMSC into Osteoblasts and Adipocytes.	28344004	Human	Bone	Development	Differentiation		Microarray	0	Illumina	702
GSE80614	4	AD_6hrvsAD_0hr	GSE80614_4	Differentiating hMSC into Osteoblasts and Adipocytes.	28344004	Human	Bone	Development	Differentiation		Microarray	0	Illumina	469
GSE80614	11	OS_05hrvsOS_0hr	GSE80614_11	Differentiating hMSC into Osteoblasts and Adipocytes.	28344004	Human	Bone	Development	Differentiation		Microarray	0	Illumina	0
GSE80614	13	OS_12hrvsOS_0hr	GSE80614_13	Differentiating hMSC into Osteoblasts and Adipocytes.	28344004	Human	Bone	Development	Differentiation		Microarray	0	Illumina	272
GSE80614	14	OS_1dvsOS_0hr	GSE80614_14	Differentiating hMSC into Osteoblasts and Adipocytes.	28344004	Human	Bone	Development	Differentiation		Microarray	0	Illumina	442
GSE80614	9	OS_1hrvsOS_0hr	GSE80614_9	Differentiating hMSC into Osteoblasts and Adipocytes.	28344004	Human	Bone	Development	Differentiation		Microarray	0	Illumina	38
GSE80614	15	OS_2dvsOS_0hr	GSE80614_15	Differentiating hMSC into Osteoblasts and Adipocytes.	28344004	Human	Bone	Development	Differentiation		Microarray	0	Illumina	609
GSE80614	10	OS_2hrvsOS_0hr	GSE80614_10	Differentiating hMSC into Osteoblasts and Adipocytes.	28344004	Human	Bone	Development	Differentiation		Microarray	0	Illumina	91
GSE80614	16	OS_4dvsOS_0hr	GSE80614_16	Differentiating hMSC into Osteoblasts and Adipocytes.	28344004	Human	Bone	Development	Differentiation		Microarray	0	Illumina	973
GSE80614	12	OS_6hrvsOS_0hr	GSE80614_12	Differentiating hMSC into Osteoblasts and Adipocytes.	28344004	Human	Bone	Development	Differentiation		Microarray	0	Illumina	252
GSE85761	1	EVvsCells	GSE85761_1	Human osteoblast-derived extracellular vesicle	28347747	Human	Bone	Tissue	extracellular vesicle		RNASeq	1	RNASeq
GSE90890	1	Cdc73fKOvsWT	GSE90890_1	Cdc73 knockout in osteoblasts	28384511	Mouse	Bone	Gene perturbation	Cdc73	Knockdown	RNASeq	0	RNASeq	134
GSE89179	2	siCHD1_FOB_ObvssiCon_FOB_Ob	GSE89179_2	CHD1 knockdown in MSC and FOB cell lines	28475736	Human	Cell line	Gene perturbation	CHD1	Knockdown	RNASeq	1	RNASeq
GSE89179	5	siCHD1_MSC_AdvssiCon_MSC_Ad	GSE89179_5	CHD1 knockdown in MSC and FOB cell lines	28475736	Human	Cell line	Gene perturbation	CHD1	Knockdown	RNASeq	1	RNASeq
GSE89179	7	siCHD1_MSC_ObvssiCon_MSC_Ob	GSE89179_7	CHD1 knockdown in MSC and FOB cell lines	28475736	Human	Cell line	Gene perturbation	CHD1	Knockdown	RNASeq	1	RNASeq
GSE89179	6	siCHD1_MSC_UndvssiCon_MSC_Und	GSE89179_6	CHD1 knockdown in MSC and FOB cell lines	28475736	Human	Cell line	Gene perturbation	CHD1	Knockdown	RNASeq	1	RNASeq
GSE89179	1	siCon_FOB_ObvssiCon_FOB_Und	GSE89179_1	CHD1 knockdown in MSC and FOB cell lines	28475736	Human	Cell line	Gene perturbation	CHD1	Knockdown	RNASeq	1	RNASeq
GSE89179	3	siCon_MSC_AdvssiCon_MSC_Und	GSE89179_3	CHD1 knockdown in MSC and FOB cell lines	28475736	Human	Cell line	Gene perturbation	CHD1	Knockdown	RNASeq	1	RNASeq
GSE89179	4	siCon_MSC_ObvssiCon_MSC_Und	GSE89179_4	CHD1 knockdown in MSC and FOB cell lines	28475736	Human	Cell line	Gene perturbation	CHD1	Knockdown	RNASeq	1	RNASeq
GSE99414	1	Il15ra nullvsCtrl	GSE99414_1	Primary murine pre-osteoblasts from control and Il15ra knockout mice	28602725	Mouse	Bone	Gene perturbation	Il15ra	Knockout	Microarray	0	Affymetrix-ST	118
GSE77916	1	EPZ-5676 3 µM 4 daysvsvehicle (DMSO) 4 days	GSE77916_1	DOT1L inhibition with EPZ-5676 in human chondrocytes	28627522	Human	Cartilage	Gene perturbation	EPZ-5676	DOTL1 inhibition	Microarray	0	Affymetrix	6
GSE110300	3	KO_E2vsWT_E2	GSE110300_3	Estradiol Effects in Skeletally Immature (7-weeks old) Female WT and Estrogen Receptor Alpha Knockout Mice	28643917	Mouse	Cartilage	Gene perturbation	ESR1	Knockout	RNASeq	1	RNASeq
GSE110300	2	KO_PlbvsWT_Plb	GSE110300_2	Estradiol Effects in Skeletally Immature (7-weeks old) Female WT and Estrogen Receptor Alpha Knockout Mice	28643917	Mouse	Cartilage	Gene perturbation	ESR1	Knockout	RNASeq	1	RNASeq
GSE110300	1	WT_PlbvsWT_E2	GSE110300_1	Estradiol Effects in Skeletally Immature (7-weeks old) Female WT and Estrogen Receptor Alpha Knockout Mice	28643917	Mouse	Cartilage	Gene perturbation	ESR1	Knockout	RNASeq	1	RNASeq
GSE110303	3	KO_E2vsWT_E2	GSE110303_3	Estradiol Effects in Skeletally Mature (17-week old) Female WT and Estrogen Receptor Alpha Knockout Mice	28643917	Mouse	Cartilage	Gene perturbation	ESR1	Knockout	RNASeq	1	RNASeq
GSE110303	2	KO_PlbvsWT_Plb	GSE110303_2	Estradiol Effects in Skeletally Mature (17-week old) Female WT and Estrogen Receptor Alpha Knockout Mice	28643917	Mouse	Cartilage	Gene perturbation	ESR1	Knockout	RNASeq	1	RNASeq
GSE110303	1	WT_PlbvsWT_E2	GSE110303_1	Estradiol Effects in Skeletally Mature (17-week old) Female WT and Estrogen Receptor Alpha Knockout Mice	28643917	Mouse	Cartilage	Gene perturbation	ESR1	Knockout	RNASeq	1	RNASeq
E-MTAB-5879	2	Injury.Day28vsControl.Day0	E-MTAB-5879_2	Articular cartilage in a porcine model of early post-traumatic osteoarthritis	28671352	Pig	Cartilage	Disease	Anterior cruciate ligament (ACL) transection		RNASeq	0	RNASeq	739
E-MTAB-5879	1	Injury.Day7vsControl.Day0	E-MTAB-5879_1	Articular cartilage in a porcine model of early post-traumatic osteoarthritis	28671352	Pig	Cartilage	Disease	Anterior cruciate ligament (ACL) transection		RNASeq	0	RNASeq	1283
E-MTAB-5879	4	InjuryReconstruct.Day28vsControl.Day0	E-MTAB-5879_4	Articular cartilage in a porcine model of early post-traumatic osteoarthritis	28671352	Pig	Cartilage	Disease	Anterior cruciate ligament (ACL) transection		RNASeq	0	RNASeq	865
E-MTAB-5879	8	InjuryReconstruct.Day28vsInjury.Day28	E-MTAB-5879_8	Articular cartilage in a porcine model of early post-traumatic osteoarthritis	28671352	Pig	Cartilage	Disease	Anterior cruciate ligament (ACL) transection		RNASeq	0	RNASeq	1
E-MTAB-5879	3	InjuryReconstruct.Day7vsControl.Day0	E-MTAB-5879_3	Articular cartilage in a porcine model of early post-traumatic osteoarthritis	28671352	Pig	Cartilage	Disease	Anterior cruciate ligament (ACL) transection		RNASeq	0	RNASeq	1296
E-MTAB-5879	10	InjuryReconstruct.Day7vsInjury.Day7	E-MTAB-5879_10	Articular cartilage in a porcine model of early post-traumatic osteoarthritis	28671352	Pig	Cartilage	Disease	Anterior cruciate ligament (ACL) transection		RNASeq	0	RNASeq	10
E-MTAB-5879	6	InjuryRepair.Day28vsControl.Day0	E-MTAB-5879_6	Articular cartilage in a porcine model of early post-traumatic osteoarthritis	28671352	Pig	Cartilage	Disease	Anterior cruciate ligament (ACL) transection		RNASeq	0	RNASeq	1292
E-MTAB-5879	7	InjuryRepair.Day28vsInjury.Day28	E-MTAB-5879_7	Articular cartilage in a porcine model of early post-traumatic osteoarthritis	28671352	Pig	Cartilage	Disease	Anterior cruciate ligament (ACL) transection		RNASeq	0	RNASeq	7
E-MTAB-5879	5	InjuryRepair.Day7vsControl.Day0	E-MTAB-5879_5	Articular cartilage in a porcine model of early post-traumatic osteoarthritis	28671352	Pig	Cartilage	Disease	Anterior cruciate ligament (ACL) transection		RNASeq	0	RNASeq	1670
E-MTAB-5879	9	InjuryRepair.Day7vsInjury.Day7	E-MTAB-5879_9	Articular cartilage in a porcine model of early post-traumatic osteoarthritis	28671352	Pig	Cartilage	Disease	Anterior cruciate ligament (ACL) transection		RNASeq	0	RNASeq	2
GSE85785	1	leptin-inducedvshealthy control	GSE85785_1	Leptin treated cartilage	28690479	Rat	Cartilage	Exogenous	Leptin		Microarray	0	1C-Agilent	141
E-MTAB-5564	1	osteoarthritisvsnormal	E-MTAB-5564_1	Osteoarthritic bone marrow lesions compared to normal bone	28705915	Human	Bone	Disease	Osteoarthritis		Microarray	0	1C-Agilent	1243
E-MTAB-5326	1	25 MPa pressure.1vsno hydrostatic pressure.NA	E-MTAB-5326_1	Hydrostatic pressure in ATDC5 chondrocyte precursor cells	28813497	Mouse	Cell line	Culture	Hydrostatic pressure		Microarray	1	1C-Agilent
E-MTAB-5326	3	25 MPa pressure.24vsno hydrostatic pressure.NA	E-MTAB-5326_3	Hydrostatic pressure in ATDC5 chondrocyte precursor cells	28813497	Mouse	Cell line	Culture	Hydrostatic pressure		Microarray	1	1C-Agilent
E-MTAB-5326	2	25 MPa pressure.4vsno hydrostatic pressure.NA	E-MTAB-5326_2	Hydrostatic pressure in ATDC5 chondrocyte precursor cells	28813497	Mouse	Cell line	Culture	Hydrostatic pressure		Microarray	1	1C-Agilent
GSE84907	1	pH7.8vspH7.4	GSE84907_1	Osteoblast-like MC3T3 cell line viability at alkaline pH	28955732	Mouse	Cell line	Culture	pH		Microarray	0	Affymetrix-ST	1355
GSE84907	2	pH8.4vspH7.4	GSE84907_2	Osteoblast-like MC3T3 cell line viability at alkaline pH	28955732	Mouse	Cell line	Culture	pH		Microarray	0	Affymetrix-ST	1349
GSE84907	3	pH8.4vspH7.8	GSE84907_3	Osteoblast-like MC3T3 cell line viability at alkaline pH	28955732	Mouse	Cell line	Culture	pH		Microarray	0	Affymetrix-ST	575
GSE102588	1	X13del.tg.mutant.with.bone.overgrowthvswild.type	GSE102588_1	Calvaria of 10-day-old 13del-tg transgenic mice displaying bone overgrowth	28973168	Mouse	Bone	Disease Gene perturbation	Col10a1	Knockin	Microarray	0	Affymetrix	98
GSE105139	1	AhsgHETvsAhsgWT	GSE105139_1	Mouse model of slipped capital femoral epiphysis (SCFE)	29088242	Mouse	Cartilage	Gene perturbation	Ahsg	Knockout	Microarray	0	Affymetrix-ST	0
GSE105139	3	AhsgKOvsAhsgHET	GSE105139_3	Mouse model of slipped capital femoral epiphysis (SCFE)	29088242	Mouse	Cartilage	Gene perturbation	Ahsg	Knockout	Microarray	0	Affymetrix-ST	6
GSE105139	2	AhsgKOvsAhsgWT	GSE105139_2	Mouse model of slipped capital femoral epiphysis (SCFE)	29088242	Mouse	Cartilage	Gene perturbation	Ahsg	Knockout	Microarray	0	Affymetrix-ST	0
GSE90127	3	differentiated 30 day mouse osteoblastsvsundifferentiated mouse osteoblasts	GSE90127_3	Effect of cabozantinib of mouse osteoblasts differentiation	29088840	Mouse	Bone	Development Exogenous	Differentiation	cabozantinib	Microarray	1	1C-Agilent
GSE90127	2	osteoblasts in differentiation medium and cabozantinib for 30 daysvsdifferentiated 30 day mouse osteoblasts	GSE90127_2	Effect of cabozantinib of mouse osteoblasts differentiation	29088840	Mouse	Bone	Development Exogenous	Differentiation	cabozantinib	Microarray	1	1C-Agilent
GSE90127	1	osteoblasts in differentiation medium and cabozantinib for 30 daysvsundifferentiated mouse osteoblasts	GSE90127_1	Effect of cabozantinib of mouse osteoblasts differentiation	29088840	Mouse	Bone	Development Exogenous	Differentiation	cabozantinib	Microarray	1	1C-Agilent
GSE103416	2	monosodium iodoacetate (MIA).14vsnaive.0	GSE103416_2	knee cartilage in MIA model of osteoarthritis	29134405	Rat	Cartilage	Disease Exogenous	MIA		Microarray	0	Affymetrix-ST	1024
GSE103416	3	monosodium iodoacetate (MIA).28vsnaive.0	GSE103416_3	knee cartilage in MIA model of osteoarthritis	29134405	Rat	Cartilage	Disease Exogenous	MIA		Microarray	0	Affymetrix-ST	1008
GSE103416	1	monosodium iodoacetate (MIA).2vsnaive.0	GSE103416_1	knee cartilage in MIA model of osteoarthritis	29134405	Rat	Cartilage	Disease Exogenous	MIA		Microarray	0	Affymetrix-ST	1864
GSE107363	1	HobRAvsHob	GSE107363_1	Osteoblasts in Rheumatoid Arthritis	29137139	Human	Cartilage	Disease	Rheumatoid arthritis		RNASeq	1	RNASeq
GSE103492	9	Lrp5_6_KO_Wnt3avsLrp5_6_Ctl	GSE103492_9	Wnt3a treated Lrp5/6KO osteoblasts	29176883	Mouse	Bone	Gene perturbation Exogenous	Lrp5/6 Wnt3a	Knockout	RNASeq	0	RNASeq	136
GSE103492	10	Lrp5_6_KO_Wnt3avsLrp5_6_KO	GSE103492_10	Wnt3a treated Lrp5/6KO osteoblasts	29176883	Mouse	Bone	Gene perturbation Exogenous	Lrp5/6 Wnt3a	Knockout	RNASeq	0	RNASeq	8
GSE103492	8	Lrp5_6_KOvsLrp5_6_Ctl	GSE103492_8	Wnt3a treated Lrp5/6KO osteoblasts	29176883	Mouse	Bone	Gene perturbation Exogenous	Lrp5/6 Wnt3a	Knockout	RNASeq	0	RNASeq	135
GSE103492	4	Lrp5KO_Wnt3avsLrp5KO	GSE103492_4	Wnt3a treated Lrp5/6KO osteoblasts	29176883	Mouse	Bone	Gene perturbation Exogenous	Lrp5/6 Wnt3a	Knockout	RNASeq	0	RNASeq	1017
GSE103492	3	Lrp5KO_Wnt3avsWT	GSE103492_3	Wnt3a treated Lrp5/6KO osteoblasts	29176883	Mouse	Bone	Gene perturbation Exogenous	Lrp5/6 Wnt3a	Knockout	RNASeq	0	RNASeq	1416
GSE103492	2	Lrp5KOvsWT	GSE103492_2	Wnt3a treated Lrp5/6KO osteoblasts	29176883	Mouse	Bone	Gene perturbation Exogenous	Lrp5/6 Wnt3a	Knockout	RNASeq	0	RNASeq	406
GSE103492	5	Lrp6_KOvsLrp6_Ctl	GSE103492_5	Wnt3a treated Lrp5/6KO osteoblasts	29176883	Mouse	Bone	Gene perturbation Exogenous	Lrp5/6 Wnt3a	Knockout	RNASeq	0	RNASeq	102
GSE103492	6	Lrp6KO_Wnt3avsLrp6_Ctl	GSE103492_6	Wnt3a treated Lrp5/6KO osteoblasts	29176883	Mouse	Bone	Gene perturbation Exogenous	Lrp5/6 Wnt3a	Knockout	RNASeq	0	RNASeq	182
GSE103492	7	Lrp6KO_Wnt3avsLrp6_KO	GSE103492_7	Wnt3a treated Lrp5/6KO osteoblasts	29176883	Mouse	Bone	Gene perturbation Exogenous	Lrp5/6 Wnt3a	Knockout	RNASeq	0	RNASeq	91
GSE103492	1	WT_Wnt3avsWT	GSE103492_1	Wnt3a treated Lrp5/6KO osteoblasts	29176883	Mouse	Bone	Gene perturbation Exogenous	Lrp5/6 Wnt3a	Knockout	RNASeq	0	RNASeq	990
GSE92641	1	Uhrf1KOvsControl	GSE92641_1	Effect of Uhrf1 knockout in chondrocyte differentiation	29180567	Mouse	Cartilage	Gene perturbation	Uhrf1	Knockout	RNASeq	0	RNASeq	737
GSE103697	1	ARP-1.5 ug/ml CRP for 24 hoursvsARP-1.Control	GSE103697_1	Myeloma cell production of osteolytic cytokines	29233917	Human	Cell line	Exogenous	C-reactive protein		Microarray	1	Illumina
GSE103697	2	MM.1S.5 ug/ml CRP for 24 hoursvsMM.1S.Control	GSE103697_2	Myeloma cell production of osteolytic cytokines	29233917	Human	Cell line	Exogenous	C-reactive protein		Microarray	1	Illumina
GSE103697	3	U266.5 ug/ml CRP for 24 hoursvsU266.Control	GSE103697_3	Myeloma cell production of osteolytic cytokines	29233917	Human	Cell line	Exogenous	C-reactive protein		Microarray	1	Illumina
GSE99731	1	DMM.1 wkvssham.1 wk	GSE99731_1	Osteoarthritic Synovial Tissue from a Mouse Model of Early Post-Traumatic OA	29255152	Mouse	Synovium	Disease	Surgical destabilization of medial meniscus		Microarray	0	1C-Agilent	0
GSE99731	3	DMM.6 wkvsDMM.1 wk	GSE99731_3	Osteoarthritic Synovial Tissue from a Mouse Model of Early Post-Traumatic OA	29255152	Mouse	Synovium	Disease	Surgical destabilization of medial meniscus		Microarray	0	1C-Agilent	2358
GSE99731	2	DMM.6 wkvssham.6 wk	GSE99731_2	Osteoarthritic Synovial Tissue from a Mouse Model of Early Post-Traumatic OA	29255152	Mouse	Synovium	Disease	Surgical destabilization of medial meniscus		Microarray	0	1C-Agilent	0
GSE106631	1	galectin-8 treated (50nM, 24hrs)vsnone	GSE106631_1	Galectin-8 treated primary osteoblasts	29259034	Mouse	Bone	Exogenous	Galactin 8		Microarray	0	Affymetrix-ST	791
GSE106259	1	CCL5vsControl	GSE106259_1	CCR5 signalling in osteoclasts	29263385	Mouse	Bone	Exogenous	CCL5		RNASeq	0	RNASeq	498
GSE104459	2	E11.5_Pitx_KOvsE11.5WT	GSE104459_2	E9.5 E11.5 and E12.5 wild type and Pitx1 KO mice	29273440	Mouse	Embryo	Gene perturbation	Pitx1	Knockout	RNASeq	0	RNASeq	426
GSE104459	1	E12.5_Pitx_KOvsE12.5WT	GSE104459_1	E9.5 E11.5 and E12.5 wild type and Pitx1 KO mice	29273440	Mouse	Embryo	Gene perturbation	Pitx1	Knockout	RNASeq	0	RNASeq	61
GSE104459	3	E9.5_Pitx_KOvsE9.5WT	GSE104459_3	E9.5 E11.5 and E12.5 wild type and Pitx1 KO mice	29273440	Mouse	Embryo	Gene perturbation	Pitx1	Knockout	RNASeq	0	RNASeq	38
E-MTAB-6266	1	OAvsnonOA	E-MTAB-6266_1	Human intact knee osteoarthritic and nonOA cartilage	29273645	Human	Cartilage	Disease	Osteoarthritis		RNASeq	0	RNASeq	2313
E-MTAB-6266_B	1	OA_SubgroupAvsnonOA	E-MTAB-6266_B_1	Human intact knee osteoarthritic subgroups and nonOA cartilage	29273646	Human	Cartilage	Disease	Osteoarthritis		RNASeq	0	RNASeq	2422
E-MTAB-6266_B	2	OA_SubgroupBvsnonOA	E-MTAB-6266_B_2	Human intact knee osteoarthritic subgroups and nonOA cartilage	29273646	Human	Cartilage	Disease	Osteoarthritis		RNASeq	0	RNASeq	2752
E-MTAB-6266_B	3	OA_SubgroupBvsOA_SubgroupA	E-MTAB-6266_B_3	Human intact knee osteoarthritic subgroups and nonOA cartilage	29273646	Human	Cartilage	Disease	Osteoarthritis		RNASeq	0	RNASeq	1708
GSE97118	4	Ezh2_cKO_D14vsEzh2_cKO_D7	GSE97118_4	Differentiation of Ezh2 deficient immature mouse chondrocytes	29280310	Mouse	Cartilage	Gene perturbation	Ezh2	Knockout	RNASeq	1	RNASeq
GSE97118	6	Ezh2_cKO_D14vsWT_D14	GSE97118_6	Differentiation of Ezh2 deficient immature mouse chondrocytes	29280310	Mouse	Cartilage	Gene perturbation	Ezh2	Knockout	RNASeq	1	RNASeq
GSE97118	7	Ezh2_cKO_D3vsWT_D3	GSE97118_7	Differentiation of Ezh2 deficient immature mouse chondrocytes	29280310	Mouse	Cartilage	Gene perturbation	Ezh2	Knockout	RNASeq	1	RNASeq
GSE97118	3	Ezh2_cKO_D7vsEzh2_cKO_D3	GSE97118_3	Differentiation of Ezh2 deficient immature mouse chondrocytes	29280310	Mouse	Cartilage	Gene perturbation	Ezh2	Knockout	RNASeq	1	RNASeq
GSE97118	5	Ezh2_cKO_D7vsWT_D7	GSE97118_5	Differentiation of Ezh2 deficient immature mouse chondrocytes	29280310	Mouse	Cartilage	Gene perturbation	Ezh2	Knockout	RNASeq	1	RNASeq
GSE97118	2	WT_D14vsWT_D7	GSE97118_2	Differentiation of Ezh2 deficient immature mouse chondrocytes	29280310	Mouse	Cartilage	Gene perturbation	Ezh2	Knockout	RNASeq	1	RNASeq
GSE97118	1	WT_D7vsWT_D3	GSE97118_1	Differentiation of Ezh2 deficient immature mouse chondrocytes	29280310	Mouse	Cartilage	Gene perturbation	Ezh2	Knockout	RNASeq	1	RNASeq
GSE102856	1	Senp6-MutvsWT	GSE102856_1	Senp6 knockout in osteochondroprogenitors	29321472	Mouse	Bone	Gene perturbation	Senp6		RNASeq	1	RNASeq
GSE101909	1	E14.5_Fgf8vsE14.5_Ctrl	GSE101909_1	Constitutively active FGF8 signaling in hard palate	29342370	Mouse	Embryo	Gene perturbation	Fgf8	Knockin	RNASeq	0	RNASeq	417
GSE101909	2	E16.5_Fgf8vsE16.5_Ctrl	GSE101909_2	Constitutively active FGF8 signaling in hard palate	29342370	Mouse	Embryo	Gene perturbation	Fgf8	Knockin	RNASeq	0	RNASeq	2259
E-MTAB-6700	1	Staphylococcus aureus strain SK2vsnone	E-MTAB-6700_1	Human osteoblasts exposed to Staphylococcus aureus	29691335	Human	Bone	Culture	Exposed to Staphylococcus aureus		Microarray	0	Affymetrix-ST	4647
GSE114079	1	SMAD3KO_E11.5vsWT_E11.5	GSE114079_1	Smad4-/- forelimbs at E11.5-E14.5	29735531	Mouse	Embryo	Gene perturbation	Smad4	Knockout	RNASeq	1	RNASeq
GSE114079	2	SMAD3KO_E12.5vsWT_E12.5	GSE114079_2	Smad4-/- forelimbs at E11.5-E14.5	29735531	Mouse	Embryo	Gene perturbation	Smad4	Knockout	RNASeq	1	RNASeq
GSE114079	3	SMAD3KO_E13.5vsWT_E13.5	GSE114079_3	Smad4-/- forelimbs at E11.5-E14.5	29735531	Mouse	Embryo	Gene perturbation	Smad4	Knockout	RNASeq	1	RNASeq
GSE114079	4	SMAD3KO_E14.5vsWT_E14.5	GSE114079_4	Smad4-/- forelimbs at E11.5-E14.5	29735531	Mouse	Embryo	Gene perturbation	Smad4	Knockout	RNASeq	1	RNASeq
GSE112413	1	Mutant_SkullvsWT_Skull	GSE112413_1	Constitutively active FGF8 signaling in embryonic skulls	29752281	Mouse	Embryo	Gene perturbation	Fgf8	Knockin	RNASeq	0	RNASeq	757
GSE112413	2	WT_Cranial_BasevsWT_Skull	GSE112413_2	Constitutively active FGF8 signaling in embryonic skulls	29752281	Mouse	Embryo	Gene perturbation	Fgf8	Knockin	RNASeq	0	RNASeq	1757
GSE114469	1	Y1 deficient mousevsWT mouse	GSE114469_1	NPY Y1R-deficient osteoblastic cells	29799418	Mouse	Bone	Gene perturbation	Npy1r	Knockdown	Microarray	1	Affymetrix-ST
GSE104828	1	Tet2KOvsWT	GSE104828_1	Tet2 knockout in osteoclast differentiation	29908294	Mouse	Bone	Gene perturbation	Tet2	Knockout	RNASeq	1	RNASeq
GSE97232	1	p21 misexpressionvsControl	GSE97232_1	p21 misexpression in the growth plates	29944650	Mouse	Cartilage	Gene perturbation	Cdkn1a	Overexpression	RNASeq	0	RNASeq	29
GSE109503	3	Day14vsDay7	GSE109503_3	Mesenchymal Stem Cells During Chondrogenesis	29985644	Human	Cartilage	Differentiation	MSC differentiation		RNASeq	0	RNASeq	582
GSE109503	6	Day1vsDay0	GSE109503_6	Mesenchymal Stem Cells During Chondrogenesis	29985644	Human	Cartilage	Differentiation	MSC differentiation		RNASeq	0	RNASeq	4451
GSE109503	2	Day21vsDay14	GSE109503_2	Mesenchymal Stem Cells During Chondrogenesis	29985644	Human	Cartilage	Differentiation	MSC differentiation		RNASeq	0	RNASeq	493
GSE109503	1	Day21vsDay7	GSE109503_1	Mesenchymal Stem Cells During Chondrogenesis	29985644	Human	Cartilage	Differentiation	MSC differentiation		RNASeq	0	RNASeq	1944
GSE109503	5	Day3vsDay1	GSE109503_5	Mesenchymal Stem Cells During Chondrogenesis	29985644	Human	Cartilage	Differentiation	MSC differentiation		RNASeq	0	RNASeq	1409
GSE109503	4	Day7vsDay3	GSE109503_4	Mesenchymal Stem Cells During Chondrogenesis	29985644	Human	Cartilage	Differentiation	MSC differentiation		RNASeq	0	RNASeq	2669
GSE114521	1	Sox9null_E11.5vsControl_E11.5	GSE114521_1	Sox9 knockout embryos	30021842	Mouse	Embryo	Gene perturbation	Sox9	Knockout	RNASeq	0	RNASeq	48
GSE114521	2	Sox9null_E12.5vsControl_E12.5	GSE114521_2	Sox9 knockout embryos	30021842	Mouse	Embryo	Gene perturbation	Sox9	Knockout	RNASeq	0	RNASeq	229
GSE114919	1	Phalanx_PZ_1wkvsPhalanx_HZ_1wk	GSE114919_1	Development of the proliferative zone or hypertrophic zone of mouse growth plate	30036371	Mouse	Cartilage	Development	Growth plate		RNASeq	0	RNASeq	3768
GSE114919	5	Tibia_HZ_4wkvsTibia_HZ_1wk	GSE114919_5	Development of the proliferative zone or hypertrophic zone of mouse growth plate	30036371	Mouse	Cartilage	Development	Growth plate		RNASeq	0	RNASeq	432
GSE114919	4	Tibia_PZ_1wkvsTibia_HZ_1wk	GSE114919_4	Development of the proliferative zone or hypertrophic zone of mouse growth plate	30036371	Mouse	Cartilage	Development	Growth plate		RNASeq	0	RNASeq	3687
GSE114919	3	Tibia_PZ_4wkvsTibia_HZ_4wk	GSE114919_3	Development of the proliferative zone or hypertrophic zone of mouse growth plate	30036371	Mouse	Cartilage	Development	Growth plate		RNASeq	0	RNASeq	5304
GSE114919	2	Tibia_PZ_4wkvsTibia_PZ_1wk	GSE114919_2	Development of the proliferative zone or hypertrophic zone of mouse growth plate	30036371	Mouse	Cartilage	Development	Growth plate		RNASeq	0	RNASeq	742
GSE114919_Rat	1	Phalanx_PZ_1wkvsPhalanx_HZ_1wk	GSE114919_Rat_1	Development of the proliferative zone or hypertrophic zone of rat growth plate	30036371	Rat	Cartilage	Development	Growth plate		RNASeq	0	RNASeq	2899
GSE114919_Rat	5	Tibia_HZ_4wkvsTibia_HZ_1wk	GSE114919_Rat_5	Development of the proliferative zone or hypertrophic zone of rat growth plate	30036371	Rat	Cartilage	Development	Growth plate		RNASeq	0	RNASeq	1453
GSE114919_Rat	4	Tibia_PZ_1wkvsTibia_HZ_1wk	GSE114919_Rat_4	Development of the proliferative zone or hypertrophic zone of rat growth plate	30036371	Rat	Cartilage	Development	Growth plate		RNASeq	0	RNASeq	4714
GSE114919_Rat	3	Tibia_PZ_4wkvsTibia_HZ_4wk	GSE114919_Rat_3	Development of the proliferative zone or hypertrophic zone of rat growth plate	30036371	Rat	Cartilage	Development	Growth plate		RNASeq	0	RNASeq	2788
GSE114919_Rat	2	Tibia_PZ_4wkvsTibia_PZ_1wk	GSE114919_Rat_2	Development of the proliferative zone or hypertrophic zone of rat growth plate	30036371	Rat	Cartilage	Development	Growth plate		RNASeq	0	RNASeq	2300
Cytokine_Explant	5	ControlvsDLC	Cytokine_Explant_5	IL1B or TNF induced expression in osteoarthritis cartilage explants		Human	Cartilage	Exogenous	IL1B TNF		RNASeq	0	RNASeq	1750
Cytokine_Explant	1	DMCvsDLC	Cytokine_Explant_1	IL1B or TNF induced expression in osteoarthritis cartilage explants		Human	Cartilage	Exogenous	IL1B TNF		RNASeq	0	RNASeq	338
Cytokine_Explant	2	IL1vsControl	Cytokine_Explant_2	IL1B or TNF induced expression in osteoarthritis cartilage explants		Human	Cartilage	Exogenous	IL1B TNF		RNASeq	0	RNASeq	2043
Cytokine_Explant	4	IL1vsTNF	Cytokine_Explant_4	IL1B or TNF induced expression in osteoarthritis cartilage explants		Human	Cartilage	Exogenous	IL1B TNF		RNASeq	0	RNASeq	176
Cytokine_Explant	3	TNFvsControl	Cytokine_Explant_3	IL1B or TNF induced expression in osteoarthritis cartilage explants		Human	Cartilage	Exogenous	IL1B TNF		RNASeq	0	RNASeq	1611
E-ERAD-89	2	MELATONIN_24vsDMSO_24	E-ERAD-89_2	Melatonin signaling in osteoblast		Mouse	Bone	Exogenous	Melatonin/Serotonin		RNASeq	1	RNASeq
E-ERAD-89	4	MELATONIN_48vsDMSO_48	E-ERAD-89_4	Melatonin signaling in osteoblast		Mouse	Bone	Exogenous	Melatonin/Serotonin		RNASeq	1	RNASeq
E-ERAD-89	1	MELATONIN_6vsDMSO_6	E-ERAD-89_1	Melatonin signaling in osteoblast		Mouse	Bone	Exogenous	Melatonin/Serotonin		RNASeq	1	RNASeq
E-ERAD-89	3	SEROTONIN_24vsDMSO_24	E-ERAD-89_3	Melatonin signaling in osteoblast		Mouse	Bone	Exogenous	Melatonin/Serotonin		RNASeq	1	RNASeq
E-GEOD-55769	3	Ad-Era_E2vsAd-Era	E-GEOD-55769_3	Estrogen receptor alpha mutants in osteoblasts		Human	Bone	Gene perturbation	Esr1	Knockin	RNASeq	0	RNASeq	291
E-GEOD-55769	2	Ad-NERKI_E2vsAd-NERKI	E-GEOD-55769_2	Estrogen receptor alpha mutants in osteoblasts		Human	Bone	Gene perturbation	Esr1	Knockin	RNASeq	0	RNASeq	23
E-GEOD-55769	1	Ad-NOER_E2vsAd-NOER	E-GEOD-55769_1	Estrogen receptor alpha mutants in osteoblasts		Human	Bone	Gene perturbation	Esr1	Knockin	RNASeq	0	RNASeq	195
E-GEOD-82107	1	osteoarthritisvsHealthy control	E-GEOD-82107_1	Osteoarthritis synovial membrane		Human	Synovium	Disease	Osteoarthritis		Microarray	0	Affymetrix	248
E-MTAB-2923	2	immature_osteoblastvsosteoprogenitor	E-MTAB-2923_2	Comprehensive Analysis of Hematopoietic Stem Cell Niche		Mouse	Bone	Tissue	Bone marrow cell types		RNASeq	1	RNASeq
E-MTAB-2923	1	osteoblastvsimmature_osteoblast	E-MTAB-2923_1	Comprehensive Analysis of Hematopoietic Stem Cell Niche		Mouse	Bone	Tissue	Bone marrow cell types		RNASeq	1	RNASeq
E-MTAB-2923	4	osteoblastvsmesenchymal_stem_cell	E-MTAB-2923_4	Comprehensive Analysis of Hematopoietic Stem Cell Niche		Mouse	Bone	Tissue	Bone marrow cell types		RNASeq	1	RNASeq
E-MTAB-2923	3	osteoblastvsosteoprogenitor	E-MTAB-2923_3	Comprehensive Analysis of Hematopoietic Stem Cell Niche		Mouse	Bone	Tissue	Bone marrow cell types		RNASeq	1	RNASeq
E-MTAB-3010	4	DMEM + beta-glycerol phosphate, ascorbic acid and dexamethasone for 21 daysvsDMEM + beta-glycerol phosphate, ascorbic acid and dexamethasone for 7 days	E-MTAB-3010_4	miR450a-5p in osteoblast differentiation		Human	Bone	Gene perturbation	miR450a-5p	Overexpression	Microarray	1	1C-Agilent
E-MTAB-3010	2	DMEM + beta-glycerol phosphate, ascorbic acid and dexamethasone for 7 days + MIMIC miR28-5pvsDMEM + beta-glycerol phosphate, ascorbic acid and dexamethasone for 7 days	E-MTAB-3010_2	miR450a-5p in osteoblast differentiation		Human	Bone	Gene perturbation	miR450a-5p	Overexpression	Microarray	1	1C-Agilent
E-MTAB-3010	3	DMEM + beta-glycerol phosphate, ascorbic acid and dexamethasone for 7 daysvsDMEM + beta-glycerol phosphate, ascorbic acid and dexamethasone for 2 days	E-MTAB-3010_3	miR450a-5p in osteoblast differentiation		Human	Bone	Gene perturbation	miR450a-5p	Overexpression	Microarray	1	1C-Agilent
E-MTAB-3010	1	DMEM-F12 + MIMIC miR450a-5pvsDMEM-F12	E-MTAB-3010_1	miR450a-5p in osteoblast differentiation		Human	Bone	Gene perturbation	miR450a-5p	Overexpression	Microarray	1	1C-Agilent
E-MTAB-3186	4	Day14vsControl	E-MTAB-3186_4	Synovium from a pig model of post-traumatic osteoarthritis		Pig	Synovium	Disease	unilateral ACL transection		RNASeq	0	RNASeq	2341
E-MTAB-3186	1	Day1vsControl	E-MTAB-3186_1	Synovium from a pig model of post-traumatic osteoarthritis		Pig	Synovium	Disease	unilateral ACL transection		RNASeq	0	RNASeq	4977
E-MTAB-3186	2	Day5vsControl	E-MTAB-3186_2	Synovium from a pig model of post-traumatic osteoarthritis		Pig	Synovium	Disease	unilateral ACL transection		RNASeq	0	RNASeq	2109
E-MTAB-3186	3	Day9vsControl	E-MTAB-3186_3	Synovium from a pig model of post-traumatic osteoarthritis		Pig	Synovium	Disease	unilateral ACL transection		RNASeq	0	RNASeq	1797
E-MTAB-3201	1	psoriatic arthritis.synovial fluidvshealthy.synovial fluid	E-MTAB-3201_1	Synovial biopsies from psoriatic arthritis		Human	Synovium	Disease	Psoriatic arthritis		Microarray	0	Affymetrix	1167
E-MTAB-4879	2	chondrocyte_oldvschondrocyte_young	E-MTAB-4879_2	Musculoskeletal ageing using human mesenchymal stem cells and their tissue constructs		Human	Cartilage Bone	Development	Age		RNASeq	0	RNASeq	1010
E-MTAB-4879	4	msc_oldvsmsc_young	E-MTAB-4879_4	Musculoskeletal ageing using human mesenchymal stem cells and their tissue constructs		Human	Cartilage Bone	Development	Age		RNASeq	0	RNASeq	62
E-MTAB-4879	1	osteocyte_oldvsosteocyte_young	E-MTAB-4879_1	Musculoskeletal ageing using human mesenchymal stem cells and their tissue constructs		Human	Cartilage Bone	Development	Age		RNASeq	0	RNASeq	123
E-MTAB-4879	3	tendon_oldvstendon_young	E-MTAB-4879_3	Musculoskeletal ageing using human mesenchymal stem cells and their tissue constructs		Human	Cartilage Bone	Development	Age		RNASeq	0	RNASeq	40
FN1_Explant	1	FN1vsControl	FN1_Explant_1	Fibronectin induced expression in osteoarthritis cartilage explants		Human	Cartilage	Exogenous	Fibronectin		RNASeq	0	RNASeq	137
GSE100268	1	HPIP_KOvsControl	GSE100268_1	HPIP KO Cartilage		Human	Cartilage	Gene perturbation	HPIP	Knockout	RNASeq	1	RNASeq
GSE100609	1	normal - osteoporosis: Osteoporosisvsnormal - osteoporosis: Normal	GSE100609_1	Osteoclast precursor cells in osteoporosis		Human	Bone	Disease	Osteoporosis		Microarray	0	1C-Agilent	0
GSE100786	1	Bone marrow Monocytes from RA patientvsBone marrow Monocytes from OA patient	GSE100786_1	Bone marrow and blood monocytes from patients with RA and OA		Human	Blood	Disease	RA and Osteoarthritis		Microarray	0	Affymetrix	2
GSE100786	2	Peripheral blood Monocytes from RA patientvsPeripheral blood Monocytes from OA patient	GSE100786_2	Bone marrow and blood monocytes from patients with RA and OA		Human	Blood	Disease	RA and Osteoarthritis		Microarray	0	Affymetrix	0
GSE102292	2	12 daysvs9 days	GSE102292_2	Mouse chondrocyte culture time course		Mouse	Cartilage	Culture			Microarray	1	Affymetrix
GSE102292	1	15 daysvs12 days	GSE102292_1	Mouse chondrocyte culture time course		Mouse	Cartilage	Culture			Microarray	1	Affymetrix
GSE102292	4	6 daysvs2 days	GSE102292_4	Mouse chondrocyte culture time course		Mouse	Cartilage	Culture			Microarray	1	Affymetrix
GSE102292	3	9 daysvs6 days	GSE102292_3	Mouse chondrocyte culture time course		Mouse	Cartilage	Culture			Microarray	1	Affymetrix
GSE104793	1	IL-1b treatedvsUntreated	GSE104793_1	Interleukin-1B effect on primary mouse articular chondrocytes		Mouse	Cartilage	Exogenous	IL1B		Microarray	0	Affymetrix-ST	1821
GSE107592	1	AdultvsEmbryonic	GSE107592_1	Mouse adult and embryonic cartilage		Mouse	Cartilage	Development	adult and embryonic cartilage		RNASeq	0	RNASeq	2060
GSE107849	1	RORB_KOvsControl	GSE107849_1	RORB KO in MC3T3-E1 cells		Mouse	Cell line	Gene perturbation	RORB	Knockout	RNASeq	0	RNASeq	1675
GSE108035	2	chondrocyte-like cells (ChiPS)vschondrocyte cell line: HC-402-05a	GSE108035_2	Human induced pluripotent stem cells compared to mature chondrocytes		Human	Cell line	Tissue	hiPSCs mature chondrocytes articular cartilage		Microarray	0	Affymetrix-ST	6600
GSE108035	1	chondrocyte-like cells (ChiPS)vshuman induced pluripotent stem cells (GPCCi001-A)	GSE108035_1	Human induced pluripotent stem cells compared to mature chondrocytes		Human	Cell line	Tissue	hiPSCs mature chondrocytes articular cartilage		Microarray	0	Affymetrix-ST	4570
GSE108035	3	chondrocyte-like cells (ChiPS)vsprimary articular cartilage chondrocyte cell culture	GSE108035_3	Human induced pluripotent stem cells compared to mature chondrocytes		Human	Cell line	Tissue	hiPSCs mature chondrocytes articular cartilage		Microarray	0	Affymetrix-ST	6800
GSE108036	1	ANP32A KOvsWild.type	GSE108036_1	Cartilage tissue from ANP32A knockout mice		Mouse	Cartilage	Gene perturbation	Anp32a	Knockout	Microarray	0	Affymetrix	9
GSE109108	1	mir138_day2vsNS_control_day2	GSE109108_1	De-differentiated chondrocytes over-expressing miR-138 or miR-181ab1 during osteogenic induction		Human	Cartilage	Gene perturbation	miR-138 or miR-181ab1	Overexpression	RNASeq	0	RNASeq	59
GSE109108	2	mir138_day7vsNS_control_day7	GSE109108_2	De-differentiated chondrocytes over-expressing miR-138 or miR-181ab1 during osteogenic induction		Human	Cartilage	Gene perturbation	miR-138 or miR-181ab1	Overexpression	RNASeq	0	RNASeq	380
GSE109108	3	mir181_day2vsNS_control_day2	GSE109108_3	De-differentiated chondrocytes over-expressing miR-138 or miR-181ab1 during osteogenic induction		Human	Cartilage	Gene perturbation	miR-138 or miR-181ab1	Overexpression	RNASeq	0	RNASeq	1
GSE109108	4	mir181_day7vsNS_control_day7	GSE109108_4	De-differentiated chondrocytes over-expressing miR-138 or miR-181ab1 during osteogenic induction		Human	Cartilage	Gene perturbation	miR-138 or miR-181ab1	Overexpression	RNASeq	0	RNASeq	5
GSE110051	3	BonevsImmature_cartilage	GSE110051_3	Embryo bone immature cartilage and mature cartilage		Mouse	Embryo	Development	bone immature cartilage and mature cartilage		RNASeq	0	RNASeq	4428
GSE110051	2	BonevsMature_cartilage	GSE110051_2	Embryo bone immature cartilage and mature cartilage		Mouse	Embryo	Development	bone immature cartilage and mature cartilage		RNASeq	0	RNASeq	899
GSE110051	1	Mature_cartilagevsImmature_cartilage	GSE110051_1	Embryo bone immature cartilage and mature cartilage		Mouse	Embryo	Development	bone immature cartilage and mature cartilage		RNASeq	0	RNASeq	2321
GSE110281	3	Lrg5PosvsLrg5Neg	GSE110281_3	e13.5 Sox-GFP forming digit e14.5 Lgr5-GFP+ interzone and e14.5 GFP- surrounding tissues in digit		Mouse	Embryo	Tissue	E13.5 and E14.5		RNASeq	1	RNASeq
GSE110281	2	Sox9PosvsLrg5Neg	GSE110281_2	e13.5 Sox-GFP forming digit e14.5 Lgr5-GFP+ interzone and e14.5 GFP- surrounding tissues in digit		Mouse	Embryo	Tissue	E13.5 and E14.5		RNASeq	1	RNASeq
GSE110281	1	Sox9PosvsLrg5Pos	GSE110281_1	e13.5 Sox-GFP forming digit e14.5 Lgr5-GFP+ interzone and e14.5 GFP- surrounding tissues in digit		Mouse	Embryo	Tissue	E13.5 and E14.5		RNASeq	1	RNASeq
GSE110581	2	Zfp36l1 AdenovirusvsNull Control Adenovirus	GSE110581_2	Zfp36l1 overexpression/knockdown in primary mouse articular chondrocytes		Mouse	Cartilage	Gene perturbation	Zfp36l1	Overexpression/Knockdown	Microarray	0	1C-Agilent	1
GSE110581	1	Zfp36l1 shRNA AdenovirusvsNull Control Adenovirus	GSE110581_1	Zfp36l1 overexpression/knockdown in primary mouse articular chondrocytes		Mouse	Cartilage	Gene perturbation	Zfp36l1	Overexpression/Knockdown	Microarray	0	1C-Agilent	276
GSE111628	2	ovariectomized mice with treadmill trainingvsovariectomized	GSE111628_2	Osteoblast from sham ovariectomized mice (OVX) with and without treadmill training		Mouse	Bone	Disease	Exercise		Microarray	1	Affymetrix-ST
GSE111628	3	ovariectomized mice with treadmill trainingvssham surgery	GSE111628_3	Osteoblast from sham ovariectomized mice (OVX) with and without treadmill training		Mouse	Bone	Disease	Exercise		Microarray	1	Affymetrix-ST
GSE111628	1	ovariectomizedvssham surgery	GSE111628_1	Osteoblast from sham ovariectomized mice (OVX) with and without treadmill training		Mouse	Bone	Disease	Exercise		Microarray	1	Affymetrix-ST
GSE111946	2	inhibitors of miR-218vsAnti-miR Negative Control	GSE111946_2	Modulation of microRNA-218 in fibroblast-like synovial cells		Human	Synovium	Gene perturbation	Mir-218	Overexpression Knockdown	Microarray	1	1C-Agilent
GSE111946	1	synthetic precursor miR-218vsscrambled control	GSE111946_1	Modulation of microRNA-218 in fibroblast-like synovial cells		Human	Synovium	Gene perturbation	Mir-218	Overexpression Knockdown	Microarray	1	1C-Agilent
GSE112694	3	WT_7DaysvsWT_3Days	GSE112694_3	Osteogenic differentiation of mouse Zfp384 knockout MSCs		Mouse	Bone	Gene perturbation	Zfp384	Knockout	RNASeq	0	RNASeq	2413
GSE112694	1	Zfp384KO_3DayvsWT_3Days	GSE112694_1	Osteogenic differentiation of mouse Zfp384 knockout MSCs		Mouse	Bone	Gene perturbation	Zfp384	Knockout	RNASeq	0	RNASeq	6067
GSE112694	2	Zfp384KO_7DayvsWT_7Days	GSE112694_2	Osteogenic differentiation of mouse Zfp384 knockout MSCs		Mouse	Bone	Gene perturbation	Zfp384	Knockout	RNASeq	0	RNASeq	6468
GSE112694	4	Zfp384KO_7DayvsZfp384KO_3Day	GSE112694_4	Osteogenic differentiation of mouse Zfp384 knockout MSCs		Mouse	Bone	Gene perturbation	Zfp384	Knockout	RNASeq	0	RNASeq	4712
GSE114007	1	OAvsNonOA	GSE114007_1	Human osteoarthritic and nonOA cartilage		Human	Cartilage	Disease	Osteoarthritis		RNASeq	0	RNASeq	3255
GSE13104	1	c2984, osteosarcoma from p53+/- mouse. Non-treated.vsCell type: mc3T3 mouse osteoblast, non-tumorigenic. Non-treated.	GSE13104_1	p53+/- osteosarcoma		Mouse	Bone	Gene perturbation	p53	Heterozygote	Microarray	1	Affymetrix
GSE13104	2	Osteosarcoma arisen from p53+/- mouse. Non-treated.vsCell type: mc3T3 mouse osteoblast, non-tumorigenic. Non-treated.	GSE13104_2	p53+/- osteosarcoma		Mouse	Bone	Gene perturbation	p53	Heterozygote	Microarray	1	Affymetrix
GSE13104	3	Rhabdomyosarcoma arisen from p53+/- mouse. Non-treated.vsCell type: mc3T3 mouse osteoblast, non-tumorigenic. Non-treated.	GSE13104_3	p53+/- osteosarcoma		Mouse	Bone	Gene perturbation	p53	Heterozygote	Microarray	1	Affymetrix
GSE13782	1	InflamedvsNormal	GSE13782_1	Proteoglycan-induced spondylitis mouse model of spondyloarthropathy		Mouse	Cartilage	Exogenous	Aggrecan		Microarray	0	Affymetrix	602
GSE29106	1	Measles Virus Nucleocapsid ProteinvsEmpty Vector	GSE29106_1	MVNP Paget’s disease of bone model		Human	Bone	Gene perturbation	Measles Virus Nucleocapsid Protein	Overexpression	Microarray	1	1C-Agilent
GSE29107	2	p62_P392Lvsp62_wild_type	GSE29107_2	p62P392L Paget’s disease of bone model		Human	Bone	Disease Gene perturbation	Paget’s Disease p62	Overexpression	Microarray	1	1C-Agilent
GSE29107	1	p62_wild_typevsp62_empty_vector	GSE29107_1	p62P392L Paget’s disease of bone model		Human	Bone	Disease Gene perturbation	Paget’s Disease p62	Overexpression	Microarray	1	1C-Agilent
GSE30160	1	knockin mutantvswild type	GSE30160_1	RANK IVVY motif invative mutant bone marrow macrophage		Mouse	Bone	Gene perturbation	RANK IVVY Motif	Knockin	Microarray	0	Affymetrix	1391
GSE39340	3	ankylosing spondylitisvsosteoarthritis	GSE39340_3	Synovium from patients with RA osteoarthritis or ankylosing spondylitis		Human	Synovium	Disease	Rheumatoid arthritis	osteoarthritis or ankylosing spondylitis	Microarray	0	Illumina	1
GSE39340	1	ankylosing spondylitisvsrheumatoid arthritis	GSE39340_1	Synovium from patients with RA osteoarthritis or ankylosing spondylitis		Human	Synovium	Disease	Rheumatoid arthritis	osteoarthritis or ankylosing spondylitis	Microarray	0	Illumina	31
GSE39340	2	osteoarthritisvsrheumatoid arthritis	GSE39340_2	Synovium from patients with RA osteoarthritis or ankylosing spondylitis		Human	Synovium	Disease	Rheumatoid arthritis	osteoarthritis or ankylosing spondylitis	Microarray	0	Illumina	27
GSE41038	1	ankylosing spondylitisvsnormal control	GSE41038_1	Ankylosing spondylitis synovium		Human	Synovium	Disease	Ankylosing spondylitis		Microarray	0	Illumina	0
GSE41038	3	osteoarthritisvsnormal control	GSE41038_3	Ankylosing spondylitis synovium		Human	Synovium	Disease	Ankylosing spondylitis		Microarray	0	Illumina	0
GSE41038	2	seronegative spondyloarthropyvsnormal control	GSE41038_2	Ankylosing spondylitis synovium		Human	Synovium	Disease	Ankylosing spondylitis		Microarray	0	Illumina	0
GSE42295	1	surgery: OA.time after surgery: 2 weeksvssurgery: Sham.time after surgery: 2 weeks	GSE42295_1	Rat model of surgically induced knee osteoarthritis		Rat	Cartilage	Disease	Surgically induced knee osteoarthritis		Microarray	0	Affymetrix	0
GSE42295	3	surgery: OA.time after surgery: 8 weeksvssurgery: OA.time after surgery: 2 weeks	GSE42295_3	Rat model of surgically induced knee osteoarthritis		Rat	Cartilage	Disease	Surgically induced knee osteoarthritis		Microarray	0	Affymetrix	184
GSE42295	2	surgery: OA.time after surgery: 8 weeksvssurgery: Sham.time after surgery: 8 weeks	GSE42295_2	Rat model of surgically induced knee osteoarthritis		Rat	Cartilage	Disease	Surgically induced knee osteoarthritis		Microarray	0	Affymetrix	200
GSE43861	1	Fibrogenesis imperfecta ossiumvscontrol	GSE43861_1	Fibrogenesis imperfecta ossium bone biopsy		Human	Bone	Disease	Fibrogenesis imperfecta ossium		Microarray	1	Affymetrix
GSE5657	2	Hyp femalevsNormal female	GSE5657_2	Effect of X-linked hypophosphatemia (the Hyp mutation) in mice		Mouse	Bone	Disease Gene perturbation	X-linked hypophosphatemia PHEX		Microarray	0	Affymetrix	27
GSE5657	1	Hyp malevsNormal male	GSE5657_1	Effect of X-linked hypophosphatemia (the Hyp mutation) in mice		Mouse	Bone	Disease Gene perturbation	X-linked hypophosphatemia PHEX		Microarray	0	Affymetrix	79
GSE59642	3	degenerated cartilagevsosteoarthiritis	GSE59642_3	Synovial fluid and bone marrow mesenchymal stem cells		Human	Synovium	Tissue	Synovial fluid and bone marrow mesenchymal stem cells		Microarray	1	1C-Agilent
GSE59642	2	degenerated cartilagevsreference	GSE59642_2	Synovial fluid and bone marrow mesenchymal stem cells		Human	Synovium	Tissue	Synovial fluid and bone marrow mesenchymal stem cells		Microarray	1	1C-Agilent
GSE59642	1	osteoarthiritisvsreference	GSE59642_1	Synovial fluid and bone marrow mesenchymal stem cells		Human	Synovium	Tissue	Synovial fluid and bone marrow mesenchymal stem cells		Microarray	1	1C-Agilent
GSE60451	1	TIMPlessvswild type	GSE60451_1	Quadruple Timp deficient mouse sternal cartilage		Mouse	Cartilage	Gene perturbation	TIMP1-4	Knockout	Microarray	0	Affymetrix-ST	515
GSE66554	3	early-stage elderlyvsadult	GSE66554_3	Knee articular cartilage at different developmental stages		Rat	Cartilage	Development	Cartilage development		Microarray	0	Affymetrix-ST	7
GSE66554	4	latter-stage elderlyvsadult	GSE66554_4	Knee articular cartilage at different developmental stages		Rat	Cartilage	Development	Cartilage development		Microarray	0	Affymetrix-ST	5178
GSE66554	1	newbornvsadult	GSE66554_1	Knee articular cartilage at different developmental stages		Rat	Cartilage	Development	Cartilage development		Microarray	0	Affymetrix-ST	4513
GSE66554	2	youthvsadult	GSE66554_2	Knee articular cartilage at different developmental stages		Rat	Cartilage	Development	Cartilage development		Microarray	0	Affymetrix-ST	1261
GSE71565	1	differentiated for 12 daysvsdifferentiated for 5 days	GSE71565_1	Primary osteoblast differentiation		Mouse	Bone	Development	Osteoblast differentiation		Microarray	1	Affymetrix
GSE79176	3	high (1mg/ml) concentration of polyphosphatesvslow (0.01mg/ml) concentration of polyphosphates	GSE79176_3	Effect of polyphosphates on osteoblast mineralization		Rat	Bone	Exogenous	polyphosphates		Microarray	1	1C-Agilent
GSE79176	2	high (1mg/ml) concentration of polyphosphatesvsnone (control)	GSE79176_2	Effect of polyphosphates on osteoblast mineralization		Rat	Bone	Exogenous	polyphosphates		Microarray	1	1C-Agilent
GSE79176	1	low (0.01mg/ml) concentration of polyphosphatesvsnone (control)	GSE79176_1	Effect of polyphosphates on osteoblast mineralization		Rat	Bone	Exogenous	polyphosphates		Microarray	1	1C-Agilent
GSE87605	2	Flat cell layervsRound cell layer	GSE87605_2	Three layers in the mouse growth plate		Mouse	Cartilage	Tissue	Round or Flat or Hypertrophic Cell layer.		Microarray	0	Affymetrix	1237
GSE87605	1	Hypertrophic cell layervsFlat cell layer	GSE87605_1	Three layers in the mouse growth plate		Mouse	Cartilage	Tissue	Round or Flat or Hypertrophic Cell layer.		Microarray	0	Affymetrix	837
GSE87605	3	Hypertrophic cell layervsRound cell layer	GSE87605_3	Three layers in the mouse growth plate		Mouse	Cartilage	Tissue	Round or Flat or Hypertrophic Cell layer.		Microarray	0	Affymetrix	1753
GSE93698	1	diffuse systemic sclerosisvsMicrocrystalline arthritis	GSE93698_1	Systemic sclerosis tenosynovial biopsies		Human	Synovium	Disease	tenosynovitis RA Osteoarthritis		Microarray	0	Affymetrix	3687
GSE93698	2	diffuse systemic sclerosisvsOsteoarthritis	GSE93698_2	Systemic sclerosis tenosynovial biopsies		Human	Synovium	Disease	tenosynovitis RA Osteoarthritis		Microarray	0	Affymetrix	3232
GSE93698	3	diffuse systemic sclerosisvsRheumatoid arthritis	GSE93698_3	Systemic sclerosis tenosynovial biopsies		Human	Synovium	Disease	tenosynovitis RA Osteoarthritis		Microarray	0	Affymetrix	3476
GSE93698	4	diffuse systemic sclerosisvsSeronegative arthritis	GSE93698_4	Systemic sclerosis tenosynovial biopsies		Human	Synovium	Disease	tenosynovitis RA Osteoarthritis		Microarray	0	Affymetrix	3315
GSE93698	5	diffuse systemic sclerosisvsSystemic lupus erythematosus	GSE93698_5	Systemic sclerosis tenosynovial biopsies		Human	Synovium	Disease	tenosynovitis RA Osteoarthritis		Microarray	0	Affymetrix	4075
GSE93698	6	Microcrystalline arthritisvsOsteoarthritis	GSE93698_6	Systemic sclerosis tenosynovial biopsies		Human	Synovium	Disease	tenosynovitis RA Osteoarthritis		Microarray	0	Affymetrix	126
GSE93698	7	Microcrystalline arthritisvsRheumatoid arthritis	GSE93698_7	Systemic sclerosis tenosynovial biopsies		Human	Synovium	Disease	tenosynovitis RA Osteoarthritis		Microarray	0	Affymetrix	1281
GSE93698	8	Microcrystalline arthritisvsSeronegative arthritis	GSE93698_8	Systemic sclerosis tenosynovial biopsies		Human	Synovium	Disease	tenosynovitis RA Osteoarthritis		Microarray	0	Affymetrix	55
GSE93698	9	Microcrystalline arthritisvsSystemic lupus erythematosus	GSE93698_9	Systemic sclerosis tenosynovial biopsies		Human	Synovium	Disease	tenosynovitis RA Osteoarthritis		Microarray	0	Affymetrix	1330
GSE93698	10	OsteoarthritisvsRheumatoid arthritis	GSE93698_10	Systemic sclerosis tenosynovial biopsies		Human	Synovium	Disease	tenosynovitis RA Osteoarthritis		Microarray	0	Affymetrix	878
GSE93698	11	OsteoarthritisvsSeronegative arthritis	GSE93698_11	Systemic sclerosis tenosynovial biopsies		Human	Synovium	Disease	tenosynovitis RA Osteoarthritis		Microarray	0	Affymetrix	210
GSE93698	12	OsteoarthritisvsSystemic lupus erythematosus	GSE93698_12	Systemic sclerosis tenosynovial biopsies		Human	Synovium	Disease	tenosynovitis RA Osteoarthritis		Microarray	0	Affymetrix	1004
GSE93698	13	Rheumatoid arthritisvsSeronegative arthritis	GSE93698_13	Systemic sclerosis tenosynovial biopsies		Human	Synovium	Disease	tenosynovitis RA Osteoarthritis		Microarray	0	Affymetrix	843
GSE93698	14	Rheumatoid arthritisvsSystemic lupus erythematosus	GSE93698_14	Systemic sclerosis tenosynovial biopsies		Human	Synovium	Disease	tenosynovitis RA Osteoarthritis		Microarray	0	Affymetrix	256
GSE93698	15	Seronegative arthritisvsSystemic lupus erythematosus	GSE93698_15	Systemic sclerosis tenosynovial biopsies		Human	Synovium	Disease	tenosynovitis RA Osteoarthritis		Microarray	0	Affymetrix	1592
GSE99306	3	X13del_LHZvsWT_LHZ	GSE99306_3	Chondrocytes subpopulations of 13del Chop-/- mouse model of MCDS		Mouse	Cartilage	Gene perturbation	Col10a1 Chop	Knockin Knockout	Microarray	0	Affymetrix	934
GSE99306	7	X13del_pHZvsWT_pHZ	GSE99306_7	Chondrocytes subpopulations of 13del Chop-/- mouse model of MCDS		Mouse	Cartilage	Gene perturbation	Col10a1 Chop	Knockin Knockout	Microarray	0	Affymetrix	63
GSE99306	10	X13del_PZvsWT_PZ	GSE99306_10	Chondrocytes subpopulations of 13del Chop-/- mouse model of MCDS		Mouse	Cartilage	Gene perturbation	Col10a1 Chop	Knockin Knockout	Microarray	0	Affymetrix	246
GSE99306	13	X13del_UHZvsWT_UHZ	GSE99306_13	Chondrocytes subpopulations of 13del Chop-/- mouse model of MCDS		Mouse	Cartilage	Gene perturbation	Col10a1 Chop	Knockin Knockout	Microarray	0	Affymetrix	754
GSE99306	1	X13delChopKO_LHZvsWT_LHZ	GSE99306_1	Chondrocytes subpopulations of 13del Chop-/- mouse model of MCDS		Mouse	Cartilage	Gene perturbation	Col10a1 Chop	Knockin Knockout	Microarray	0	Affymetrix	1867
GSE99306	2	X13delChopKO_LHZvsX13del_LHZ	GSE99306_2	Chondrocytes subpopulations of 13del Chop-/- mouse model of MCDS		Mouse	Cartilage	Gene perturbation	Col10a1 Chop	Knockin Knockout	Microarray	0	Affymetrix	2299
GSE99306	4	X13delChopKO_MHZvsX13del_MHZ	GSE99306_4	Chondrocytes subpopulations of 13del Chop-/- mouse model of MCDS		Mouse	Cartilage	Gene perturbation	Col10a1 Chop	Knockin Knockout	Microarray	0	Affymetrix	3310
GSE99306	5	X13delChopKO_pHZvsWT_pHZ	GSE99306_5	Chondrocytes subpopulations of 13del Chop-/- mouse model of MCDS		Mouse	Cartilage	Gene perturbation	Col10a1 Chop	Knockin Knockout	Microarray	0	Affymetrix	2126
GSE99306	6	X13delChopKO_pHZvsX13del_pHZ	GSE99306_6	Chondrocytes subpopulations of 13del Chop-/- mouse model of MCDS		Mouse	Cartilage	Gene perturbation	Col10a1 Chop	Knockin Knockout	Microarray	0	Affymetrix	2236
GSE99306	8	X13delChopKO_PZvsWT_PZ	GSE99306_8	Chondrocytes subpopulations of 13del Chop-/- mouse model of MCDS		Mouse	Cartilage	Gene perturbation	Col10a1 Chop	Knockin Knockout	Microarray	0	Affymetrix	2749
GSE99306	9	X13delChopKO_PZvsX13del_PZ	GSE99306_9	Chondrocytes subpopulations of 13del Chop-/- mouse model of MCDS		Mouse	Cartilage	Gene perturbation	Col10a1 Chop	Knockin Knockout	Microarray	0	Affymetrix	3091
GSE99306	11	X13delChopKO_UHZvsWT_UHZ	GSE99306_11	Chondrocytes subpopulations of 13del Chop-/- mouse model of MCDS		Mouse	Cartilage	Gene perturbation	Col10a1 Chop	Knockin Knockout	Microarray	0	Affymetrix	2301
GSE99306	12	X13delChopKO_UHZvsX13del_UHZ	GSE99306_12	Chondrocytes subpopulations of 13del Chop-/- mouse model of MCDS		Mouse	Cartilage	Gene perturbation	Col10a1 Chop	Knockin Knockout	Microarray	0	Affymetrix	2869
