# Supplementary material for: SkeletalVis: an exploration and meta-analysis data portal of cross-species skeletal transcriptomics data
Source: Bioinformatics. 2018 Nov 27;35(13):2283–90. doi: 10.1093/bioinformatics/bty947 (PMC6596879; doi:10.1093/bioinformatics/bty947)
Supplement: bty947_Supplementary_Data [file bty947_supplementary_data.zip › SupplementryTable3_ValidationExps.xls]

## Sheet: ValidationExps
Accession	Comparison	ComparisonsText	Exp
24361742	1	damagedvsundamaged	HumanKneeOA_Damage
GSE57218	1	OAvsPreserved	HumanKneeOA_Damage
E-MTAB-4304	1	DamagedvsIntact	HumanKneeOA_Damage
Cytokine_Explant	1	DMCvsDLC	HumanKneeOA_Damage
22659600	1	OAvsNonOA	HumanOAvsnonOA
E-MTAB-6266	1	OAvsnonOA	HumanOAvsnonOA
E-MTAB-6266_B	2	OA_SubgroupBvsnonOA	HumanOAvsnonOA
GSE114007	1	OAvsNonOA	HumanOAvsnonOA
E-GEOD-10024	2	RASF stimulated chondrocytesvsunstimulated chondrocytes	RA
GSE55235	2	synovial tissue from rheumatoid arthritis jointvssynovial tissue from healthy joint	RA
GSE7669	1	fibroblasts_RAvsfibroblasts_OA	RA
GSE9329	1	OsteoarthritisvsRhumatoid arthritis	RA
GSE107363	1	HobRAvsHob	RA
GSE30628	1	Col10a1 p.Asn617Lysvswild type	MCDS
GSE72261	2	ColXN617K HZvsWt HZ	MCDS
GSE72261	3	C/X HZvsWt HZ	MCDS
GSE99306	1	X13delChopKO_LHZvsWT_LHZ	MCDS
GSE99306	7	X13del_pHZvsWT_pHZ	MCDS
GSE99306	10	X13del_PZvsWT_PZ	MCDS
GSE99306	13	X13del_UHZvsWT_UHZ	MCDS
GSE31685	1	Interleukin-1beta pre-stimulated and resveratrol treatedvsNK: Interleukin-1beta pre-stimulated	IL1B_treatment
GSE68428	1	untreated + IL1vsuntreated	IL1B_treatment
GSE68428	2	neg vehicle control + IL1vsuntreated	IL1B_treatment
GSE72575	4	IL-1β-stimulated MH7Avsnon-stimulated	IL1B_treatment
GSE75181	2	cultured chondrocytes from cartilage_ctrl_IL1Bvscultured chondrocytes from cartilage_control	IL1B_treatment
GSE104793	1	IL-1b treatedvsUntreated	IL1B_treatment
E-GEOD-6119	1	IL-1vscontrol	IL1B_treatment
GSE74220	1	IL1BvsControl	IL1B_treatment
E-MTAB-1391	1	X27vsX9	DifferentiatingOsteoblasts
E-MTAB-1391	2	X27vsX0	DifferentiatingOsteoblasts
E-MTAB-1391	3	X9vsX0	DifferentiatingOsteoblasts
GSE53982	1	differentiating MC3T3-E1 cells treated with control scramble shRNAvsproliferating MC3T3-E1 cells treated with control scramble shRNA	DifferentiatingOsteoblasts
GSE53982	2	differentiating MC3T3-E1 cells treated with Runx2-specific shRNAvsdifferentiating MC3T3-E1 cells treated with control scramble shRNA	DifferentiatingOsteoblasts
GSE13604	1	mesenchymal stem cells treated 8 hours with BMP6vsmesenchymal stem cells cultured 8 hours without BMP6	TGFB_BMP
GSE13837	1	TGF stimulated synovial fibroblasts (1h).rheumatoid arthritisvsTGF stimulated synovial fibroblasts (0h).rheumatoid arthritis	TGFB_BMP
GSE13837	2	TGF stimulated synovial fibroblasts (2h).rheumatoid arthritisvsTGF stimulated synovial fibroblasts (0h).rheumatoid arthritis	TGFB_BMP
GSE13837	3	TGF stimulated synovial fibroblasts (4h).rheumatoid arthritisvsTGF stimulated synovial fibroblasts (0h).rheumatoid arthritis	TGFB_BMP
GSE13837	4	TGF stimulated synovial fibroblasts (12h).rheumatoid arthritisvsTGF stimulated synovial fibroblasts (0h).rheumatoid arthritis	TGFB_BMP
GSE13837	5	TGF stimulated synovial fibroblasts (1h).osteoarthritisvsTGF stimulated synovial fibroblasts (0h).osteoarthritis	TGFB_BMP
GSE13837	6	TGF stimulated synovial fibroblasts (2h).osteoarthritisvsTGF stimulated synovial fibroblasts (0h).osteoarthritis	TGFB_BMP
GSE13837	7	TGF stimulated synovial fibroblasts (4h).osteoarthritisvsTGF stimulated synovial fibroblasts (0h).osteoarthritis	TGFB_BMP
GSE13837	8	TGF stimulated synovial fibroblasts (12h).osteoarthritisvsTGF stimulated synovial fibroblasts (0h).osteoarthritis	TGFB_BMP
GSE13837	9	TGF stimulated synovial fibroblasts (1h).rheumatoid arthritisvsTGF stimulated synovial fibroblasts (1h).osteoarthritis	TGFB_BMP
GSE13837	10	TGF stimulated synovial fibroblasts (2h).rheumatoid arthritisvsTGF stimulated synovial fibroblasts (2h).osteoarthritis	TGFB_BMP
GSE13837	11	TGF stimulated synovial fibroblasts (4h).rheumatoid arthritisvsTGF stimulated synovial fibroblasts (4h).osteoarthritis	TGFB_BMP
GSE13837	12	TGF stimulated synovial fibroblasts (12h).rheumatoid arthritisvsTGF stimulated synovial fibroblasts (12h).osteoarthritis	TGFB_BMP
E-GEOD-18648	1	TGF-beta1vsnone	TGFB_BMP
E-GEOD-18648	2	BMP4vsnone	TGFB_BMP
E-MTAB-2450	1	control.rhBMP2vscontrol.none	TGFB_BMP
GSE29233	1	TGFb treatedvsUntreated	TGFB_BMP
GSE39795	2	cartilage, superficial zonevscartilage, deep zone	SuperficalvsDeepZone
E-GEOD-51994	1	SZvsMZ	SuperficalvsDeepZone
E-GEOD-51994	2	SZvsDZ	SuperficalvsDeepZone
E-GEOD-54216	1	superficial zonevsintermediate/deep zone	SuperficalvsDeepZone
GSE66862	1	Eed cKOvsWT	Polycomb
GSE84198	1	Ezh2 KO proximal tibia PZvsWT proximal tibia PZ	Polycomb
GSE84198	2	Ezh2 KO proximal tibia HZvsWT proximal tibia HZ	Polycomb
