# Supplementary material for: SkeletalVis: an exploration and meta-analysis data portal of cross-species skeletal transcriptomics data
Source: Bioinformatics. 2018 Nov 27;35(13):2283–90. doi: 10.1093/bioinformatics/bty947 (PMC6596879; doi:10.1093/bioinformatics/bty947)
Supplement: bty947_Supplementary_Data [file bty947_supplementary_data.zip › SupplementryTable4_GenePertubationTopAssocations.xlsx]

## Sheet: Sheet1
ID	Description	PMID	Species	Tissue	ID2	Description.1	PMID.1	Species.1	Tissue.1	ExpType	sim	comparison1	comparison2
GSE72258_1	Rheumatoid arthritis synovial fibroblast (RASF) after C5orf30 and HDAC1 knockdown	26316022	Human	Synovium	GSE109503_3	Mesenchymal Stem Cells During Chondrogenesis	29985644	Human	Cartilage	Differentiation	0.0277821	Rheumatoid.arthritis.synovial.fibroblast..HDAC1..25.nm.siRNA.knockdown..48.hvsRheumatoid.arthritis.synovial.fibroblast..NTC..25.nm.siRNA.knockdown..48.h	Day14vsDay7
GSE72258_1	Rheumatoid arthritis synovial fibroblast (RASF) after C5orf30 and HDAC1 knockdown	26316022	Human	Synovium	GSE109503_1	Mesenchymal Stem Cells During Chondrogenesis	29985644	Human	Cartilage	Differentiation	0.0264876	Rheumatoid.arthritis.synovial.fibroblast..HDAC1..25.nm.siRNA.knockdown..48.hvsRheumatoid.arthritis.synovial.fibroblast..NTC..25.nm.siRNA.knockdown..48.h	Day21vsDay7
GSE72258_1	Rheumatoid arthritis synovial fibroblast (RASF) after C5orf30 and HDAC1 knockdown	26316022	Human	Synovium	GSE53982_1	Runx2 knockdown in differentiating preosteoblasts	24655370	Mouse	Cell line	Gene perturbation	0.0253531	Rheumatoid.arthritis.synovial.fibroblast..HDAC1..25.nm.siRNA.knockdown..48.hvsRheumatoid.arthritis.synovial.fibroblast..NTC..25.nm.siRNA.knockdown..48.h	differentiating MC3T3-E1 cells treated with control scramble shRNAvsproliferating MC3T3-E1 cells treated with control scramble shRNA
GSE72258_2	Rheumatoid arthritis synovial fibroblast (RASF) after C5orf30 and HDAC1 knockdown	26316022	Human	Synovium	E-MTAB-4294_3	Synovium from a preclinical model of post-traumatic knee osteoarthritis with corticosteroid treatment	26866935	Pig	Synovium	Disease Exogenous	0.0673729	Rheumatoid.arthritis.synovial.fibroblast..C5orf30..50nm.siRNA..knockdown.24hvsRheumatoid.arthritis.synovial.fibroblast..NTC..50nm.siRNA..knockdown.24h	synovitis_with_corticosteroidvssynovitis
GSE72258_2	Rheumatoid arthritis synovial fibroblast (RASF) after C5orf30 and HDAC1 knockdown	26316022	Human	Synovium	GSE72261_1	XBP1 perturbation in MCDS mouse model	26372225	Mouse	Cartilage	Gene perturbation	0.0613267	Rheumatoid.arthritis.synovial.fibroblast..C5orf30..50nm.siRNA..knockdown.24hvsRheumatoid.arthritis.synovial.fibroblast..NTC..50nm.siRNA..knockdown.24h	Xbp1Cart{delta}Ex2 HZvsWt HZ
GSE72258_2	Rheumatoid arthritis synovial fibroblast (RASF) after C5orf30 and HDAC1 knockdown	26316022	Human	Synovium	GSE109108_2	De-differentiated chondrocytes over-expressing miR-138 or miR-181ab1 during osteogenic induction		Human	Cartilage	Gene perturbation	0.0528777	Rheumatoid.arthritis.synovial.fibroblast..C5orf30..50nm.siRNA..knockdown.24hvsRheumatoid.arthritis.synovial.fibroblast..NTC..50nm.siRNA..knockdown.24h	mir138_day7vsNS_control_day7
GSE64922_1	Placental growth factor knockdown in rheumatoid synoviocytes	25694608	Human	Synovium	GSE109108_2	De-differentiated chondrocytes over-expressing miR-138 or miR-181ab1 during osteogenic induction		Human	Cartilage	Gene perturbation	0.122278	PlGF siRNAvscontrol siRNA	mir138_day7vsNS_control_day7
GSE64922_1	Placental growth factor knockdown in rheumatoid synoviocytes	25694608	Human	Synovium	GSE106631_1	Galectin-8 treated primary osteoblasts	29259034	Mouse	Bone	Exogenous	0.108143	PlGF siRNAvscontrol siRNA	galectin-8 treated (50nM, 24hrs)vsnone
GSE64922_1	Placental growth factor knockdown in rheumatoid synoviocytes	25694608	Human	Synovium	GSE112694_4	Osteogenic differentiation of mouse Zfp384 knockout MSCs		Mouse	Bone	Gene perturbation	0.105565	PlGF siRNAvscontrol siRNA	Zfp384KO_7DayvsZfp384KO_3Day
GSE69992_1	Role of MSX1 in Osteogenic Differentiation of Dental Pulp Cells	27648077	Human		GSE72575_2	IL1B and/or glucosamine-treated human synovial MH7A cells	27776166	Human	Synovium	Exogenous	0.0496478	MSX1 siRNAvscontrol siRNA	IL-1β-stimulated in the presence of GlcNvsnon-stimulated
GSE69992_1	Role of MSX1 in Osteogenic Differentiation of Dental Pulp Cells	27648077	Human		GSE80614_13	Differentiating hMSC into Osteoblasts and Adipocytes.	28344004	Human	Bone	Development	0.047696	MSX1 siRNAvscontrol siRNA	OS_12hrvsOS_0hr
GSE69992_1	Role of MSX1 in Osteogenic Differentiation of Dental Pulp Cells	27648077	Human		GSE80614_15	Differentiating hMSC into Osteoblasts and Adipocytes.	28344004	Human	Bone	Development	0.0457426	MSX1 siRNAvscontrol siRNA	OS_2dvsOS_0hr
GSE77916_1	DOT1L inhibition with EPZ-5676 in human chondrocytes	28627522	Human	Cartilage	E-GEOD-68760_1	Galectin-1 treated osteoarthritic chondrocytes	26792806	Human	Cartilage	Exogenous	0.0399511	EPZ-5676 3 µM 4 daysvsvehicle (DMSO) 4 days	X50.µg.ml.Galectin.1.for.24h.in.starvation.mediumvsuntreated
GSE77916_1	DOT1L inhibition with EPZ-5676 in human chondrocytes	28627522	Human	Cartilage	GSE85254_1	Galectin-3 treated osteoarthritic chondrocytes	27982117	Human	Cartilage	Exogenous	0.0314977	EPZ-5676 3 µM 4 daysvsvehicle (DMSO) 4 days	chondrocytes, Gal-3, 50 µg/mlvschondrocytes, untreated
GSE77916_1	DOT1L inhibition with EPZ-5676 in human chondrocytes	28627522	Human	Cartilage	E-GEOD-6119_3	Chondrocytes treated with glucosamine and/or IL-1beta	17109745	Rat	Cartilage	Exogenous	0.0310769	EPZ-5676 3 µM 4 daysvsvehicle (DMSO) 4 days	IL-1 and glucosaminevscontrol
GSE52992_1	hTNFtg and hTNFtg;Rsk2-/y primary synovial fibroblasts.	25414238	Mouse	Synovium	E-GEOD-54461_8	Temporal gene expression across osteoblastogenesis	24945404	Mouse	Bone	Development	0.103659	human TNF transgenic and knockout in Rsk2 gene (Rsk2-/y FLS)vshuman TNF transgenic without knockout (Rsk2+/y FLS)	Day18vsDay2
GSE52992_1	hTNFtg and hTNFtg;Rsk2-/y primary synovial fibroblasts.	25414238	Mouse	Synovium	E-GEOD-54461_7	Temporal gene expression across osteoblastogenesis	24945404	Mouse	Bone	Development	0.0964105	human TNF transgenic and knockout in Rsk2 gene (Rsk2-/y FLS)vshuman TNF transgenic without knockout (Rsk2+/y FLS)	Day16vsDay2
GSE52992_1	hTNFtg and hTNFtg;Rsk2-/y primary synovial fibroblasts.	25414238	Mouse	Synovium	E-GEOD-54461_6	Temporal gene expression across osteoblastogenesis	24945404	Mouse	Bone	Development	0.0756611	human TNF transgenic and knockout in Rsk2 gene (Rsk2-/y FLS)vshuman TNF transgenic without knockout (Rsk2+/y FLS)	Day14vsDay2
GSE22971_1	MMP-8 wild type and KO mice with or without arthritis	21190566	Mouse	Joint	GSE51588_1	Subchondral Bone in Osteoarthritis	24229462	Human	Bone	Disease	0.0842416	MMP-8 KO control mousevsMMP-8 wild type control mouse	OA-Subchondral bone from medial tibialvsNormal-Subchondral bone from medial tibial
GSE22971_1	MMP-8 wild type and KO mice with or without arthritis	21190566	Mouse	Joint	GSE66554_1	Knee articular cartilage at different developmental stages		Rat	Cartilage	Development	0.0748616	MMP-8 KO control mousevsMMP-8 wild type control mouse	newbornvsadult
GSE22971_1	MMP-8 wild type and KO mice with or without arthritis	21190566	Mouse	Joint	GSE102588_1	Calvaria of 10-day-old 13del-tg transgenic mice displaying bone overgrowth	28973168	Mouse	Bone	Disease Gene perturbation	0.0742908	MMP-8 KO control mousevsMMP-8 wild type control mouse	X13del.tg.mutant.with.bone.overgrowthvswild.type
GSE22971_2	MMP-8 wild type and KO mice with or without arthritis	21190566	Mouse	Joint	GSE87608_1	HDAC inhibition in Heterozygous Runx2 Null Mice	28052439	Mouse	Bone	Gene perturbation Exogenous	0.0541294	MMP-8 KO arthritic mousevsMMP-8 wild type arthritic mouse	Runx2HET_vehiclevsWT_vehicle
GSE22971_2	MMP-8 wild type and KO mice with or without arthritis	21190566	Mouse	Joint	GSE87605_1	Three layers in the mouse growth plate		Mouse	Cartilage	Tissue	0.0386125	MMP-8 KO arthritic mousevsMMP-8 wild type arthritic mouse	Hypertrophic cell layervsFlat cell layer
GSE22971_2	MMP-8 wild type and KO mice with or without arthritis	21190566	Mouse	Joint	E-MTAB-1391_1	Mineralising primary osteoblast development	23925391	Mouse	Bone	Development	0.0288056	MMP-8 KO arthritic mousevsMMP-8 wild type arthritic mouse	X27vsX9
GSE22971_3	MMP-8 wild type and KO mice with or without arthritis	21190566	Mouse	Joint	GSE103416_2	knee cartilage in MIA model of osteoarthritis	29134405	Rat	Cartilage	Disease Exogenous	0.184766	MMP-8 wild type arthritic mousevsMMP-8 wild type control mouse	monosodium iodoacetate (MIA).14vsnaive.0
GSE22971_3	MMP-8 wild type and KO mice with or without arthritis	21190566	Mouse	Joint	GSE27492_3	Synovial fluid cells from a mouse model of autoantibody-mediated arthritis timecourse	20506316	Mouse	Synovium	Disease	0.175332	MMP-8 wild type arthritic mousevsMMP-8 wild type control mouse	Ankle.D07vsAnkle.D00
GSE22971_3	MMP-8 wild type and KO mice with or without arthritis	21190566	Mouse	Joint	GSE27492_4	Synovial fluid cells from a mouse model of autoantibody-mediated arthritis timecourse	20506316	Mouse	Synovium	Disease	0.169827	MMP-8 wild type arthritic mousevsMMP-8 wild type control mouse	Ankle.D12vsAnkle.D00
GSE22971_4	MMP-8 wild type and KO mice with or without arthritis	21190566	Mouse	Joint	GSE27492_3	Synovial fluid cells from a mouse model of autoantibody-mediated arthritis timecourse	20506316	Mouse	Synovium	Disease	0.170295	MMP-8 KO arthritic mousevsMMP-8 KO control mouse	Ankle.D07vsAnkle.D00
GSE22971_4	MMP-8 wild type and KO mice with or without arthritis	21190566	Mouse	Joint	GSE27492_4	Synovial fluid cells from a mouse model of autoantibody-mediated arthritis timecourse	20506316	Mouse	Synovium	Disease	0.165513	MMP-8 KO arthritic mousevsMMP-8 KO control mouse	Ankle.D12vsAnkle.D00
GSE22971_4	MMP-8 wild type and KO mice with or without arthritis	21190566	Mouse	Joint	GSE103416_2	knee cartilage in MIA model of osteoarthritis	29134405	Rat	Cartilage	Disease Exogenous	0.162053	MMP-8 KO arthritic mousevsMMP-8 KO control mouse	monosodium iodoacetate (MIA).14vsnaive.0
GSE13590_1	Silencing and overexpression of miR-140	18945805	Mouse	Cell line	GSE103492_10	Wnt3a treated Lrp5/6KO osteoblasts	29176883	Mouse	Bone	Gene perturbation Exogenous	0.0455399	siRNA-140vssiRNA-96	Lrp5_6_KO_Wnt3avsLrp5_6_KO
GSE13590_1	Silencing and overexpression of miR-140	18945805	Mouse	Cell line	E-GEOD-54461_8	Temporal gene expression across osteoblastogenesis	24945404	Mouse	Bone	Development	0.0455189	siRNA-140vssiRNA-96	Day18vsDay2
GSE13590_1	Silencing and overexpression of miR-140	18945805	Mouse	Cell line	E-GEOD-6119_3	Chondrocytes treated with glucosamine and/or IL-1beta	17109745	Rat	Cartilage	Exogenous	0.0445342	siRNA-140vssiRNA-96	IL-1 and glucosaminevscontrol
GSE13590_2	Silencing and overexpression of miR-140	18945805	Mouse	Cell line	GSE46750_1	Synovial cells from inflammatory and normal areas of osteoarthritis synovial membrane	24757147	Human	Synovium	Disease	0.0213899	antimicroRNA-140vsantimicroRNA-449	cultured cells from synovial membrane, inflammatoryvscultured cells from synovial membrane normal/reactive
GSE13590_2	Silencing and overexpression of miR-140	18945805	Mouse	Cell line	E-MTAB-5879_9	Articular cartilage in a porcine model of early post-traumatic osteoarthritis	28671352	Pig	Cartilage	Disease	0.0192159	antimicroRNA-140vsantimicroRNA-449	InjuryRepair.Day7vsInjury.Day7
GSE13590_2	Silencing and overexpression of miR-140	18945805	Mouse	Cell line	E-MEXP-2276_1	Thanatophoric dysplasia cartilage	19898608	Human	Cartilage	Disease	0.0184259	antimicroRNA-140vsantimicroRNA-449	thanatophoric dysplasiavsnormal
E-GEOD-18647_1	Tgfbr2 knockout in embryonic intervertebral disc and vertebrae	20214815	Mouse	Cartilage	E-GEOD-2154_4	Chondrocyte differentiation	16135533	Mouse	Embryo	Development	0.050896	Cre-;Tgfbr2lox/wt.Intervertebral disc (IVD)vsCre+;Tgfbr2lox/lox.Intervertebral disc (IVD)	X6vsX3
E-GEOD-18647_1	Tgfbr2 knockout in embryonic intervertebral disc and vertebrae	20214815	Mouse	Cartilage	GSE114919_1	Development of the proliferative zone or hypertrophic zone of mouse growth plate	30036371	Mouse	Cartilage	Development	0.0394996	Cre-;Tgfbr2lox/wt.Intervertebral disc (IVD)vsCre+;Tgfbr2lox/lox.Intervertebral disc (IVD)	Phalanx_PZ_1wkvsPhalanx_HZ_1wk
E-GEOD-18647_1	Tgfbr2 knockout in embryonic intervertebral disc and vertebrae	20214815	Mouse	Cartilage	E-GEOD-18648_1	TGF-beta and BMP mediated gene expression in cultured sclerotome	20214815	Mouse	Cartilage	Exogenous	0.0368022	Cre-;Tgfbr2lox/wt.Intervertebral disc (IVD)vsCre+;Tgfbr2lox/lox.Intervertebral disc (IVD)	TGF-beta1vsnone
E-GEOD-18647_2	Tgfbr2 knockout in embryonic intervertebral disc and vertebrae	20214815	Mouse	Cartilage	E-GEOD-18648_1	TGF-beta and BMP mediated gene expression in cultured sclerotome	20214815	Mouse	Cartilage	Exogenous	0.038907	Cre-;Tgfbr2lox/wt.VertebraevsCre+;Tgrbr2lox.lox.Vertebrae	TGF-beta1vsnone
E-GEOD-18647_2	Tgfbr2 knockout in embryonic intervertebral disc and vertebrae	20214815	Mouse	Cartilage	E-MTAB-2450_4	Osteoblasts treated with miR-195 mimic and or rhBMP2	25407900	Mouse	Bone	Gene perturbation	0.0258397	Cre-;Tgfbr2lox/wt.VertebraevsCre+;Tgrbr2lox.lox.Vertebrae	miR-195 transfection.nonevscontrol.none
E-GEOD-18647_2	Tgfbr2 knockout in embryonic intervertebral disc and vertebrae	20214815	Mouse	Cartilage	GSE112413_2	Constitutively active FGF8 signaling in embryonic skulls	29752281	Mouse	Embryo	Gene perturbation	0.0252212	Cre-;Tgfbr2lox/wt.VertebraevsCre+;Tgrbr2lox.lox.Vertebrae	WT_Cranial_BasevsWT_Skull
E-GEOD-18647_3	Tgfbr2 knockout in embryonic intervertebral disc and vertebrae	20214815	Mouse	Cartilage	E-GEOD-51994_2	Laser captured microdissected articular cartilage zones	25068449	Mouse	Cartilage	Tissue	0.0859805	Cre-;Tgfbr2lox/wt.Intervertebral disc (IVD)vsCre-;Tgfbr2lox/wt.Vertebrae	SZvsDZ
E-GEOD-18647_3	Tgfbr2 knockout in embryonic intervertebral disc and vertebrae	20214815	Mouse	Cartilage	E-GEOD-51994_1	Laser captured microdissected articular cartilage zones	25068449	Mouse	Cartilage	Tissue	0.0736761	Cre-;Tgfbr2lox/wt.Intervertebral disc (IVD)vsCre-;Tgfbr2lox/wt.Vertebrae	SZvsMZ
E-GEOD-18647_3	Tgfbr2 knockout in embryonic intervertebral disc and vertebrae	20214815	Mouse	Cartilage	GSE47799_1	Mouse embryonic meniscus articular cartilage and cruciate ligaments	24108661	Mouse	Cartilage Ligament Meniscus	Tissue	0.0628518	Cre-;Tgfbr2lox/wt.Intervertebral disc (IVD)vsCre-;Tgfbr2lox/wt.Vertebrae	meniscusvsarticular cartilage
E-GEOD-18647_4	Tgfbr2 knockout in embryonic intervertebral disc and vertebrae	20214815	Mouse	Cartilage	E-GEOD-51994_1	Laser captured microdissected articular cartilage zones	25068449	Mouse	Cartilage	Tissue	0.0733482	Cre+;Tgfbr2lox/lox.Intervertebral disc (IVD)vsCre+;Tgrbr2lox.lox.Vertebrae	SZvsMZ
E-GEOD-18647_4	Tgfbr2 knockout in embryonic intervertebral disc and vertebrae	20214815	Mouse	Cartilage	E-GEOD-51994_2	Laser captured microdissected articular cartilage zones	25068449	Mouse	Cartilage	Tissue	0.0707121	Cre+;Tgfbr2lox/lox.Intervertebral disc (IVD)vsCre+;Tgrbr2lox.lox.Vertebrae	SZvsDZ
E-GEOD-18647_4	Tgfbr2 knockout in embryonic intervertebral disc and vertebrae	20214815	Mouse	Cartilage	E-GEOD-54216_1	Articular and growth plate cartilage zones in 10-day-old rat proximal tibial epiphysis	25068449	Rat	Cartilage	Tissue	0.0493717	Cre+;Tgfbr2lox/lox.Intervertebral disc (IVD)vsCre+;Tgrbr2lox.lox.Vertebrae	superficial zonevsintermediate/deep zone
E-MTAB-1123_1	Mineralizing-osteoblast specific androgen receptor knockout	22525354	Mouse	Bone	GSE22925_1	G-CSF treated endothelial/osteoblasts	20516641	Mouse	Bone	Exogenous	0.110966	wild type.12vswild type.6	Wild type mice, endothelial, G-CSFvsWild type mice, endothelial, untreated
E-MTAB-1123_1	Mineralizing-osteoblast specific androgen receptor knockout	22525354	Mouse	Bone	GSE19950_1	Prothrombin - and osteopontin- cells in bone	21195739	Rat	Bone	Tissue	0.107611	wild type.12vswild type.6	prothrombin adherent cells from long bonevsosteopontin adherent cells from long bone
E-MTAB-1123_1	Mineralizing-osteoblast specific androgen receptor knockout	22525354	Mouse	Bone	E-GEOD-26475_3	Mouse DMM model of OA	22307759	Mouse	Joint	Disease	0.0930805	wild type.12vswild type.6	Murine knee joint_Operated (DMM)_7daysvsMurine knee joint_Operated (Sham)_7days
E-MTAB-1123_2	Mineralizing-osteoblast specific androgen receptor knockout	22525354	Mouse	Bone	E-GEOD-26475_3	Mouse DMM model of OA	22307759	Mouse	Joint	Disease	0.0986028	mOL-AR knockout.12vsmOL-AR knockout.6	Murine knee joint_Operated (DMM)_7daysvsMurine knee joint_Operated (Sham)_7days
E-MTAB-1123_2	Mineralizing-osteoblast specific androgen receptor knockout	22525354	Mouse	Bone	GSE19950_1	Prothrombin - and osteopontin- cells in bone	21195739	Rat	Bone	Tissue	0.0775948	mOL-AR knockout.12vsmOL-AR knockout.6	prothrombin adherent cells from long bonevsosteopontin adherent cells from long bone
E-MTAB-1123_2	Mineralizing-osteoblast specific androgen receptor knockout	22525354	Mouse	Bone	GSE22925_1	G-CSF treated endothelial/osteoblasts	20516641	Mouse	Bone	Exogenous	0.0608809	mOL-AR knockout.12vsmOL-AR knockout.6	Wild type mice, endothelial, G-CSFvsWild type mice, endothelial, untreated
E-MTAB-1123_3	Mineralizing-osteoblast specific androgen receptor knockout	22525354	Mouse	Bone	GSE105139_1	Mouse model of slipped capital femoral epiphysis (SCFE)	29088242	Mouse	Cartilage	Gene perturbation	0.0578639	mOL-AR knockout.12vswild type.12	AhsgHETvsAhsgWT
E-MTAB-1123_3	Mineralizing-osteoblast specific androgen receptor knockout	22525354	Mouse	Bone	GSE41997_1	Estrogen Receptor alpha knockout osteocytes	24333171	Mouse	Bone	Gene perturbation	0.0495345	mOL-AR knockout.12vswild type.12	Estrogen Receptor alpha knock-outvscontrol
E-MTAB-1123_3	Mineralizing-osteoblast specific androgen receptor knockout	22525354	Mouse	Bone	GSE99731_2	Osteoarthritic Synovial Tissue from a Mouse Model of Early Post-Traumatic OA	29255152	Mouse	Synovium	Disease	0.0418017	mOL-AR knockout.12vswild type.12	DMM.6 wkvssham.6 wk
E-MTAB-1123_4	Mineralizing-osteoblast specific androgen receptor knockout	22525354	Mouse	Bone	GSE5657_2	Effect of X-linked hypophosphatemia (the Hyp mutation) in mice		Mouse	Bone	Disease Gene perturbation	0.0573626	mOL-AR knockout.6vswild type.6	Hyp femalevsNormal female
E-MTAB-1123_4	Mineralizing-osteoblast specific androgen receptor knockout	22525354	Mouse	Bone	GSE112413_1	Constitutively active FGF8 signaling in embryonic skulls	29752281	Mouse	Embryo	Gene perturbation	0.0435393	mOL-AR knockout.6vswild type.6	Mutant_SkullvsWT_Skull
E-MTAB-1123_4	Mineralizing-osteoblast specific androgen receptor knockout	22525354	Mouse	Bone	GSE19950_1	Prothrombin - and osteopontin- cells in bone	21195739	Rat	Bone	Tissue	0.0402115	mOL-AR knockout.6vswild type.6	prothrombin adherent cells from long bonevsosteopontin adherent cells from long bone
E-MTAB-2450_1	Osteoblasts treated with miR-195 mimic and or rhBMP2	25407900	Mouse	Bone	E-GEOD-18648_2	TGF-beta and BMP mediated gene expression in cultured sclerotome	20214815	Mouse	Cartilage	Exogenous	0.131674	control.rhBMP2vscontrol.none	BMP4vsnone
E-MTAB-2450_1	Osteoblasts treated with miR-195 mimic and or rhBMP2	25407900	Mouse	Bone	GSE13604_1	MSCs treated for 8 hours with BMP6	19473525	Human	Bone	Exogenous	0.0847759	control.rhBMP2vscontrol.none	mesenchymal stem cells treated 8 hours with BMP6vsmesenchymal stem cells cultured 8 hours without BMP6
E-MTAB-2450_1	Osteoblasts treated with miR-195 mimic and or rhBMP2	25407900	Mouse	Bone	GSE13837_2	TGFb or TNFa treated synovium from rheumatoid arthritis or osteoarthritis	19622164	Human	Synovium	Disease	0.0654703	control.rhBMP2vscontrol.none	TGF stimulated synovial fibroblasts (2h).rheumatoid arthritisvsTGF stimulated synovial fibroblasts (0h).rheumatoid arthritis
E-MTAB-2450_2	Osteoblasts treated with miR-195 mimic and or rhBMP2	25407900	Mouse	Bone	E-GEOD-18648_2	TGF-beta and BMP mediated gene expression in cultured sclerotome	20214815	Mouse	Cartilage	Exogenous	0.109399	miR-195 transfection.rhBMP2vsmiR-195 transfection.none	BMP4vsnone
E-MTAB-2450_2	Osteoblasts treated with miR-195 mimic and or rhBMP2	25407900	Mouse	Bone	GSE13604_1	MSCs treated for 8 hours with BMP6	19473525	Human	Bone	Exogenous	0.0636727	miR-195 transfection.rhBMP2vsmiR-195 transfection.none	mesenchymal stem cells treated 8 hours with BMP6vsmesenchymal stem cells cultured 8 hours without BMP6
E-MTAB-2450_2	Osteoblasts treated with miR-195 mimic and or rhBMP2	25407900	Mouse	Bone	GSE13837_6	TGFb or TNFa treated synovium from rheumatoid arthritis or osteoarthritis	19622164	Human	Synovium	Disease	0.051268	miR-195 transfection.rhBMP2vsmiR-195 transfection.none	TGF stimulated synovial fibroblasts (2h).osteoarthritisvsTGF stimulated synovial fibroblasts (0h).osteoarthritis
E-MTAB-2450_3	Osteoblasts treated with miR-195 mimic and or rhBMP2	25407900	Mouse	Bone	GSE104795_1	SLC39A8 (ZIP8) overexpression in primary mouse articular chondrocytes	26903440	Mouse	Cartilage	Exogenous	0.0758933	miR-195 transfection.rhBMP2vscontrol.rhBMP2	Ad-Zip8 infectedvsAd-null infected
E-MTAB-2450_3	Osteoblasts treated with miR-195 mimic and or rhBMP2	25407900	Mouse	Bone	GSE18394_2	Bovine mesenchymal stem cell chondrogenesis	20367254	Cow	Cartilage	Development	0.0661824	miR-195 transfection.rhBMP2vscontrol.rhBMP2	chondrocytes_day28vsMSC_day28
E-MTAB-2450_3	Osteoblasts treated with miR-195 mimic and or rhBMP2	25407900	Mouse	Bone	E-GEOD-54461_5	Temporal gene expression across osteoblastogenesis	24945404	Mouse	Bone	Development	0.0639725	miR-195 transfection.rhBMP2vscontrol.rhBMP2	Day12vsDay2
E-MTAB-2450_4	Osteoblasts treated with miR-195 mimic and or rhBMP2	25407900	Mouse	Bone	GSE18394_2	Bovine mesenchymal stem cell chondrogenesis	20367254	Cow	Cartilage	Development	0.0787377	miR-195 transfection.nonevscontrol.none	chondrocytes_day28vsMSC_day28
E-MTAB-2450_4	Osteoblasts treated with miR-195 mimic and or rhBMP2	25407900	Mouse	Bone	E-GEOD-54461_5	Temporal gene expression across osteoblastogenesis	24945404	Mouse	Bone	Development	0.0513349	miR-195 transfection.nonevscontrol.none	Day12vsDay2
E-MTAB-2450_4	Osteoblasts treated with miR-195 mimic and or rhBMP2	25407900	Mouse	Bone	GSE104795_1	SLC39A8 (ZIP8) overexpression in primary mouse articular chondrocytes	26903440	Mouse	Cartilage	Exogenous	0.0492779	miR-195 transfection.nonevscontrol.none	Ad-Zip8 infectedvsAd-null infected
E-MTAB-5023_1	Sbds knockout osteoblasts	20305640	Mouse	Bone	GSE22925_2	G-CSF treated endothelial/osteoblasts	20516641	Mouse	Bone	Exogenous	0.0758473	Mesenchymal cell-specific homozygous deletion of SbdsvsSbds wildtype	Wild type mice, osteoblasts, G-CSFvsWild type mice, osteoblasts, untreated
E-MTAB-5023_1	Sbds knockout osteoblasts	20305640	Mouse	Bone	GSE13782_1	Proteoglycan-induced spondylitis mouse model of spondyloarthropathy		Mouse	Cartilage	Exogenous	0.0665328	Mesenchymal cell-specific homozygous deletion of SbdsvsSbds wildtype	InflamedvsNormal
E-MTAB-5023_1	Sbds knockout osteoblasts	20305640	Mouse	Bone	GSE27492_5	Synovial fluid cells from a mouse model of autoantibody-mediated arthritis timecourse	20506316	Mouse	Synovium	Disease	0.0601099	Mesenchymal cell-specific homozygous deletion of SbdsvsSbds wildtype	Ankle.D18vsAnkle.D00
GSE102588_1	Calvaria of 10-day-old 13del-tg transgenic mice displaying bone overgrowth	28973168	Mouse	Bone	GSE41898_1	Lkb1 knockout mice growth plate chondrocytes at postnatal day 30	24218567	Mouse	Cartilage	Gene perturbation	0.120137	X13del.tg.mutant.with.bone.overgrowthvswild.type	Lkb1 mutant micevscontrol mice
GSE102588_1	Calvaria of 10-day-old 13del-tg transgenic mice displaying bone overgrowth	28973168	Mouse	Bone	GSE66554_1	Knee articular cartilage at different developmental stages		Rat	Cartilage	Development	0.0953051	X13del.tg.mutant.with.bone.overgrowthvswild.type	newbornvsadult
GSE102588_1	Calvaria of 10-day-old 13del-tg transgenic mice displaying bone overgrowth	28973168	Mouse	Bone	GSE105139_3	Mouse model of slipped capital femoral epiphysis (SCFE)	29088242	Mouse	Cartilage	Gene perturbation	0.0886519	X13del.tg.mutant.with.bone.overgrowthvswild.type	AhsgKOvsAhsgHET
GSE105139_1	Mouse model of slipped capital femoral epiphysis (SCFE)	29088242	Mouse	Cartilage	GSE87605_1	Three layers in the mouse growth plate		Mouse	Cartilage	Tissue	0.0794575	AhsgHETvsAhsgWT	Hypertrophic cell layervsFlat cell layer
GSE105139_1	Mouse model of slipped capital femoral epiphysis (SCFE)	29088242	Mouse	Cartilage	GSE87605_3	Three layers in the mouse growth plate		Mouse	Cartilage	Tissue	0.0642188	AhsgHETvsAhsgWT	Hypertrophic cell layervsRound cell layer
GSE105139_1	Mouse model of slipped capital femoral epiphysis (SCFE)	29088242	Mouse	Cartilage	E-GEOD-53105_2	Osteoblast specific knockout of Dlx3 in mice	24948010	Mouse	Bone	Gene perturbation	0.0566915	AhsgHETvsAhsgWT	metaphysis_KOvsmetaphysis_WT
GSE105139_2	Mouse model of slipped capital femoral epiphysis (SCFE)	29088242	Mouse	Cartilage	GSE109108_2	De-differentiated chondrocytes over-expressing miR-138 or miR-181ab1 during osteogenic induction		Human	Cartilage	Gene perturbation	0.133581	AhsgKOvsAhsgWT	mir138_day7vsNS_control_day7
GSE105139_2	Mouse model of slipped capital femoral epiphysis (SCFE)	29088242	Mouse	Cartilage	GSE106631_1	Galectin-8 treated primary osteoblasts	29259034	Mouse	Bone	Exogenous	0.0916826	AhsgKOvsAhsgWT	galectin-8 treated (50nM, 24hrs)vsnone
GSE105139_2	Mouse model of slipped capital femoral epiphysis (SCFE)	29088242	Mouse	Cartilage	GSE60761_4	Calcr knockout osteoclasts	25333900	Mouse	Bone	Gene perturbation	0.0827107	AhsgKOvsAhsgWT	genotype: CalcrKO.treatment: untreatedvsgenotype: wildtype.treatment: untreated
GSE105139_3	Mouse model of slipped capital femoral epiphysis (SCFE)	29088242	Mouse	Cartilage	GSE109108_2	De-differentiated chondrocytes over-expressing miR-138 or miR-181ab1 during osteogenic induction		Human	Cartilage	Gene perturbation	0.126662	AhsgKOvsAhsgHET	mir138_day7vsNS_control_day7
GSE105139_3	Mouse model of slipped capital femoral epiphysis (SCFE)	29088242	Mouse	Cartilage	GSE66554_1	Knee articular cartilage at different developmental stages		Rat	Cartilage	Development	0.117176	AhsgKOvsAhsgHET	newbornvsadult
GSE105139_3	Mouse model of slipped capital femoral epiphysis (SCFE)	29088242	Mouse	Cartilage	GSE64922_1	Placental growth factor knockdown in rheumatoid synoviocytes	25694608	Human	Synovium	Gene perturbation	0.0975475	AhsgKOvsAhsgHET	PlGF siRNAvscontrol siRNA
GSE10556_1	Slc39a13 knockout chondrocytes	18985159	Mouse	Cartilage	E-GEOD-15069_4	Mouse chondrocytes treated with MEK/ERK pathway inhibitors	20111593	Mouse	Cartilage	Exogenous	0.0868401	chondrocyte Slc39a13 knockoutvschondrocyte wild type	UO126-treated embryonic primary chondrocyte cultures, incubated for 24hrs.vsDMSO-treated embryonic primary chondrocyte cultures, incubated for 24hrs.
GSE10556_1	Slc39a13 knockout chondrocytes	18985159	Mouse	Cartilage	E-GEOD-2154_3	Chondrocyte differentiation	16135533	Mouse	Embryo	Development	0.0591949	chondrocyte Slc39a13 knockoutvschondrocyte wild type	X9vsX6
GSE10556_1	Slc39a13 knockout chondrocytes	18985159	Mouse	Cartilage	E-GEOD-2154_4	Chondrocyte differentiation	16135533	Mouse	Embryo	Development	0.0480555	chondrocyte Slc39a13 knockoutvschondrocyte wild type	X6vsX3
GSE18991_1	Overexpression of Hoxd4 in chondrocytes at E18.5	26069554	Mouse	Cartilage	E-GEOD-18648_2	TGF-beta and BMP mediated gene expression in cultured sclerotome	20214815	Mouse	Cartilage	Exogenous	0.0255842	Hoxd4 transgenicvswild type	BMP4vsnone
GSE18991_1	Overexpression of Hoxd4 in chondrocytes at E18.5	26069554	Mouse	Cartilage	GSE16981_5	Rat growth plates zones and time course	20096814	Rat	Cartilage	Tissue	0.0206652	Hoxd4 transgenicvswild type	Proliferative and early hypertrophic zone.6weeksvsProliferative and early hypertrophic zone.3weeks
GSE18991_1	Overexpression of Hoxd4 in chondrocytes at E18.5	26069554	Mouse	Cartilage	GSE80614_3	Differentiating hMSC into Osteoblasts and Adipocytes.	28344004	Human	Bone	Development	0.0190314	Hoxd4 transgenicvswild type	AD_05hrvsAD_0hr
GSE18992_1	Overexpression of Hoxc8 in chondrocytes at E18.5	26069554	Mouse	Cartilage	GSE102588_1	Calvaria of 10-day-old 13del-tg transgenic mice displaying bone overgrowth	28973168	Mouse	Bone	Disease Gene perturbation	0.0291743	Hoxc8 transgenicvswild type	X13del.tg.mutant.with.bone.overgrowthvswild.type
GSE18992_1	Overexpression of Hoxc8 in chondrocytes at E18.5	26069554	Mouse	Cartilage	GSE29859_1	Hypervitaminosis A rat diaphyseal bone	22215263	Rat	Bone	Exogenous	0.0225394	Hoxc8 transgenicvswild type	CorticalBone_ExcessVitAvsCorticalBone_Control
GSE18992_1	Overexpression of Hoxc8 in chondrocytes at E18.5	26069554	Mouse	Cartilage	GSE43242_2	Beta-catenin constitutive activation and FoxO1 knockout in osteoblasts	24429522	Mouse	Bone	Gene perturbation	0.0204135	Hoxc8 transgenicvswild type	Osteoblast specific FoxO1 deletedvswild type
GSE19299_1	Rb KO osteoblasts	21085651	Mouse	Bone	GSE84907_1	Osteoblast-like MC3T3 cell line viability at alkaline pH	28955732	Mouse	Cell line	Culture	0.0608634	Rb KnockoutvsWild type	pH7.8vspH7.4
GSE19299_1	Rb KO osteoblasts	21085651	Mouse	Bone	GSE103492_4	Wnt3a treated Lrp5/6KO osteoblasts	29176883	Mouse	Bone	Gene perturbation Exogenous	0.0551002	Rb KnockoutvsWild type	Lrp5KO_Wnt3avsLrp5KO
GSE19299_1	Rb KO osteoblasts	21085651	Mouse	Bone	E-GEOD-54461_7	Temporal gene expression across osteoblastogenesis	24945404	Mouse	Bone	Development	0.0534303	Rb KnockoutvsWild type	Day16vsDay2
GSE30160_1	RANK IVVY motif invative mutant bone marrow macrophage		Mouse	Bone	GSE106259_1	CCR5 signalling in osteoclasts	29263385	Mouse	Bone	Exogenous	0.101087	knockin mutantvswild type	CCL5vsControl
GSE30160_1	RANK IVVY motif invative mutant bone marrow macrophage		Mouse	Bone	E-GEOD-2154_1	Chondrocyte differentiation	16135533	Mouse	Embryo	Development	0.0556938	knockin mutantvswild type	X15vsX12
GSE30160_1	RANK IVVY motif invative mutant bone marrow macrophage		Mouse	Bone	E-GEOD-2154_2	Chondrocyte differentiation	16135533	Mouse	Embryo	Development	0.0529361	knockin mutantvswild type	X12vsX9
GSE30628_1	MCDS cartilage model	21935428	Mouse	Cartilage	GSE72261_3	XBP1 perturbation in MCDS mouse model	26372225	Mouse	Cartilage	Gene perturbation	0.159661	Col10a1 p.Asn617Lysvswild type	C/X HZvsWt HZ
GSE30628_1	MCDS cartilage model	21935428	Mouse	Cartilage	GSE72261_2	XBP1 perturbation in MCDS mouse model	26372225	Mouse	Cartilage	Gene perturbation	0.137447	Col10a1 p.Asn617Lysvswild type	ColXN617K HZvsWt HZ
GSE30628_1	MCDS cartilage model	21935428	Mouse	Cartilage	GSE99306_13	Chondrocytes subpopulations of 13del Chop-/- mouse model of MCDS		Mouse	Cartilage	Gene perturbation	0.130682	Col10a1 p.Asn617Lysvswild type	X13del_UHZvsWT_UHZ
GSE30628_2	MCDS cartilage model	21935428	Mouse	Cartilage	GSE99306_13	Chondrocytes subpopulations of 13del Chop-/- mouse model of MCDS		Mouse	Cartilage	Gene perturbation	0.121977	ColXTgcogvswild type	X13del_UHZvsWT_UHZ
GSE30628_2	MCDS cartilage model	21935428	Mouse	Cartilage	GSE72261_2	XBP1 perturbation in MCDS mouse model	26372225	Mouse	Cartilage	Gene perturbation	0.0962961	ColXTgcogvswild type	ColXN617K HZvsWt HZ
GSE30628_2	MCDS cartilage model	21935428	Mouse	Cartilage	GSE72261_3	XBP1 perturbation in MCDS mouse model	26372225	Mouse	Cartilage	Gene perturbation	0.0840011	ColXTgcogvswild type	C/X HZvsWt HZ
GSE32163_1	Distal arthrogryposis type 2B mouse model	25340332	Mouse	Bone	GSE107592_1	Mouse adult and embryonic cartilage		Mouse	Cartilage	Development	0.0434068	del175k mutantvswild-type	AdultvsEmbryonic
GSE32163_1	Distal arthrogryposis type 2B mouse model	25340332	Mouse	Bone	GSE103492_5	Wnt3a treated Lrp5/6KO osteoblasts	29176883	Mouse	Bone	Gene perturbation Exogenous	0.0391994	del175k mutantvswild-type	Lrp6_KOvsLrp6_Ctl
GSE32163_1	Distal arthrogryposis type 2B mouse model	25340332	Mouse	Bone	GSE7683_1	Dexamethasone-treated primary chondrocytes	17603917	Mouse	Cartilage	Exogenous	0.0387237	del175k mutantvswild-type	DEX-treated embryonic primary chondrocyte cultures, incubated for 6vsDMSO-treated embryonic primary chondrocyte cultures, incubated for 6
GSE41997_1	Estrogen Receptor alpha knockout osteocytes	24333171	Mouse	Bone	E-MTAB-1123_3	Mineralizing-osteoblast specific androgen receptor knockout	22525354	Mouse	Bone	Gene perturbation	0.0534377	Estrogen Receptor alpha knock-outvscontrol	mOL-AR knockout.12vswild type.12
GSE41997_1	Estrogen Receptor alpha knockout osteocytes	24333171	Mouse	Bone	GSE93698_11	Systemic sclerosis tenosynovial biopsies		Human	Synovium	Disease	0.0429863	Estrogen Receptor alpha knock-outvscontrol	OsteoarthritisvsSeronegative arthritis
GSE41997_1	Estrogen Receptor alpha knockout osteocytes	24333171	Mouse	Bone	GSE41342_1	Mouse DMM model of OA	23382930	Mouse	Joint	Disease	0.0426317	Estrogen Receptor alpha knock-outvscontrol	Gene expression data from DMM joints 2 weeks after surgeryvsGene expression data from sham controls 2 weeks after surgery
GSE43242_1	Beta-catenin constitutive activation and FoxO1 knockout in osteoblasts	24429522	Mouse	Bone	GSE102588_1	Calvaria of 10-day-old 13del-tg transgenic mice displaying bone overgrowth	28973168	Mouse	Bone	Disease Gene perturbation	0.0853409	Osteoblast specific beta-catenin constitutively expressedvswild type	X13del.tg.mutant.with.bone.overgrowthvswild.type
GSE43242_1	Beta-catenin constitutive activation and FoxO1 knockout in osteoblasts	24429522	Mouse	Bone	GSE41898_1	Lkb1 knockout mice growth plate chondrocytes at postnatal day 30	24218567	Mouse	Cartilage	Gene perturbation	0.076717	Osteoblast specific beta-catenin constitutively expressedvswild type	Lkb1 mutant micevscontrol mice
GSE43242_1	Beta-catenin constitutive activation and FoxO1 knockout in osteoblasts	24429522	Mouse	Bone	GSE51588_1	Subchondral Bone in Osteoarthritis	24229462	Human	Bone	Disease	0.0552294	Osteoblast specific beta-catenin constitutively expressedvswild type	OA-Subchondral bone from medial tibialvsNormal-Subchondral bone from medial tibial
GSE43242_2	Beta-catenin constitutive activation and FoxO1 knockout in osteoblasts	24429522	Mouse	Bone	GSE66554_2	Knee articular cartilage at different developmental stages		Rat	Cartilage	Development	0.065223	Osteoblast specific FoxO1 deletedvswild type	youthvsadult
GSE43242_2	Beta-catenin constitutive activation and FoxO1 knockout in osteoblasts	24429522	Mouse	Bone	GSE66554_1	Knee articular cartilage at different developmental stages		Rat	Cartilage	Development	0.0646943	Osteoblast specific FoxO1 deletedvswild type	newbornvsadult
GSE43242_2	Beta-catenin constitutive activation and FoxO1 knockout in osteoblasts	24429522	Mouse	Bone	GSE105139_3	Mouse model of slipped capital femoral epiphysis (SCFE)	29088242	Mouse	Cartilage	Gene perturbation	0.0619886	Osteoblast specific FoxO1 deletedvswild type	AhsgKOvsAhsgHET
GSE43663_1	Over-expression of Prg4 in superficial zone articular chondrocytes	23486780	Mouse	Cartilage	GSE41342_1	Mouse DMM model of OA	23382930	Mouse	Joint	Disease	0.0533764	PG4P1vsWTP1	Gene expression data from DMM joints 2 weeks after surgeryvsGene expression data from sham controls 2 weeks after surgery
GSE43663_1	Over-expression of Prg4 in superficial zone articular chondrocytes	23486780	Mouse	Cartilage	GSE66554_1	Knee articular cartilage at different developmental stages		Rat	Cartilage	Development	0.0497883	PG4P1vsWTP1	newbornvsadult
GSE43663_1	Over-expression of Prg4 in superficial zone articular chondrocytes	23486780	Mouse	Cartilage	GSE90890_1	Cdc73 knockout in osteoblasts	28384511	Mouse	Bone	Gene perturbation	0.0411558	PG4P1vsWTP1	Cdc73fKOvsWT
GSE45793_1	ADAMTS5 perturbation in mouse DMM model of OA	23436205	Mouse	Cartilage	GSE53857_1	Mouse DMM model of OA	25545425	Mouse	Cartilage	Disease	0.0525498	Adamts5Dcat DMM 6wkvsAdamts5Dcat Sham 6wk	X2.wks.post.surgery_treatedvsX2.wks.post.surgery_untreated
GSE45793_1	ADAMTS5 perturbation in mouse DMM model of OA	23436205	Mouse	Cartilage	E-GEOD-54216_2	Articular and growth plate cartilage zones in 10-day-old rat proximal tibial epiphysis	25068449	Rat	Cartilage	Tissue	0.0312702	Adamts5Dcat DMM 6wkvsAdamts5Dcat Sham 6wk	superficial zonevsresting zone
GSE45793_1	ADAMTS5 perturbation in mouse DMM model of OA	23436205	Mouse	Cartilage	GSE44991_1	Porcine osteochondrosis cartilage	23922127	Pig	Cartilage	Disease	0.0245174	Adamts5Dcat DMM 6wkvsAdamts5Dcat Sham 6wk	cartilage tissue from the condylus medialis femoris.affectedvscartilage tissue from the condylus medialis femoris.non-affected
GSE45793_2	ADAMTS5 perturbation in mouse DMM model of OA	23436205	Mouse	Cartilage	GSE60451_1	Quadruple Timp deficient mouse sternal cartilage		Mouse	Cartilage	Gene perturbation	0.0609256	Adamts5Dcat DMM 1wkvsAdamts5Dcat Sham 1wk	TIMPlessvswild type
GSE45793_2	ADAMTS5 perturbation in mouse DMM model of OA	23436205	Mouse	Cartilage	E-GEOD-8077_3	Rat model of surgically induced knee osteoarthritis	17530714	Rat	Cartilage	Disease	0.0569115	Adamts5Dcat DMM 1wkvsAdamts5Dcat Sham 1wk	ipsilateral osteoarthritic inductionvssham surgery
GSE45793_2	ADAMTS5 perturbation in mouse DMM model of OA	23436205	Mouse	Cartilage	E-GEOD-26475_1	Mouse DMM model of OA	22307759	Mouse	Joint	Disease	0.0473793	Adamts5Dcat DMM 1wkvsAdamts5Dcat Sham 1wk	Murine knee joint_Operated (DMM)_6hrvsMurine knee joint_Operated (Sham)_6hr
GSE45793_3	ADAMTS5 perturbation in mouse DMM model of OA	23436205	Mouse	Cartilage	GSE102588_1	Calvaria of 10-day-old 13del-tg transgenic mice displaying bone overgrowth	28973168	Mouse	Bone	Disease Gene perturbation	0.0391843	WT DMM 6wkvsWT Sham 6wk	X13del.tg.mutant.with.bone.overgrowthvswild.type
GSE45793_3	ADAMTS5 perturbation in mouse DMM model of OA	23436205	Mouse	Cartilage	GSE51588_2	Subchondral Bone in Osteoarthritis	24229462	Human	Bone	Disease	0.0351574	WT DMM 6wkvsWT Sham 6wk	OA-Subchondral bone from lateral tibialvsNormal-Subchondral bone from lateral tibial
GSE45793_3	ADAMTS5 perturbation in mouse DMM model of OA	23436205	Mouse	Cartilage	GSE41898_1	Lkb1 knockout mice growth plate chondrocytes at postnatal day 30	24218567	Mouse	Cartilage	Gene perturbation	0.0333844	WT DMM 6wkvsWT Sham 6wk	Lkb1 mutant micevscontrol mice
GSE45793_4	ADAMTS5 perturbation in mouse DMM model of OA	23436205	Mouse	Cartilage	Cytokine_Explant_1	IL1B or TNF induced expression in osteoarthritis cartilage explants		Human	Cartilage	Exogenous	0.0480499	WT DMM 2wkvsWT Sham 2wk	DMCvsDLC
GSE45793_4	ADAMTS5 perturbation in mouse DMM model of OA	23436205	Mouse	Cartilage	E-GEOD-51994_2	Laser captured microdissected articular cartilage zones	25068449	Mouse	Cartilage	Tissue	0.046219	WT DMM 2wkvsWT Sham 2wk	SZvsDZ
GSE45793_4	ADAMTS5 perturbation in mouse DMM model of OA	23436205	Mouse	Cartilage	GSE104794_1	HIF-2A overexpression in primary mouse articular chondrocytes	26903440	Mouse	Cartilage	Exogenous	0.0461246	WT DMM 2wkvsWT Sham 2wk	Ad-Epas1(HIF-2a) infectedvsAd-null infected
GSE45793_5	ADAMTS5 perturbation in mouse DMM model of OA	23436205	Mouse	Cartilage	GSE60451_1	Quadruple Timp deficient mouse sternal cartilage		Mouse	Cartilage	Gene perturbation	0.0533045	WT DMM 1wkvsWT Sham 1wk	TIMPlessvswild type
GSE45793_5	ADAMTS5 perturbation in mouse DMM model of OA	23436205	Mouse	Cartilage	E-GEOD-8077_3	Rat model of surgically induced knee osteoarthritis	17530714	Rat	Cartilage	Disease	0.0529917	WT DMM 1wkvsWT Sham 1wk	ipsilateral osteoarthritic inductionvssham surgery
GSE45793_5	ADAMTS5 perturbation in mouse DMM model of OA	23436205	Mouse	Cartilage	GSE53857_1	Mouse DMM model of OA	25545425	Mouse	Cartilage	Disease	0.0463323	WT DMM 1wkvsWT Sham 1wk	X2.wks.post.surgery_treatedvsX2.wks.post.surgery_untreated
GSE48438_1	Preosteoblastic lineage cells isolated from leukemic mice	23850243	Mouse	Bone	GSE27492_5	Synovial fluid cells from a mouse model of autoantibody-mediated arthritis timecourse	20506316	Mouse	Synovium	Disease	0.0392527	Scl-tTA::TRE-BCR/ABLvsControl	Ankle.D18vsAnkle.D00
GSE48438_1	Preosteoblastic lineage cells isolated from leukemic mice	23850243	Mouse	Bone	GSE27492_4	Synovial fluid cells from a mouse model of autoantibody-mediated arthritis timecourse	20506316	Mouse	Synovium	Disease	0.0385489	Scl-tTA::TRE-BCR/ABLvsControl	Ankle.D12vsAnkle.D00
GSE48438_1	Preosteoblastic lineage cells isolated from leukemic mice	23850243	Mouse	Bone	GSE27492_3	Synovial fluid cells from a mouse model of autoantibody-mediated arthritis timecourse	20506316	Mouse	Synovium	Disease	0.032478	Scl-tTA::TRE-BCR/ABLvsControl	Ankle.D07vsAnkle.D00
GSE53982_1	Runx2 knockdown in differentiating preosteoblasts	24655370	Mouse	Cell line	GSE112694_3	Osteogenic differentiation of mouse Zfp384 knockout MSCs		Mouse	Bone	Gene perturbation	0.118814	differentiating MC3T3-E1 cells treated with control scramble shRNAvsproliferating MC3T3-E1 cells treated with control scramble shRNA	WT_7DaysvsWT_3Days
GSE53982_1	Runx2 knockdown in differentiating preosteoblasts	24655370	Mouse	Cell line	E-MTAB-1391_3	Mineralising primary osteoblast development	23925391	Mouse	Bone	Development	0.0818175	differentiating MC3T3-E1 cells treated with control scramble shRNAvsproliferating MC3T3-E1 cells treated with control scramble shRNA	X9vsX0
GSE53982_1	Runx2 knockdown in differentiating preosteoblasts	24655370	Mouse	Cell line	GSE63939_2	Mouse model of human osteosarco	25571841	Mouse	Cell line	Tissue	0.0756183	differentiating MC3T3-E1 cells treated with control scramble shRNAvsproliferating MC3T3-E1 cells treated with control scramble shRNA	Osteoblastic in vitro differentiation of Kusa4b10 mouse cell line.vsOsteosarcoma cell line
GSE53982_2	Runx2 knockdown in differentiating preosteoblasts	24655370	Mouse	Cell line	GSE105139_3	Mouse model of slipped capital femoral epiphysis (SCFE)	29088242	Mouse	Cartilage	Gene perturbation	0.0857951	differentiating MC3T3-E1 cells treated with Runx2-specific shRNAvsdifferentiating MC3T3-E1 cells treated with control scramble shRNA	AhsgKOvsAhsgHET
GSE53982_2	Runx2 knockdown in differentiating preosteoblasts	24655370	Mouse	Cell line	GSE105139_2	Mouse model of slipped capital femoral epiphysis (SCFE)	29088242	Mouse	Cartilage	Gene perturbation	0.082943	differentiating MC3T3-E1 cells treated with Runx2-specific shRNAvsdifferentiating MC3T3-E1 cells treated with control scramble shRNA	AhsgKOvsAhsgWT
GSE53982_2	Runx2 knockdown in differentiating preosteoblasts	24655370	Mouse	Cell line	GSE64922_1	Placental growth factor knockdown in rheumatoid synoviocytes	25694608	Human	Synovium	Gene perturbation	0.0779969	differentiating MC3T3-E1 cells treated with Runx2-specific shRNAvsdifferentiating MC3T3-E1 cells treated with control scramble shRNA	PlGF siRNAvscontrol siRNA
GSE55900_1	Lrp5 KO in osteoblast	25802278	Mouse	Bone	GSE106631_1	Galectin-8 treated primary osteoblasts	29259034	Mouse	Bone	Exogenous	0.0764008	Lrp5KOvsLrp5WT	galectin-8 treated (50nM, 24hrs)vsnone
GSE55900_1	Lrp5 KO in osteoblast	25802278	Mouse	Bone	GSE13837_15	TGFb or TNFa treated synovium from rheumatoid arthritis or osteoarthritis	19622164	Human	Synovium	Disease	0.0485996	Lrp5KOvsLrp5WT	TNF stimulated synovial fibroblasts (4h).rheumatoid arthritisvsTNF stimulated synovial fibroblasts (0h).rheumatoid arthritis
GSE55900_1	Lrp5 KO in osteoblast	25802278	Mouse	Bone	GSE27492_7	Synovial fluid cells from a mouse model of autoantibody-mediated arthritis timecourse	20506316	Mouse	Synovium	Disease	0.0479543	Lrp5KOvsLrp5WT	Synovial fluid.D12vsSynovial fluid.D03
GSE57104_1	Mouse model of Markedly Enhanced Intramembranous Bone Formation	25704759	Mouse	Bone	E-GEOD-54461_5	Temporal gene expression across osteoblastogenesis	24945404	Mouse	Bone	Development	0.0597839	Rs1 expressing osteoblastsvswild type osteoblasts	Day12vsDay2
GSE57104_1	Mouse model of Markedly Enhanced Intramembranous Bone Formation	25704759	Mouse	Bone	E-GEOD-54461_6	Temporal gene expression across osteoblastogenesis	24945404	Mouse	Bone	Development	0.0435372	Rs1 expressing osteoblastsvswild type osteoblasts	Day14vsDay2
GSE57104_1	Mouse model of Markedly Enhanced Intramembranous Bone Formation	25704759	Mouse	Bone	E-GEOD-54461_2	Temporal gene expression across osteoblastogenesis	24945404	Mouse	Bone	Development	0.0433933	Rs1 expressing osteoblastsvswild type osteoblasts	Day6vsDay2
GSE60761_1	Calcr knockout osteoclasts	25333900	Mouse	Bone	GSE13782_1	Proteoglycan-induced spondylitis mouse model of spondyloarthropathy		Mouse	Cartilage	Exogenous	0.034266	genotype: wildtype.treatment: Calcitoninvsgenotype: wildtype.treatment: untreated	InflamedvsNormal
GSE60761_1	Calcr knockout osteoclasts	25333900	Mouse	Bone	GSE105139_2	Mouse model of slipped capital femoral epiphysis (SCFE)	29088242	Mouse	Cartilage	Gene perturbation	0.0291241	genotype: wildtype.treatment: Calcitoninvsgenotype: wildtype.treatment: untreated	AhsgKOvsAhsgWT
GSE60761_1	Calcr knockout osteoclasts	25333900	Mouse	Bone	GSE106631_1	Galectin-8 treated primary osteoblasts	29259034	Mouse	Bone	Exogenous	0.0289035	genotype: wildtype.treatment: Calcitoninvsgenotype: wildtype.treatment: untreated	galectin-8 treated (50nM, 24hrs)vsnone
GSE60761_2	Calcr knockout osteoclasts	25333900	Mouse	Bone	GSE39340_1	Synovium from patients with RA osteoarthritis or ankylosing spondylitis		Human	Synovium	Disease	0.0245431	genotype: CalcrKO.treatment: Calcitoninvsgenotype: CalcrKO.treatment: untreated	ankylosing spondylitisvsrheumatoid arthritis
GSE60761_2	Calcr knockout osteoclasts	25333900	Mouse	Bone	GSE57218_1	Human cartilage osteoarthritic damage	25054223	Human	Cartilage	Disease	0.0220001	genotype: CalcrKO.treatment: Calcitoninvsgenotype: CalcrKO.treatment: untreated	OAvsPreserved
GSE60761_2	Calcr knockout osteoclasts	25333900	Mouse	Bone	GSE42235_3	Dedifferentiating chondrocytes	23376013	Human	Cartilage	Culture	0.020645	genotype: CalcrKO.treatment: Calcitoninvsgenotype: CalcrKO.treatment: untreated	passage: 6vspassage: 0
GSE60761_3	Calcr knockout osteoclasts	25333900	Mouse	Bone	GSE105139_3	Mouse model of slipped capital femoral epiphysis (SCFE)	29088242	Mouse	Cartilage	Gene perturbation	0.0484747	genotype: CalcrKO.treatment: Calcitoninvsgenotype: wildtype.treatment: Calcitonin	AhsgKOvsAhsgHET
GSE60761_3	Calcr knockout osteoclasts	25333900	Mouse	Bone	GSE105139_2	Mouse model of slipped capital femoral epiphysis (SCFE)	29088242	Mouse	Cartilage	Gene perturbation	0.0407158	genotype: CalcrKO.treatment: Calcitoninvsgenotype: wildtype.treatment: Calcitonin	AhsgKOvsAhsgWT
GSE60761_3	Calcr knockout osteoclasts	25333900	Mouse	Bone	GSE13837_4	TGFb or TNFa treated synovium from rheumatoid arthritis or osteoarthritis	19622164	Human	Synovium	Disease	0.0319014	genotype: CalcrKO.treatment: Calcitoninvsgenotype: wildtype.treatment: Calcitonin	TGF stimulated synovial fibroblasts (12h).rheumatoid arthritisvsTGF stimulated synovial fibroblasts (0h).rheumatoid arthritis
GSE60761_4	Calcr knockout osteoclasts	25333900	Mouse	Bone	GSE105139_2	Mouse model of slipped capital femoral epiphysis (SCFE)	29088242	Mouse	Cartilage	Gene perturbation	0.083815	genotype: CalcrKO.treatment: untreatedvsgenotype: wildtype.treatment: untreated	AhsgKOvsAhsgWT
GSE60761_4	Calcr knockout osteoclasts	25333900	Mouse	Bone	GSE105139_3	Mouse model of slipped capital femoral epiphysis (SCFE)	29088242	Mouse	Cartilage	Gene perturbation	0.082876	genotype: CalcrKO.treatment: untreatedvsgenotype: wildtype.treatment: untreated	AhsgKOvsAhsgHET
GSE60761_4	Calcr knockout osteoclasts	25333900	Mouse	Bone	GSE109108_2	De-differentiated chondrocytes over-expressing miR-138 or miR-181ab1 during osteogenic induction		Human	Cartilage	Gene perturbation	0.0617877	genotype: CalcrKO.treatment: untreatedvsgenotype: wildtype.treatment: untreated	mir138_day7vsNS_control_day7
GSE63017_1	Pax1 and Pax9 in Embryonic Intervertebral Disc Development	28011632	Mouse	Cartilage	GSE72261_1	XBP1 perturbation in MCDS mouse model	26372225	Mouse	Cartilage	Gene perturbation	0.0155056	Pax1KOvsWT	Xbp1Cart{delta}Ex2 HZvsWt HZ
GSE63017_1	Pax1 and Pax9 in Embryonic Intervertebral Disc Development	28011632	Mouse	Cartilage	GSE16981_7	Rat growth plates zones and time course	20096814	Rat	Cartilage	Tissue	0.0149119	Pax1KOvsWT	Proliferative and early hypertrophic zone.12weeksvsProliferative and early hypertrophic zone.9weeks
GSE63017_1	Pax1 and Pax9 in Embryonic Intervertebral Disc Development	28011632	Mouse	Cartilage	GSE84198_1	Ezh2 knockout growth plate zones	27897169	Mouse	Cartilage	Gene perturbation	0.0134017	Pax1KOvsWT	Ezh2 KO proximal tibia PZvsWT proximal tibia PZ
GSE63017_2	Pax1 and Pax9 in Embryonic Intervertebral Disc Development	28011632	Mouse	Cartilage	GSE53857_3	Mouse DMM model of OA	25545425	Mouse	Cartilage	Disease	0.0206413	Pax1HETvsWT	X8.wks.post.surgery_treatedvsX8.wks.post.surgery_untreated
GSE63017_2	Pax1 and Pax9 in Embryonic Intervertebral Disc Development	28011632	Mouse	Cartilage	GSE47799_1	Mouse embryonic meniscus articular cartilage and cruciate ligaments	24108661	Mouse	Cartilage Ligament Meniscus	Tissue	0.0181942	Pax1HETvsWT	meniscusvsarticular cartilage
GSE63017_2	Pax1 and Pax9 in Embryonic Intervertebral Disc Development	28011632	Mouse	Cartilage	GSE47799_3	Mouse embryonic meniscus articular cartilage and cruciate ligaments	24108661	Mouse	Cartilage Ligament Meniscus	Tissue	0.0177554	Pax1HETvsWT	cruciate ligamentvsarticular cartilage
GSE63017_3	Pax1 and Pax9 in Embryonic Intervertebral Disc Development	28011632	Mouse	Cartilage	GSE42235_2	Dedifferentiating chondrocytes	23376013	Human	Cartilage	Culture	0.0354981	Pax1KOPax9KOvsWT	passage: 4vspassage: 0
GSE63017_3	Pax1 and Pax9 in Embryonic Intervertebral Disc Development	28011632	Mouse	Cartilage	GSE42235_1	Dedifferentiating chondrocytes	23376013	Human	Cartilage	Culture	0.0343368	Pax1KOPax9KOvsWT	passage: 2vspassage: 0
GSE63017_3	Pax1 and Pax9 in Embryonic Intervertebral Disc Development	28011632	Mouse	Cartilage	GSE42235_4	Dedifferentiating chondrocytes	23376013	Human	Cartilage	Culture	0.033181	Pax1KOPax9KOvsWT	passage: 8vspassage: 0
GSE63017_4	Pax1 and Pax9 in Embryonic Intervertebral Disc Development	28011632	Mouse	Cartilage	GSE7669_1	Synovial fibroblasts from rheumatoid arthritis and osteoarthritis	17594488	Human	Synovium	Disease	0.0228296	Pax1KOPax9HETvsWT	fibroblasts_RAvsfibroblasts_OA
GSE63017_4	Pax1 and Pax9 in Embryonic Intervertebral Disc Development	28011632	Mouse	Cartilage	GSE53857_1	Mouse DMM model of OA	25545425	Mouse	Cartilage	Disease	0.0208103	Pax1KOPax9HETvsWT	X2.wks.post.surgery_treatedvsX2.wks.post.surgery_untreated
GSE63017_4	Pax1 and Pax9 in Embryonic Intervertebral Disc Development	28011632	Mouse	Cartilage	GSE42235_2	Dedifferentiating chondrocytes	23376013	Human	Cartilage	Culture	0.0185434	Pax1KOPax9HETvsWT	passage: 4vspassage: 0
GSE64965_1	Sox2 knockdown in osteosarcoma cells	25832504	Mouse	Bone	GSE106631_1	Galectin-8 treated primary osteoblasts	29259034	Mouse	Bone	Exogenous	0.0624307	X482.cells.Sox2shRNA.vsX482.cells.scrambledshRNA	galectin-8 treated (50nM, 24hrs)vsnone
GSE64965_1	Sox2 knockdown in osteosarcoma cells	25832504	Mouse	Bone	GSE109108_2	De-differentiated chondrocytes over-expressing miR-138 or miR-181ab1 during osteogenic induction		Human	Cartilage	Gene perturbation	0.0582905	X482.cells.Sox2shRNA.vsX482.cells.scrambledshRNA	mir138_day7vsNS_control_day7
GSE64965_1	Sox2 knockdown in osteosarcoma cells	25832504	Mouse	Bone	GSE53982_2	Runx2 knockdown in differentiating preosteoblasts	24655370	Mouse	Cell line	Gene perturbation	0.0490795	X482.cells.Sox2shRNA.vsX482.cells.scrambledshRNA	differentiating MC3T3-E1 cells treated with Runx2-specific shRNAvsdifferentiating MC3T3-E1 cells treated with control scramble shRNA
GSE66862_1	Eed knockout in chondrocytes	27329220	Mouse	Cartilage	GSE84198_1	Ezh2 knockout growth plate zones	27897169	Mouse	Cartilage	Gene perturbation	0.0574174	Eed cKOvsWT	Ezh2 KO proximal tibia PZvsWT proximal tibia PZ
GSE66862_1	Eed knockout in chondrocytes	27329220	Mouse	Cartilage	E-GEOD-54216_1	Articular and growth plate cartilage zones in 10-day-old rat proximal tibial epiphysis	25068449	Rat	Cartilage	Tissue	0.0562501	Eed cKOvsWT	superficial zonevsintermediate/deep zone
GSE66862_1	Eed knockout in chondrocytes	27329220	Mouse	Cartilage	GSE42235_3	Dedifferentiating chondrocytes	23376013	Human	Cartilage	Culture	0.0446932	Eed cKOvsWT	passage: 6vspassage: 0
GSE72261_1	XBP1 perturbation in MCDS mouse model	26372225	Mouse	Cartilage	GSE51588_1	Subchondral Bone in Osteoarthritis	24229462	Human	Bone	Disease	0.056981	Xbp1Cart{delta}Ex2 HZvsWt HZ	OA-Subchondral bone from medial tibialvsNormal-Subchondral bone from medial tibial
GSE72261_1	XBP1 perturbation in MCDS mouse model	26372225	Mouse	Cartilage	GSE22971_1	MMP-8 wild type and KO mice with or without arthritis	21190566	Mouse	Joint	Disease Gene perturbation	0.0482883	Xbp1Cart{delta}Ex2 HZvsWt HZ	MMP-8 KO control mousevsMMP-8 wild type control mouse
GSE72261_1	XBP1 perturbation in MCDS mouse model	26372225	Mouse	Cartilage	GSE41039_1	Proteoglycan-induced spondylitis mouse model	23171658	Mouse	Cartilage	Exogenous	0.0435941	Xbp1Cart{delta}Ex2 HZvsWt HZ	proteoglycan-induced spondylitisvsnone (Control)
GSE72261_2	XBP1 perturbation in MCDS mouse model	26372225	Mouse	Cartilage	GSE30628_1	MCDS cartilage model	21935428	Mouse	Cartilage	Gene perturbation	0.144698	ColXN617K HZvsWt HZ	Col10a1 p.Asn617Lysvswild type
GSE72261_2	XBP1 perturbation in MCDS mouse model	26372225	Mouse	Cartilage	GSE99306_3	Chondrocytes subpopulations of 13del Chop-/- mouse model of MCDS		Mouse	Cartilage	Gene perturbation	0.120052	ColXN617K HZvsWt HZ	X13del_LHZvsWT_LHZ
GSE72261_2	XBP1 perturbation in MCDS mouse model	26372225	Mouse	Cartilage	GSE99306_13	Chondrocytes subpopulations of 13del Chop-/- mouse model of MCDS		Mouse	Cartilage	Gene perturbation	0.117501	ColXN617K HZvsWt HZ	X13del_UHZvsWT_UHZ
GSE72261_3	XBP1 perturbation in MCDS mouse model	26372225	Mouse	Cartilage	GSE30628_1	MCDS cartilage model	21935428	Mouse	Cartilage	Gene perturbation	0.165758	C/X HZvsWt HZ	Col10a1 p.Asn617Lysvswild type
GSE72261_3	XBP1 perturbation in MCDS mouse model	26372225	Mouse	Cartilage	GSE99306_13	Chondrocytes subpopulations of 13del Chop-/- mouse model of MCDS		Mouse	Cartilage	Gene perturbation	0.117147	C/X HZvsWt HZ	X13del_UHZvsWT_UHZ
GSE72261_3	XBP1 perturbation in MCDS mouse model	26372225	Mouse	Cartilage	GSE99306_3	Chondrocytes subpopulations of 13del Chop-/- mouse model of MCDS		Mouse	Cartilage	Gene perturbation	0.116181	C/X HZvsWt HZ	X13del_LHZvsWT_LHZ
GSE81399_1	DMP KO in Cxcl12-abundant reticular cells	27237054	Mouse	Bone	GSE37676_1	Ascorbic Acid (AA) stimulated Mc-3T3-E1 osteoblasts	23050002	Mouse	Bone	Exogenous	0.0283178	FACS sorted Dmp1-Cre targeted CAR cells from mouse bone marrowvsFACS sorted Dmp1-Cre non-targeted CAR cells from mouse bone marrow	Mc3T3 cells_treated with AA_5 daysvsMc3T3_untreated_5 days
GSE81399_1	DMP KO in Cxcl12-abundant reticular cells	27237054	Mouse	Bone	GSE87605_1	Three layers in the mouse growth plate		Mouse	Cartilage	Tissue	0.0272022	FACS sorted Dmp1-Cre targeted CAR cells from mouse bone marrowvsFACS sorted Dmp1-Cre non-targeted CAR cells from mouse bone marrow	Hypertrophic cell layervsFlat cell layer
GSE81399_1	DMP KO in Cxcl12-abundant reticular cells	27237054	Mouse	Bone	GSE110051_3	Embryo bone immature cartilage and mature cartilage		Mouse	Embryo	Development	0.0255731	FACS sorted Dmp1-Cre targeted CAR cells from mouse bone marrowvsFACS sorted Dmp1-Cre non-targeted CAR cells from mouse bone marrow	BonevsImmature_cartilage
GSE99306_1	Chondrocytes subpopulations of 13del Chop-/- mouse model of MCDS		Mouse	Cartilage	GSE72261_2	XBP1 perturbation in MCDS mouse model	26372225	Mouse	Cartilage	Gene perturbation	0.0627127	X13delChopKO_LHZvsWT_LHZ	ColXN617K HZvsWt HZ
GSE99306_1	Chondrocytes subpopulations of 13del Chop-/- mouse model of MCDS		Mouse	Cartilage	GSE30628_1	MCDS cartilage model	21935428	Mouse	Cartilage	Gene perturbation	0.0391235	X13delChopKO_LHZvsWT_LHZ	Col10a1 p.Asn617Lysvswild type
GSE99306_1	Chondrocytes subpopulations of 13del Chop-/- mouse model of MCDS		Mouse	Cartilage	GSE72261_3	XBP1 perturbation in MCDS mouse model	26372225	Mouse	Cartilage	Gene perturbation	0.0362996	X13delChopKO_LHZvsWT_LHZ	C/X HZvsWt HZ
GSE99306_2	Chondrocytes subpopulations of 13del Chop-/- mouse model of MCDS		Mouse	Cartilage	GSE4481_1	C-type natriuretic peptide (CNP) treated embryonic tibia	17374144	Mouse	Embryo	Exogenous	0.0381071	X13delChopKO_LHZvsX13del_LHZ	R/P.CNP at 10exp(-6) MvsR/P.vehicle: BSA/HCL 1.0 Mm
GSE99306_2	Chondrocytes subpopulations of 13del Chop-/- mouse model of MCDS		Mouse	Cartilage	GSE87605_3	Three layers in the mouse growth plate		Mouse	Cartilage	Tissue	0.0315151	X13delChopKO_LHZvsX13del_LHZ	Hypertrophic cell layervsRound cell layer
GSE99306_2	Chondrocytes subpopulations of 13del Chop-/- mouse model of MCDS		Mouse	Cartilage	GSE47799_1	Mouse embryonic meniscus articular cartilage and cruciate ligaments	24108661	Mouse	Cartilage Ligament Meniscus	Tissue	0.0311388	X13delChopKO_LHZvsX13del_LHZ	meniscusvsarticular cartilage
GSE99306_3	Chondrocytes subpopulations of 13del Chop-/- mouse model of MCDS		Mouse	Cartilage	GSE72261_2	XBP1 perturbation in MCDS mouse model	26372225	Mouse	Cartilage	Gene perturbation	0.115455	X13del_LHZvsWT_LHZ	ColXN617K HZvsWt HZ
GSE99306_3	Chondrocytes subpopulations of 13del Chop-/- mouse model of MCDS		Mouse	Cartilage	GSE72261_3	XBP1 perturbation in MCDS mouse model	26372225	Mouse	Cartilage	Gene perturbation	0.112491	X13del_LHZvsWT_LHZ	C/X HZvsWt HZ
GSE99306_3	Chondrocytes subpopulations of 13del Chop-/- mouse model of MCDS		Mouse	Cartilage	GSE30628_1	MCDS cartilage model	21935428	Mouse	Cartilage	Gene perturbation	0.0911289	X13del_LHZvsWT_LHZ	Col10a1 p.Asn617Lysvswild type
GSE99306_4	Chondrocytes subpopulations of 13del Chop-/- mouse model of MCDS		Mouse	Cartilage	GSE4481_1	C-type natriuretic peptide (CNP) treated embryonic tibia	17374144	Mouse	Embryo	Exogenous	0.0376245	X13delChopKO_MHZvsX13del_MHZ	R/P.CNP at 10exp(-6) MvsR/P.vehicle: BSA/HCL 1.0 Mm
GSE99306_4	Chondrocytes subpopulations of 13del Chop-/- mouse model of MCDS		Mouse	Cartilage	GSE16981_6	Rat growth plates zones and time course	20096814	Rat	Cartilage	Tissue	0.0327722	X13delChopKO_MHZvsX13del_MHZ	Proliferative and early hypertrophic zone.9weeksvsProliferative and early hypertrophic zone.6weeks
GSE99306_4	Chondrocytes subpopulations of 13del Chop-/- mouse model of MCDS		Mouse	Cartilage	GSE45793_3	ADAMTS5 perturbation in mouse DMM model of OA	23436205	Mouse	Cartilage	Disease Gene perturbation	0.0234621	X13delChopKO_MHZvsX13del_MHZ	WT DMM 6wkvsWT Sham 6wk
GSE99306_5	Chondrocytes subpopulations of 13del Chop-/- mouse model of MCDS		Mouse	Cartilage	E-GEOD-54216_2	Articular and growth plate cartilage zones in 10-day-old rat proximal tibial epiphysis	25068449	Rat	Cartilage	Tissue	0.0559767	X13delChopKO_pHZvsWT_pHZ	superficial zonevsresting zone
GSE99306_5	Chondrocytes subpopulations of 13del Chop-/- mouse model of MCDS		Mouse	Cartilage	GSE47799_1	Mouse embryonic meniscus articular cartilage and cruciate ligaments	24108661	Mouse	Cartilage Ligament Meniscus	Tissue	0.0448681	X13delChopKO_pHZvsWT_pHZ	meniscusvsarticular cartilage
GSE99306_5	Chondrocytes subpopulations of 13del Chop-/- mouse model of MCDS		Mouse	Cartilage	E-GEOD-54216_1	Articular and growth plate cartilage zones in 10-day-old rat proximal tibial epiphysis	25068449	Rat	Cartilage	Tissue	0.0410923	X13delChopKO_pHZvsWT_pHZ	superficial zonevsintermediate/deep zone
GSE99306_6	Chondrocytes subpopulations of 13del Chop-/- mouse model of MCDS		Mouse	Cartilage	E-GEOD-54216_2	Articular and growth plate cartilage zones in 10-day-old rat proximal tibial epiphysis	25068449	Rat	Cartilage	Tissue	0.0534387	X13delChopKO_pHZvsX13del_pHZ	superficial zonevsresting zone
GSE99306_6	Chondrocytes subpopulations of 13del Chop-/- mouse model of MCDS		Mouse	Cartilage	E-GEOD-54216_1	Articular and growth plate cartilage zones in 10-day-old rat proximal tibial epiphysis	25068449	Rat	Cartilage	Tissue	0.0508127	X13delChopKO_pHZvsX13del_pHZ	superficial zonevsintermediate/deep zone
GSE99306_6	Chondrocytes subpopulations of 13del Chop-/- mouse model of MCDS		Mouse	Cartilage	GSE47799_1	Mouse embryonic meniscus articular cartilage and cruciate ligaments	24108661	Mouse	Cartilage Ligament Meniscus	Tissue	0.0489143	X13delChopKO_pHZvsX13del_pHZ	meniscusvsarticular cartilage
GSE99306_7	Chondrocytes subpopulations of 13del Chop-/- mouse model of MCDS		Mouse	Cartilage	GSE72261_2	XBP1 perturbation in MCDS mouse model	26372225	Mouse	Cartilage	Gene perturbation	0.0968651	X13del_pHZvsWT_pHZ	ColXN617K HZvsWt HZ
GSE99306_7	Chondrocytes subpopulations of 13del Chop-/- mouse model of MCDS		Mouse	Cartilage	GSE30628_2	MCDS cartilage model	21935428	Mouse	Cartilage	Gene perturbation	0.0815398	X13del_pHZvsWT_pHZ	ColXTgcogvswild type
GSE99306_7	Chondrocytes subpopulations of 13del Chop-/- mouse model of MCDS		Mouse	Cartilage	GSE72261_3	XBP1 perturbation in MCDS mouse model	26372225	Mouse	Cartilage	Gene perturbation	0.0708449	X13del_pHZvsWT_pHZ	C/X HZvsWt HZ
GSE99306_8	Chondrocytes subpopulations of 13del Chop-/- mouse model of MCDS		Mouse	Cartilage	GSE47799_1	Mouse embryonic meniscus articular cartilage and cruciate ligaments	24108661	Mouse	Cartilage Ligament Meniscus	Tissue	0.0372326	X13delChopKO_PZvsWT_PZ	meniscusvsarticular cartilage
GSE99306_8	Chondrocytes subpopulations of 13del Chop-/- mouse model of MCDS		Mouse	Cartilage	GSE87605_3	Three layers in the mouse growth plate		Mouse	Cartilage	Tissue	0.0351987	X13delChopKO_PZvsWT_PZ	Hypertrophic cell layervsRound cell layer
GSE99306_8	Chondrocytes subpopulations of 13del Chop-/- mouse model of MCDS		Mouse	Cartilage	GSE87605_2	Three layers in the mouse growth plate		Mouse	Cartilage	Tissue	0.0344851	X13delChopKO_PZvsWT_PZ	Flat cell layervsRound cell layer
GSE99306_9	Chondrocytes subpopulations of 13del Chop-/- mouse model of MCDS		Mouse	Cartilage	GSE87605_3	Three layers in the mouse growth plate		Mouse	Cartilage	Tissue	0.0652097	X13delChopKO_PZvsX13del_PZ	Hypertrophic cell layervsRound cell layer
GSE99306_9	Chondrocytes subpopulations of 13del Chop-/- mouse model of MCDS		Mouse	Cartilage	GSE47799_1	Mouse embryonic meniscus articular cartilage and cruciate ligaments	24108661	Mouse	Cartilage Ligament Meniscus	Tissue	0.0512084	X13delChopKO_PZvsX13del_PZ	meniscusvsarticular cartilage
GSE99306_9	Chondrocytes subpopulations of 13del Chop-/- mouse model of MCDS		Mouse	Cartilage	GSE87605_2	Three layers in the mouse growth plate		Mouse	Cartilage	Tissue	0.0502628	X13delChopKO_PZvsX13del_PZ	Flat cell layervsRound cell layer
GSE99306_10	Chondrocytes subpopulations of 13del Chop-/- mouse model of MCDS		Mouse	Cartilage	GSE114919_1	Development of the proliferative zone or hypertrophic zone of mouse growth plate	30036371	Mouse	Cartilage	Development	0.0560223	X13del_PZvsWT_PZ	Phalanx_PZ_1wkvsPhalanx_HZ_1wk
GSE99306_10	Chondrocytes subpopulations of 13del Chop-/- mouse model of MCDS		Mouse	Cartilage	GSE112413_1	Constitutively active FGF8 signaling in embryonic skulls	29752281	Mouse	Embryo	Gene perturbation	0.0559131	X13del_PZvsWT_PZ	Mutant_SkullvsWT_Skull
GSE99306_10	Chondrocytes subpopulations of 13del Chop-/- mouse model of MCDS		Mouse	Cartilage	GSE72261_2	XBP1 perturbation in MCDS mouse model	26372225	Mouse	Cartilage	Gene perturbation	0.0526578	X13del_PZvsWT_PZ	ColXN617K HZvsWt HZ
GSE99306_11	Chondrocytes subpopulations of 13del Chop-/- mouse model of MCDS		Mouse	Cartilage	GSE30628_1	MCDS cartilage model	21935428	Mouse	Cartilage	Gene perturbation	0.0391071	X13delChopKO_UHZvsWT_UHZ	Col10a1 p.Asn617Lysvswild type
GSE99306_11	Chondrocytes subpopulations of 13del Chop-/- mouse model of MCDS		Mouse	Cartilage	GSE41342_3	Mouse DMM model of OA	23382930	Mouse	Joint	Disease	0.0374136	X13delChopKO_UHZvsWT_UHZ	Gene expression data from DMM joints 8 weeks after surgeryvsGene expression data from sham controls 8 weeks after surgery
GSE99306_11	Chondrocytes subpopulations of 13del Chop-/- mouse model of MCDS		Mouse	Cartilage	GSE4481_3	C-type natriuretic peptide (CNP) treated embryonic tibia	17374144	Mouse	Embryo	Exogenous	0.0355317	X13delChopKO_UHZvsWT_UHZ	M.CNP at 10exp(-6) MvsM.vehicle: BSA/HCL 1.0 Mm
GSE99306_12	Chondrocytes subpopulations of 13del Chop-/- mouse model of MCDS		Mouse	Cartilage	GSE41342_3	Mouse DMM model of OA	23382930	Mouse	Joint	Disease	0.0510076	X13delChopKO_UHZvsX13del_UHZ	Gene expression data from DMM joints 8 weeks after surgeryvsGene expression data from sham controls 8 weeks after surgery
GSE99306_12	Chondrocytes subpopulations of 13del Chop-/- mouse model of MCDS		Mouse	Cartilage	GSE87605_2	Three layers in the mouse growth plate		Mouse	Cartilage	Tissue	0.0438008	X13delChopKO_UHZvsX13del_UHZ	Flat cell layervsRound cell layer
GSE99306_12	Chondrocytes subpopulations of 13del Chop-/- mouse model of MCDS		Mouse	Cartilage	GSE103416_2	knee cartilage in MIA model of osteoarthritis	29134405	Rat	Cartilage	Disease Exogenous	0.0411529	X13delChopKO_UHZvsX13del_UHZ	monosodium iodoacetate (MIA).14vsnaive.0
GSE99306_13	Chondrocytes subpopulations of 13del Chop-/- mouse model of MCDS		Mouse	Cartilage	GSE30628_1	MCDS cartilage model	21935428	Mouse	Cartilage	Gene perturbation	0.134071	X13del_UHZvsWT_UHZ	Col10a1 p.Asn617Lysvswild type
GSE99306_13	Chondrocytes subpopulations of 13del Chop-/- mouse model of MCDS		Mouse	Cartilage	GSE30628_2	MCDS cartilage model	21935428	Mouse	Cartilage	Gene perturbation	0.122436	X13del_UHZvsWT_UHZ	ColXTgcogvswild type
GSE99306_13	Chondrocytes subpopulations of 13del Chop-/- mouse model of MCDS		Mouse	Cartilage	GSE72261_3	XBP1 perturbation in MCDS mouse model	26372225	Mouse	Cartilage	Gene perturbation	0.114449	X13del_UHZvsWT_UHZ	C/X HZvsWt HZ
GSE99414_1	Primary murine pre-osteoblasts from control and Il15ra knockout mice	28602725	Mouse	Bone	E-GEOD-6119_1	Chondrocytes treated with glucosamine and/or IL-1beta	17109745	Rat	Cartilage	Exogenous	0.0394958	Il15ra nullvsCtrl	IL-1vscontrol
GSE99414_1	Primary murine pre-osteoblasts from control and Il15ra knockout mice	28602725	Mouse	Bone	GSE103416_1	knee cartilage in MIA model of osteoarthritis	29134405	Rat	Cartilage	Disease Exogenous	0.0394345	Il15ra nullvsCtrl	monosodium iodoacetate (MIA).2vsnaive.0
GSE99414_1	Primary murine pre-osteoblasts from control and Il15ra knockout mice	28602725	Mouse	Bone	GSE103492_7	Wnt3a treated Lrp5/6KO osteoblasts	29176883	Mouse	Bone	Gene perturbation Exogenous	0.0366652	Il15ra nullvsCtrl	Lrp6KO_Wnt3avsLrp6_KO
GSE110581_1	Zfp36l1 overexpression/knockdown in primary mouse articular chondrocytes		Mouse	Cartilage	E-GEOD-15069_3	Mouse chondrocytes treated with MEK/ERK pathway inhibitors	20111593	Mouse	Cartilage	Exogenous	0.0305556	Zfp36l1 shRNA AdenovirusvsNull Control Adenovirus	TSA-treated embryonic primary chondrocyte cultures, incubated for 24hrs.vsDMSO-treated embryonic primary chondrocyte cultures, incubated for 24hrs.
GSE110581_1	Zfp36l1 overexpression/knockdown in primary mouse articular chondrocytes		Mouse	Cartilage	E-GEOD-2154_2	Chondrocyte differentiation	16135533	Mouse	Embryo	Development	0.0286542	Zfp36l1 shRNA AdenovirusvsNull Control Adenovirus	X12vsX9
GSE110581_1	Zfp36l1 overexpression/knockdown in primary mouse articular chondrocytes		Mouse	Cartilage	E-MTAB-1123_1	Mineralizing-osteoblast specific androgen receptor knockout	22525354	Mouse	Bone	Gene perturbation	0.0280695	Zfp36l1 shRNA AdenovirusvsNull Control Adenovirus	wild type.12vswild type.6
GSE110581_2	Zfp36l1 overexpression/knockdown in primary mouse articular chondrocytes		Mouse	Cartilage	GSE104794_1	HIF-2A overexpression in primary mouse articular chondrocytes	26903440	Mouse	Cartilage	Exogenous	0.0273627	Zfp36l1 AdenovirusvsNull Control Adenovirus	Ad-Epas1(HIF-2a) infectedvsAd-null infected
GSE110581_2	Zfp36l1 overexpression/knockdown in primary mouse articular chondrocytes		Mouse	Cartilage	GSE104793_1	Interleukin-1B effect on primary mouse articular chondrocytes		Mouse	Cartilage	Exogenous	0.0263787	Zfp36l1 AdenovirusvsNull Control Adenovirus	IL-1b treatedvsUntreated
GSE110581_2	Zfp36l1 overexpression/knockdown in primary mouse articular chondrocytes		Mouse	Cartilage	GSE45793_4	ADAMTS5 perturbation in mouse DMM model of OA	23436205	Mouse	Cartilage	Disease Gene perturbation	0.0242261	Zfp36l1 AdenovirusvsNull Control Adenovirus	WT DMM 2wkvsWT Sham 2wk
GSE5657_1	Effect of X-linked hypophosphatemia (the Hyp mutation) in mice		Mouse	Bone	GSE22925_1	G-CSF treated endothelial/osteoblasts	20516641	Mouse	Bone	Exogenous	0.0848513	Hyp malevsNormal male	Wild type mice, endothelial, G-CSFvsWild type mice, endothelial, untreated
GSE5657_1	Effect of X-linked hypophosphatemia (the Hyp mutation) in mice		Mouse	Bone	GSE51098_1	Intermediate and outer interzone of murine embryos at 15.5 days of gestation	24738827	Mouse	Embryo	Tissue	0.0618751	Hyp malevsNormal male	Intermediate interzonevsouter interzone
GSE5657_1	Effect of X-linked hypophosphatemia (the Hyp mutation) in mice		Mouse	Bone	GSE112413_1	Constitutively active FGF8 signaling in embryonic skulls	29752281	Mouse	Embryo	Gene perturbation	0.0546483	Hyp malevsNormal male	Mutant_SkullvsWT_Skull
GSE5657_2	Effect of X-linked hypophosphatemia (the Hyp mutation) in mice		Mouse	Bone	E-MTAB-1123_1	Mineralizing-osteoblast specific androgen receptor knockout	22525354	Mouse	Bone	Gene perturbation	0.0768181	Hyp femalevsNormal female	wild type.12vswild type.6
GSE5657_2	Effect of X-linked hypophosphatemia (the Hyp mutation) in mice		Mouse	Bone	E-MTAB-1123_4	Mineralizing-osteoblast specific androgen receptor knockout	22525354	Mouse	Bone	Gene perturbation	0.0638579	Hyp femalevsNormal female	mOL-AR knockout.6vswild type.6
GSE5657_2	Effect of X-linked hypophosphatemia (the Hyp mutation) in mice		Mouse	Bone	E-GEOD-26475_3	Mouse DMM model of OA	22307759	Mouse	Joint	Disease	0.060311	Hyp femalevsNormal female	Murine knee joint_Operated (DMM)_7daysvsMurine knee joint_Operated (Sham)_7days
GSE84198_1	Ezh2 knockout growth plate zones	27897169	Mouse	Cartilage	GSE66862_1	Eed knockout in chondrocytes	27329220	Mouse	Cartilage	Gene perturbation	0.0573375	Ezh2 KO proximal tibia PZvsWT proximal tibia PZ	Eed cKOvsWT
GSE84198_1	Ezh2 knockout growth plate zones	27897169	Mouse	Cartilage	GSE27492_8	Synovial fluid cells from a mouse model of autoantibody-mediated arthritis timecourse	20506316	Mouse	Synovium	Disease	0.0267936	Ezh2 KO proximal tibia PZvsWT proximal tibia PZ	Synovial fluid.D18vsSynovial fluid.D03
GSE84198_1	Ezh2 knockout growth plate zones	27897169	Mouse	Cartilage	GSE69108_1	Developing mammalian chondrocytes	26146088	Mouse	Cartilage	Tissue	0.0260869	Ezh2 KO proximal tibia PZvsWT proximal tibia PZ	Nasal chondrocytevsRib Chondrocyte
GSE84198_2	Ezh2 knockout growth plate zones	27897169	Mouse	Cartilage	GSE16981_2	Rat growth plates zones and time course	20096814	Rat	Cartilage	Tissue	0.0341168	Ezh2 KO proximal tibia HZvsWT proximal tibia HZ	Resting zone.1 weekvsProliferative zone.1 week
GSE84198_2	Ezh2 knockout growth plate zones	27897169	Mouse	Cartilage	GSE92641_1	Effect of Uhrf1 knockout in chondrocyte differentiation	29180567	Mouse	Cartilage	Gene perturbation	0.0313225	Ezh2 KO proximal tibia HZvsWT proximal tibia HZ	Uhrf1KOvsControl
GSE84198_2	Ezh2 knockout growth plate zones	27897169	Mouse	Cartilage	GSE5657_2	Effect of X-linked hypophosphatemia (the Hyp mutation) in mice		Mouse	Bone	Disease Gene perturbation	0.0305242	Ezh2 KO proximal tibia HZvsWT proximal tibia HZ	Hyp femalevsNormal female
GSE84198_3	Ezh2 knockout growth plate zones	27897169	Mouse	Cartilage	GSE114919_3	Development of the proliferative zone or hypertrophic zone of mouse growth plate	30036371	Mouse	Cartilage	Development	0.167212	WT proximal tibia PZvsWT proximal tibia HZ	Tibia_PZ_4wkvsTibia_HZ_4wk
GSE84198_3	Ezh2 knockout growth plate zones	27897169	Mouse	Cartilage	GSE114919_4	Development of the proliferative zone or hypertrophic zone of mouse growth plate	30036371	Mouse	Cartilage	Development	0.127129	WT proximal tibia PZvsWT proximal tibia HZ	Tibia_PZ_1wkvsTibia_HZ_1wk
GSE84198_3	Ezh2 knockout growth plate zones	27897169	Mouse	Cartilage	E-MTAB-5879_3	Articular cartilage in a porcine model of early post-traumatic osteoarthritis	28671352	Pig	Cartilage	Disease	0.121574	WT proximal tibia PZvsWT proximal tibia HZ	InjuryReconstruct.Day7vsControl.Day0
GSE108036_1	Cartilage tissue from ANP32A knockout mice		Mouse	Cartilage	E-GEOD-9451_4	Mesenchymal stem cell differentiation	19228201	Human	Bone	Tissue	0.0475841	ANP32A KOvsWild.type	adipocytevsiliac
GSE108036_1	Cartilage tissue from ANP32A knockout mice		Mouse	Cartilage	GSE69992_1	Role of MSX1 in Osteogenic Differentiation of Dental Pulp Cells	27648077	Human		Gene perturbation	0.0416509	ANP32A KOvsWild.type	MSX1 siRNAvscontrol siRNA
GSE108036_1	Cartilage tissue from ANP32A knockout mice		Mouse	Cartilage	GSE63939_2	Mouse model of human osteosarco	25571841	Mouse	Cell line	Tissue	0.0408327	ANP32A KOvsWild.type	Osteoblastic in vitro differentiation of Kusa4b10 mouse cell line.vsOsteosarcoma cell line
GSE60451_1	Quadruple Timp deficient mouse sternal cartilage		Mouse	Cartilage	GSE22971_3	MMP-8 wild type and KO mice with or without arthritis	21190566	Mouse	Joint	Disease Gene perturbation	0.127402	TIMPlessvswild type	MMP-8 wild type arthritic mousevsMMP-8 wild type control mouse
GSE60451_1	Quadruple Timp deficient mouse sternal cartilage		Mouse	Cartilage	GSE22971_4	MMP-8 wild type and KO mice with or without arthritis	21190566	Mouse	Joint	Disease Gene perturbation	0.118462	TIMPlessvswild type	MMP-8 KO arthritic mousevsMMP-8 KO control mouse
GSE60451_1	Quadruple Timp deficient mouse sternal cartilage		Mouse	Cartilage	E-GEOD-26475_2	Mouse DMM model of OA	22307759	Mouse	Joint	Disease	0.0850961	TIMPlessvswild type	Murine knee joint_Operated (DMM)_3dayvsMurine knee joint_Operated (Sham)_3day
GSE41898_1	Lkb1 knockout mice growth plate chondrocytes at postnatal day 30	24218567	Mouse	Cartilage	GSE66554_1	Knee articular cartilage at different developmental stages		Rat	Cartilage	Development	0.177986	Lkb1 mutant micevscontrol mice	newbornvsadult
GSE41898_1	Lkb1 knockout mice growth plate chondrocytes at postnatal day 30	24218567	Mouse	Cartilage	GSE102588_1	Calvaria of 10-day-old 13del-tg transgenic mice displaying bone overgrowth	28973168	Mouse	Bone	Disease Gene perturbation	0.110008	Lkb1 mutant micevscontrol mice	X13del.tg.mutant.with.bone.overgrowthvswild.type
GSE41898_1	Lkb1 knockout mice growth plate chondrocytes at postnatal day 30	24218567	Mouse	Cartilage	GSE66554_2	Knee articular cartilage at different developmental stages		Rat	Cartilage	Development	0.107906	Lkb1 mutant micevscontrol mice	youthvsadult
E-GEOD-55769_1	Estrogen receptor alpha mutants in osteoblasts		Human	Bone	GSE13837_6	TGFb or TNFa treated synovium from rheumatoid arthritis or osteoarthritis	19622164	Human	Synovium	Disease	0.0980394	Ad-NOER_E2vsAd-NOER	TGF stimulated synovial fibroblasts (2h).osteoarthritisvsTGF stimulated synovial fibroblasts (0h).osteoarthritis
E-GEOD-55769_1	Estrogen receptor alpha mutants in osteoblasts		Human	Bone	GSE13837_2	TGFb or TNFa treated synovium from rheumatoid arthritis or osteoarthritis	19622164	Human	Synovium	Disease	0.088818	Ad-NOER_E2vsAd-NOER	TGF stimulated synovial fibroblasts (2h).rheumatoid arthritisvsTGF stimulated synovial fibroblasts (0h).rheumatoid arthritis
E-GEOD-55769_1	Estrogen receptor alpha mutants in osteoblasts		Human	Bone	GSE80614_2	Differentiating hMSC into Osteoblasts and Adipocytes.	28344004	Human	Bone	Development	0.0727741	Ad-NOER_E2vsAd-NOER	AD_2hrvsAD_0hr
E-GEOD-55769_2	Estrogen receptor alpha mutants in osteoblasts		Human	Bone	GSE13837_2	TGFb or TNFa treated synovium from rheumatoid arthritis or osteoarthritis	19622164	Human	Synovium	Disease	0.0568516	Ad-NERKI_E2vsAd-NERKI	TGF stimulated synovial fibroblasts (2h).rheumatoid arthritisvsTGF stimulated synovial fibroblasts (0h).rheumatoid arthritis
E-GEOD-55769_2	Estrogen receptor alpha mutants in osteoblasts		Human	Bone	GSE13837_6	TGFb or TNFa treated synovium from rheumatoid arthritis or osteoarthritis	19622164	Human	Synovium	Disease	0.0545595	Ad-NERKI_E2vsAd-NERKI	TGF stimulated synovial fibroblasts (2h).osteoarthritisvsTGF stimulated synovial fibroblasts (0h).osteoarthritis
E-GEOD-55769_2	Estrogen receptor alpha mutants in osteoblasts		Human	Bone	GSE13837_14	TGFb or TNFa treated synovium from rheumatoid arthritis or osteoarthritis	19622164	Human	Synovium	Disease	0.0462966	Ad-NERKI_E2vsAd-NERKI	TNF stimulated synovial fibroblasts (2h).rheumatoid arthritisvsTNF stimulated synovial fibroblasts (0h).rheumatoid arthritis
E-GEOD-55769_3	Estrogen receptor alpha mutants in osteoblasts		Human	Bone	GSE13837_6	TGFb or TNFa treated synovium from rheumatoid arthritis or osteoarthritis	19622164	Human	Synovium	Disease	0.0886265	Ad-Era_E2vsAd-Era	TGF stimulated synovial fibroblasts (2h).osteoarthritisvsTGF stimulated synovial fibroblasts (0h).osteoarthritis
E-GEOD-55769_3	Estrogen receptor alpha mutants in osteoblasts		Human	Bone	GSE13837_2	TGFb or TNFa treated synovium from rheumatoid arthritis or osteoarthritis	19622164	Human	Synovium	Disease	0.0853746	Ad-Era_E2vsAd-Era	TGF stimulated synovial fibroblasts (2h).rheumatoid arthritisvsTGF stimulated synovial fibroblasts (0h).rheumatoid arthritis
E-GEOD-55769_3	Estrogen receptor alpha mutants in osteoblasts		Human	Bone	GSE80614_2	Differentiating hMSC into Osteoblasts and Adipocytes.	28344004	Human	Bone	Development	0.0832488	Ad-Era_E2vsAd-Era	AD_2hrvsAD_0hr
E-GEOD-69110_1	SOX9 overexpression in chondrocytes	26146088	Human	Cartilage	GSE109108_2	De-differentiated chondrocytes over-expressing miR-138 or miR-181ab1 during osteogenic induction		Human	Cartilage	Gene perturbation	0.04272	SOX9vseGFP	mir138_day7vsNS_control_day7
E-GEOD-69110_1	SOX9 overexpression in chondrocytes	26146088	Human	Cartilage	E-GEOD-14359_1	Osteosarcoma and non-neoplastic osteoblast cells	21166698	Human	Bone	Tissue	0.0394643	SOX9vseGFP	conventional ostosarcoma tissuevsNon-neoplastic primary osteoblast cells with limited live span in vitro
E-GEOD-69110_1	SOX9 overexpression in chondrocytes	26146088	Human	Cartilage	GSE80614_4	Differentiating hMSC into Osteoblasts and Adipocytes.	28344004	Human	Bone	Development	0.0357619	SOX9vseGFP	AD_6hrvsAD_0hr
GSE109108_1	De-differentiated chondrocytes over-expressing miR-138 or miR-181ab1 during osteogenic induction		Human	Cartilage	E-GEOD-14359_1	Osteosarcoma and non-neoplastic osteoblast cells	21166698	Human	Bone	Tissue	0.0538724	mir138_day2vsNS_control_day2	conventional ostosarcoma tissuevsNon-neoplastic primary osteoblast cells with limited live span in vitro
GSE109108_1	De-differentiated chondrocytes over-expressing miR-138 or miR-181ab1 during osteogenic induction		Human	Cartilage	GSE19950_1	Prothrombin - and osteopontin- cells in bone	21195739	Rat	Bone	Tissue	0.0527944	mir138_day2vsNS_control_day2	prothrombin adherent cells from long bonevsosteopontin adherent cells from long bone
GSE109108_1	De-differentiated chondrocytes over-expressing miR-138 or miR-181ab1 during osteogenic induction		Human	Cartilage	GSE75181_2	Osteoarthritic chondrocytes treated with curcuminoids extract hydrolyzed collagen and green tea extract and/or IL1B	27275599	Human	Cartilage	Exogenous	0.0457504	mir138_day2vsNS_control_day2	cultured chondrocytes from cartilage_ctrl_IL1Bvscultured chondrocytes from cartilage_control
GSE109108_2	De-differentiated chondrocytes over-expressing miR-138 or miR-181ab1 during osteogenic induction		Human	Cartilage	GSE105139_2	Mouse model of slipped capital femoral epiphysis (SCFE)	29088242	Mouse	Cartilage	Gene perturbation	0.133581	mir138_day7vsNS_control_day7	AhsgKOvsAhsgWT
GSE109108_2	De-differentiated chondrocytes over-expressing miR-138 or miR-181ab1 during osteogenic induction		Human	Cartilage	GSE105139_3	Mouse model of slipped capital femoral epiphysis (SCFE)	29088242	Mouse	Cartilage	Gene perturbation	0.12419	mir138_day7vsNS_control_day7	AhsgKOvsAhsgHET
GSE109108_2	De-differentiated chondrocytes over-expressing miR-138 or miR-181ab1 during osteogenic induction		Human	Cartilage	GSE64922_1	Placental growth factor knockdown in rheumatoid synoviocytes	25694608	Human	Synovium	Gene perturbation	0.122278	mir138_day7vsNS_control_day7	PlGF siRNAvscontrol siRNA
GSE109108_3	De-differentiated chondrocytes over-expressing miR-138 or miR-181ab1 during osteogenic induction		Human	Cartilage	GSE109503_2	Mesenchymal Stem Cells During Chondrogenesis	29985644	Human	Cartilage	Differentiation	0.0502613	mir181_day2vsNS_control_day2	Day21vsDay14
GSE109108_3	De-differentiated chondrocytes over-expressing miR-138 or miR-181ab1 during osteogenic induction		Human	Cartilage	GSE109503_1	Mesenchymal Stem Cells During Chondrogenesis	29985644	Human	Cartilage	Differentiation	0.0494381	mir181_day2vsNS_control_day2	Day21vsDay7
GSE109108_3	De-differentiated chondrocytes over-expressing miR-138 or miR-181ab1 during osteogenic induction		Human	Cartilage	GSE19950_1	Prothrombin - and osteopontin- cells in bone	21195739	Rat	Bone	Tissue	0.0463587	mir181_day2vsNS_control_day2	prothrombin adherent cells from long bonevsosteopontin adherent cells from long bone
GSE109108_4	De-differentiated chondrocytes over-expressing miR-138 or miR-181ab1 during osteogenic induction		Human	Cartilage	E-MTAB-4152_1	Osteoblasts co-cultured with human umbilical vein endothelial cells	26754918	Human	Bone	Culture	0.03699	mir181_day7vsNS_control_day7	direct co-culture with human umbilical vein endothelial cellsvsindirect co-culture with human umbilical vein endothelial cells
GSE109108_4	De-differentiated chondrocytes over-expressing miR-138 or miR-181ab1 during osteogenic induction		Human	Cartilage	E-MTAB-5879_7	Articular cartilage in a porcine model of early post-traumatic osteoarthritis	28671352	Pig	Cartilage	Disease	0.0342979	mir181_day7vsNS_control_day7	InjuryRepair.Day28vsInjury.Day28
GSE109108_4	De-differentiated chondrocytes over-expressing miR-138 or miR-181ab1 during osteogenic induction		Human	Cartilage	E-MTAB-5879_6	Articular cartilage in a porcine model of early post-traumatic osteoarthritis	28671352	Pig	Cartilage	Disease	0.0338851	mir181_day7vsNS_control_day7	InjuryRepair.Day28vsControl.Day0
GSE87608_1	HDAC inhibition in Heterozygous Runx2 Null Mice	28052439	Mouse	Bone	GSE22971_2	MMP-8 wild type and KO mice with or without arthritis	21190566	Mouse	Joint	Disease Gene perturbation	0.0541294	Runx2HET_vehiclevsWT_vehicle	MMP-8 KO arthritic mousevsMMP-8 wild type arthritic mouse
GSE87608_1	HDAC inhibition in Heterozygous Runx2 Null Mice	28052439	Mouse	Bone	E-GEOD-2154_4	Chondrocyte differentiation	16135533	Mouse	Embryo	Development	0.0215636	Runx2HET_vehiclevsWT_vehicle	X6vsX3
GSE87608_1	HDAC inhibition in Heterozygous Runx2 Null Mice	28052439	Mouse	Bone	GSE114919_Rat_4	Development of the proliferative zone or hypertrophic zone of rat growth plate	30036371	Rat	Cartilage	Development	0.021007	Runx2HET_vehiclevsWT_vehicle	Tibia_PZ_1wkvsTibia_HZ_1wk
GSE87608_2	HDAC inhibition in Heterozygous Runx2 Null Mice	28052439	Mouse	Bone	E-GEOD-2154_3	Chondrocyte differentiation	16135533	Mouse	Embryo	Development	0.0356111	WT_MS275vsWT_vehicle	X9vsX6
GSE87608_2	HDAC inhibition in Heterozygous Runx2 Null Mice	28052439	Mouse	Bone	GSE53857_1	Mouse DMM model of OA	25545425	Mouse	Cartilage	Disease	0.0350052	WT_MS275vsWT_vehicle	X2.wks.post.surgery_treatedvsX2.wks.post.surgery_untreated
GSE87608_2	HDAC inhibition in Heterozygous Runx2 Null Mice	28052439	Mouse	Bone	E-GEOD-2154_4	Chondrocyte differentiation	16135533	Mouse	Embryo	Development	0.0349193	WT_MS275vsWT_vehicle	X6vsX3
GSE87608_3	HDAC inhibition in Heterozygous Runx2 Null Mice	28052439	Mouse	Bone	GSE105139_3	Mouse model of slipped capital femoral epiphysis (SCFE)	29088242	Mouse	Cartilage	Gene perturbation	0.0333618	Runx2HET_MS275vsRunx2HET_vehicle	AhsgKOvsAhsgHET
GSE87608_3	HDAC inhibition in Heterozygous Runx2 Null Mice	28052439	Mouse	Bone	GSE66554_1	Knee articular cartilage at different developmental stages		Rat	Cartilage	Development	0.0288943	Runx2HET_MS275vsRunx2HET_vehicle	newbornvsadult
GSE87608_3	HDAC inhibition in Heterozygous Runx2 Null Mice	28052439	Mouse	Bone	GSE29859_2	Hypervitaminosis A rat diaphyseal bone	22215263	Rat	Bone	Exogenous	0.024674	Runx2HET_MS275vsRunx2HET_vehicle	CorticalBone.Marrow_ExcessVitAvsCorticalBone.Marrow_Control
GSE87608_4	HDAC inhibition in Heterozygous Runx2 Null Mice	28052439	Mouse	Bone	GSE66554_1	Knee articular cartilage at different developmental stages		Rat	Cartilage	Development	0.0941937	Runx2HET_MS275vsWT_MS275	newbornvsadult
GSE87608_4	HDAC inhibition in Heterozygous Runx2 Null Mice	28052439	Mouse	Bone	GSE101909_1	Constitutively active FGF8 signaling in hard palate	29342370	Mouse	Embryo	Gene perturbation	0.0676296	Runx2HET_MS275vsWT_MS275	E14.5_Fgf8vsE14.5_Ctrl
GSE87608_4	HDAC inhibition in Heterozygous Runx2 Null Mice	28052439	Mouse	Bone	GSE112413_2	Constitutively active FGF8 signaling in embryonic skulls	29752281	Mouse	Embryo	Gene perturbation	0.0672512	Runx2HET_MS275vsWT_MS275	WT_Cranial_BasevsWT_Skull
GSE90890_1	Cdc73 knockout in osteoblasts	28384511	Mouse	Bone	GSE47799_1	Mouse embryonic meniscus articular cartilage and cruciate ligaments	24108661	Mouse	Cartilage Ligament Meniscus	Tissue	0.0591313	Cdc73fKOvsWT	meniscusvsarticular cartilage
GSE90890_1	Cdc73 knockout in osteoblasts	28384511	Mouse	Bone	GSE110051_2	Embryo bone immature cartilage and mature cartilage		Mouse	Embryo	Development	0.0516066	Cdc73fKOvsWT	BonevsMature_cartilage
GSE90890_1	Cdc73 knockout in osteoblasts	28384511	Mouse	Bone	GSE51098_1	Intermediate and outer interzone of murine embryos at 15.5 days of gestation	24738827	Mouse	Embryo	Tissue	0.0471295	Cdc73fKOvsWT	Intermediate interzonevsouter interzone
GSE92641_1	Effect of Uhrf1 knockout in chondrocyte differentiation	29180567	Mouse	Cartilage	GSE109108_2	De-differentiated chondrocytes over-expressing miR-138 or miR-181ab1 during osteogenic induction		Human	Cartilage	Gene perturbation	0.0803216	Uhrf1KOvsControl	mir138_day7vsNS_control_day7
GSE92641_1	Effect of Uhrf1 knockout in chondrocyte differentiation	29180567	Mouse	Cartilage	E-MTAB-1391_2	Mineralising primary osteoblast development	23925391	Mouse	Bone	Development	0.0787862	Uhrf1KOvsControl	X27vsX0
GSE92641_1	Effect of Uhrf1 knockout in chondrocyte differentiation	29180567	Mouse	Cartilage	GSE112694_4	Osteogenic differentiation of mouse Zfp384 knockout MSCs		Mouse	Bone	Gene perturbation	0.0759869	Uhrf1KOvsControl	Zfp384KO_7DayvsZfp384KO_3Day
GSE107849_1	RORB KO in MC3T3-E1 cells		Mouse	Cell line	GSE108035_3	Human induced pluripotent stem cells compared to mature chondrocytes		Human	Cell line	Tissue	0.0426531	RORB_KOvsControl	chondrocyte-like cells (ChiPS)vsprimary articular cartilage chondrocyte cell culture
GSE107849_1	RORB KO in MC3T3-E1 cells		Mouse	Cell line	GSE108035_2	Human induced pluripotent stem cells compared to mature chondrocytes		Human	Cell line	Tissue	0.0416022	RORB_KOvsControl	chondrocyte-like cells (ChiPS)vschondrocyte cell line: HC-402-05a
GSE107849_1	RORB KO in MC3T3-E1 cells		Mouse	Cell line	GSE13590_1	Silencing and overexpression of miR-140	18945805	Mouse	Cell line	Gene perturbation	0.0357505	RORB_KOvsControl	siRNA-140vssiRNA-96
E-GEOD-53105_1	Osteoblast specific knockout of Dlx3 in mice	24948010	Mouse	Bone	GSE87605_1	Three layers in the mouse growth plate		Mouse	Cartilage	Tissue	0.0573278	diaphysis_KOvsdiaphysis_WT	Hypertrophic cell layervsFlat cell layer
E-GEOD-53105_1	Osteoblast specific knockout of Dlx3 in mice	24948010	Mouse	Bone	E-MTAB-5879_8	Articular cartilage in a porcine model of early post-traumatic osteoarthritis	28671352	Pig	Cartilage	Disease	0.0542986	diaphysis_KOvsdiaphysis_WT	InjuryReconstruct.Day28vsInjury.Day28
E-GEOD-53105_1	Osteoblast specific knockout of Dlx3 in mice	24948010	Mouse	Bone	E-MTAB-5879_7	Articular cartilage in a porcine model of early post-traumatic osteoarthritis	28671352	Pig	Cartilage	Disease	0.0529488	diaphysis_KOvsdiaphysis_WT	InjuryRepair.Day28vsInjury.Day28
E-GEOD-53105_2	Osteoblast specific knockout of Dlx3 in mice	24948010	Mouse	Bone	GSE53857_2	Mouse DMM model of OA	25545425	Mouse	Cartilage	Disease	0.0660914	metaphysis_KOvsmetaphysis_WT	X4.wks.post.surgery_treatedvsX4.wks.post.surgery_untreated
E-GEOD-53105_2	Osteoblast specific knockout of Dlx3 in mice	24948010	Mouse	Bone	GSE105139_1	Mouse model of slipped capital femoral epiphysis (SCFE)	29088242	Mouse	Cartilage	Gene perturbation	0.0566915	metaphysis_KOvsmetaphysis_WT	AhsgHETvsAhsgWT
E-GEOD-53105_2	Osteoblast specific knockout of Dlx3 in mice	24948010	Mouse	Bone	E-GEOD-2154_3	Chondrocyte differentiation	16135533	Mouse	Embryo	Development	0.0550641	metaphysis_KOvsmetaphysis_WT	X9vsX6
GSE103492_1	Wnt3a treated Lrp5/6KO osteoblasts	29176883	Mouse	Bone	GSE52992_1	hTNFtg and hTNFtg;Rsk2-/y primary synovial fibroblasts.	25414238	Mouse	Synovium	Gene perturbation	0.0485599	WT_Wnt3avsWT	human TNF transgenic and knockout in Rsk2 gene (Rsk2-/y FLS)vshuman TNF transgenic without knockout (Rsk2+/y FLS)
GSE103492_1	Wnt3a treated Lrp5/6KO osteoblasts	29176883	Mouse	Bone	GSE19299_1	Rb KO osteoblasts	21085651	Mouse	Bone	Gene perturbation	0.0439847	WT_Wnt3avsWT	Rb KnockoutvsWild type
GSE103492_1	Wnt3a treated Lrp5/6KO osteoblasts	29176883	Mouse	Bone	E-GEOD-54461_8	Temporal gene expression across osteoblastogenesis	24945404	Mouse	Bone	Development	0.0387604	WT_Wnt3avsWT	Day18vsDay2
GSE103492_2	Wnt3a treated Lrp5/6KO osteoblasts	29176883	Mouse	Bone	GSE112694_4	Osteogenic differentiation of mouse Zfp384 knockout MSCs		Mouse	Bone	Gene perturbation	0.0609272	Lrp5KOvsWT	Zfp384KO_7DayvsZfp384KO_3Day
GSE103492_2	Wnt3a treated Lrp5/6KO osteoblasts	29176883	Mouse	Bone	E-GEOD-2154_4	Chondrocyte differentiation	16135533	Mouse	Embryo	Development	0.030756	Lrp5KOvsWT	X6vsX3
GSE103492_2	Wnt3a treated Lrp5/6KO osteoblasts	29176883	Mouse	Bone	GSE110051_3	Embryo bone immature cartilage and mature cartilage		Mouse	Embryo	Development	0.0290894	Lrp5KOvsWT	BonevsImmature_cartilage
GSE103492_3	Wnt3a treated Lrp5/6KO osteoblasts	29176883	Mouse	Bone	GSE84609_1	GDF11 stimulation of RANKL-induced osteoclastogenesis	27653144	Mouse	Bone	Exogenous	0.0533909	Lrp5KO_Wnt3avsWT	X100.ng.ml.rGDF11vsVehicle.control
GSE103492_3	Wnt3a treated Lrp5/6KO osteoblasts	29176883	Mouse	Bone	E-GEOD-26475_3	Mouse DMM model of OA	22307759	Mouse	Joint	Disease	0.047659	Lrp5KO_Wnt3avsWT	Murine knee joint_Operated (DMM)_7daysvsMurine knee joint_Operated (Sham)_7days
GSE103492_3	Wnt3a treated Lrp5/6KO osteoblasts	29176883	Mouse	Bone	GSE66554_3	Knee articular cartilage at different developmental stages		Rat	Cartilage	Development	0.0465432	Lrp5KO_Wnt3avsWT	early-stage elderlyvsadult
GSE103492_4	Wnt3a treated Lrp5/6KO osteoblasts	29176883	Mouse	Bone	GSE52992_1	hTNFtg and hTNFtg;Rsk2-/y primary synovial fibroblasts.	25414238	Mouse	Synovium	Gene perturbation	0.0579578	Lrp5KO_Wnt3avsLrp5KO	human TNF transgenic and knockout in Rsk2 gene (Rsk2-/y FLS)vshuman TNF transgenic without knockout (Rsk2+/y FLS)
GSE103492_4	Wnt3a treated Lrp5/6KO osteoblasts	29176883	Mouse	Bone	GSE19299_1	Rb KO osteoblasts	21085651	Mouse	Bone	Gene perturbation	0.0551002	Lrp5KO_Wnt3avsLrp5KO	Rb KnockoutvsWild type
GSE103492_4	Wnt3a treated Lrp5/6KO osteoblasts	29176883	Mouse	Bone	GSE84609_1	GDF11 stimulation of RANKL-induced osteoclastogenesis	27653144	Mouse	Bone	Exogenous	0.0519414	Lrp5KO_Wnt3avsLrp5KO	X100.ng.ml.rGDF11vsVehicle.control
GSE103492_5	Wnt3a treated Lrp5/6KO osteoblasts	29176883	Mouse	Bone	E-GEOD-2154_4	Chondrocyte differentiation	16135533	Mouse	Embryo	Development	0.0402781	Lrp6_KOvsLrp6_Ctl	X6vsX3
GSE103492_5	Wnt3a treated Lrp5/6KO osteoblasts	29176883	Mouse	Bone	GSE32163_1	Distal arthrogryposis type 2B mouse model	25340332	Mouse	Bone	Gene perturbation	0.0391994	Lrp6_KOvsLrp6_Ctl	del175k mutantvswild-type
GSE103492_5	Wnt3a treated Lrp5/6KO osteoblasts	29176883	Mouse	Bone	E-MTAB-1391_3	Mineralising primary osteoblast development	23925391	Mouse	Bone	Development	0.0384987	Lrp6_KOvsLrp6_Ctl	X9vsX0
GSE103492_6	Wnt3a treated Lrp5/6KO osteoblasts	29176883	Mouse	Bone	GSE52992_1	hTNFtg and hTNFtg;Rsk2-/y primary synovial fibroblasts.	25414238	Mouse	Synovium	Gene perturbation	0.0439607	Lrp6KO_Wnt3avsLrp6_Ctl	human TNF transgenic and knockout in Rsk2 gene (Rsk2-/y FLS)vshuman TNF transgenic without knockout (Rsk2+/y FLS)
GSE103492_6	Wnt3a treated Lrp5/6KO osteoblasts	29176883	Mouse	Bone	GSE19299_1	Rb KO osteoblasts	21085651	Mouse	Bone	Gene perturbation	0.0384682	Lrp6KO_Wnt3avsLrp6_Ctl	Rb KnockoutvsWild type
GSE103492_6	Wnt3a treated Lrp5/6KO osteoblasts	29176883	Mouse	Bone	GSE109503_6	Mesenchymal Stem Cells During Chondrogenesis	29985644	Human	Cartilage	Differentiation	0.0353418	Lrp6KO_Wnt3avsLrp6_Ctl	Day1vsDay0
GSE103492_7	Wnt3a treated Lrp5/6KO osteoblasts	29176883	Mouse	Bone	GSE52992_1	hTNFtg and hTNFtg;Rsk2-/y primary synovial fibroblasts.	25414238	Mouse	Synovium	Gene perturbation	0.0505367	Lrp6KO_Wnt3avsLrp6_KO	human TNF transgenic and knockout in Rsk2 gene (Rsk2-/y FLS)vshuman TNF transgenic without knockout (Rsk2+/y FLS)
GSE103492_7	Wnt3a treated Lrp5/6KO osteoblasts	29176883	Mouse	Bone	E-GEOD-54461_7	Temporal gene expression across osteoblastogenesis	24945404	Mouse	Bone	Development	0.0483595	Lrp6KO_Wnt3avsLrp6_KO	Day16vsDay2
GSE103492_7	Wnt3a treated Lrp5/6KO osteoblasts	29176883	Mouse	Bone	GSE108035_3	Human induced pluripotent stem cells compared to mature chondrocytes		Human	Cell line	Tissue	0.04236	Lrp6KO_Wnt3avsLrp6_KO	chondrocyte-like cells (ChiPS)vsprimary articular cartilage chondrocyte cell culture
GSE103492_8	Wnt3a treated Lrp5/6KO osteoblasts	29176883	Mouse	Bone	GSE53982_2	Runx2 knockdown in differentiating preosteoblasts	24655370	Mouse	Cell line	Gene perturbation	0.0671176	Lrp5_6_KOvsLrp5_6_Ctl	differentiating MC3T3-E1 cells treated with Runx2-specific shRNAvsdifferentiating MC3T3-E1 cells treated with control scramble shRNA
GSE103492_8	Wnt3a treated Lrp5/6KO osteoblasts	29176883	Mouse	Bone	GSE92641_1	Effect of Uhrf1 knockout in chondrocyte differentiation	29180567	Mouse	Cartilage	Gene perturbation	0.0653426	Lrp5_6_KOvsLrp5_6_Ctl	Uhrf1KOvsControl
GSE103492_8	Wnt3a treated Lrp5/6KO osteoblasts	29176883	Mouse	Bone	GSE109108_2	De-differentiated chondrocytes over-expressing miR-138 or miR-181ab1 during osteogenic induction		Human	Cartilage	Gene perturbation	0.0567969	Lrp5_6_KOvsLrp5_6_Ctl	mir138_day7vsNS_control_day7
GSE103492_9	Wnt3a treated Lrp5/6KO osteoblasts	29176883	Mouse	Bone	GSE92641_1	Effect of Uhrf1 knockout in chondrocyte differentiation	29180567	Mouse	Cartilage	Gene perturbation	0.0730021	Lrp5_6_KO_Wnt3avsLrp5_6_Ctl	Uhrf1KOvsControl
GSE103492_9	Wnt3a treated Lrp5/6KO osteoblasts	29176883	Mouse	Bone	E-GEOD-54461_8	Temporal gene expression across osteoblastogenesis	24945404	Mouse	Bone	Development	0.0619131	Lrp5_6_KO_Wnt3avsLrp5_6_Ctl	Day18vsDay2
GSE103492_9	Wnt3a treated Lrp5/6KO osteoblasts	29176883	Mouse	Bone	E-MTAB-4294_2	Synovium from a preclinical model of post-traumatic knee osteoarthritis with corticosteroid treatment	26866935	Pig	Synovium	Disease Exogenous	0.0492677	Lrp5_6_KO_Wnt3avsLrp5_6_Ctl	synovitis_with_corticosteroidvsControl
GSE103492_10	Wnt3a treated Lrp5/6KO osteoblasts	29176883	Mouse	Bone	E-GEOD-54461_8	Temporal gene expression across osteoblastogenesis	24945404	Mouse	Bone	Development	0.055507	Lrp5_6_KO_Wnt3avsLrp5_6_KO	Day18vsDay2
GSE103492_10	Wnt3a treated Lrp5/6KO osteoblasts	29176883	Mouse	Bone	GSE52992_1	hTNFtg and hTNFtg;Rsk2-/y primary synovial fibroblasts.	25414238	Mouse	Synovium	Gene perturbation	0.0553982	Lrp5_6_KO_Wnt3avsLrp5_6_KO	human TNF transgenic and knockout in Rsk2 gene (Rsk2-/y FLS)vshuman TNF transgenic without knockout (Rsk2+/y FLS)
GSE103492_10	Wnt3a treated Lrp5/6KO osteoblasts	29176883	Mouse	Bone	GSE84609_1	GDF11 stimulation of RANKL-induced osteoclastogenesis	27653144	Mouse	Bone	Exogenous	0.0505004	Lrp5_6_KO_Wnt3avsLrp5_6_KO	X100.ng.ml.rGDF11vsVehicle.control
GSE104459_1	E9.5 E11.5 and E12.5 wild type and Pitx1 KO mice	29273440	Mouse	Embryo	GSE114521_2	Sox9 knockout embryos	30021842	Mouse	Embryo	Gene perturbation	0.0410024	E12.5_Pitx_KOvsE12.5WT	Sox9null_E12.5vsControl_E12.5
GSE104459_1	E9.5 E11.5 and E12.5 wild type and Pitx1 KO mice	29273440	Mouse	Embryo	GSE110051_2	Embryo bone immature cartilage and mature cartilage		Mouse	Embryo	Development	0.0388463	E12.5_Pitx_KOvsE12.5WT	BonevsMature_cartilage
GSE104459_1	E9.5 E11.5 and E12.5 wild type and Pitx1 KO mice	29273440	Mouse	Embryo	GSE103492_7	Wnt3a treated Lrp5/6KO osteoblasts	29176883	Mouse	Bone	Gene perturbation Exogenous	0.0366047	E12.5_Pitx_KOvsE12.5WT	Lrp6KO_Wnt3avsLrp6_KO
GSE104459_2	E9.5 E11.5 and E12.5 wild type and Pitx1 KO mice	29273440	Mouse	Embryo	GSE114521_2	Sox9 knockout embryos	30021842	Mouse	Embryo	Gene perturbation	0.0571782	E11.5_Pitx_KOvsE11.5WT	Sox9null_E12.5vsControl_E12.5
GSE104459_2	E9.5 E11.5 and E12.5 wild type and Pitx1 KO mice	29273440	Mouse	Embryo	GSE114521_1	Sox9 knockout embryos	30021842	Mouse	Embryo	Gene perturbation	0.0418206	E11.5_Pitx_KOvsE11.5WT	Sox9null_E11.5vsControl_E11.5
GSE104459_2	E9.5 E11.5 and E12.5 wild type and Pitx1 KO mice	29273440	Mouse	Embryo	GSE87605_1	Three layers in the mouse growth plate		Mouse	Cartilage	Tissue	0.0329656	E11.5_Pitx_KOvsE11.5WT	Hypertrophic cell layervsFlat cell layer
GSE104459_3	E9.5 E11.5 and E12.5 wild type and Pitx1 KO mice	29273440	Mouse	Embryo	GSE66554_1	Knee articular cartilage at different developmental stages		Rat	Cartilage	Development	0.0504978	E9.5_Pitx_KOvsE9.5WT	newbornvsadult
GSE104459_3	E9.5 E11.5 and E12.5 wild type and Pitx1 KO mice	29273440	Mouse	Embryo	E-GEOD-15069_4	Mouse chondrocytes treated with MEK/ERK pathway inhibitors	20111593	Mouse	Cartilage	Exogenous	0.0463908	E9.5_Pitx_KOvsE9.5WT	UO126-treated embryonic primary chondrocyte cultures, incubated for 24hrs.vsDMSO-treated embryonic primary chondrocyte cultures, incubated for 24hrs.
GSE104459_3	E9.5 E11.5 and E12.5 wild type and Pitx1 KO mice	29273440	Mouse	Embryo	GSE66554_2	Knee articular cartilage at different developmental stages		Rat	Cartilage	Development	0.0434687	E9.5_Pitx_KOvsE9.5WT	youthvsadult
GSE112694_1	Osteogenic differentiation of mouse Zfp384 knockout MSCs		Mouse	Bone	GSE19299_1	Rb KO osteoblasts	21085651	Mouse	Bone	Gene perturbation	0.042041	Zfp384KO_3DayvsWT_3Days	Rb KnockoutvsWild type
GSE112694_1	Osteogenic differentiation of mouse Zfp384 knockout MSCs		Mouse	Bone	GSE103492_7	Wnt3a treated Lrp5/6KO osteoblasts	29176883	Mouse	Bone	Gene perturbation Exogenous	0.0406013	Zfp384KO_3DayvsWT_3Days	Lrp6KO_Wnt3avsLrp6_KO
GSE112694_1	Osteogenic differentiation of mouse Zfp384 knockout MSCs		Mouse	Bone	E-GEOD-54461_8	Temporal gene expression across osteoblastogenesis	24945404	Mouse	Bone	Development	0.0282216	Zfp384KO_3DayvsWT_3Days	Day18vsDay2
GSE112694_2	Osteogenic differentiation of mouse Zfp384 knockout MSCs		Mouse	Bone	GSE72261_2	XBP1 perturbation in MCDS mouse model	26372225	Mouse	Cartilage	Gene perturbation	0.061198	Zfp384KO_7DayvsWT_7Days	ColXN617K HZvsWt HZ
GSE112694_2	Osteogenic differentiation of mouse Zfp384 knockout MSCs		Mouse	Bone	GSE63939_1	Mouse model of human osteosarco	25571841	Mouse	Cell line	Tissue	0.0611027	Zfp384KO_7DayvsWT_7Days	Osteoblastic in vitro differentiation of Kusa4b10 mouse cell line.vsKusa4b10 mouse cell line
GSE112694_2	Osteogenic differentiation of mouse Zfp384 knockout MSCs		Mouse	Bone	GSE72261_3	XBP1 perturbation in MCDS mouse model	26372225	Mouse	Cartilage	Gene perturbation	0.0521459	Zfp384KO_7DayvsWT_7Days	C/X HZvsWt HZ
GSE112694_3	Osteogenic differentiation of mouse Zfp384 knockout MSCs		Mouse	Bone	GSE53982_1	Runx2 knockdown in differentiating preosteoblasts	24655370	Mouse	Cell line	Gene perturbation	0.118814	WT_7DaysvsWT_3Days	differentiating MC3T3-E1 cells treated with control scramble shRNAvsproliferating MC3T3-E1 cells treated with control scramble shRNA
GSE112694_3	Osteogenic differentiation of mouse Zfp384 knockout MSCs		Mouse	Bone	E-MTAB-1391_3	Mineralising primary osteoblast development	23925391	Mouse	Bone	Development	0.102032	WT_7DaysvsWT_3Days	X9vsX0
GSE112694_3	Osteogenic differentiation of mouse Zfp384 knockout MSCs		Mouse	Bone	E-MTAB-1391_2	Mineralising primary osteoblast development	23925391	Mouse	Bone	Development	0.0947918	WT_7DaysvsWT_3Days	X27vsX0
GSE112694_4	Osteogenic differentiation of mouse Zfp384 knockout MSCs		Mouse	Bone	E-MTAB-1391_2	Mineralising primary osteoblast development	23925391	Mouse	Bone	Development	0.125083	Zfp384KO_7DayvsZfp384KO_3Day	X27vsX0
GSE112694_4	Osteogenic differentiation of mouse Zfp384 knockout MSCs		Mouse	Bone	GSE63939_1	Mouse model of human osteosarco	25571841	Mouse	Cell line	Tissue	0.111701	Zfp384KO_7DayvsZfp384KO_3Day	Osteoblastic in vitro differentiation of Kusa4b10 mouse cell line.vsKusa4b10 mouse cell line
GSE112694_4	Osteogenic differentiation of mouse Zfp384 knockout MSCs		Mouse	Bone	GSE64922_1	Placental growth factor knockdown in rheumatoid synoviocytes	25694608	Human	Synovium	Gene perturbation	0.104321	Zfp384KO_7DayvsZfp384KO_3Day	PlGF siRNAvscontrol siRNA
GSE97232_1	p21 misexpression in the growth plates	29944650	Mouse	Cartilage	GSE86578_2	Primary human articular chondrocytes exposed to IL-1+OSM	27956552	Human	Cartilage	Exogenous	0.0994129	p21 misexpressionvsControl	IL-1+OSM.1.25vsnone (control).0
GSE97232_1	p21 misexpression in the growth plates	29944650	Mouse	Cartilage	GSE86578_1	Primary human articular chondrocytes exposed to IL-1+OSM	27956552	Human	Cartilage	Exogenous	0.0798803	p21 misexpressionvsControl	IL-1+OSM.1vsnone (control).0
GSE97232_1	p21 misexpression in the growth plates	29944650	Mouse	Cartilage	GSE13837_13	TGFb or TNFa treated synovium from rheumatoid arthritis or osteoarthritis	19622164	Human	Synovium	Disease	0.0736218	p21 misexpressionvsControl	TNF stimulated synovial fibroblasts (1h).rheumatoid arthritisvsTNF stimulated synovial fibroblasts (0h).rheumatoid arthritis
GSE114521_1	Sox9 knockout embryos	30021842	Mouse	Embryo	GSE104459_2	E9.5 E11.5 and E12.5 wild type and Pitx1 KO mice	29273440	Mouse	Embryo	Gene perturbation	0.0417879	Sox9null_E11.5vsControl_E11.5	E11.5_Pitx_KOvsE11.5WT
GSE114521_1	Sox9 knockout embryos	30021842	Mouse	Embryo	GSE47799_1	Mouse embryonic meniscus articular cartilage and cruciate ligaments	24108661	Mouse	Cartilage Ligament Meniscus	Tissue	0.0367358	Sox9null_E11.5vsControl_E11.5	meniscusvsarticular cartilage
GSE114521_1	Sox9 knockout embryos	30021842	Mouse	Embryo	GSE110051_1	Embryo bone immature cartilage and mature cartilage		Mouse	Embryo	Development	0.0360893	Sox9null_E11.5vsControl_E11.5	Mature_cartilagevsImmature_cartilage
GSE114521_2	Sox9 knockout embryos	30021842	Mouse	Embryo	GSE104459_2	E9.5 E11.5 and E12.5 wild type and Pitx1 KO mice	29273440	Mouse	Embryo	Gene perturbation	0.0571782	Sox9null_E12.5vsControl_E12.5	E11.5_Pitx_KOvsE11.5WT
GSE114521_2	Sox9 knockout embryos	30021842	Mouse	Embryo	GSE110051_3	Embryo bone immature cartilage and mature cartilage		Mouse	Embryo	Development	0.0520636	Sox9null_E12.5vsControl_E12.5	BonevsImmature_cartilage
GSE114521_2	Sox9 knockout embryos	30021842	Mouse	Embryo	GSE87605_3	Three layers in the mouse growth plate		Mouse	Cartilage	Tissue	0.0518575	Sox9null_E12.5vsControl_E12.5	Hypertrophic cell layervsRound cell layer
GSE112413_1	Constitutively active FGF8 signaling in embryonic skulls	29752281	Mouse	Embryo	E-GEOD-17473_1	Mouse embryonic E16.5 temporomandibular joint	19815519	Mouse	Bone	Tissue	0.0572621	Mutant_SkullvsWT_Skull	tissue: TMJ condyle; developmental stage: embryo; age: E16.5vstissue: TMJ fossa; developmental stage: embryo; age: E16.5
GSE112413_1	Constitutively active FGF8 signaling in embryonic skulls	29752281	Mouse	Embryo	GSE101909_1	Constitutively active FGF8 signaling in hard palate	29342370	Mouse	Embryo	Gene perturbation	0.0544216	Mutant_SkullvsWT_Skull	E14.5_Fgf8vsE14.5_Ctrl
GSE112413_1	Constitutively active FGF8 signaling in embryonic skulls	29752281	Mouse	Embryo	GSE99306_10	Chondrocytes subpopulations of 13del Chop-/- mouse model of MCDS		Mouse	Cartilage	Gene perturbation	0.0542217	Mutant_SkullvsWT_Skull	X13del_PZvsWT_PZ
GSE112413_2	Constitutively active FGF8 signaling in embryonic skulls	29752281	Mouse	Embryo	GSE87608_4	HDAC inhibition in Heterozygous Runx2 Null Mice	28052439	Mouse	Bone	Gene perturbation Exogenous	0.0672512	WT_Cranial_BasevsWT_Skull	Runx2HET_MS275vsWT_MS275
GSE112413_2	Constitutively active FGF8 signaling in embryonic skulls	29752281	Mouse	Embryo	GSE114919_1	Development of the proliferative zone or hypertrophic zone of mouse growth plate	30036371	Mouse	Cartilage	Development	0.0529915	WT_Cranial_BasevsWT_Skull	Phalanx_PZ_1wkvsPhalanx_HZ_1wk
GSE112413_2	Constitutively active FGF8 signaling in embryonic skulls	29752281	Mouse	Embryo	GSE99306_10	Chondrocytes subpopulations of 13del Chop-/- mouse model of MCDS		Mouse	Cartilage	Gene perturbation	0.0481433	WT_Cranial_BasevsWT_Skull	X13del_PZvsWT_PZ
GSE101909_1	Constitutively active FGF8 signaling in hard palate	29342370	Mouse	Embryo	GSE19950_1	Prothrombin - and osteopontin- cells in bone	21195739	Rat	Bone	Tissue	0.0686874	E14.5_Fgf8vsE14.5_Ctrl	prothrombin adherent cells from long bonevsosteopontin adherent cells from long bone
GSE101909_1	Constitutively active FGF8 signaling in hard palate	29342370	Mouse	Embryo	GSE87608_4	HDAC inhibition in Heterozygous Runx2 Null Mice	28052439	Mouse	Bone	Gene perturbation Exogenous	0.0674953	E14.5_Fgf8vsE14.5_Ctrl	Runx2HET_MS275vsWT_MS275
GSE101909_1	Constitutively active FGF8 signaling in hard palate	29342370	Mouse	Embryo	GSE22925_1	G-CSF treated endothelial/osteoblasts	20516641	Mouse	Bone	Exogenous	0.056929	E14.5_Fgf8vsE14.5_Ctrl	Wild type mice, endothelial, G-CSFvsWild type mice, endothelial, untreated
GSE101909_2	Constitutively active FGF8 signaling in hard palate	29342370	Mouse	Embryo	GSE62914_4	iPSC generated chondrocytes	25911615	Human	Cartilage	Development	0.0306088	E16.5_Fgf8vsE16.5_Ctrl	iPSC-derived chondrocytes (passage 3)vsadult chondrocyte
GSE101909_2	Constitutively active FGF8 signaling in hard palate	29342370	Mouse	Embryo	GSE41898_1	Lkb1 knockout mice growth plate chondrocytes at postnatal day 30	24218567	Mouse	Cartilage	Gene perturbation	0.0293735	E16.5_Fgf8vsE16.5_Ctrl	Lkb1 mutant micevscontrol mice
GSE101909_2	Constitutively active FGF8 signaling in hard palate	29342370	Mouse	Embryo	GSE112413_1	Constitutively active FGF8 signaling in embryonic skulls	29752281	Mouse	Embryo	Gene perturbation	0.0248059	E16.5_Fgf8vsE16.5_Ctrl	Mutant_SkullvsWT_Skull
