# Supplementary material for: SkeletalVis: an exploration and meta-analysis data portal of cross-species skeletal transcriptomics data
Source: Bioinformatics. 2018 Nov 27;35(13):2283–90. doi: 10.1093/bioinformatics/bty947 (PMC6596879; doi:10.1093/bioinformatics/bty947)
Supplement: bty947_Supplementary_Data [file bty947_supplementary_data.zip › SupplementryTable5_GroupDetails.xlsx]

## Sheet: Group1
ID	Comparison	Exp description	PMID	Species	Tissue	ExpType	Perturbation	Effect	Type	platform
GSE4481_1	R/P.CNP at 10exp(-6) MvsR/P.vehicle: BSA/HCL 1.0 Mm	C-type natriuretic peptide (CNP) treated embryonic tibia	17374144	Mouse	Embryo	Exogenous	CNP		Microarray	Affy
GSE4481_3	M.CNP at 10exp(-6) MvsM.vehicle: BSA/HCL 1.0 Mm	C-type natriuretic peptide (CNP) treated embryonic tibia	17374144	Mouse	Embryo	Exogenous	CNP		Microarray	Affy
GSE99306_1	X13delChopKO_LHZvsWT_LHZ	Chondrocytes subpopulations of 13del Chop-/- mouse model of MCDS		Mouse	Cartilage	Gene perturbation	Col10a1 Chop	Knockin Knockout	Microarray	Affy
GSE99306_2	X13delChopKO_LHZvsX13del_LHZ	Chondrocytes subpopulations of 13del Chop-/- mouse model of MCDS		Mouse	Cartilage	Gene perturbation	Col10a1 Chop	Knockin Knockout	Microarray	Affy
GSE99306_4	X13delChopKO_MHZvsX13del_MHZ	Chondrocytes subpopulations of 13del Chop-/- mouse model of MCDS		Mouse	Cartilage	Gene perturbation	Col10a1 Chop	Knockin Knockout	Microarray	Affy
GSE99306_5	X13delChopKO_pHZvsWT_pHZ	Chondrocytes subpopulations of 13del Chop-/- mouse model of MCDS		Mouse	Cartilage	Gene perturbation	Col10a1 Chop	Knockin Knockout	Microarray	Affy
GSE99306_6	X13delChopKO_pHZvsX13del_pHZ	Chondrocytes subpopulations of 13del Chop-/- mouse model of MCDS		Mouse	Cartilage	Gene perturbation	Col10a1 Chop	Knockin Knockout	Microarray	Affy
GSE99306_8	X13delChopKO_PZvsWT_PZ	Chondrocytes subpopulations of 13del Chop-/- mouse model of MCDS		Mouse	Cartilage	Gene perturbation	Col10a1 Chop	Knockin Knockout	Microarray	Affy
GSE99306_9	X13delChopKO_PZvsX13del_PZ	Chondrocytes subpopulations of 13del Chop-/- mouse model of MCDS		Mouse	Cartilage	Gene perturbation	Col10a1 Chop	Knockin Knockout	Microarray	Affy
GSE99306_11	X13delChopKO_UHZvsWT_UHZ	Chondrocytes subpopulations of 13del Chop-/- mouse model of MCDS		Mouse	Cartilage	Gene perturbation	Col10a1 Chop	Knockin Knockout	Microarray	Affy
GSE99306_12	X13delChopKO_UHZvsX13del_UHZ	Chondrocytes subpopulations of 13del Chop-/- mouse model of MCDS		Mouse	Cartilage	Gene perturbation	Col10a1 Chop	Knockin Knockout	Microarray	Affy

## Sheet: Group2
ID	Comparison	Exp description	PMID	Species	Tissue	ExpType	Perturbation	Effect	Type	platform
GSE104459_1	E12.5_Pitx_KOvsE12.5WT	E9.5 E11.5 and E12.5 wild type and Pitx1 KO mice	29273440	Mouse	Embryo	Gene perturbation	Pitx1	Knockout	RNASeq	RNASeq
GSE104459_2	E11.5_Pitx_KOvsE11.5WT	E9.5 E11.5 and E12.5 wild type and Pitx1 KO mice	29273440	Mouse	Embryo	Gene perturbation	Pitx1	Knockout	RNASeq	RNASeq
GSE114521_1	Sox9null_E11.5vsControl_E11.5	Sox9 knockout embryos	30021842	Mouse	Embryo	Gene perturbation	Sox9	Knockout	RNASeq	RNASeq
GSE114521_2	Sox9null_E12.5vsControl_E12.5	Sox9 knockout embryos	30021842	Mouse	Embryo	Gene perturbation	Sox9	Knockout	RNASeq	RNASeq

## Sheet: Group3
ID	Comparison	Exp description	PMID	Species	Tissue	ExpType	Perturbation	Effect	Type	platform
GSE72575_1	IL-1β-stimulated in the presence of alloxanvsnon-stimulated	IL1B and/or glucosamine-treated human synovial MH7A cells	27776166	Human	Synovium	Exogenous	IL1B		Microarray	Affy-ST
GSE72575_2	IL-1β-stimulated in the presence of GlcNvsnon-stimulated	IL1B and/or glucosamine-treated human synovial MH7A cells	27776166	Human	Synovium	Exogenous	IL1B		Microarray	Affy-ST
GSE72575_3	IL-1β-stimulated in the presence of GlcN and alloxanvsnon-stimulated	IL1B and/or glucosamine-treated human synovial MH7A cells	27776166	Human	Synovium	Exogenous	IL1B		Microarray	Affy-ST

## Sheet: Group4
ID	Comparison	Exp description	PMID	Species	Tissue	ExpType	Perturbation	Effect	Type	platform
GSE45793_1	Adamts5Dcat DMM 6wkvsAdamts5Dcat Sham 6wk	ADAMTS5 perturbation in mouse DMM model of OA	23436205	Mouse	Cartilage	Disease Gene perturbation	Osteoarthritis ADAMTS5	Knockin	Microarray	2C-Agilent
GSE45793_2	Adamts5Dcat DMM 1wkvsAdamts5Dcat Sham 1wk	ADAMTS5 perturbation in mouse DMM model of OA	23436205	Mouse	Cartilage	Disease Gene perturbation	Osteoarthritis ADAMTS5	Knockin	Microarray	2C-Agilent
GSE45793_3	WT DMM 6wkvsWT Sham 6wk	ADAMTS5 perturbation in mouse DMM model of OA	23436205	Mouse	Cartilage	Disease Gene perturbation	Osteoarthritis ADAMTS5	Knockin	Microarray	2C-Agilent
GSE45793_4	WT DMM 2wkvsWT Sham 2wk	ADAMTS5 perturbation in mouse DMM model of OA	23436205	Mouse	Cartilage	Disease Gene perturbation	Osteoarthritis ADAMTS5	Knockin	Microarray	2C-Agilent
GSE45793_5	WT DMM 1wkvsWT Sham 1wk	ADAMTS5 perturbation in mouse DMM model of OA	23436205	Mouse	Cartilage	Disease Gene perturbation	Osteoarthritis ADAMTS5	Knockin	Microarray	2C-Agilent

## Sheet: Group5
ID	Comparison	Exp description	PMID	Species	Tissue	ExpType	Perturbation	Effect	Type	platform
E-MEXP-3129_1	X550vsX380	Exposure of human articular chondrocytes to hyperosmotic conditions	21640843	Human	Cartilage	Culture	Osmolarity		Microarray	Illumina
GSE68428_1	untreated + IL1vsuntreated	LAMA4 and/or IL1B treated chondrocytes	26295200	Human	Cartilage	Exogenous	Lama4 + IL1		Microarray	Affy-ST
GSE68428_2	neg vehicle control + IL1vsuntreated	LAMA4 and/or IL1B treated chondrocytes	26295200	Human	Cartilage	Exogenous	Lama4 + IL1		Microarray	Affy-ST
GSE68428_3	Lama4 + IL1vsuntreated	LAMA4 and/or IL1B treated chondrocytes	26295200	Human	Cartilage	Exogenous	Lama4 + IL1		Microarray	Affy-ST
GSE70667_1	Flow_2hvsControl_2h	Osteocyte-like MLO-Y4 cell response to Fluid Flow	26573903	Mouse	Cell line	Culture	Fluid flow		RNASeq	RNASeq
GSE74220_1	IL1BvsControl	4h IL-1b stimulation of primary human chondrocytes	27023358	Human	Cartilage	Exogenous	IL1B		RNASeq	RNASeq

## Sheet: Group6
ID	Comparison	Exp description	PMID	Species	Tissue	ExpType	Perturbation	Effect	Type	platform
Cytokine_Explant_5	ControlvsDLC	IL1B or TNF induced expression in osteoarthritis cartilage explants		Human	Cartilage	Exogenous	IL1B TNF		RNASeq	RNASeq
Cytokine_Explant_2	IL1vsControl	IL1B or TNF induced expression in osteoarthritis cartilage explants		Human	Cartilage	Exogenous	IL1B TNF		RNASeq	RNASeq
Cytokine_Explant_3	TNFvsControl	IL1B or TNF induced expression in osteoarthritis cartilage explants		Human	Cartilage	Exogenous	IL1B TNF		RNASeq	RNASeq
Cytokine_Explant_4	IL1vsTNF	IL1B or TNF induced expression in osteoarthritis cartilage explants		Human	Cartilage	Exogenous	IL1B TNF		RNASeq	RNASeq
E-GEOD-6119_1	IL-1vscontrol	Chondrocytes treated with glucosamine and/or IL-1beta	17109745	Rat	Cartilage	Exogenous	Glucosamine and/or IL1B		Microarray	Affy
E-GEOD-6119_2	glucosaminevscontrol	Chondrocytes treated with glucosamine and/or IL-1beta	17109745	Rat	Cartilage	Exogenous	Glucosamine and/or IL1B		Microarray	Affy
E-GEOD-6119_3	IL-1 and glucosaminevscontrol	Chondrocytes treated with glucosamine and/or IL-1beta	17109745	Rat	Cartilage	Exogenous	Glucosamine and/or IL1B		Microarray	Affy
E-GEOD-68760_1	X50.µg.ml.Galectin.1.for.24h.in.starvation.mediumvsuntreated	Galectin-1 treated osteoarthritic chondrocytes	26792806	Human	Cartilage	Exogenous	Gal-1		Microarray	Affy
E-MEXP-3890_1	CD14-positive macrophagevsCD14-positive monocyte	Synovial macrophages and peripheral blood monocytes from RA patients	23434566	Human	Synovium	Disease	Rheumatoid arthritis		Microarray	Affy
E-MTAB-3201_1	psoriatic arthritis.synovial fluidvshealthy.synovial fluid	Synovial biopsies from psoriatic arthritis		Human	Synovium	Disease	Psoriatic arthritis		Microarray	Affy
E-MTAB-4304_1	DamagedvsIntact	Human intact and damaged osteoarthrtitic cartilage	26973327	Human	Cartilage	Disease	Osteoarthritis		RNASeq	RNASeq
FN1_Explant_1	FN1vsControl	Fibronectin induced expression in osteoarthritis cartilage explants		Human	Cartilage	Exogenous	Fibronectin		RNASeq	RNASeq
GSE100786_1	Bone marrow Monocytes from RA patientvsBone marrow Monocytes from OA patient	Bone marrow and blood monocytes from patients with RA and OA		Human	Blood	Disease	RA and Osteoarthritis		Microarray	Affy
GSE13837_2	TGF stimulated synovial fibroblasts (2h).rheumatoid arthritisvsTGF stimulated synovial fibroblasts (0h).rheumatoid arthritis	TGFb or TNFa treated synovium from rheumatoid arthritis or osteoarthritis	19622164	Human	Synovium	Disease	Osteoarthritis Rheumatoid arthritis	TNF and TGFB	Microarray	Affy
GSE13837_1	TGF stimulated synovial fibroblasts (1h).rheumatoid arthritisvsTGF stimulated synovial fibroblasts (0h).rheumatoid arthritis	TGFb or TNFa treated synovium from rheumatoid arthritis or osteoarthritis	19622164	Human	Synovium	Disease	Osteoarthritis Rheumatoid arthritis	TNF and TGFB	Microarray	Affy
GSE13837_6	TGF stimulated synovial fibroblasts (2h).osteoarthritisvsTGF stimulated synovial fibroblasts (0h).osteoarthritis	TGFb or TNFa treated synovium from rheumatoid arthritis or osteoarthritis	19622164	Human	Synovium	Disease	Osteoarthritis Rheumatoid arthritis	TNF and TGFB	Microarray	Affy
GSE13837_3	TGF stimulated synovial fibroblasts (4h).rheumatoid arthritisvsTGF stimulated synovial fibroblasts (0h).rheumatoid arthritis	TGFb or TNFa treated synovium from rheumatoid arthritis or osteoarthritis	19622164	Human	Synovium	Disease	Osteoarthritis Rheumatoid arthritis	TNF and TGFB	Microarray	Affy
GSE13837_4	TGF stimulated synovial fibroblasts (12h).rheumatoid arthritisvsTGF stimulated synovial fibroblasts (0h).rheumatoid arthritis	TGFb or TNFa treated synovium from rheumatoid arthritis or osteoarthritis	19622164	Human	Synovium	Disease	Osteoarthritis Rheumatoid arthritis	TNF and TGFB	Microarray	Affy
GSE13837_5	TGF stimulated synovial fibroblasts (1h).osteoarthritisvsTGF stimulated synovial fibroblasts (0h).osteoarthritis	TGFb or TNFa treated synovium from rheumatoid arthritis or osteoarthritis	19622164	Human	Synovium	Disease	Osteoarthritis Rheumatoid arthritis	TNF and TGFB	Microarray	Affy
GSE13837_14	TNF stimulated synovial fibroblasts (2h).rheumatoid arthritisvsTNF stimulated synovial fibroblasts (0h).rheumatoid arthritis	TGFb or TNFa treated synovium from rheumatoid arthritis or osteoarthritis	19622164	Human	Synovium	Disease	Osteoarthritis Rheumatoid arthritis	TNF and TGFB	Microarray	Affy
GSE13837_15	TNF stimulated synovial fibroblasts (4h).rheumatoid arthritisvsTNF stimulated synovial fibroblasts (0h).rheumatoid arthritis	TGFb or TNFa treated synovium from rheumatoid arthritis or osteoarthritis	19622164	Human	Synovium	Disease	Osteoarthritis Rheumatoid arthritis	TNF and TGFB	Microarray	Affy
GSE13837_16	TNF stimulated synovial fibroblasts (12h).rheumatoid arthritisvsTNF stimulated synovial fibroblasts (0h).rheumatoid arthritis	TGFb or TNFa treated synovium from rheumatoid arthritis or osteoarthritis	19622164	Human	Synovium	Disease	Osteoarthritis Rheumatoid arthritis	TNF and TGFB	Microarray	Affy
GSE13837_17	TNF stimulated synovial fibroblasts (1h).osteoarthritisvsTNF stimulated synovial fibroblasts (0h).osteoarthritis	TGFb or TNFa treated synovium from rheumatoid arthritis or osteoarthritis	19622164	Human	Synovium	Disease	Osteoarthritis Rheumatoid arthritis	TNF and TGFB	Microarray	Affy
GSE13837_18	TNF stimulated synovial fibroblasts (2h).osteoarthritisvsTNF stimulated synovial fibroblasts (0h).osteoarthritis	TGFb or TNFa treated synovium from rheumatoid arthritis or osteoarthritis	19622164	Human	Synovium	Disease	Osteoarthritis Rheumatoid arthritis	TNF and TGFB	Microarray	Affy
GSE13837_19	TNF stimulated synovial fibroblasts (4h).osteoarthritisvsTNF stimulated synovial fibroblasts (0h).osteoarthritis	TGFb or TNFa treated synovium from rheumatoid arthritis or osteoarthritis	19622164	Human	Synovium	Disease	Osteoarthritis Rheumatoid arthritis	TNF and TGFB	Microarray	Affy
GSE13837_20	TNF stimulated synovial fibroblasts (12h).osteoarthritisvsTNF stimulated synovial fibroblasts (0h).osteoarthritis	TGFb or TNFa treated synovium from rheumatoid arthritis or osteoarthritis	19622164	Human	Synovium	Disease	Osteoarthritis Rheumatoid arthritis	TNF and TGFB	Microarray	Affy
GSE13837_8	TGF stimulated synovial fibroblasts (12h).osteoarthritisvsTGF stimulated synovial fibroblasts (0h).osteoarthritis	TGFb or TNFa treated synovium from rheumatoid arthritis or osteoarthritis	19622164	Human	Synovium	Disease	Osteoarthritis Rheumatoid arthritis	TNF and TGFB	Microarray	Affy
GSE13837_13	TNF stimulated synovial fibroblasts (1h).rheumatoid arthritisvsTNF stimulated synovial fibroblasts (0h).rheumatoid arthritis	TGFb or TNFa treated synovium from rheumatoid arthritis or osteoarthritis	19622164	Human	Synovium	Disease	Osteoarthritis Rheumatoid arthritis	TNF and TGFB	Microarray	Affy
GSE13837_7	TGF stimulated synovial fibroblasts (4h).osteoarthritisvsTGF stimulated synovial fibroblasts (0h).osteoarthritis	TGFb or TNFa treated synovium from rheumatoid arthritis or osteoarthritis	19622164	Human	Synovium	Disease	Osteoarthritis Rheumatoid arthritis	TNF and TGFB	Microarray	Affy
GSE21959_2	RASF (rheumatoid arthritis synovial fibroblasts) gene expression under hypoxic conditionsvsRASF (rheumatoid arthritis synovial fibroblasts) gene expression under normoxic conditions	Response to hypoxia of normal and rheumatoid arthritis synovial fibroblasts	20848564	Human	Synovium	Culture	Hypoxia		Microarray	1C-Agilent
GSE27372_1	co-cultured with the JJN3 human myeloma cell linevscontrol	Pre-osteocytes co-cultured with multiple myeloma cells	22289923	Human	Bone	Culture	Co-culture with melanoma cells		Microarray	Affy
GSE31980_1	MSC-aggregates cultured in hanging drop culture for 3 daysvsMSCs in a monolayer culture	Human synovial MSC-aggregates and monolayer cultures	22676383	Human	Synovium	Culture	aggregates and monolayer cultures		Microarray	Affy
GSE46053_2	MSCs from MM patient cocultured with MM.1S cellsvsMSCs from healthy Donor cultured in solitary (i.e. no cocultured)	MSC cultured with malignant multiple myeloma cells	25268740	Human	Bone	Culture	Co-culture with melanoma cells		Microarray	Affy
GSE46053_1	MSCs from healthy Donor cocultured with MM.1S cellsvsMSCs from healthy Donor cultured in solitary (i.e. no cocultured)	MSC cultured with malignant multiple myeloma cells	25268740	Human	Bone	Culture	Co-culture with melanoma cells		Microarray	Affy
GSE46750_1	cultured cells from synovial membrane, inflammatoryvscultured cells from synovial membrane normal/reactive	Synovial cells from inflammatory and normal areas of osteoarthritis synovial membrane	24757147	Human	Synovium	Disease	Synovial inflammed vs normal		Microarray	Illumina
GSE58203_1	IL1.1vsIL1.0	Stimulation of RA synovial fibroblasts with IL1 or PDGF-D	24989895	Human	Synovium	Exogenous	IL1 or PDGF-D		Microarray	Affy
GSE58203_2	IL1.2vsIL1.0	Stimulation of RA synovial fibroblasts with IL1 or PDGF-D	24989895	Human	Synovium	Exogenous	IL1 or PDGF-D		Microarray	Affy
GSE58203_3	IL1.4vsIL1.0	Stimulation of RA synovial fibroblasts with IL1 or PDGF-D	24989895	Human	Synovium	Exogenous	IL1 or PDGF-D		Microarray	Affy
GSE58203_4	IL1.12vsIL1.0	Stimulation of RA synovial fibroblasts with IL1 or PDGF-D	24989895	Human	Synovium	Exogenous	IL1 or PDGF-D		Microarray	Affy
GSE58203_5	PDGF.1vsPDGF.0	Stimulation of RA synovial fibroblasts with IL1 or PDGF-D	24989895	Human	Synovium	Exogenous	IL1 or PDGF-D		Microarray	Affy
GSE58203_6	PDGF.2vsPDGF.0	Stimulation of RA synovial fibroblasts with IL1 or PDGF-D	24989895	Human	Synovium	Exogenous	IL1 or PDGF-D		Microarray	Affy
GSE58203_7	PDGF.4vsPDGF.0	Stimulation of RA synovial fibroblasts with IL1 or PDGF-D	24989895	Human	Synovium	Exogenous	IL1 or PDGF-D		Microarray	Affy
GSE58203_8	PDGF.12vsPDGF.0	Stimulation of RA synovial fibroblasts with IL1 or PDGF-D	24989895	Human	Synovium	Exogenous	IL1 or PDGF-D		Microarray	Affy
GSE64394_1	OA chondrocytesvsNormal chondrocytes	Osteoarthritic chondrocytes	25940674	Human	Cartilage	Disease	Osteoarthritis		Microarray	Affy-ST
GSE7116_3	Multiple Myeloma patient on bisphosphonate therapy without osteonecrosis of the jawvsHealthy volunteer	Osteonecrosis of the jaw peripheral blood mono nuclear cells	18413829	Human	Blood	Disease	Osteonecrosis		Microarray	Affy
GSE72575_4	IL-1β-stimulated MH7Avsnon-stimulated	IL1B and/or glucosamine-treated human synovial MH7A cells	27776166	Human	Synovium	Exogenous	IL1B		Microarray	Affy-ST
GSE75181_1	cultured chondrocytes from cartilage_COTvscultured chondrocytes from cartilage_control	Osteoarthritic chondrocytes treated with curcuminoids extract hydrolyzed collagen and green tea extract and/or IL1B	27275599	Human	Cartilage	Exogenous	COT and/or IL1B		Microarray	Illumina
GSE75181_2	cultured chondrocytes from cartilage_ctrl_IL1Bvscultured chondrocytes from cartilage_control	Osteoarthritic chondrocytes treated with curcuminoids extract hydrolyzed collagen and green tea extract and/or IL1B	27275599	Human	Cartilage	Exogenous	COT and/or IL1B		Microarray	Illumina
GSE75181_3	cultured chondrocytes from cartilage_COT_IL1Bvscultured chondrocytes from cartilage_control	Osteoarthritic chondrocytes treated with curcuminoids extract hydrolyzed collagen and green tea extract and/or IL1B	27275599	Human	Cartilage	Exogenous	COT and/or IL1B		Microarray	Illumina
GSE77916_1	EPZ-5676 3 µM 4 daysvsvehicle (DMSO) 4 days	DOT1L inhibition with EPZ-5676 in human chondrocytes	28627522	Human	Cartilage	Gene perturbation	EPZ-5676	DOTL1 inhibition	Microarray	Affy
GSE85254_1	chondrocytes, Gal-3, 50 µg/mlvschondrocytes, untreated	Galectin-3 treated osteoarthritic chondrocytes	27982117	Human	Cartilage	Exogenous	Gal-3		Microarray	Affy
GSE86578_1	IL-1+OSM.1vsnone (control).0	Primary human articular chondrocytes exposed to IL-1+OSM	27956552	Human	Cartilage	Exogenous	IL1B+OSM		Microarray	Illumina
GSE86578_2	IL-1+OSM.1.25vsnone (control).0	Primary human articular chondrocytes exposed to IL-1+OSM	27956552	Human	Cartilage	Exogenous	IL1B+OSM		Microarray	Illumina
GSE86578_3	IL-1+OSM.24vsnone (control).0	Primary human articular chondrocytes exposed to IL-1+OSM	27956552	Human	Cartilage	Exogenous	IL1B+OSM		Microarray	Illumina
GSE97232_1	p21 misexpressionvsControl	p21 misexpression in the growth plates	29944650	Mouse	Cartilage	Gene perturbation	Cdkn1a	Overexpression	RNASeq	RNASeq

## Sheet: Group7
ID	Comparison	Exp description	PMID	Species	Tissue	ExpType	Perturbation	Effect	Type	platform
Cytokine_Explant_1	DMCvsDLC	IL1B or TNF induced expression in osteoarthritis cartilage explants		Human	Cartilage	Exogenous	IL1B TNF		RNASeq	RNASeq
GSE100609_1	normal - osteoporosis: Osteoporosisvsnormal - osteoporosis: Normal	Osteoclast precursor cells in osteoporosis		Human	Bone	Disease	Osteoporosis		Microarray	1C-Agilent
GSE51588_3	OA-Subchondral bone from medial tibialvsOA-Subchondral bone from lateral tibial	Subchondral Bone in Osteoarthritis	24229462	Human	Bone	Disease	Osteoarthritis	Bone	Microarray	1C-Agilent
GSE57218_1	OAvsPreserved	Human cartilage osteoarthritic damage	25054223	Human	Cartilage	Disease	Macroscopically intact/damaged osteoarthritis/ non-osteoarthritis affected cartilage		Microarray	Illumina
GSE60761_2	genotype: CalcrKO.treatment: Calcitoninvsgenotype: CalcrKO.treatment: untreated	Calcr knockout osteoclasts	25333900	Mouse	Bone	Gene perturbation	Calcr-/ w.o Calcitonin	Knockout	Microarray	Affy

## Sheet: Group8
ID	Comparison	Exp description	PMID	Species	Tissue	ExpType	Perturbation	Effect	Type	platform
GSE13837_9	TGF stimulated synovial fibroblasts (1h).rheumatoid arthritisvsTGF stimulated synovial fibroblasts (1h).osteoarthritis	TGFb or TNFa treated synovium from rheumatoid arthritis or osteoarthritis	19622164	Human	Synovium	Disease	Osteoarthritis Rheumatoid arthritis	TNF and TGFB	Microarray	Affy
GSE13837_10	TGF stimulated synovial fibroblasts (2h).rheumatoid arthritisvsTGF stimulated synovial fibroblasts (2h).osteoarthritis	TGFb or TNFa treated synovium from rheumatoid arthritis or osteoarthritis	19622164	Human	Synovium	Disease	Osteoarthritis Rheumatoid arthritis	TNF and TGFB	Microarray	Affy
GSE13837_11	TGF stimulated synovial fibroblasts (4h).rheumatoid arthritisvsTGF stimulated synovial fibroblasts (4h).osteoarthritis	TGFb or TNFa treated synovium from rheumatoid arthritis or osteoarthritis	19622164	Human	Synovium	Disease	Osteoarthritis Rheumatoid arthritis	TNF and TGFB	Microarray	Affy
GSE13837_12	TGF stimulated synovial fibroblasts (12h).rheumatoid arthritisvsTGF stimulated synovial fibroblasts (12h).osteoarthritis	TGFb or TNFa treated synovium from rheumatoid arthritis or osteoarthritis	19622164	Human	Synovium	Disease	Osteoarthritis Rheumatoid arthritis	TNF and TGFB	Microarray	Affy
GSE13837_21	TNF stimulated synovial fibroblasts (1h).rheumatoid arthritisvsTNF stimulated synovial fibroblasts (1h).osteoarthritis	TGFb or TNFa treated synovium from rheumatoid arthritis or osteoarthritis	19622164	Human	Synovium	Disease	Osteoarthritis Rheumatoid arthritis	TNF and TGFB	Microarray	Affy
GSE13837_22	TNF stimulated synovial fibroblasts (2h).rheumatoid arthritisvsTNF stimulated synovial fibroblasts (2h).osteoarthritis	TGFb or TNFa treated synovium from rheumatoid arthritis or osteoarthritis	19622164	Human	Synovium	Disease	Osteoarthritis Rheumatoid arthritis	TNF and TGFB	Microarray	Affy
GSE13837_23	TNF stimulated synovial fibroblasts (4h).rheumatoid arthritisvsTNF stimulated synovial fibroblasts (4h).osteoarthritis	TGFb or TNFa treated synovium from rheumatoid arthritis or osteoarthritis	19622164	Human	Synovium	Disease	Osteoarthritis Rheumatoid arthritis	TNF and TGFB	Microarray	Affy
GSE13837_24	TNF stimulated synovial fibroblasts (12h).rheumatoid arthritisvsTNF stimulated synovial fibroblasts (12h).osteoarthritis	TGFb or TNFa treated synovium from rheumatoid arthritis or osteoarthritis	19622164	Human	Synovium	Disease	Osteoarthritis Rheumatoid arthritis	TNF and TGFB	Microarray	Affy
GSE7669_1	fibroblasts_RAvsfibroblasts_OA	Synovial fibroblasts from rheumatoid arthritis and osteoarthritis	17594488	Human	Synovium	Disease	Osteoarthritis	RA	Microarray	Affy

## Sheet: Group9
ID	Comparison	Exp description	PMID	Species	Tissue	ExpType	Perturbation	Effect	Type	platform
E-GEOD-55769_1	Ad-NOER_E2vsAd-NOER	Estrogen receptor alpha mutants in osteoblasts		Human	Bone	Gene perturbation	Esr1	Knockin	RNASeq	RNASeq
E-GEOD-55769_2	Ad-NERKI_E2vsAd-NERKI	Estrogen receptor alpha mutants in osteoblasts		Human	Bone	Gene perturbation	Esr1	Knockin	RNASeq	RNASeq
E-GEOD-55769_3	Ad-Era_E2vsAd-Era	Estrogen receptor alpha mutants in osteoblasts		Human	Bone	Gene perturbation	Esr1	Knockin	RNASeq	RNASeq

## Sheet: Group10
ID	Comparison	Exp description	PMID	Species	Tissue	ExpType	Perturbation	Effect	Type	platform
E-GEOD-51812_1	Chondrocyte_condensation_6wks_LCMvsArticular_chondrocytes_17wks	Chondrocyte subsets during development	24371811	Human	Cartilage	Development	Chondrocyte development		Microarray	Affy
E-GEOD-51812_2	Remaining limb cells_6wks_LCMvsArticular_chondrocytes_17wks	Chondrocyte subsets during development	24371811	Human	Cartilage	Development	Chondrocyte development		Microarray	Affy
GSE62914_4	iPSC-derived chondrocytes (passage 3)vsadult chondrocyte	iPSC generated chondrocytes	25911615	Human	Cartilage	Development	iPSC		Microarray	Affy-ST

[truncated: 32 more sheets: Group11, Group12, Group13, Group14, Group15, Group16, Group17, Group18, Group19, Group20, Group21, Group22, Group23, Group24, Group25, Group26, Group27, Group28, Group29, Group30 …]
