# Supplementary material for: SkeletalVis: an exploration and meta-analysis data portal of cross-species skeletal transcriptomics data
Source: Bioinformatics. 2018 Nov 27;35(13):2283–90. doi: 10.1093/bioinformatics/bty947 (PMC6596879; doi:10.1093/bioinformatics/bty947)
Supplement: bty947_Supplementary_Data [file bty947_supplementary_data.zip › SupplementryTable6_GroupConsensusSigs.xlsx]

## Sheet: Group1
GeneName	Down_PFP	Up_PFP
A2M	0.00422626	1.1345
AAAS	5.01543e-05	1.01248
AAMP	0.0328001	1.05779
AASDHPPT	1.06159	0.0322334
ABCA1	1.12345	0.00169141
ABCA2	0.0482013	1.33653
ABCA7	0.0124906	1.02562
ABCB6	0.0298873	1.09029
ABCB7	6.59258e-06	1.17029
ABCC3	0.00233451	1.03745
ABCC5	0.00104462	1.0137
ABCD1	0.0332513	1.04492
ABCG2	1.14275	0.0403688
ABHD14A	0.00539289	1.02076
ABHD14B	7.41211e-11	1.00259
ABHD6	0.0417922	1.14714
ABHD8	4.42949e-05	1.07127
ABI1	1.02946	0.000540803
ABI2	1.01146	0.000477172
ABI3BP	1.43003	2.46042e-13
ABL2	1.01384	0.000432086
ABLIM3	0.000161054	1.05764
ACAN	0.0037368	1.24776
ACAT1	1.20438	0.0213956
ACBD3	1.17364	1.85354e-05
ACER2	1.11853	1.07126e-09
ACIN1	0.0175167	1.17003
ACOT2	0.0010229	1.46289
ACOT7	9.72484e-08	1.19459
ACOX1	0.0430137	1.09643
ACOX2	0.00552901	0.423661
ACP1	1.07862	0.0280623
ACP5	1.48277	0.0250979
ACSBG1	0.00437994	1.17964
ACSF3	0.0252892	1.05491
ACSL3	1.03525	0.00303201
ACSL4	1.02457	0.000430393
ACTA1	1.09353	3.555e-11
ACTB	1.16699	0.00668466
ACTC1	1.12443	0.00141047
ACTG2	1.03003	8.63376e-06
ACTN2	1.03179	2.93774e-08
ACTN4	0.0239559	1.04384
ACY3	0.0459277	1.09202
ADA	0.0326905	1.29795
ADAM10	1.16238	0.0403358
ADAM17	1.03059	0.000608735
ADAM22	1.14945	0.00357861
ADAM8	1.15331	0.0263827
ADAM9	1.05257	0.021926
ADAMTS10	0.000239455	1.0066
ADAMTS18	0.000419612	1.17687
ADAMTS19	1.13077	0.0190591
ADAMTS20	0.000119486	1.42187
ADAMTS5	1.08969	0.0167586
ADAMTS7	2.16925e-05	1.01207
ADAMTS9	1.09047	5.37425e-05
ADAMTSL1	1.45678	7.35968e-05
ADAMTSL5	0.000159121	1.10566
ADARB1	0.0119358	1.04189
ADCY2	0.0283352	1.0786
ADCY4	0.00075637	1.10502
ADCY7	1.06003	0.00358975
ADH7	1.02492	0.000158335
ADHFE1	1.18446e-05	1.01146
ADI1	2.42361e-13	1.00862
ADIG	1.32544e-07	1.03546
ADIPOQ	0.00113352	1.46868
ADK	1.18908	0.0379625
ADM2	0.00153823	1.22387
ADSSL1	3.9597e-05	1.00936
AFAP1L1	1.06729	0.0138491
AGER	0.019347	1.04017
AGL	0.0459203	1.45977
AGRP	0.0415443	1.17411
AGT	0.00452588	1.01677
AGTR2	1.07693	4.16223e-05
AHCYL1	1.04921	4.31317e-09
AHDC1	1.18369	0.00645036
AHI1	0.0365163	1.06307
AICDA	0.000270931	1.27008
AIF1	1.16762e-06	1.1059
AIFM1	1.02436	0.000705344
AIP	0.000269202	1.01017
AIRE	0.0385269	1.14842
AKAP13	1.02548	1.67711e-10
AKAP9	1.0006	4.23901e-13
AKIRIN1	1.04703	0.000538831
AKNA	0.0176711	1.07279
AKR1B10	6.87064e-08	1.00513
ALAD	1.13834	0.00555996
ALAS2	1.0218	4.01042e-09
ALDH1A1	1.06669	0.000386465
ALDH1A2	1.05699	0.00277739
ALDH1A3	1.47507	7.6409e-05
ALDH2	1.21082e-14	1.35475
ALDOA	0.000145057	1.01309
ALDOC	2.6547e-09	1.03667
ALG12	0.000213668	1.07983
ALG2	0.0052105	1.06329
ALG3	4.67537e-05	1.10534
ALG6	1.09636	0.019069
ALG8	0.000336916	1.00929
ALKBH2	0.0390297	1.10357
ALKBH3	0.00380671	1.0371
ALKBH6	0.000480618	1.01078
ALS2CL	0.00782306	1.04978
AMACR	2.8013e-06	1.23974
AMD1	1.02506	0.000899172
AMHR2	1.17132e-05	1.06712
AMMECR1	1.01105	0.000261339
AMN1	1.22699	0.0130057
AMOTL1	0.0459519	1.12527
AMPD3	0.0129828	1.4873
ANAPC10	1.1072	0.00266495
ANAPC11	1.02827	0.000914417
ANG	1.33995e-05	1.01268
ANGPT1	1.02841	0.00031617
ANGPTL6	2.07943e-05	1.08508
ANKRD1	0.000555019	1.08554
ANKRD11	1.01275	1.40977e-06
ANKRD12	1.16497	2.59511e-06
ANKRD16	0.0035057	1.06382
ANKRD2	0.000249083	1.1987
ANKRD37	0.00141562	1.03461
ANKRD39	0.000978517	1.17563
ANKRD42	0.0014405	1.09162
ANKRD46	0.0142127	1.02145
ANKS1A	0.0396352	1.09194
ANKZF1	0.00216497	1.01011
ANLN	1.14819	0.0139648
ANO8	0.00760967	1.20385
ANP32D	1.48816	5.3434e-06
ANPEP	0.00265406	1.05594
ANXA1	1.08696	1.35762e-07
ANXA6	0.00119977	1.08912
ANXA9	3.08583e-06	1.11137
AP1B1	0.00445048	1.02576
AP1M1	0.0357463	1.02995
AP1S3	1.05147	0.033803
AP2A2	0.0207426	1.06509
AP2M1	0.00132682	1.00963
AP2S1	0.03086	1.19477
AP3B1	1.01541	0.000867714
AP3S2	0.0270304	1.0391
APCDD1	1.1365	0.0187633
APH1B	5.33649e-10	1.13141
APLNR	0.00476456	1.22121
APLP2	0.0379302	1.05139
APOA4	2.90962e-06	0.856287
APOBEC2	1.02673	0.000151674
APOE	1.62737e-12	1.05059
APOF	0.00744792	1.2957
APOOL	8.25513e-07	1.00086
APP	1.05655	0.0439303
APPBP2	1.02974	0.00434726
APPL1	1.19005	0.0395101
APPL2	0.00134524	1.01541
AQP4	1.0767	0.0417142
ARAP3	0.00430631	1.38782
ARF5	1.08665	0.000257503
ARF6	1.0349	0.000241389
ARFGAP1	0.0284657	1.04456
ARFGEF1	1.01691	7.80046e-05
ARFGEF2	0.00511303	1.1596
ARFIP2	0.0253743	1.05535
ARHGAP10	1.14587	0.0354517
ARHGAP11B	1.0245	0.000715494
ARHGAP17	0.00110907	1.28082
ARHGAP5	1.17423	0.00548036
ARHGDIA	2.01315e-06	1.00099
ARHGDIB	2.01875e-09	1
ARHGEF1	6.07518e-06	1.00822
ARHGEF18	0.037092	1.18859
ARHGEF19	4.14641e-05	1.07264
ARHGEF2	0.0256572	1.07287
ARHGEF6	0.0447453	1.0943
ARID1A	0.00775512	1.04521
ARID1B	1.01842	5.92376e-07
ARID4B	1.00179	6.93107e-09
ARID5B	0.0396773	1.46478
ARIH2	0.000554075	1.07211
ARL1	1.02242	0.000564801
ARL13B	1.03045	0.000567292
ARL5B	1.01459	1.64661e-06
ARL6IP1	1.01377	1.62733e-06
ARL8B	1.0056	8.82455e-06
ARMC8	1.20257	0.0314383
ARMCX4	1.01588	0.00064012
ARNTL	1.04319	0.0151894
ARNTL2	1.20939e-05	1.08152
ARPC4	0.000259319	1.00956
ARRB1	0.014294	1.02263
ARRB2	0.0383801	1.15313
ARSB	8.12512e-07	1.16985
ARSK	0.000152082	1.00788
ART1	1.05996	0.000636931
ARVCF	0.00169163	1.09524
ASB14	0.013163	1.06577
ASB4	0.000721464	1.27952
ASB8	0.0389161	1.10976
ASCC1	0.000144727	1.00875
ASCC3	1.07441	0.00109083
ASH1L	1.01024	4.45597e-07
ASNA1	8.34436e-07	1.02499
ASNS	1.05016	0.0015314
ASPN	1.05118	5.44658e-12
ASPSCR1	0.0371362	1.03575
ATF1	1.03426	0.00544358
ATF2	1.02	0.0018831
ATF3	1.12126	0.0111269
ATF4	1.00272	1.98691e-07
ATF5	0.000821766	1.45228
ATG10	1.24861	0.00341834
ATG16L2	0.0444605	1.05898
ATG2A	0.0195809	1.08787
ATG2B	0.0283866	1.06173
ATG4A	1.07993	0.00987079
ATG4C	0.000884311	1.09548
ATG9B	0.0138065	1.2927
ATN1	4.47424e-05	1.03903
ATP11B	0.00450468	1.01897
ATP1B2	0.0195953	1.07082
ATP1B4	1.13418	0.000379584
ATP2B1	1.06226	0.0099679
ATP2C2	5.52445e-06	1.02855
ATP5F1	1.04928	0.0190313
ATP5G1	1.08409	0.0416826
ATP5G2	0.0251905	1.03795
ATP6V0D2	1.26554	6.91154e-09
ATP6V1A	1.05899	0.0496239
ATP6V1E1	0.00550232	1.0789
ATP6V1G1	1.14928	0.0218327
ATP6V1G2	0.0401212	1.05661
ATP6V1H	1.02138	0.000320621
ATP7A	0.0158097	1.25107
ATP8B1	1.00754	9.71142e-07
ATP9A	0.00239197	1.02918
ATP9B	0.0189451	1.20484
ATPIF1	0.00257617	1.08725
ATRX	1.00607	5.41468e-17
ATXN7	1.03214	0.0169268
ATXN7L3	0.0377819	1.04312
AUP1	0.0327915	1.10134
AVIL	0.000543051	1.18289
AVP	1.16144	0.00910641
AZIN1	1.04017	2.31617e-05
B2M	1.46892	0.0027005
B3GALT2	1.07701	0.0151958
B3GALT4	0.00581609	1.02457
B3GNT2	1.03277	0.00671839
B3GNT3	0.0346038	1.0921
B4GALNT1	0.00054496	1.03122
B4GALNT4	2.0036e-06	1.16091
BACE2	1.04761	0.00013556
BACH1	1.00326	2.13793e-07
BAIAP2L1	0.0155277	1.15865
BANF1	1.11561	0.0153409
BANP	0.0168601	1.14282
BARHL2	1.14468	0.00653232
BAZ1B	1.045	0.0089078
BAZ2B	1.0944	0.0275855
BBS12	0.00364607	1.22582
BBS2	2.99216e-06	1.03497
BCAS2	1.00166	1.63368e-14
BCDIN3D	0.0151244	1.1458
BCL2	0.0111173	1.16803
BCL2L12	0.0458486	1.03945
BCL9	0.000345279	1.01534
BCLAF1	1.0344	5.06493e-07
BCO2	8.93122e-10	1.01712
BET1	1.11398	0.0344311
BICC1	1.20456	0.0417736
BIRC5	1.02374	0.00201526
BIRC6	5.13977e-07	1.48918
BLCAP	0.0286636	1.04232
BMF	1.42655	0.0323939
BMI1	1.06932	0.00544732
BMP2	1.46109	0.000563465
BMP5	1.06421	8.95938e-06
BMP7	1.71645e-07	1.26757
BMPR2	1.43397	0.0448186
BNIP3	0.000734108	1.43843
BOP1	0.00310438	1.03214
BPGM	1.04608	2.82138e-06
BRCA2	0.0181559	1.21152
BRD4	1.38021	0.0337422
BRPF3	0.00463398	1.01479
BRWD3	1.06346	0.000327557
BSCL2	0.0280961	1.12156
BSG	4.66277e-10	1.00073
BTBD3	0.0258732	1.48924
BTBD7	1.01343	7.01758e-07
BTBD9	0.000122068	1.01808
BTF3	1.04218	1.29833e-07
BTLA	5.8668e-06	1.15908
C10orf120	1.03383	0.00622798
C11orf52	3.65596e-16	1.08655
C11orf53	1.20697	0.0179611
C11orf58	1.09652	0.00362471
C11orf68	0.0477501	1.10309
C11orf71	0.000328121	1.11575
C11orf87	1.00286	9.69428e-09
C11orf88	2.4798e-05	1.39052
C12orf29	0.0218044	1.09611
C12orf43	0.0391893	1.06999
C12orf49	0.000450648	1.01071
C12orf57	0.015887	1.02757
C14orf39	8.91414e-08	1.09722
C15orf48	0.00223807	1.45666
C15orf59	0.00792605	1.03136
C16orf52	1.01166	1.06731e-05
C16orf58	0.000398352	1.0209
C16orf62	0.00153309	1.10678
C16orf87	1.16127	0.0012302
C17orf53	0.0199665	1.0296
C17orf75	1.04053	0.0259812
C18orf25	0.00255075	1.16532
C18orf54	1.02263	0.000521164
C19orf57	0.000275186	1.01418
C19orf66	0.0374946	1.10896
C1D	1.04233	0.000808245
C1orf123	0.0105436	1.06039
C1QA	5.60693e-07	1.04276
C1QB	0.000669929	1.01384
C1QC	7.81354e-14	1.03561
C1QTNF2	0.000904176	1.0996
C1QTNF3	1.04025	8.16701e-10
C1R	1.34596	0.00441464
C1S	1.19868	8.90107e-11
C21orf91	1.01712	0.000997317
C2orf40	1.14681	0.0122361
C2orf42	1.04521	0.0245728
C2orf76	1.04464	0.00187948
C3	0.0174673	0.522924
C3orf58	1.1213	2.76529e-06
C5orf22	8.33151e-08	1.09265
C5orf24	1.06593	0.034616
C5orf30	1.12953	0.0494198
C7orf43	0.00791822	1.04745
C7orf50	0.00678284	1.01657
C8G	0.0332303	1.20362
C8orf76	1.05892	0.015659
C9orf116	0.0327829	1.05949
C9orf3	0.0118452	1.11494
C9orf40	1.04326	0.00142398
C9orf85	1.22986	0.000337963
CA2	1.00419	3.17867e-10
CA3	5.97979e-08	1.03895
CA6	1.12348e-06	1.34433
CA9	5.90337e-12	1.08904
CAB39	1.1254	0.0153409
CABP1	0.00691214	1.05565
CACNA1C	0.00237977	1.07714
CACNA1S	0.0330229	1.08298
CACNA2D1	1.08116	0.0388821
CACNB3	0.00873526	1.15056
CALCOCO1	0.000864227	1.01561
CALCR	1.15972	0.00920697
CALML3	5.16378e-09	1.20072
CALML4	0.010106	1.20559
CAMK1	8.48013e-08	1.13383
CAMK2G	0.00249451	1.0178
CANX	1.01031	6.67206e-06
CAP1	1.30594	0.0112358
CAP2	0.0201069	1.18681
CAPN1	0.0249588	1.03341
CAPN3	0.00504631	1.08601
CAPNS1	1.6266e-06	1.00166
CAPZA2	1.27143	0.03139
CARM1	2.02306e-06	1.00192
CARTPT	1.07801	8.52699e-16
CASC4	1.01835	0.000122204
CASP12	1.10671	0.00163748
CASP14	1.03094	0.00315871
CASP3	1.05411	0.0419005
CASP8AP2	1.14997	0.00773852
CASQ1	1.34802	0.00538269
CAT	1.03038	0.000500756
CAV1	1.22441	0.0107602
CBFA2T2	0.0260955	1.08036
CBLB	1.46955	0.00143712
CBLL1	1.05529	0.022084
CBY1	0.000369834	1.10494
CC2D1A	3.19898e-08	1.03016
CCDC117	1.01664	0.00176751
CCDC130	0.0128534	1.03313
CCDC136	0.00194884	1.01092
CCDC25	2.24499e-10	1.06848
CCDC28A	0.0490768	1.1063
CCDC34	1.16875	0.00162602
CCDC43	1.04965	0.0305891
CCDC58	1.0697	0.0497706
CCDC59	1.00027	2.11188e-08
CCDC62	1.36405e-08	1.2959
CCDC66	1.02576	0.00731183
CCDC68	1.09204	0.00115414
CCDC80	1.17311	0.00651525
CCDC87	1.05023	0.00273478
CCDC88A	1.18917	0.00286413
CCHCR1	0.00225696	1.17298
CCL25	0.00144244	1.04038
CCL8	6.98203e-06	1.00754
CCNB1IP1	1.0893	0.0228141
CCNB2	1.06646	0.00691014
CCND1	1.14444	0.00129241
CCND3	1.8897e-05	1.03632
CCNE2	1.21778	7.02378e-09
CCNG2	1.05662	0.042844
CCNI	1.02862	0.0114961
CCNJ	1.02201	0.00135886
CCNK	0.00104362	1.02722
CCNYL1	1.07732	0.0294531
CCR1	1.14579	2.2219e-05
CCT4	1.00815	5.34733e-05
CD164	1.08154	0.0485106
CD200	1.32239	0.00134254
CD24	1.05854	0.000335635
CD28	3.94725e-07	1.00902
CD2AP	1.00486	1.07372e-07
CD36	1.16839	0.00131438
CD44	1.05045	0.000459169
CD74	6.94068e-05	1.00607
CD79A	0.00279075	1.18403
CDA	5.07024e-05	1.16776
CDC37	0.00678062	1.03504
CDC37L1	0.0122721	1.05007
CDC42	1.06115	0.000383301
CDC42BPB	0.0112111	1.02834
CDC5L	1.0406	0.0215322
CDC73	1.07121	0.0250759
CDCA2	1.00882	0.000104198
CDCA3	1.06548	0.033628
CDCP1	0.00317693	1.48752
CDH10	1.05981	0.0339682
CDH11	1.28864	2.52477e-07
CDH2	1.01288	1.77504e-05
CDKAL1	0.00910132	1.04557
CDKL4	1.07388	0.00025752
CDKN1A	0.00469629	1.03277
CDKN1C	1.47567	0.028654
CDKN2AIP	1.00795	0.000139851
CDO1	1.18561	0.00146053
CDSN	0.00028061	0.0859755
CDY2B	1.02904	0.000135299
CEACAM7	1.0296	5.77392e-05
CEBPA	3.33299e-06	1.12444
CEBPB	1.25431	0.0435312
CEBPZ	1.02792	0.00494692
CENPE	1.01234	1.32105e-11
CENPI	1.11228	0.0121467
CENPK	1.6171e-08	1.01664
CENPL	1.09684	0.00187859
CENPM	0.0178964	1.0522
CENPQ	1.28287	0.000185799
CEP135	1.01534	0.000186861
CEP170	1.0301	0.000129944
CEP192	0.0150502	1.30566
CEP290	1.45358	0.0220219
CEP350	1.03653	0.000399431
CEP55	1.05213	0.00280788
CEP57	1.06955	0.0288384
CEPT1	1.14828	0.0323938
CERCAM	0.0275101	1.06016
CFH	1.47785	3.00198e-15
CFI	1.04587	0.033621
CFLAR	1.11244	0.0431658
CH25H	1.22292	0.00211161
CHAC1	1.44764	0.00626232
CHAC2	1.11301	0.00140765
CHAD	2.51905e-09	1.00139
CHCHD7	0.0014176	1.02764
CHD1L	0.0195152	1.10039
CHD2	1.06398	0.0447179
CHD4	1.28027	0.000380885
CHD7	0.0139152	1.05329
CHDH	0.00020516	1.44128
CHERP	1.13144	0.00155617
CHI3L1	0.000101618	1.24523
CHKB	0.00224525	1.01336
CHM	1.39129	0.0397667
CHMP2B	1.0578	0.00622064
CHMP6	0.0481823	1.06091
CHN2	1.07487	0.0114541
CHPT1	1.00875	3.22533e-05
CHRD	0.0229948	1.07683
CHRNB1	0.00277338	1.19935
CHST1	0.00950351	1.02813
CHST11	0.0287303	1.21651
CHST12	0.0127019	1.18325
CHST14	0.0413185	1.04168
CHTF18	0.0281819	1.15392
CHUK	1.0176	2.21471e-05
CIC	0.00926926	1.01835
CIDEA	9.44919e-05	1.4719
CILP	0.0112301	1.18437
CILP2	1.34728	0.00210781
CIZ1	0.000669458	1.01787
CKAP2L	1.01602	0.000969852
CKAP5	0.000681298	1.06562
CKM	1.29134	0.0249446
CKMT2	1.1992	3.34712e-05
CKS2	1.24609	0.039039
CLASP2	1.03618	0.00624469
CLCC1	1.11894	0.00909373
CLCN2	8.14411e-07	1.00173
CLDN12	1.04979	0.0192972
CLDN15	0.0453266	1.11518
CLDN3	0.0146943	1.06787
CLDN8	1.0722	0.0416996
CLEC14A	1.01643	1.96583e-05
CLEC1B	1.00721	9.50932e-06
CLEC3B	1.03803	5.21086e-05
CLEC6A	1.5154e-06	1.03101
CLEC7A	0.0437811	1.21309
CLIC3	0.00132352	1.41544
CLIC4	1.04666	0.0105351
CLIC5	1.04812	0.0308915
CLK1	1.17509	0.0401629
CLMN	0.0174702	1.09848
CLN3	0.0401808	1.03938
CLNS1A	1.06608	0.00129307
CLSTN2	0.0422654	1.30123
CMBL	0.000520208	1.01411
CMTM6	1.08046	0.0168755
CMTM7	0.0210017	1.04833
CMTM8	0.00015864	1.0095
CNBP	1.03122	4.16415e-05
CNDP2	0.0119382	1.02221
CNGA1	0.0227934	1.47856
CNKSR1	1.19355	0.00942255
CNN3	1.1375	0.0272223
CNOT10	1.10399	0.0262557
CNOT3	0.0430003	1.17937
CNOT6	1.03172	0.000620616
CNR1	1.05206	0.0206537
COBL	0.0109999	1.08128
COL10A1	1.22009	5.89856e-06
COL11A1	1.01404	0.000564222
COL11A2	2.82495e-05	1.28649
COL12A1	1.03306	0.0008132
COL15A1	1.51512e-05	1.02249
COL16A1	0.0468992	1.11746
COL17A1	0.000336752	1.08663
COL22A1	0.0430063	1.35668
COL24A1	1.04681	0.000342754
COL27A1	0.00373622	1.34504
COL2A1	0.00014976	1.318
COL3A1	1.16402	0.0380901
COL4A3BP	1.09969	2.1428e-05
COL6A1	0.0103371	1.02729
COL8A1	1.05419	1.93852e-05
COL8A2	1.45563	0.0328966
COL9A2	3.11136e-09	1.11673
COLEC11	0.000138913	1.0139
COLEC12	1.00113	2.16359e-14
COMP	4.23918e-06	1.3985
COQ10B	1.0261	0.0019845
CORO1A	2.82084e-05	1.0165
CORO1B	0.000203191	1.02967
CORO1C	0.00753352	1.11976
CORO6	0.000992611	1.1335
COX10	0.00795976	1.12602
COX15	1.06301	0.000862408
COX19	0.00591861	1.02596
COX6B2	2.78248e-06	1.00392
COX7B2	1.03532	0.00730431
COX7C	0.00531365	1.10686
CPA6	4.45489e-06	1.02256
CPD	1.00446	1.14471e-06
CPE	1.06947	0.00479786
CPNE2	0.00183441	1.08515
CPSF1	0.00023505	1.01044
CPSF6	1.00808	1.13258e-05
CPT1A	1.05943	2.61837e-05
CPT1C	4.13603e-05	1.00997
CPZ	0.0419924	1.48413
CRABP1	0.0141507	1.2707
CREB3L1	0.000334231	1.01031
CREBL2	0.0144888	1.03171
CRELD1	0.0171984	1.03475
CRELD2	1.04688	8.77895e-06
CRIM1	1.00106	1.69408e-12
CRIP1	1.08309	0.000623054
CRIP2	0.0184727	1.04535
CRIPT	1.12049	0.00939251
CRISPLD2	1.17136	0.000899857
CRLF2	0.020919	1.02876
CRLS1	1.03129	0.00845917
CRNKL1	1.00828	4.83773e-05
CROCC	0.00515855	1.02422
CRTAC1	0.0319459	1.04564
CRY1	1.08394	0.0223157
CRYBA1	0.0307011	1.08407
CRYBB1	0.0092417	1.05044
CRYGS	0.0205283	1.0455
CRYM	1.1446	0.0388783
CRYZ	0.0423627	1.0932
CSF2RA	0.00340827	1.09139
CSGALNACT1	5.14411e-07	1.21143
CSGALNACT2	1.04003	1.1327e-08
CSNK1G1	0.00184246	1.49276
CSNK1G2	0.0475413	1.0558
CSNK2A1	1.00727	2.18305e-05
CSNK2B	2.7115e-06	1.00412
CSRNP2	0.00172086	1.21606
CSRP1	1.09369	0.0196105
CSRP2	1.12377	0.00398505
CSRP3	1.05375	0.00811183
CSTF1	0.0031306	1.01445
CTAG2	1.01126	5.33033e-05
CTBS	1.25918	0.0011064
CTDP1	0.0126196	1.23403
CTDSPL	0.0291606	1.04927
CTH	1.16541	6.61301e-07
CTNNAL1	0.0110334	1.3601
CTR9	1.02402	0.000348113
CTSC	1.00453	4.30499e-07
CTSD	0.0251268	1.05037
CTSE	1.097	0.00431728
CTSG	4.37744e-05	1.192
CTSH	7.82799e-07	1.04146
CTSS	2.02811e-09	1.00027
CUEDC1	8.44279e-11	1.00379
CUL5	1.00259	9.24189e-08
CUL7	0.0385725	1.05698
CWC15	1.05433	0.0228525
CWC22	1.01254	0.000473768
CWF19L2	1.06182	0.00257234
CXADR	1.13309	0.0103172
CXCL14	1.05067	0.000278409
CYB561	5.91413e-09	1.00219
CYB5A	1.19956	0.019273
CYB5D1	0.00565989	1.03221
CYB5R1	0.00117145	1.23649
CYBA	0.000514949	1.15142
CYBB	0.00559142	1.13425
CYCS	1.04994	0.0138813
CYFIP2	0.00779059	1.05735
CYP1A1	1.08092	0.00996372
CYP20A1	1.01973	2.13269e-05
CYP2D6	1.06895	0.00372283
CYP2R1	1.00916	2.62276e-05
CYP4F8	0.0187492	1.04673
CYP4V2	1.35995	0.0344409
CYP7B1	3.96871e-05	1.42152
CYR61	1.25517	4.47589e-10
CYSLTR2	1.04132	0.00530446
CYTL1	2.02174e-06	1.06337
DAAM2	0.00505125	1.0176
DAB2	0.0124437	1.03468
DALRD3	0.00736919	1.03717
DAPK2	9.98758e-07	1.00774
DARS2	0.0116036	1.49253
DBR1	1.02152	0.00351826
DBT	1.13235	0.000447646
DCAF12L2	1.09707	0.0155869
DCAF15	0.00803211	1.16247
DCAKD	0.000577849	1.16812
DCK	1.00613	2.5367e-06
DCPS	1.0424	0.00217257
DCTD	3.57696e-06	1.0054
DCTN1	0.0369439	1.05727
DCTN6	1.18535	0.00197882
DCUN1D1	1.05089	0.0106277
DCXR	0.000197637	1.03052
DDA1	0.00205337	1.03681
DDAH1	0.0169634	1.04709
DDB2	0.000860521	1.03178
DDIT3	1.08135	0.0318546
DDIT4	1.05103	0.00013132
DDN	0.0227312	1.32451
DDX10	1.01966	0.000347961
DDX41	0.000910284	1.06878
DDX43	0.0112325	1.44449
DDX46	1.04075	0.000421253
DDX49	0.000505896	1.08075
DDX5	1.03932	5.79074e-05
DDX6	1.01248	5.38102e-07
DEAF1	0.000514001	1.02152
DEGS1	1.05279	0.0134513
DEK	1.06819	0.026853
DENND1A	0.0178077	1.02988
DENND1B	0.0410934	1.0424
DENND2C	1.12082	0.0202124
DENND4C	1.06985	0.0312296
DEPDC1	1.11423	1.92108e-12
DERL3	1.42463	0.000818939
DFFA	0.0257317	1.03185
DFFB	0.0159204	1.04629
DGAT1	0.0236827	1.03703
DGCR8	1.09993	0.0443058
DHRS11	2.20555e-08	1.01486
DHRS3	0.00447589	1.02471
DHTKD1	0.00573002	1.04096
DHX15	1.03539	0.00269138
DHX37	0.0235471	1.26628
DHX40	1.12163	0.029715
DHX9	1.03235	0.000476363
DIP2B	0.0074375	1.03845
DKC1	1.01479	7.45826e-05
DKK1	0.0069514	1.43597
DKK2	1.03511	1.90522e-07
DLGAP4	0.00872726	1.05609
DLK1	2.11959e-06	1.36326
DLX3	0.00397813	1.07363
DLX5	0.0179486	1.08198
DLX6	1.37881	2.25791e-07
DMC1	0.00781951	1.03298
DMD	1.04046	0.00528975
DMP1	1.40979	0.000230859
DMRTA2	0.00845932	1.08121
DMXL1	1.06264	3.28619e-08
DMXL2	0.00559236	1.20163
DNA2	0.00650321	1.02297
DNAH1	0.0442332	1.04753
DNAH11	0.0301487	1.16473
DNAJB11	1.07586	0.00529814
DNAJB14	1.03596	0.00475991
DNAJB9	1.06129	8.46916e-06
DNAJC17	4.20757e-08	1.02736
DNAJC2	1.0054	2.35545e-06
DNAJC21	1.00654	6.79722e-05
DNAJC22	0.00849511	1.42605
DNAJC28	1.11829	0.0379563
DNAJC30	0.022777	1.03767
DNASE1L2	0.000153878	1.07348
DNASE2	1.05294	4.1152e-06
DNER	0.0211779	1.48677
DNM1	0.0305064	1.02792
DNMT3A	1.00519	6.64236e-07
DNTTIP2	1.0386	2.74381e-05
DOCK4	1.31376	0.0066244
DOK1	0.0488641	1.10993
DONSON	1.07839	0.026333
DOT1L	0.0350991	1.03874
DPEP1	0.00112157	1.02513
DPF2	0.0455143	1.03383
DPH1	0.0043719	1.26794
DPP9	0.000756435	1.00741
DPT	1.41555	7.72408e-08
DPY19L4	1.0209	3.02141e-05
DPYSL4	1.06691	0.0138811
DR1	1.01397	2.25163e-05
DRAP1	0.00186674	1.25702
DRG2	1.51811e-05	1.00627
DSC2	0.0219498	1.39445
DSE	1.0008	2.44912e-09
DSP	0.991613	0.0187519
DTX3	7.21386e-06	1.04898
DUOXA1	1.04096	0.000227113
DUSP13	0.000282549	1.0097
DUSP5	1.15246	0.000594641
DUSP7	0.00264886	1.04644
DUSP8	0.00452013	1.02207
DYNC1H1	0.0281498	1.1623
DYNC1LI1	1.16621	0.000894952
DYNC2H1	0.00424165	1.04884
DYNLT3	1.0376	0.000110409
DZIP3	1.03284	0.0164279
E2F5	1.10439	0.0246722
EAF1	1.03221	0.0187919
EAF2	1.62701e-06	1.39164
EBI3	0.0117596	1.10063
ECM2	1.02687	0.000873732
ECT2	1.02541	4.04415e-09
EDN1	1.15621	0.0196471
EEA1	1.06578	0.00836204
EEFSEC	0.000949549	1.02659
EFCAB1	1.19992	0.00424525
EFHD1	1.46769	0.0133216
EFR3A	1.03031	0.00162033
EGFL6	1.28606	0.0017443
EGLN3	1.05731e-09	1.12941
EGR3	1.24188	0.0230534
EHD4	1.19321	0.0168261
EHHADH	0.0380758	1.20419
EID1	1.22056	0.0424451
EIF1AX	1.02166	0.000222262
EIF2A	1.04507	2.30408e-11
EIF2AK2	1.02583	0.00189955
EIF2S1	1.09464	0.0494034
EIF2S2	1.04147	4.50031e-05
EIF3A	1.02083	1.84873e-05
EIF3K	0.0271203	1.05912
EIF4EBP2	1.09032	0.0304584
EIF4G1	1.01506	1.64954e-06
EIF5	1.05884	0.0443462
ELAC1	0.00689843	1.11453
ELANE	1.23218	0.041657
ELAVL1	9.97689e-07	1.42269
ELF2	1.01329	0.00023286
ELF3	1.05537	0.0487129
ELF4	1.08417	0.00946262
ELFN2	0.0217595	1.04412
ELL2	1.00633	6.95383e-09
ELOF1	0.0209115	1.03129
EME2	4.1846e-10	1.25159
EML3	2.50656e-09	1.00654
EMP1	1.032	5.31331e-06
EMP2	1.0315	4.42186e-06
ENDOD1	1.02339	3.59937e-05
ENKUR	0.0171247	1.27612
ENO1	9.12911e-09	1.00734
ENO2	3.7211e-13	1.00306
ENPEP	1.01753	4.68511e-05
ENPP1	1.08876	0.0357375
ENTPD1	0.0326928	1.05249
ENTPD3	1.47192	4.35565e-06
EPDR1	1.10375	0.00378338
EPGN	1.03967	0.000839667
EPHA3	1.10176	1.67729e-14
EPHA4	1.00339	2.16976e-10
EPHA8	6.78022e-06	1.01004
EPHB4	0.000883177	1.14342
EPHX1	7.07545e-06	1.45327
EPHX2	0.000145	1.02485
EPM2AIP1	1.16743	0.00246284
EPN2	1.05729	0.00432312
EPS15	0.0135655	1.08206
EPS8	0.0294366	1.27491
EPX	0.00421885	1.02638
EPYC	6.62523e-07	0.16947
ERAL1	0.000702799	1.02666
ERGIC2	1.00392	7.74296e-07
ERGIC3	0.0154014	1.10847
ERH	1.03946	0.0294371
ERI3	0.000416032	1.02862
ERRFI1	1.04377	0.00282796
ESCO1	1.0834	0.00172115
ESCO2	1.11813	9.70849e-06
ESF1	1.25567	0.00432712
ESM1	1.22218	2.82748e-11
ETAA1	1.04413	0.0174553
ETF1	1.03575	0.00768129
ETS1	1.04089	2.54574e-08
EVC	0.0253468	1.29672
EVC2	0.000236953	1.00748
EVI2A	1.06256	0.0259865
EXOC7	0.0323098	1.11608
EXOSC5	0.000394859	1.01397
EYA1	1.07556	7.87091e-06
F13A1	0.0186171	1.28298
F5	7.64512e-07	1.29661
F8	9.51966e-05	1.05853
FABP6	1.11075	0.0412123
FABP7	0.000390845	1.03742
FAM102B	1.0844	0.0365614
FAM107A	1.10017	0.000123921
FAM109B	5.74153e-07	1.05293
FAM114A1	1.02291	0.00193745
FAM126B	1.01718	0.00181085
FAM129C	0.00542461	1.27943
FAM149A	1.17786	0.00865432
FAM168A	1.03433	0.00052224
FAM171B	1.02631	0.00138534
FAM173B	0.0112849	1.1104
FAM193B	0.0461301	1.06128
FAM19A5	0.00651855	1.16846
FAM20B	1.60494e-12	1.03009
FAM20C	1.06586	0.000446923
FAM3D	1.06879	0.0164072
FAM43A	1.02534	0.00240851
FAM46C	1.36724	0.000720914
FAM49A	1.05125	0.0415677
FAM81A	1.21558	0.00991174
FAM89A	0.000115748	1.22261
FAM96A	1.17015	0.0064482
FANCC	1.23568	0.0325961
FANCF	1.00292	1.12513e-07
FANCG	0.0169584	1.06367
FAR1	1.06902	1.03552e-13
FASTK	0.000679208	1.03242
FAT3	1.00053	9.96871e-14
FAT4	1.01821	6.67044e-06
FBLIM1	1.08766	0.000192841
FBLN7	1.39698e-08	1.00199
FBN1	1.06204	0.000899299
FBXL18	0.0422489	1.24053
FBXL2	0.0127942	1.09233
FBXL3	1.08216	5.16465e-05
FBXL6	0.00236462	1.1792
FBXO11	1.02214	1.19722e-05
FBXO30	1.03939	0.00354895
FBXO32	1.04935	2.25296e-06
FBXO33	1.04572	0.0223353
FBXO5	1.01282	0.000674576
FBXO7	0.0404904	1.12123
FBXW11	0.0139338	1.07515
FBXW5	4.84498e-06	1.00206
FBXW8	3.08758e-06	1.00312
FCER1G	0.0144776	1.06314
FCGRT	0.000415093	1.02645
FCHO1	0.0387583	1.03553
FCHO2	1.14359	0.0167435
FECH	1.02666	2.92257e-05
FERMT3	0.00924947	1.08422
FETUB	0.032681	1.32075
FEZ1	5.49877e-08	1.16499
FGF21	0.754578	0.000215736
FGF3	1.12419	0.00176591
FGFBP1	1.15263	0.010866
FGFBP3	0.00217463	1.0381
FGFRL1	9.27262e-07	1.11259
FGL2	1.03398	3.05309e-06
FHOD3	1.02778	0.000655283
FIBCD1	0.00175995	1.18599
FIBIN	1.01098	7.03143e-12
FIGN	1.37086	0.00444133
FILIP1L	1.20174	0.0046489
FIS1	0.0202461	1.1361
FKBP10	0.049079	1.30248
FKBP8	0.0155337	1.03924
FKBPL	0.00145583	1.15228
FKRP	1.01173	2.69924e-05
FLI1	1.08363	2.5515e-06
FLII	0.0284028	1.34948
FLNA	1.88997e-05	1.00332
FLNB	7.48707e-06	1.02652
FLNC	2.9796e-06	1.02104
FLOT2	0.00102753	1.00983
FLRT2	1.01513	8.22718e-05
FLRT3	1.06077	0.0255741
FNBP1	0.0238656	1.18707
FNBP1L	1.02967	0.00325712
FNIP1	1.09251	1.08461e-06
FOS	0.772314	4.65474e-05
FOSB	1.08777	7.41048e-07
FOXA1	1.05877	0.0225391
FOXA3	0.787813	0.0261535
FOXC2	1.32722	0.0121694
FOXD1	1.12969	0.000492983
FOXE3	1.01766	0.00115402
FOXJ3	1.0062	1.31391e-11
FOXO1	0.0119425	1.02527
FOXP2	1.05316	0.017594
FOXP4	0.000642678	1.12891
FRK	1.00822	6.58838e-07
FRMD3	1.11099	0.00225892
FRMPD3	1.10255	0.00301359
FRY	0.0131909	1.15151
FSTL3	0.0130017	1.09936
FUBP1	1.09188	0.00174857
FUBP3	1.0064	3.55275e-05
FUCA1	1.3264	0.0310946
FUT11	1.02562	0.000325013
FXN	0.00510747	1.06404
FXR1	1.14249	0.0448287
FXYD1	0.0498112	1.07173
FXYD2	0.000200819	1.37501
FXYD3	0.031363	1.12849
FXYD6	1.41793	0.00551832
FZD1	1.12025	0.0278569
FZD4	1.13268	0.0103162
FZD9	0.00117482	1.05639
G3BP1	0.0377219	1.13551
G6PC3	0.00304363	1.19003
GAA	0.00572363	1.38317
GABBR1	0.000595359	1.05183
GABPA	1.01684	0.000194547
GADD45A	1.04254	0.00291742
GADD45G	0.032024	1.08183
GAL	7.25787e-05	1.1285
GAL3ST1	0.0026979	1.14877
GALE	0.000819575	1.02409
GALNT12	1.89556e-06	1.15108
GALNT3	0.000395506	1.01227
GALNT5	1.04695	0.003951
GALNT7	1.0495	0.000146274
GALR2	1.20715	0.0270801
GANC	0.029823	1.11105
GAP43	3.24242e-07	1.12933
GAPDH	3.12341e-08	1.01595
GAS2	1.35419	0.0157444
GAS2L3	1.03115	3.75546e-10
GBA2	0.0186072	1.06554
GBE1	1.41297	0.0205603
GBF1	0.0402664	1.2983
GBP2	1.10056	0.0302851
GCA	1.03469	0.00284351
GCH1	1.01705	6.24727e-14
GCLM	1.02131	0.00078499
GDA	1.02806	1.70383e-05
GDF10	0.00837772	1.41336
GDF5	0.00560283	1.49423
GDPD3	1.02771	1.40082e-21
GEM	1.01261	1.36459e-09
GFI1	0.0121615	1.09659
GFPT2	0.000224339	1.2886
GGH	1.17742	0.00621975
GGNBP2	1.03867	5.59585e-05
GGT1	0.0442458	1.27373
GGT5	0.0257034	1.10582
GHDC	0.000855015	1.0958
GHRL	1.03561	0.00469553
GIT1	0.00140005	1.01438
GIT2	0.000685206	1.04449
GJA1	1.00566	3.75158e-07
GJC1	1.01952	0.000659171
GK2	1.10431	0.00527754
GLCCI1	1.03108	0.00684934
GLE1	0.042145	1.06502
GLI1	0.0290001	1.3161
GLRX	1.04032	4.92801e-05
GLT8D2	1.1481	0.00463905
GMCL1	0.00934917	1.21463
GMDS	1.07296	0.00907276
GMFB	2.46482e-05	1.49052
GMIP	0.0119911	1.03066
GMPR	0.00805255	1.12569
GNAI3	1.01698	4.98208e-06
GNAS	1.00239	1.92285e-15
GNB1	0.00129813	1.38106
GNB1L	0.0226738	1.03482
GNB4	1.05929	4.23729e-05
GNG10	1.14638	0.00233415
GNG7	0.0247599	1.40763
GNL2	1.06107	0.0143489
GNPDA1	0.000624499	1.01322
GNPDA2	1.05551	1.07626e-06
GOLPH3	1.02597	0.00223259
GOPC	1.14895	0.0146233
GP9	1.06062	0.00231128
GPBP1	1.01071	9.51117e-07
GPC4	0.00438109	1.01404
GPC5	0.0141377	1.05462
GPC6	6.96768e-06	1.00453
GPD2	1.07517	0.0360222
GPI	1.89303e-05	1.02069
GPKOW	0.00724853	1.02166
GPLD1	0.000596037	1.04724
GPN3	1.05743	0.0428433
GPR137	0.000246142	1.01051
GPR68	8.98354e-07	1.00326
GPR89A	0.00624084	1.02035
GPRC5A	1.13368	0.00398924
GPRC5B	1.13659	0.012079
GPS2	1.24057e-07	1.06863
GPSM3	0.000415527	1.00855
GPT2	1.48867	0.039324
GPX1	1.34332	0.0196103
GPX3	3.73317e-17	1.00013
GPX6	1.24784	0.0111399
GRAMD1A	0.00128155	1.20243
GRB10	0.0298677	1.18608
GRB14	1.04732	0.00300896
GREM2	1.07808	0.0484885
GRHPR	0.00168667	1.05022
GRIA3	1.04819	0.00863292
GRIK5	8.72923e-05	1.00768
GRIN3A	1.05507	0.00863106
GRINA	0.00128224	1.02374
GRK6	0.0146858	1.10807
GRSF1	1.03589	0.00115643
GSN	1.38942	0.010934
GSR	1.01438	7.14388e-05
GSTK1	0.00127778	1.02318
GSTM4	0.0171218	1.05241
GSTO2	7.40036e-13	1.01568
GSTT2	0.000101342	1.02555
GTF2A1	1.01561	0.000216167
GTF2A1L	0.0350992	1.06247
GTF2E2	1.05566	0.00142508
GTF2H1	1.02638	0.00218837
GTF2H4	0.00254476	1.11307
GTF3C1	1.07464	0.00929882
GTPBP2	0.0191303	1.04355
GTPBP4	1.00219	9.28938e-12
GUCA1A	7.36201e-05	1.02932
GUCA1B	0.00198481	1.04139
GUCY1B3	0.0271624	1.17866
GULP1	1.10608	6.60993e-12
GXYLT2	4.7349e-06	1.00226
GYPA	1.04456	0.00596005
GYS1	0.00378528	1.03696
H2AFZ	1.04348	4.50463e-06
H3F3B	1.10559	0.0324608
H6PD	2.16438e-05	1.0434
HADHA	1.64488e-09	1.17124
HADHB	1.11764	0.0133507
HAGHL	0.000653616	1.03917
HAPLN1	0.694478	0.00942582
HAS2	0.963475	0.0218781
HBS1L	1.04471	0.0120854
HCCS	1.04197	0.0386806
HCFC2	1.14477	0.0129383
HCK	2.29979e-07	1.02311
HCLS1	0.000503201	1.03087
HCN1	1.05914	0.0205486
HDAC11	0.000256791	1.03256
HDAC2	1.01132	0.000377232
HDAC6	5.9801e-05	1.00352
HDAC8	0.017438	1.21548
HDLBP	1.00013	1.73613e-19
HEATR1	1.64293e-15	1.10087
HECA	1.02617	0.000879041
HECW2	1.01356	1.40767e-06
HEG1	0.000171161	1.03108
HELLS	1.35703	0.043926
HELQ	0.0318233	1.07607
HELZ	0.0255962	1.24429
HEMGN	1.0851	0.000725798
HERC4	0.00333639	1.0712
HEXDC	0.0216569	1.04333
HEY1	1.42531	0.0250569
HEYL	0.00581469	1.03539
HFE	1.68266e-07	1.00479
HHATL	0.0356346	1.11412
HHIPL2	0.0141764	1.11429
HIGD1A	0.00024211	1.04477
HINT2	0.000551971	1.01119
HIRA	0.015671	1.05801
HIST1H1C	1.04914	0.00537908
HIST1H2BJ	0.0119081	1.15468
HIVEP1	1.0095	0.00018272
HIVEP3	1.41192	4.99009e-06
HK2	0.00477348	1.20181
HLA-DMA	0.000138048	1.27897
HLA-DMB	3.93198e-09	1.03624
HLA-DQB1	0.0319517	1.15048
HLA-DRB1	1.66547e-05	1.08082
HLCS	0.00061846	1.10158
HLX	1.24163e-07	1.03674
HMBOX1	1.48164e-07	1.00546
HMCN1	1.30811	1.99099e-07
HMG20B	9.19209e-09	1.00126
HMGB2	1.00546	1.25301e-09
HMGCS1	1.01302	6.9303e-05
HMGXB4	1.02764	0.00529957
HMMR	1.42516	0.0336198
HNRNPAB	1.00842	3.30255e-10
HNRNPC	1.02855	0.000708184
HNRNPF	1.01725	2.13224e-05
HNRNPH2	1.00701	1.93517e-05
HOMEZ	1.05008	0.0139611
HOXA1	0.00105324	1.11275
HOXA11	8.55513e-07	1.00426
HOXB2	0.000277467	1.3873
HOXC10	0.000104533	1.0056
HP	2.60419e-15	1.00159
HPGD	0.00434821	1.26585
HPN	2.70618e-06	1.00346
HPX	1.60694e-05	1.02291
HRASLS	0.0267504	1.32042
HS2ST1	0.0477803	1.04074
HS3ST6	0.000164903	1.0819
HSD17B1	0.00234661	1.18237
HSD17B10	1.1301	0.03186
HSD17B11	1.13642	0.000563827
HSF1	0.0032571	1.01275
HSF2	1.03419	0.0050993
HSP90AA1	1.00593	2.58628e-06
HSP90AB1	1.01268	0.000440775
HSP90B1	1.00246	1.71179e-12
HSPA13	1.00869	2.66177e-05
HSPA1L	0.0161893	1.35116
HSPA4	1.02715	0.000924805
HSPA5	1.03639	1.40729e-06
HSPA8	1.04355	0.000342272
HSPB1	0.0247662	1.4305
HSPB3	0.0137908	1.07875
HSPB6	2.53675e-05	1.01753
HTATSF1	0.0301576	1.05081
HTRA2	0.00306376	1.01924
HUWE1	1.12754	0.0246845
HYOU1	2.24447e-06	1.27433
IBSP	1.37988	2.53309e-07
IBTK	1.15526	0.0444154
ICAM4	1.03483	0.00703182
ICK	0.0280399	1.03824
ID2	1.16919	0.00573866
ID3	1.26049	0.0371945
ID4	0.0481877	1.25837
IDE	1.00399	9.28872e-13
IDH1	1.06766	0.00456485
IDI1	1.02876	1.94015e-05
IDUA	0.00015967	1.02021
IER3IP1	1.05081	0.00190065
IFIH1	0.0425049	1.07249
IFIT3	0.000158882	1.1558
IFITM3	9.99855e-07	1.02042
IFRD1	1.08386	0.00985096
IFRD2	3.16815e-07	1.03738
IFT74	1.39769	0.048621
IGBP1	0.000175433	1.0058
IGF1	1.06234	0.000214346
IGFBP2	9.13161e-06	1.10863
IGFBP3	1.48894	2.13034e-05
IGFBP4	4.30498e-08	1.0008
IGFBP6	0.00023016	1.33529
IGSF3	1.05736	0.0174364
IGSF6	0.0444685	1.11779
IGSF8	5.30605e-06	1.00432
IHH	0.0074427	1.34468
IKBIP	1.08735	0.0160516
IKZF2	1.34651	0.0054417
IKZF5	1.01295	1.80159e-07
IL10RB	1.08541	0.0404128
IL17B	2.17227e-05	1.40918
IL17RB	0.00863941	1.18663
IL18	0.00845899	1.48763
IL1RAPL2	1.0872	0.0086616
IL21R	0.0413067	1.05396
IL6ST	1.09644	0.000336022
ILDR2	1.21937	6.58578e-06
ILK	0.0115136	1.0236
IMPA1	1.03313	0.000180361
IMPAD1	1.02207	2.62816e-05
ING4	1.01465	5.60805e-07
ING5	1.04168	0.00144486
INHA	0.000975899	1.04225
INHBE	1.06638	0.000886793
INPP4A	0.0154654	1.09516
INPP5B	0.0093671	1.03031
INPP5E	0.010553	1.03419
INPP5F	1.01616	2.16612e-05
INSC	1.27753	0.0260968
INTS1	0.000239075	1.0592
INTS10	0.0450519	1.12544
INTS12	1.11968	0.0419159
INTS4	0.00152143	1.04103
INTS8	0.0307072	1.11161
IP6K2	0.000644371	1.01452
IPO13	0.0071188	1.08098
IPO7	1.13227	0.00192499
IQCG	0.000556757	1.00916
IQSEC1	0.029525	1.05308
IRAK1BP1	1.03412	4.78607e-06
IRAK4	0.00145983	1.09714
IREB2	1.03724	0.000443897
IRF2BP1	0.00711221	1.01973
IRF3	0.0144812	1.06644
IRF5	0.045336	1.06659
IRF6	2.75112e-05	1.21567
IRGC	1.16229	0.00791207
IRX3	1.44443	0.00217452
ISCA2	0.0139869	1.04117
ISG20	1.05677	1.19141e-05
ISG20L2	1.00627	4.64481e-05
ISLR2	0.00154444	1.0766
ISM1	1.0118	0.000212772
ISOC2	0.0004315	1.05528
ISYNA1	5.03523e-09	1.01814
ITCH	1.04529	0.0108666
ITGA1	1.01363	3.80714e-09
ITGA4	1.04558	0.0321936
ITGA7	0.0047641	1.17643
ITGA8	1.00909	4.79947e-05
ITGA9	1.10688	0.0031687
ITGAX	3.56046e-05	1.00869
ITGB1BP1	1.05906	0.0036421
ITGB1BP2	1.19032	0.037256
ITGB3	0.0141459	1.12107
ITGB4	1.49965e-06	1.01038
ITGB8	1.46367	8.40778e-05
ITGBL1	1.32619	0.000117211
ITIH2	0.00380169	1.03582
ITM2A	1.0561	7.79142e-05
ITM2B	1.26526	0.00884627
ITPKB	0.000281402	1.00727
ITPR3	1.3661e-06	1.18462
IVNS1ABP	1.05485	0.0353425
JAG1	1.43017	0.000414755
JAK3	0.00041493	1.01623
JMJD8	1.39811e-07	1.15485
JOSD2	0.00119861	1.1147
KATNAL2	0.0158226	1.05198
KATNB1	0.000715257	1.01582
KAZALD1	1.30262	0.000511309
KBTBD7	1.00146	3.43352e-09
KCNA1	1.0787	0.0471509
KCNA5	2.10668e-08	1.46741
KCNAB2	0.0137976	1.16889
KCNE3	1.22104	1.41154e-06
KCNJ13	1.03362	0.00510302
KCNJ15	1.06563	0.00228259
KCNJ8	0.0191239	1.03589
KCNK1	1.10937	0.0277761
KCNMA1	1.10808	0.0161238
KCNN3	1.04652	0.0183771
KCNQ5	1.46461	0.0494205
KCNS1	0.00214293	1.02673
KCTD13	0.00127369	1.08998
KCTD14	2.83005e-09	1.01904
KCTD2	0.0249739	1.03639
KCTD4	0.00250387	1.14452
KDELC2	1.08751	0.00929765
KDM1B	1.00586	1.27417e-05
KDM5A	1.00432	6.57296e-06
KDM5B	1.55705e-07	1.06225
KERA	1.48535	1.9626e-13
KHDRBS1	1.03789	0.000916381
KHK	0.000558025	1.01159
KIAA0355	1.00647	1.74016e-14
KIAA0556	0.00634142	1.06277
KIAA0586	1.06496	0.0451276
KIAA1109	1.012	0.000191168
KIAA1191	1.02701	0.00198537
KIAA1217	0.00292261	1.09992
KIAA1324L	1.03996	0.0280146
KIAA1841	1.05133	0.044374
KIDINS220	0.0372478	1.05513
KIF11	1.19069	0.0401424
KIF15	1.14223	0.0101342
KIF16B	1.06279	0.0110003
KIF18A	1.15775	0.00434698
KIF1B	1.03355	0.00783481
KIF20A	1.01582	0.000533727
KIF26B	0.0319574	1.48737
KIF2C	1.04739	0.02561
KIF5B	1.02799	2.03451e-06
KIFAP3	1.06654	0.0467431
KIFC1	2.46661e-05	1.05454
KITLG	1.19662	9.07458e-06
KLF10	1.21352	0.0228297
KLF12	1.05404	0.0296254
KLF15	3.70265e-07	1.37043
KLF16	0.0392855	1.11478
KLF5	1.00319	1.57041e-07
KLF6	1.01092	6.57858e-06
KLF9	1.02284	8.71419e-07
KLHDC4	0.0192579	1.12808
KLHDC8B	0.0139963	1.03263
KLHL10	0.0154758	1.1533
KLHL17	0.0291233	1.02974
KLHL2	1.02173	0.00201685
KLHL24	1.18926	9.06376e-06
KLHL28	1.04972	0.000876416
KLHL30	0.0044015	1.02492
KLHL4	1.13285	0.00100148
KLHL7	1.08463	5.1308e-07
KLHL9	1.10728	0.00508633
KLK8	0.0220377	1.2188
KPNA2	1.02332	4.40988e-05
KPNA3	1.06324	0.0454113
KPNA4	1.03774	0.0233789
KPRP	1.06526	0.0417212
KPTN	0.0281379	1.0624
KRT18	1.13737	0.0417174
KRT19	2.5316e-06	1.08772
KRT75	0.00365232	1.13678
KRT8	0.0325844	0.546438
KRTAP4-3	1.06661	0.0402816
KRTAP7-1	0.0388392	1.26122
LAMA1	0.00578174	1.09288
LAMA4	1.04039	0.000643451
LAMB1	1.16848	0.0475298
LAMB3	0.00467564	1.32206
LAPTM4B	1.1084	0.00201856
LBH	0.0036572	1.13434
LCA5	1.02603	4.29036e-05
LCMT1	0.0171239	1.02617
LCOR	1.12828	0.00190815
LCORL	1.03746	0.00471331
LCP2	1.05353	0.00540221
LDB1	0.00055177	1.01472
LDLR	4.66082e-05	1.00439
LEMD3	1.1126	0.0192874
LEO1	1.02118	0.000907255
LEPR	1.01452	1.96133e-05
LETM2	0.0084879	1.07691
LETMD1	0.00579963	1.13016
LGALS4	3.65931e-06	1.00359
LGALS9	6.79805e-05	1.00499
LGMN	6.51321e-06	1.05161
LHX8	1.06962	0.0273103
LIFR	1.04724	0.00506465
LIMA1	1.3103	0.000930042
LIMS1	1.10224	0.000100097
LIMS2	0.025646	1.34427
LIN37	0.000171512	1.07844
LIN54	1.01085	7.31995e-05
LIN7C	1.01431	1.17867e-07
LIN9	1.02996	0.0111308
LIPG	1.02527	1.74695e-05
LIPI	1.23313	0.000368976
LMO2	1.09818	0.0142058
LMX1A	1.01445	0.00132955
LNPEP	1.08805	0.00732851
LNX2	1.47494e-05	1.06569
LONP1	0.0340477	1.33789
LONRF3	0.0424453	1.08484
LOX	1.00299	6.75541e-08
LOXL3	2.10547e-05	1.05772
LPCAT1	1.09456	0.0443174
LPCAT2	0.0248747	1.23385
LPGAT1	1.02042	0.00218281
LPIN1	0.000249726	1.11853
LPIN3	0.00530835	1.08175
LRCH2	1.16866	0.0015367
LRG1	5.73828e-06	1.01766
LRP1	0.0280221	1.09968
LRP11	1.21305e-05	1.14562
LRRC15	1.23393	0.000115231
LRRC17	1.23773	0.0138053
LRRC24	0.00696945	1.06825
LRRC57	0.0137912	1.04175
LRRC58	1.00212	1.12461e-08
LRRCC1	1.02652	0.00426267
LRRK2	1.12172	8.52208e-05
LRRN4CL	0.000328804	1.35857
LSM14B	0.0115669	1.08897
LSM2	1.29492e-08	1.04702
LSP1	3.90681e-07	1.00519
LST1	2.79477e-06	1.00266
LTA4H	0.00832686	1.08021
LTB	0.037073	1.18547
LTB4R	0.0280147	1.07431
LTC4S	0.000217852	1.08547
LUM	1.12	0.000163243
LUZP1	1.0738	0.00506644
LY6H	1.21011	0.0246765
LY86	7.03873e-06	1.03369
LYL1	0.000136631	1.00801
LYPD3	1.02566e-05	1.00882
LYPLA1	1.102	0.028816
LYRM4	0.00126458	1.13619
LYSMD3	1.15374	8.7433e-07
LYST	1.07076	0.010014
LYVE1	1.04826	0.00130146
LZTFL1	1.02187	2.07175e-05
MAB21L1	1.03461	0.00479754
MACROD1	7.91115e-06	1.01588
MACROD2	1.07747	0.0437758
MAD2L1	1.10576	0.0032917
MAFB	1.15074	0.00183698
MAGEL2	0.0452274	1.43384
MAGI3	1.03554	0.0194973
MAGT1	1.03917	0.00148946
MAN1C1	0.0273636	1.06202
MAN2B2	0.000254366	1.01098
MAN2C1	0.000288647	1.00835
MANEA	1.09275	0.0173934
MAOA	1.09739	0.00149392
MAP1LC3A	0.010542	1.03888
MAP1S	0.0113463	1.02603
MAP2K4	0.0455053	1.0589
MAP3K11	0.0184371	1.04949
MAP3K2	1.03348	7.5493e-10
MAP4K3	1.04899	0.0167883
MAP4K4	0.0024008	1.15735
MAPK3	0.00226885	1.06931
MAPK6	1.02035	0.00242174
MAPKAPK3	0.00131761	1.128
MAPRE1	0.00241435	1.01513
MAPRE3	0.0401432	1.07967
MARCH3	1.02595e-05	1.06916
MARCH7	1.00133	3.79797e-09
MARCH8	1.04848	0.0169087
MARCKS	1.01993	8.40166e-11
MARS	8.67772e-06	1.44027
MARVELD2	0.0461131	1.07676
MATN1	9.25274e-08	1.02541
MATN2	1.00526	3.43121e-08
MATN4	0.00792201	1.05176
MATR3	1.16032	0.0164095
MAZ	0.00511014	1.03518
MBD2	1.01472	0.000312519
MBD3L1	1.20617	0.00415978
MBD4	1.03646	0.0111216
MBD5	1.08031	0.01139
MBD6	7.6636e-07	1.00113
MBNL1	1.00046	3.47099e-13
MBNL2	2.01967e-06	1.16359
MBOAT2	2.11061e-05	1.02464
MBTD1	1.01595	1.44609e-09
MBTPS2	1.1457	0.0167897
MCCC1	0.0022356	1.03426
MCM4	1.01677	0.000449921
MCM5	5.18645e-05	1.05373
MCOLN1	0.0203157	1.08702
MCOLN2	7.19968e-05	1.2906
MCOLN3	0.00463199	1.45129
MDFI	0.0202716	1.05994
MDFIC	1.23819	0.0332325
MDGA1	1.8407e-06	1.0252
MDK	5.45272e-07	1.08694
ME1	1.21716	0.0301781
ME2	1.06751	0.00217528
MECR	3.47575e-06	1.02346
MED12	5.4068e-06	1.11689
MED16	0.0388205	1.03397
MED29	0.0145017	1.27036
MEF2A	1.01044	4.23514e-09
MEGF8	0.00245483	1.0396
MEGF9	1.04957	0.00637727
MEIS3	0.00653654	1.13904
MEOX1	0.03017	1.10831
MEOX2	1.02813	2.29658e-06
MEPCE	0.00640108	1.0275
MERTK	5.50422e-05	1.07044
MESP1	1.09526	0.049785
METTL1	0.0280399	1.48744
METTL14	1.05272	0.00426255
METTL2A	0.0362672	1.14647
METTL7A	1.09126	0.0196069
METTL8	0.0257205	1.07135
METTL9	1.07908	0.0308244
MEX3B	1.28741	1.41158e-09
MEX3D	1.06842	0.000355902
MFAP5	1.06033	2.69279e-05
MFSD10	0.00910817	1.02277
MGA	1.01078	4.65077e-05
MGAT2	1.00099	5.11131e-10
MGST2	5.84074e-10	1.451
MIA	2.63424e-15	1.07454
MIA3	1.02381	0.00303508
MICALL2	3.65879e-06	1.0476
MINPP1	1.0068	1.66692e-07
MIS12	1.0097	7.56846e-05
MKL1	0.00292042	1.21749
MKLN1	1.97856e-05	1.15185
MKNK1	0.0155147	1.22149
MKX	1.01527	0.000805826
MLANA	0.00215736	1.04993
MLEC	0.00194513	1.30429
MLF1	1.00774	5.30084e-05
MLF2	1.67219e-08	1.00033
MLH3	0.000389439	1.07188
MLKL	0.0377231	1.12825
MMAA	0.0171494	1.07821
MMAB	0.000845403	1.02028
MMACHC	0.0145292	1.2087
MME	1.05869	8.85349e-05
MMGT1	1.11325	0.00399009
MMP10	0.00361734	1.33698
MMP12	1.21981	0.00575518
MMP13	1.12952	0.000283459
MMP14	1.08108	1.38136e-06
MMP16	1.00159	6.84993e-10
MMP20	1.09102	0.000868708
MNDA	1.05522	0.00237806
MON1A	0.0381829	1.42449
MON2	1.05669	0.0444369
MORC2	0.0381873	1.0442
MOSPD1	1.20238	0.00146024
MOXD1	0.000134478	1.48972
MPEG1	0.00330308	1.13954
MPND	0.0296186	1.06158
MPP5	1.14452	0.0070482
MPP6	1.0152	2.49194e-07
MPP7	1.01004	1.53548e-05
MPV17L2	0.000274733	1.21271
MPZL1	1.07433	0.0132382
MRAP	0.030667	1.17134
MRC1	0.0356607	1.07584
MRPL13	1.07785	0.000863414
MRPL15	1.0429	0.0107
MRPL18	1.04884	0.00432529
MRPL22	0.0141877	1.02187
MRPL30	1.17243	0.0403534
MRPL4	0.0412153	1.28851
MRPL47	1.03709e-05	1.01698
MRPL49	0.0388754	1.05499
MRPS23	1.05059	0.0373739
MRPS27	0.00156709	1.22739
MRPS34	0.0380275	1.05823
MRTO4	0.00315653	1.17263
MS4A15	1.11366	0.0156228
MSH6	1.0289	0.0088901
MSL2	1.01897	0.00174425
MSRB3	1.08378	0.00521936
MST1R	0.00678279	1.06968
MT1X	0.0336558	1.45864
MT3	0.017115	1.10919
MTA1	0.00409374	1.04125
MTA2	0.0294351	1.13316
MTCH1	0.0211628	1.12148
MTCH2	0.0268207	1.25721
MTFR1	1.0189	0.000427317
MTHFD2	1.02298	0.00246812
MTHFSD	0.000854635	1.04254
MTIF3	0.0272766	1.03305
MTM1	1.00312	9.13497e-08
MTMR10	0.0449228	1.09217
MTMR14	1.06616	0.0196104
MTMR6	1.04406	0.00051158
MTPN	1.00573	2.82237e-05
MTSS1	1.05199	0.0432304
MTTP	3.43829e-06	1.49402
MTX2	1.10287	0.00489195
MTX3	0.00469456	1.07798
MUC1	0.00639459	1.21364
MUC17	0.0272404	1.05271
MUM1L1	1.32446	4.24381e-05
MUS81	0.0375316	1.07424
MUTYH	0.0120842	1.24906
MXRA7	0.0168138	1.0809
MYB	0.00252339	1.07523
MYBBP1A	0.0415195	1.29552
MYBPC1	1.10736	0.0240575
MYC	0.00306512	1.04905
MYCBP	1.04449	0.0128877
MYCBP2	0.0020053	1.10912
MYCN	1.05706	4.63022e-05
MYH1	1.18271	1.60967e-13
MYH14	0.0363007	1.34742
MYH2	1.41	1.13285e-05
MYH4	1.10128	9.97551e-07
MYH7	0.000256145	1.06009
MYL1	1.06055	2.4349e-12
MYL2	0.00528977	1.48669
MYL3	8.94944e-05	1.00593
MYL6	1.06163e-06	1.00153
MYLK	1.47134	0.0097096
MYLPF	1.25029	1.79936e-10
MYO16	0.0474826	1.41578
MYO18A	0.00816781	1.07752
MYO9B	6.19482e-07	1.05205
MYOT	1.01411	7.10599e-08
MYPN	0.000252831	1.07218
NAB1	1.04154	0.0144968
NAB2	0.00238868	1.03995
NADSYN1	0.0171229	1.10213
NAF1	1.11682	0.00394302
NAGA	3.38068e-07	1.23827
NAGK	0.0326599	1.05117
NAGLU	0.0124148	1.10839
NALCN	1.35396	0.0401931
NAP1L1	1.03682	0.0108142
NAV2	0.020805	1.14868
NBEAL1	1.02932	2.35679e-08
NCAM2	1.06167	0.00725798
NCAPG	1.26469	0.0418767
NCAPG2	1.03753	0.000593269
NCDN	4.77247e-05	1.09045
NCF4	1.15125	0.00181123
NCK2	0.000980843	1.01282
NCKAP5	0.00455089	1.33688
NCL	1.00473	5.55861e-06
NCOR1	1.13019	0.0163548
NCSTN	0.0144395	1.05132
NDC80	1.08587	0.0206518
NDFIP1	1.04341	0.0288226
NDRG1	0.000484725	1.01629
NDUFA4L2	5.29874e-17	1.00339
NDUFAB1	0.0318364	1.11812
NDUFAF1	0.00165055	1.01842
NDUFB6	1.11463	0.00620012
NDUFS5	3.38425e-05	1.06054
NDUFV3	0.0184557	1.03327
NEB	1.11132	3.68261e-07
NEDD4	1.02729	4.90839e-05
NEDD9	1.04616	0.000307004
NEIL1	0.00927801	1.02631
NEK2	1.04514	0.0397409
NEK7	1.0471	0.00151225
NET1	1.40714	1.26361e-06
NEU2	0.033264	1.14291
NEURL2	0.00804799	1.04738
NEURL4	0.0248217	1.09904
NFATC3	1.0058	2.92863e-05
NFIA	1.05478	0.0167893
NFIB	1.00923	1.99612e-07
NFIC	0.0232109	1.1885
NFIX	0.00691782	1.10277
NFKBID	0.00268196	1.01547
NFYA	0.00264958	1.18245
NFYC	0.0290391	1.02939
NHLRC2	1.07334	0.000163933
NID1	1.12369	0.000291052
NIN	1.07739	0.0123955
NINL	1.00459	3.70157e-07
NIPA1	1.02014	0.000809176
NIPBL	1.08293	0.0406071
NISCH	1.86772e-07	1.00053
NKAPL	1.22009	0.00251134
NKPD1	1.05184	0.0230058
NKTR	1.3439	6.66684e-06
NKX6-1	0.00013525	1.02007
NKX6-2	0.0161701	1.03646
NLE1	0.000283636	1.16212
NLK	0.0444723	1.11935
NLRC5	0.000725077	1.21833
NMD3	1.01938	7.71761e-05
NME4	0.00191723	1.0245
NOC2L	0.00352563	1.14206
NOL8	1.07137	0.00207545
NOLC1	0.0481758	1.48285
NOMO3	0.000423538	1.19889
NOP58	1.00346	2.14532e-07
NOTCH4	8.54926e-05	1.01705
NOTUM	7.6956e-09	1.00667
NOV	1.18604	6.87819e-10
NOX4	1.27637	3.14614e-05
NPAT	1.06025	0.0207119
NPEPL1	0.000138807	1.00707
NPEPPS	0.000207022	1.03931
NPL	1.42221	0.0320007
NPM1	1.03611	0.0104285
NPNT	1.45485	0.000194124
NPR1	1.07327	0.0132439
NPR2	5.15931e-11	1.00119
NQO1	0.000424151	1.34543
NR1D2	1.0879	0.0111221
NR1H2	0.00669252	1.04261
NR2C2	1.04783	0.0179725
NR2C2AP	0.0358207	1.22452
NR3C1	1.05625	3.6185e-05
NR4A1	1.31981	2.56767e-05
NR4A2	1.34681	4.2306e-05
NR6A1	1.05588	0.0357008
NRBP2	0.00128315	1.02201
NRIP1	1.05632	0.000123445
NRIP2	7.67623e-07	1.0621
NRK	1.00386	3.74131e-10
NRN1	0.000903369	1.19944
NSA2	1.22397	7.09655e-06
NSDHL	1.21845	0.0192561
NSMAF	1.05243	0.0211202
NT5DC2	0.000157899	1.40906
NTS	1.03341	0.00101406
NUAK2	0.0004863	1.00896
NUCB1	8.29066e-07	1.00246
NUCKS1	1.02076	0.00320633
NUDC	1.10216	0.0371747
NUDCD1	1.04717	0.0153687
NUDCD2	1.05847	0.00725672
NUDT14	9.93944e-06	1.00506
NUDT21	1.36169e-05	1.10735
NUDT4	1.04283	0.00645172
NUDT8	0.0013832	1.05557
NUF2	1.04565	3.84956e-05
NUFIP2	1.0503	5.23811e-07
NUP153	1.02346	0.00204572
NUP160	1.04485	0.00991635
NUP37	1.1386	0.0245254
NUP85	1.02981	0.00434959
NXPH1	1.05397	0.0168288
NXT2	1.06857	6.34984e-11
OC90	1.02925	0.0123518
ODAM	1.04269	0.00128176
ODC1	1.00801	3.29621e-05
OGN	1.26282	5.40816e-08
OGT	0.0374431	1.08865
OLFM1	1.0401	0.00269689
OLFM4	1.01869	1.00938e-05
OLFML3	0.00311431	1.0401
OMD	1.0236	9.45711e-10
OPA1	1.09542	0.000858449
OPLAH	0.000450359	1.10245
OR4E2	1.17094	0.0234491
OR51B4	1.0536	0.0181679
OR51E1	1.13027	0.00468873
ORMDL1	1.26404	0.0106051
OS9	1.05389	0.0462581
OSBPL7	1.06018	0.000870101
OSBPL8	1.01493	9.03637e-08
OSMR	1.07205	0.00756026
OTOG	1.09584e-06	1.02506
OTOS	0.0051007	1.41791
OTUD1	1.14207	0.0108345
OTUD6B	1.13484	0.0177367
OVGP1	0.00124673	1.06727
OVOL2	0.0434859	1.05521
OXCT1	1.0099	3.05797e-06
P2RX5	0.0320294	1.10229
P2RY13	0.00185861	1.01725
P2RY6	3.1653e-08	1.00186
P4HA1	1.02249	0.00280689
PABPC1	0.00687925	1.14773
PABPC4	0.0129879	1.08733
PACRG	0.0146525	1.32955
PADI2	0.00888356	1.30979
PAFAH1B3	0.0377247	1.08834
PAIP1	1.03193	0.000501061
PALM2	0.000450158	1.03731
PAM	1.0564	3.94841e-05
PAN2	0.0016572	1.07706
PAN3	1.23504	1.99414e-07
PAPD4	1.05111	0.00268955
PAPOLA	1.05456	0.0184189
PARP11	0.00030231	1.14799
PARP4	1.06286	0.0394902
PARS2	0.0104411	1.03881
PARVA	0.0239297	1.06195
PBRM1	1.22122	0.0165291
PBX2	0.0375142	1.04528
PBX3	1.06189	0.0138278
PBXIP1	0.00276984	1.04369
PCBP4	0.0336461	1.07029
PCDH1	1.62701e-06	1.2998
PCDH18	1.04226	0.00145915
PCDH7	1.00667	1.23867e-05
PCDHB3	1.00849	3.97471e-05
PCDHB5	1.20202	0.0376354
PCDHB8	1.3161	0.0393839
PCDHGC5	0.000302829	1.05646
PCGF1	3.44979e-08	1.09422
PCGF5	0.00064269	1.01363
PCGF6	1.10792	0.000397764
PCID2	0.0408421	1.04608
PCIF1	0.00941233	1.03838
PCM1	1.00506	1.61824e-06
PCMTD1	1.05751	1.37433e-05
PCMTD2	1.0607	1.16339e-07
PCOLCE2	6.04798e-06	1.29034
PCP4	0.000522585	1.39863
PCP4L1	1.16788	0.00438332
PCSK4	0.0311964	1.05381
PCSK5	1.05426	0.0185066
PCTP	0.0163625	1.13124
PCYT1A	1.01011	0.000187691
PCYT2	0.00639255	1.01966
PDCD10	1.40402	0.00448549
PDCD6IP	1.01849	0.00191046
PDCL	1.06533	0.000984764
PDE11A	1.09874	0.0257339
PDE4A	0.0473565	1.04182
PDE5A	1.01925	4.25493e-07
PDE8B	0.0057432	1.1635
PDGFB	0.0207596	1.03073
PDHB	0.0296426	1.11017
PDIK1L	1.14759	0.00137489
PDK1	0.000149977	1.10622
PDK4	1.02221	1.79029e-08
PDLIM1	1.08023	0.00983664
PDLIM2	1.30411	0.000669838
PDLIM7	0.00142479	1.14064
PDP2	3.28273e-06	1.06735
PDPN	0.00734363	1.19639
PDPR	1.03824	0.00768159
PDRG1	0.00205514	1.09343
PDZD11	0.000463353	1.03781
PDZD8	1.0584	0.00193738
PDZRN4	1.14198	0.000985761
PENK	0.0113778	1.04441
PER3	1.47925e-09	1.04956
PERP	0.0309121	1.27517
PEX1	0.0306275	1.05015
PEX6	0.00331776	1.03974
PFAS	6.97622e-05	1.08593
PFKFB4	0.0214638	1.05168
PFKL	8.8424e-06	1.00473
PFKP	1.0922	0.0174516
PFN1	3.65278e-05	1.29455
PGAM2	1.24453	0.030122
PGAP1	1.01657	0.00103577
PGAP3	0.00825211	1.09438
PGBD5	2.08664e-09	1.01329
PGGT1B	1.12647	5.30222e-11
PGM2L1	1.12622	0.0226722
PGPEP1	0.000520346	1.04622
PHACTR2	1.12427	0.00755355
PHEX	1.22332	0.00066956
PHF12	0.00157353	1.01876
PHF14	1.04892	0.00531778
PHF2	1.07678	0.0263408
PHF20	1.04768	0.0428566
PHF20L1	1.08131	0.010933
PHF6	1.00499	3.64631e-07
PHGDH	1.04276	0.00268164
PHKG2	0.00306247	1.02097
PHLDA2	0.000167579	1.08291
PHLDA3	0.000280367	1.12585
PHLDB2	1.3956	0.021927
PHPT1	3.75913e-09	1.0002
PI4K2B	0.00121985	1.34385
PI4KB	0.0446728	1.04376
PICK1	0.00645461	1.02953
PIGB	0.00082941	1.03617
PIGL	0.00573214	1.01773
PIGO	3.57321e-06	1.01024
PIGT	1.02124	5.394e-08
PIK3C2A	1.00983	0.000327439
PIK3CA	1.06699	0.00441824
PIK3R1	1.45555	0.000208318
PIK3R2	0.00717041	1.20652
PIK3R4	0.00916765	1.02548
PIP4K2C	0.0106182	1.01918
PITRM1	1.01876	0.00162418
PJA1	1.13633	1.25061e-05
PJA2	1.04305	0.0240477
PKD1	0.00134409	1.03532
PKHD1L1	1.01568	0.00088646
PKN2	1.04334	0.00663222
PLA2G10	1.47942	0.0109109
PLA2G12A	0.0068387	1.10349
PLA2G2E	0.0236902	1.06389
PLA2G4A	1.14742	0.0357031
PLA2G4E	0.000259322	1.12675
PLAA	1.02645	0.000969528
PLAGL2	0.00169008	1.03831
PLAT	1.02021	0.00211159
PLAU	1.03732	0.00529339
PLCXD1	0.000351346	1.22056
PLCXD2	1.02194	3.67098e-05
PLD1	1.13927	0.0363101
PLD3	0.00030226	1.0122
PLD4	0.00424169	1.01849
PLEKHA5	1.09834	0.0448955
PLEKHB1	0.010437	1.4456
PLEKHJ1	0.0234333	1.22471
PLK4	1.03405	0.0124821
PLOD1	0.0110777	1.0282
PLOD3	0.0144147	1.10984
PLS3	1.07091	0.0017611
PLSCR4	6.96911e-05	1.02904
PLTP	7.47137e-09	1.00066
PLXDC2	1.19876	0.0288473
PLXNA2	1.03518	0.000783592
PLXNB2	6.70285e-05	1.0068
PLXND1	0.0422417	1.07067
PM20D1	1.01945	0.000377438
PMAIP1	0.00212812	1.47895
PML	0.00671664	1.01938
PNN	1.14342	0.0461609
PNPLA6	0.000248172	1.00889
PNPO	1.23005	0.0358446
PNPT1	1.35547	0.00413133
PNRC2	1.08239	0.0169186
PODXL2	2.09419e-10	1.00093
POF1B	0.00123275	1.4466
POLD4	0.0142201	1.02173
POLE3	1.31933	0.0357265
POLH	1.04855	0.047705
POLM	0.00114829	1.01214
POLR1B	0.00753278	1.11177
POLR3A	0.000895256	1.01112
POLR3K	1.08837	0.0477102
POMT2	0.0468648	1.09809
POP1	0.015617	1.28531
POR	2.81028e-06	1.0386
PORCN	1.16972e-06	1.01302
POSTN	1.11617	0.00910147
POU3F3	0.000838103	1.0349
PPAN	0.00140723	1.12899
PPARG	0.000537684	1.01085
PPAT	1.04863	0.013952
PPBP	1.01787	4.45208e-11
PPCDC	0.0010205	1.19595
PPCS	0.0338088	1.07271
PPDPF	0.048876	1.0511
PPIE	0.0257167	1.24377
PPIF	0.000101768	1.16645
PPIG	1.0178	3.29984e-05
PPM1E	1.36221	6.60784e-05
PPM1G	5.39912e-12	1.02415
PPM1J	0.00781797	1.12321
PPME1	6.9522e-05	1.00694
PPP1CB	1.01815	3.19485e-08
PPP1R10	0.00887953	1.18497
PPP1R11	2.24484e-06	1.00714
PPP1R14A	1.43663e-09	1.23722
PPP1R15A	0.032415	1.24091
PPP1R15B	1.06451	0.0395661
PPP1R1B	0.00858159	1.18895
PPP1R1C	1.03504	0.0189531
PPP1R2	1.04986	0.0128878
PPP1R3A	1.01227	0.000592948
PPP1R3B	9.41365e-11	1.01105
PPP1R3E	2.0873e-10	1.00808
PPP1R9A	0.000989779	1.0332
PPP2R2A	1.01609	0.00136506
PPP3CB	1.03568	0.0137843
PPP5C	0.0285196	1.0899
PPWD1	1.01159	1.84109e-05
PQLC3	1.0419	0.00859085
PRAF2	0.00135284	1.14816
PRAMEF1	1.06212	0.0460268
PRDM16	0.0494868	1.10638
PRDM2	0.0140462	1.26364
PRDX4	1.02416	3.95177e-11
PRELID1	0.0431523	1.04053
PRELP	2.62706e-07	1.11592
PREX2	1.01051	6.26026e-08
PRIM2	1.04384	0.000726037
PRKAA1	1.02464	0.00126115
PRKAB2	0.0440571	1.13938
PRKAR2B	1.26881	0.000172794
PRKCD	0.0389856	1.04695
PRKCZ	0.00087137	1.0406
PRKG1	1.01119	8.30506e-05
PRKG2	0.0155466	1.02766
PRKX	0.0205136	1.03023
PRMT2	0.0172442	1.02194
PRMT5	3.10037e-05	1.01643
PRMT8	1.13893	0.0192711
PROCA1	0.00183199	1.01139
PROM1	1.4726	0.000831234
PROS1	1.08681	0.0340749
PRPF3	0.00442417	1.07233
PRPF40A	1.01241	1.68823e-08
PRPF40B	3.54522e-05	1.00319
PRR11	1.00977	0.000333033
PRR12	0.00694879	1.05816
PRR16	1.02478	0.00210964
PRR5	1.94592e-05	1.36221
PRRG1	1.07724	0.0463309
PRRX1	1.02304	0.000231039
PRSS12	1.21725	0.0204201
PRSS23	1.01863	4.22512e-11
PRSS35	1.37719	0.0327192
PRTN3	0.00369627	1.02841
PRUNE2	1.03903	0.000186786
PSAP	0.00325465	1.0939
PSAT1	1.03497	0.00433476
PSD2	0.0163689	1.05846
PSIP1	1.01773	0.00023741
[truncated: 1,269 more rows]

## Sheet: Group2
GeneName	Down_PFP	Up_PFP
ABCA9	0.0205283	1.00361
ABLIM3	0.0155519	1.00392
ACAN	0.000408364	1.00095
ACTA1	0.00189809	1.00126
ACTA2	0.0452624	1.01403
ACTC1	0.00497204	1.00538
ACTN2	0.00199377	1.00133
ADAMTS14	0.0174271	1.00822
ADORA1	0.0327971	1.00764
AFAP1L2	0.03551	1.0079
ALPK3	0.00331898	1.00114
ALX3	1.00043	0.0399502
ANGPTL1	0.0295393	1.00683
ANKS1B	0.0306245	1.01202
ANO5	0.0111715	1.00677
APOB	0.0378289	1.00885
APOBEC2	0.00335441	1.00183
ARSI	0.00115274	1.00051
ASB2	0.0174178	1.00373
ATP1A2	0.000508967	1.00915
ATP2A1	0.0469924	1.01363
B3GNT9	0.0498924	1.00664
CACNA2D2	0.0399601	1.0207
CACNG1	0.0297193	1.00399
CASQ2	0.0255556	1.00714
CAV3	0.00445796	1.00202
CHAD	0.0296348	1.00884
CHI3L1	0.000788894	1.00139
CHODL	0.0247277	1.0332
CHRNG	0.0174804	1.00512
CKM	0.0419805	1.01013
CMTM5	0.00139229	1.0012
COCH	0.00937946	1.00297
COL11A1	0.0197107	1.00878
COL11A2	0.000173146	1.00032
COL2A1	0.000283225	1.00259
COL8A1	0.000701017	1.00481
COL8A2	0.0343777	1.04036
COL9A2	0.000214678	1.00367
COL9A3	2.2537e-05	1.00044
COMP	0.00332637	1.01369
CPXM2	0.032847	1.00828
CSPG4	0.00614734	1.00209
CSPG5	0.018238	1.00594
CSRP3	0.00326727	1.00101
CTHRC1	0.000519584	1.0043
CXCL10	1.04136	0.0434119
CYTL1	0.000105824	1.00006
DAB1	0.0165069	1.04038
DBX2	0.0266153	1.03922
DCN	0.0268079	1.01214
DHRS3	0.0329646	1.02879
DMBX1	1.01168	0.0411578
DNAH11	0.0365252	1.00544
DPT	0.0154802	1.01037
ENPP2	0.00973783	1.02604
EOMES	0.00111002	1.02942
EPYC	0.0375972	1.02859
FAM155A	0.0326484	1.005
FBXO40	1.00025	0.0435984
FGF12	0.00198321	1.00152
FGFR3	0.0419231	1.01431
FOXC1	0.0205684	1.02514
FST	0.0390945	1.00601
FZD9	0.000424497	1.00841
GAL3ST1	0.00187398	1.01137
GBX2	1.00067	0.0429914
GDF5	0.0206144	1.00418
GPX6	1.05008	0.00539161
HFE2	0.0174558	1.00405
HSPB2	0.00750779	1.00348
HSPB3	0.0247169	1.00525
ICAM4	1.0025	0.0460204
IFIT3	0.0110825	1.00449
IGFBP7	0.0467964	1.01496
IHH	0.00829651	1.00796
IL17B	0.0151015	1.00291
IL1RN	0.00014846	1.00082
ISLR2	0.0267352	1.03652
ITGB6	0.0308225	1.01449
JDP2	0.036365	1.00745
KCNK13	0.00345936	1.00582
KCNS1	0.0120113	1.0055
KDELR3	0.0111453	1.00272
KERA	0.0202221	1.00519
KIAA1755	0.011794	1.01019
KLHL31	0.0270935	1.00342
LGI4	0.0467956	1.01239
LMOD3	0.0166615	1.00607
LOXL3	0.0405038	1.00563
LYPD1	0.0379194	1.03952
MAMLD1	0.00934664	1.00569
MATN1	0.000189306	1.00158
MATN4	1.97142e-05	1
MCF2	0.00191182	1.00221
MED20	1.00256	0.0405399
MEF2C	0.0151758	1.00323
MGP	0.0178813	1.02741
MIA	0.000510053	1.00215
MKX	0.0429562	1.00475
MPZ	0.047758	1.01172
MUSK	0.0112908	1.0062
MYBPH	0.000870369	1.00057
MYH3	0.0178144	1.0038
MYH6	0.0344616	1.00575
MYH7	0.0176238	1.03966
MYH7B	0.0391634	1.01454
MYH8	0.0173756	1.02907
MYL1	0.00219879	1.00278
MYL4	0.00731299	1.00354
MYLPF	0.00616846	1.00253
MYOT	0.0143806	1.00266
MYOZ2	0.00576298	1.00177
MYPN	0.0344654	1.00783
NOG	0.0037061	1.00487
NR2E3	0.0376889	1.01306
NR4A3	0.0157479	1.00335
NTRK2	0.0281673	1.00386
OBSCN	0.00198495	1.00088
PALM2	0.0344542	1.01927
PANX3	0.0143568	1.0257
PAPSS2	0.000518231	1.00107
PAX9	0.0061579	1.00285
PDE1C	0.0342855	1.00834
PDE8B	0.0479255	1.01563
PHKG1	0.0367391	1.02555
PKHD1	0.0414468	1.0105
PLAGL1	0.0422925	1.00696
PLEKHA4	0.0301988	1.00411
PMP22	0.00195924	1.00069
PRELP	0.000352225	1.00063
PRSS35	0.0392352	1.00689
PTPRN	0.0469652	1.02656
RAB32	0.0401582	1.01143
RBPJL	4.72855e-05	1.00025
RGS11	0.0224118	1.00304
RHOJ	0.011924	1.00494
RLBP1	0.00662776	1.00752
ROPN1L	1.00168	0.036983
RPRM	0.0469838	1.01191
RUNX2	0.0373157	1.03213
RUNX3	0.00194167	1.0019
RXRG	0.0281716	1.00614
S100B	0.0478205	1.00945
SCRG1	0.00154199	1.00228
SCUBE2	0.0111243	1.00196
SEMA3D	0.0142034	1.02584
SEMA6A	0.0165117	1.00506
SFMBT2	0.0200935	1.0067
SFRP2	0.0110633	1.01466
SLC9A2	0.0120684	1.00456
SLPI	0.000249505	1.00038
SMYD1	0.00735959	1.00424
SNED1	0.00622592	1.0031
SORBS2	0.0166843	1.00708
SORCS3	0.0305896	1.01397
SOX10	0.00725981	1.00872
SOX5	0.0363215	1.03919
SOX6	0.00182179	1.01
SP7	0.0268549	1.00651
SRPK3	0.00215962	1.00329
STARD13	0.0420482	1.00802
SUSD5	0.000156808	1.00013
SYNPO2L	0.0342019	1.00853
SYT4	1	0.00399198
SYTL2	0.0163721	1.00809
TCEAL7	0.000527833	1.00019
TDO2	1.00031	0.0110356
TECTA	0.0111059	1.00645
TGFA	0.00189439	1.00164
TGFBI	0.0433717	1.00721
TIAM2	0.0421111	1.00626
TMEM189-UBE2V1	0.0120906	1.02181
TNC	0.00186129	1.00171
TNMD	0.0175823	1.02454
TNNC1	0.0164676	1.01916
TNNC2	0.00632576	1.00468
TNNI1	0.0106517	1.01414
TNNT2	0.00129093	1.00145
TNNT3	0.0197855	1.00632
TRDN	0.0393473	1.00758
TRIM54	0.0213745	1.00316
TRIM55	0.016672	1.00733
TRPV4	0.0197573	1.00988
TTN	0.00647121	1.0024
VCAN	0.0379022	1.00964
WNT8A	1.00092	0.0403565
WWP2	0.00185453	1.00909
ZFP42	1.00645	0.0482652
ZNF804A	1.00006	0.00428383
ARPP21	0.0276002	1.0347
COLGALT2	0.00192323	1.00076
KLHL41	0.00961323	1.00443
NKAIN2	0.0419391	1.03482
SBSPON	0.0205959	1.00462
SERTM1	0.0496338	1.01251
SYNDIG1	0.0150733	1.00247
ZNF853	0.018327	1.00437
CHADL	0.0204697	1.01112
COL28A1	0.0479067	1.00658
MYLK4	0.032738	1.03463
VSTM2B	0.0203327	1.00531
KLHL40	0.0100512	1.00234
NCMAP	0.0443902	1.02799
SHISA6	0.020544	1.00928
TMEM178B	0.0446595	1.03981

## Sheet: Group3
GeneName	Down_PFP	Up_PFP
AADAC	1.00626	0.0411769
AARS	1.13668	0.0266861
ACRBP	1.00351	0.0201871
ACSL5	0.0321512	1.01335
ADAM12	9.54848e-05	1.00037
ADAMTS1	0.0378282	1.02749
ADAMTS6	0.0338028	1.00881
ADK	0.0240906	1.00918
AHNAK	0.027627	1.00816
AIG1	0.0189926	1.00597
AK5	0.0442969	1.01165
ALDH1L2	0.975111	0.0107537
ALG5	1.00345	0.0225977
AMIGO2	0.00795124	1.00357
AMN1	0.0131812	1.00431
ANKRD1	0.00922924	1.00907
ANP32A	0.0286548	1.00832
ANP32D	0.0159457	1.00741
ANP32E	0.0369641	1.00977
ANPEP	0.00801769	1.00373
ANTXR2	0.015303	1.0049
AOC2	1.0017	0.00356119
APOL6	1.00425	0.0197752
ARHGAP18	0.00165759	1.00159
ARHGAP29	0.00640881	1.00346
ARHGDIB	0.0235921	1.00789
ARHGEF2	1.0087	0.0257276
ARL15	0.0295482	1.02318
ARNT2	0.0291508	1.00768
ASNS	1.05694	0.00368568
ATF3	1.01065	0.033074
ATF4	1.00234	0.0152173
ATP6V0A2	1.02138	0.04257
ATP8B1	0.00120889	1.00165
ATXN1	0.0131319	1.00683
BEST1	1.12182	0.000369804
BIVM	1.00228	0.00952578
BMP5	0.036788	1.01117
BMPER	0.00350593	1.00234
BNC2	0.0162488	1.00554
BTG2	1.01692	0.0202372
C17orf75	1.00149	0.00467616
C19orf48	1.0096	0.0421168
CADM2	0.0143631	1.00667
CAV2	0.0315998	1.00961
CBLN2	0.0389144	1.0095
CCBE1	0.000240423	1.00058
CCND1	0.0069059	1.00886
CD180	6.78607e-08	1
CD24	0.000415193	1.00074
CDCP1	0.0105292	1.00854
CDH12	0.0147847	1.03715
CDH18	0.00145441	1.00191
CDKAL1	0.0307723	1.07613
CDT1	1.01344	0.0439345
CEBPB	1.00032	0.000349062
CEBPG	1.01007	0.0100909
CENPE	0.0187456	1.01208
CEP120	1.0034	0.0222353
CGRRF1	1.00403	0.0264434
CHAC1	1.00011	0.000126651
CLDN15	1.00393	0.0305561
CLDN6	1.00255	0.0132662
COL11A1	0.00895717	1.00469
COL1A1	0.00533099	1.00303
COL1A2	0.00353694	1.00207
COL3A1	0.00486761	1.0025
COL5A1	0.0460099	1.01181
COL5A2	0.0133268	1.00463
COL8A1	0.00121334	1.00112
CPA4	0.00347256	1.00245
CRELD1	1.04546	0.0236813
CSGALNACT2	1.01477	0.0257258
CSPG4	0.00811792	1.00325
CTH	1.02444	0.0101367
CXCL2	1.01144	0.0237281
CYLD	1.0025	0.014825
CYP24A1	0.039362	1.01047
DCDC2	3.20748e-06	1.00005
DDIT3	1.00005	3.19448e-05
DDIT4	1.00531	0.0301166
DIAPH2	0.00192066	1.01635
DIO2	0.00118578	1.0163
DMBT1	0.0391074	1.1191
DMD	0.00795247	1.00848
DNAJB9	1.04341	0.0162494
DNAJC3	1.20565	0.0290914
DNER	0.0316883	1.00806
DNMBP	0.00894741	1.0064
DOCK10	0.0355264	1.0102
DOCK11	0.039533	1.02984
DOCK4	0.00310559	1.00261
DOCK5	0.0170027	1.00581
DOCK9	0.0137756	1.00602
DPP4	0.00487965	1.00277
DPYD	0.0210965	1.14355
DST	0.001158	1.00154
DUSP16	1.00504	0.0259931
DYRK4	1.00202	0.00684999
EDN1	0.000529019	1.00085
EEA1	0.0167553	1.00747
EGR1	0.897885	0.0193787
ELFN2	0.0322599	1.00864
ELK3	0.0409862	1.00983
ELOVL6	0.0149695	1.00511
EMP1	0.00512387	1.00309
ENC1	0.0154719	1.00902
EPB41L2	0.0354349	1.00838
EPHA4	0.0241304	1.00897
EPHA5	0.0167445	1.00533
EPHX1	1.00616	0.0453316
ERRFI1	0.0406513	1.03721
ESM1	0.000406201	1.00399
ETV1	0.00914708	1.00447
EXOC4	0.0252022	1.01999
F3	0.0022122	1.01378
FABP3	0.000663738	1.0017
FAM129B	0.0389637	1.01533
FAP	0.00377981	1.00223
FAT3	0.000866175	1.00351
FAU	1.00886	0.0330739
FBN2	0.0376796	1.01742
FERMT1	0.0436005	1.01031
FGF5	0.00316334	1.00538
FILIP1L	0.00385373	1.00298
FMN2	0.0305542	1.00763
FRMD4A	0.0113207	1.00378
FRMD5	0.00483607	1.00271
FRS3	1.00409	0.0316218
GABARAPL1	1.00435	0.0219874
GADD45A	1.01445	0.0462815
GALNT1	0.0376832	1.011
GALNT5	0.0169309	1.00592
GALNT7	0.00867871	1.00341
GATA6	1.0051	0.0436565
GBA2	1.00467	0.0297221
GBE1	0.0157362	1.00651
GDF15	1.00027	7.78716e-05
GDF9	1.00483	0.0410922
GDPD1	1.0052	0.0348872
GFI1	1.0026	0.0133217
GJA1	0.0121373	1.00693
GLS	0.0396043	1.01463
GNGT2	0.0230649	1.00779
GOLPH3L	1.00494	0.0235517
GPC5	0.0407918	1.01074
GPC6	0.0155439	1.00736
GPHN	0.0389338	1.0462
GPR155	1.0079	0.0373739
GPR39	0.00345859	1.00213
GPRC5A	0.0130736	1.01009
GREM1	0.0231504	1.02223
GRID2	0.0333811	1.17274
GRPR	1.87435e-05	1.00027
HAPLN1	0.0180834	1.02409
HAS2	0.0155424	1.00757
HBE1	1.00207	0.00953731
HDDC3	1.00186	0.00595277
HERC4	0.0375464	1.00993
HERPUD1	1.12769	0.00801561
HIST1H2AJ	1.02274	0.0144023
HIST1H2AM	1.00266	0.00663891
HIST1H3C	1.00101	0.00192257
HIST2H2AB	1.00074	0.00249633
HSD17B6	1.00292	0.00410391
HSDL2	0.0494096	1.01133
HSPG2	0.0285592	1.00811
HYOU1	1.12517	0.028376
IDI2	1.00711	0.049969
IFIT1	0.044173	1.04061
IGFBP4	0.0334923	1.01308
IL1A	1.00058	0.00128119
IL1RAPL1	0.04512	1.01143
IL20RB	1.08704	0.0150093
IL32	1.00865	0.0385975
IL6	1.0061	0.00699371
IL7R	0.000907091	1.00517
ING4	1.00366	0.025887
INHBE	1.04741	0.00021309
INPP4B	0.00580847	1.0057
IRS1	0.0230989	1.00859
ITGA4	0.0149467	1.00474
ITGA6	0.0148476	1.00506
ITGBL1	0.02952	1.01052
ITPR2	0.021429	1.01409
KAAG1	0.00402243	1.00661
KCND1	1.00276	0.0132463
KCNH1	0.000839215	1.00133
KCNMA1	0.00486291	1.0072
KCNQ5	0.0113257	1.01213
KCTD13	1.00414	0.026022
KCTD15	1.00335	0.0222215
KCTD6	1.00388	0.0102196
KIF18A	0.0367379	1.01084
KIRREL3	0.0148414	1.00479
KIT	0.00321696	1.00197
KLF12	0.0277574	1.01058
KLF13	1.00557	0.0408553
KLHL4	0.0352298	1.00913
KLHL5	1.01666	0.0284183
KPRP	6.57228e-07	1.00011
KRCC1	1.01239	0.0235523
KRT80	0.0212521	1.00704
LAMA4	0.0101398	1.00426
LAMB1	0.0168939	1.00576
LARP6	1.00594	0.0261667
LCE1B	1.00377	0.0076462
LGR5	0.000187894	1.00053
LIMCH1	0.0223129	1.00688
LMO3	0.00239715	1.00181
LMO4	1.01817	0.030401
LMO7	0.0149994	1.00773
LOX	0.016363	1.00618
LOXL2	0.0397406	1.00934
LPAR1	0.0236221	1.00677
LRBA	0.0181761	1.121
LRRC39	1.01619	0.0133509
LRRC66	1.00127	0.00345441
LRRC7	0.0162949	1.01383
LUZP2	0.0131683	1.00699
LY6K	0.0408798	1.01399
MAML2	0.0390849	1.01175
MARCH4	0.016416	1.00645
MDM4	1.00695	0.0379672
MEGF10	0.0238013	1.01015
MEST	0.0158017	1.02597
MGAM	0.00178525	1.00149
MID1	0.0255978	1.00731
MKNK2	1.00737	0.0356325
MMP1	0.0285806	1.01192
MMP2	1.34011e-05	1.00016
MMP3	0.014095	1.00485
MPP4	0.000137562	1.00042
MPP7	0.0406021	1.01041
MT1E	1.00112	0.00358343
MT1F	1.00106	0.00320641
MT1G	1.00159	0.00425835
MT1X	1.00488	0.0176297
MTHFD2	1.04616	0.0259295
MYEOV	4.94502e-05	1.00064
MYLIP	1.00817	0.0295955
MYO1E	0.0390272	1.00999
MYPN	0.00120686	1.00335
NCKAP5	0.00438483	1.00229
NEGR1	0.0275329	1.01281
NEK3	1.00037	0.000874185
NEK4	1.00456	0.028617
NEK6	0.021306	1.00672
NEXN	0.0125802	1.0041
NFKB2	1.00096	0.0011101
NFKBIA	1.00122	0.00105553
NR2F2	0.0306086	1.00923
NR3C2	0.0392171	1.01063
NR4A2	1.12176	0.029392
NR4A3	1.00361	0.00681984
NRG1	0.0106195	1.00383
NRK	0.00816008	1.00319
NRP1	0.000969552	1.00117
NRXN3	0.000772309	1.00293
NT5E	0.00998327	1.00501
NUPR1	1.00716	0.00244473
OLAH	1.00722	0.0360522
OLFM3	0.0449297	1.01079
OLR1	1.00727	0.0406227
OR5AK2	0.0481638	1.01122
OSMR	0.0403725	1.01372
OXTR	0.0367165	1.00988
P4HA1	0.045436	1.01111
PARP6	1.00536	0.0452103
PCCA	0.044768	1.0348
PCDH15	0.000565697	1.00218
PCDH18	0.0489632	1.01341
PCK2	1.16936	0.0227429
PDE1C	0.0223982	1.00875
PDGFC	0.0131354	1.00565
PGBD1	1.0008	0.000430897
PHGDH	1.03519	0.0100818
PLA2G4C	1.00653	0.0490624
PLAC8L1	1.00069	0.0020661
PLAT	0.0090901	1.00405
PLCB1	0.0101814	1.00453
PLCB4	0.00709367	1.00709
PLK2	0.0303579	1.01239
POLR3C	1.00542	0.0444574
POLR3G	0.0480622	1.01571
POSTN	1.08757e-05	1.00021
PPFIBP1	0.0158476	1.00522
PPP1R15A	1.00133	0.00492954
PPP3CA	0.0409958	1.01303
PPP4R1L	1.00891	0.046321
PRDM1	0.00647714	1.00613
PRKCA	0.00545343	1.00362
PRKCQ	1.00181	0.00460465
PRPSAP1	1.00308	0.0200699
PRSS23	0.00120825	1.00128
PRUNE2	0.0152312	1.03912
PSAT1	1.13931	0.0235975
PSD3	0.0253108	1.0094
PTPRG	0.0152795	1.02043
PTPRK	0.00860242	1.00966
PYGM	1.007	0.0407048
RAB30	0.0128362	1.00442
RAD1	1.0043	0.0304467
RBMS3	1.63827e-05	1.00106
RELB	1.00451	0.016824
RGMB	0.00648408	1.00367
RGS4	6.6319e-05	1.0008
RIMS2	0.00944245	1.00389
RNF125	1.00398	0.0237997
RORB	0.00455801	1.00282
RPS27	1.00244	0.0125462
RUNX1T1	0.0287813	1.00891
RXFP1	1.01312	0.0260644
SAMD12	0.0275818	1.01613
SCFD2	0.0445281	1.01313
SCG2	0.00930533	1.00394
SCLT1	0.0391824	1.01203
SDF2L1	1.08195	0.0198154
SDR42E1	1.00048	0.00088397
SEMA3A	1.66573e-05	1.00032
SEMA3C	0.000930937	1.00096
SEMA3D	0.0251561	1.02927
SEMA3E	0.00018314	1.00048
SEMA7A	0.00433573	1.00421
SERPINB2	0.00255828	1.00287
SERPINB7	0.0252714	1.00715
SERPINE1	0.0141401	1.01442
SESN2	1.00042	0.000855192
SFXN3	0.0177052	1.00586
SH2B1	1.00637	0.0384231
SH2D1B	0.012044	1.00634
SHC3	0.0101192	1.00415
SLC10A5	1.00016	0.000112612
SLC16A14	1.00064	0.00129166
SLC16A2	0.0389436	1.00972
SLC1A4	1.137	0.041195
SLC20A2	0.0223671	1.0246
SLC39A10	0.00118373	1.00175
SLC3A2	1.00154	0.000911901
SLC4A4	0.00490902	1.00239
SLC6A9	1.14551	0.00198181
SLC7A11	1.11479	0.00361263
SLC8A1	0.000737209	1.00202
SLFN5	1.07685	0.0365175
SNORD116-2	1.05064	0.0229226
SNORD4B	1.01197	0.00546981
SPINK6	0.016639	1.02086
SPOCK1	0.0047611	1.00255
ST8SIA4	0.0335219	1.0087
STARD13	0.015624	1.00608
STC1	0.000107948	1.0009
STK39	0.0457456	1.01149
STS	0.0285715	1.00725
SUPT3H	0.0285515	1.04939
SYT16	0.0225035	1.008
SYTL2	0.000819975	1.00143
SYVN1	1.00997	0.0225741
TBC1D8B	0.0274843	1.00827
TCF4	0.0168376	1.00549
TDGF1	1.02253	0.044475
TGFB2	0.0101814	1.02128
TGM2	0.0149048	1.00495
THBS1	0.0322869	1.00956
THG1L	1.00117	0.00362847
THSD4	0.0360028	1.01095
TLL1	0.000833719	1.00101
TMEFF2	0.00189084	1.00186
TMEM117	0.00349008	1.00527
TMEM136	1.00547	0.0420193
TMEM154	0.0159762	1.0056
TMEM158	0.031643	1.00929
TMEM50B	1.04062	0.012923
TMEM54	1.00356	0.0237704
TNFRSF10B	1.00143	0.00443858
TNFRSF9	1	2.32211e-06
TNIK	0.0345345	1.02514
TRAF6	1.00732	0.0475816
TRHDE	0.00118808	1.00122
TRIB3	1.01107	0.00481344
TTC17	1.03504	0.0357124
U2AF1L4	1.006	0.0386274
UACA	0.00898961	1.00437
UBL3	0.0417751	1.01127
UGCG	0.0246998	1.0109
ULBP1	1.00271	0.00361334
UTRN	0.0169053	1.05974
VAMP1	1.01797	0.0433953
VCAN	0.0144141	1.00458
VEGFA	1.01487	0.0359993
VEGFC	0.035681	1.03308
WARS	1.0358	0.00429888
WHAMM	1.00859	0.0442497
WIPI1	1.14786	0.027082
ZBTB39	1.00441	0.0205205
ZFAND2A	1.00382	0.0227447
ZNF114	0.0293821	1.01468
ZNF142	1.00563	0.0199055
ZNF143	0.0254578	1.00945
ZNF22	1.00774	0.0452658
ZNF311	1.00329	0.022568
ZNF398	1.00419	0.0262593
ZNF445	1.00478	0.0251773
ZNF619	1.00021	0.000144454
ZNF641	1.00568	0.0493168
ZNF70	1.00319	0.0199821
ZNF708	0.00745352	1.00314
ZNF805	1.00785	0.0461534
ZRANB3	0.0399295	1.18265
ZSCAN16	1.00297	0.0152702
ZSCAN21	1.00239	0.0165061
ADGRG6	0.0149876	1.00629
ADPRM	1.00472	0.0366406
AHNAK2	0.0155261	1.00543
BHLHE40	0.0480876	1.17254
CAMKMT	0.0317262	1.00795
CAVIN2	0.000301475	1.00138
CCRL2	0.0375797	1.01426
CLMP	0.0321453	1.00822
CPED1	8.00159e-05	1.00069
CREBRF	1.00197	0.00806981
CXCL8	1.0188	0.00807025
EPB41L4A-AS1	1.00282	0.0180165
EPG5	0.0439287	1.01186
ERBIN	0.0428603	1.01004
FAM172A	0.0184175	1.01978
FAM210A	0.0497459	1.01726
IDI2-AS1	1.00324	0.0224018
IFT46	1.00165	0.00557771
KHDC4	1.01023	0.0442241
KIAA1549L	0.0211481	1.00656
LINC00312	1.00849	0.0336543
LINC00324	1.00303	0.010159
LINC01128	1.00706	0.0133905
MB21D2	0.0153319	1.01025
MTND2P28	1.0009	0.00128482
MYOF	0.016778	1.00843
MYRFL	1.01582	0.0297659
NABP1	0.0312102	1.00784
PIEZO2	0.0232631	1.02455
PLPP5	1.01218	0.0454694
RAD51B	0.0322112	1.03805
ROMO1	1.00462	0.0282994
SGK1	0.0160474	1.07631
SLCO1B7	0.0104651	1.00624
SPX	1.04499	0.00073403
TANC2	0.0379312	1.01394
TENM2	6.90854e-05	1.0033
TMEM208	1.00313	0.0164425
TMEM267	1.01271	0.0350497
TMEM268	1.01101	0.0311326
TMEM52B	1.00085	0.000943166
UCA1	0.0129767	1.02059
ZBED9	1.00515	0.0395523
ZSCAN26	1.00138	0.00359083
EXOC6B	0.0411564	1.06864
RNU4-2	0.00126694	1.00266
SCARNA7	1.00552	0.0420139
SNORA22	1.01123	0.0101986
SNORA38B	0.0139059	1.00752
SNORD113-4	1.02247	0.0236254
SNORD116-27	1.01592	0.0219998
SNORD117	1.05281	0.0282569
SNORD37	1.00499	0.0235904
ZNF716	1.00526	0.0359538
C15orf61	1.00621	0.0421939
C1GALT1C1L	1.00218	0.00909824
ERO1B	1.00175	0.000861926
GASAL1	0.0230079	1.01834
HSP90AA6P	0.0463191	1.01036
MIR31HG	0.0174721	1.02716
MT1P3	1.00212	0.00924579
OR52K3P	0.0406852	1.01068
SELENOS	1.00287	0.0158938
SGF29	1.00446	0.0291681
SNORA3B	1.00669	0.00420691
SNORD116-6	1.16074	0.0281862
SNORD13P1	1.02838	0.00350978
SPART-AS1	1.00372	0.0221438
TENM1	0.0155292	1.02165
TRGV5	1.00223	0.0132916
UQCC3	1.00053	0.00109981
ZKSCAN8	1.00578	0.0223429
ZNF852	1.00191	0.00679895
ZNRD1ASP	1.0164	0.0303793

## Sheet: Group4
GeneName	Down_PFP	Up_PFP
AATK	3.60113e-06	1.00209
ABCB4	1.01299	0.00411976
ABCB9	0.044006	1.0269
ABCD4	0.0122465	1.0124
ABCG1	1.00867	0.000102814
ABHD14B	0.00558166	1.00751
ABHD2	1.02128	0.0129348
ACAD10	0.0336919	1.05853
ACAP3	0.0475662	1.02453
ACBD4	0.000711049	1.00317
ACP1	1.03765	0.0279114
ACRBP	0.0217369	1.02021
ACSBG1	1.00171	1.46214e-07
ACSL3	1.10075	0.0379028
ACSL4	1.13582	0.0429869
ACSS1	4.48245e-05	1.00171
ACTR6	1.0359	0.042094
ACY3	0.0224443	1.02139
ACYP2	1.01377	0.00188337
ADAMTS18	8.1089e-09	1.00025
ADAMTSL2	6.95958e-10	1
ADCY9	0.000708414	1.00266
ADO	1.01507	0.0112913
ADORA1	0.00138091	1.00419
ADSS	1.02359	0.020711
ADSSL1	1.0251	0.0114964
AEBP1	1.03967	0.0173323
AGA	1.11658	0.0171735
AGPAT4	1.02736	0.0133968
AGT	0.00401	1.02789
AIG1	1.01624	0.0129103
AJAP1	1.17637	0.0406916
AKAP8L	0.00479287	1.01989
AKIRIN1	1.03256	0.0365582
AKR1B1	1.00133	2.29058e-06
ALDH1L1	0.0051409	1.0104
ALG14	1.02036	0.0222139
ALPL	0.000238026	1.00617
AMHR2	0.00036132	1.00546
AMOTL2	1.10493	0.0314474
ANAPC5	0.0216342	1.01448
ANGPTL7	0.000467961	1.01227
ANKH	1.00025	5.50659e-08
ANKRD13C	1.03947	0.0377764
ANKRD35	0.00209	1.0054
ANKZF1	0.00771651	1.02289
ANTXR1	1.0561	0.0150435
ANXA1	1.0077	0.000478843
ANXA5	1.0203	0.0216737
AOX1	0.00941173	1.01435
AP3S1	1.0086	0.00228196
APOE	0.000965233	1.04144
AQP1	1.00272	1.95953e-05
ARF4	1.00892	0.00304581
ARFIP1	1.02108	0.018522
ARHGAP24	1.07777	0.00324126
ARHGAP8	0.0102249	1.01786
ARHGEF17	0.0111352	1.00905
ARHGEF19	0.00851952	1.01949
ARHGEF4	0.036242	1.02743
ARID3B	0.00795925	1.0079
ARL1	1.02273	0.0215348
ARL3	1.03116	0.0482544
ARL6	1.03303	0.0425605
ARL8B	1.02464	0.0329397
ARNTL	1.13214	0.00658452
ARVCF	0.000947764	1.01027
ASAH1	1.01461	0.00807786
ASPHD2	0.0429105	1.04078
ATF3	1.18078	0.0177886
ATF6	1.03806	0.0429392
ATG5	1.0088	0.00126291
ATP1A1	1.0222	0.0166373
ATP1A2	0.0223814	1.10058
ATP1B3	1.00732	0.00129699
ATP2A3	0.0367119	1.02054
ATP6AP1	1.04838	0.0402145
ATP6AP2	1.00253	2.31412e-06
ATP6V1E1	1.02299	0.00442117
ATRIP	0.0250616	1.02309
AVIL	0.0118326	1.01878
AVPI1	1.01124	0.00284769
AVPR1A	1.18293	0.037894
AZGP1	0.00121847	1.00809
AZIN1	1.04014	0.0398282
B2M	1.01774	0.0036025
B3GALNT2	1.05097	0.0396032
B3GALT4	0.00828452	1.01539
BAG1	1.01053	0.0052317
BANP	0.0357114	1.02526
BCAM	0.00450496	1.01513
BCAP31	1.02491	0.0484024
BCCIP	1.01021	0.00421644
BCKDHB	0.00265025	1.01021
BDH2	1.01872	0.0129531
BLM	1.0012	1.48031e-08
BMP2	1.00828	7.11747e-05
BMP6	1.01448	0.00619927
BMP7	1.02636	4.76342e-05
BOK	0.00782816	1.01118
BRD3	0.0149852	1.01409
BTBD6	0.0397727	1.01982
BTG3	1.00336	7.69887e-05
C14orf119	1.03873	0.0481019
C14orf2	1.06768	0.0448108
C17orf80	0.0221383	1.02355
C19orf24	0.00211829	1.00444
C1GALT1	1.00751	0.000957818
C1GALT1C1	1.00514	0.000268989
C1orf100	1.00076	1.60807e-07
C1orf52	1.0165	0.0157232
C1QBP	1.03738	0.0344867
C1QTNF4	0.0224522	1.02447
C22orf39	0.0024806	1.00597
C3	0.00739487	1.14022
C3orf58	1.15598	0.00773071
C3orf70	1.12534	0.0474528
C5	9.7194e-05	1.00241
C6orf120	1.02431	0.0403763
C8G	0.0173788	1.05407
C9orf40	1.02069	0.00715791
CA11	0.0206854	1.03701
CA7	0.00698774	1.01234
CA9	0.0245578	1.22135
CACYBP	1.0061	0.00052818
CADM1	1.0257	0.00026678
CALM2	1.00495	0.000565346
CAMKK1	0.0262519	1.02119
CAMKK2	0.0293913	1.01669
CAMP	0.00428706	1.17932
CAMSAP1	0.0103144	1.00982
CAPN2	1.04527	0.0164109
CASD1	1.03718	0.0126901
CASP6	1.01787	0.0109046
CAT	1.01637	0.00507918
CAV2	1.01092	0.0046014
CBX7	0.0163291	1.06102
CC2D1A	0.0246648	1.01578
CC2D1B	0.0254734	1.01357
CCDC106	0.0325004	1.03159
CCDC127	1.03009	0.0429854
CCDC50	1.07381	0.0491206
CCDC62	0.0348339	1.09585
CCDC85B	0.0325461	1.0191
CCDC90B	1.01977	0.0158706
CCHCR1	0.0246854	1.01247
CCIN	0.0142929	1.01897
CCL5	1.03149	1.35384e-05
CCND2	0.0110853	1.0335
CCNG2	1.04021	0.00513385
CCT8	1.0097	0.00197698
CD14	1.00905	0.000227498
CD164	1.02148	0.0357462
CD24	1.015	0.00765287
CD44	1.00196	1.32512e-05
CD63	1.03136	0.0441309
CD83	0.000221735	1.00783
CD9	1.02982	0.0350918
CDA	1.01611	0.00595989
CDCA4	1.02962	0.0471358
CDKN1A	1.10551	0.00873495
CDR2	1.02909	0.0410137
CERCAM	0.00748125	1.02512
CETN2	1.00925	0.00389119
CETN3	1.02762	0.0323943
CFP	0.00169645	1.00361
CGGBP1	1.039	0.0481596
CHAC1	5.97492e-06	1.0019
CHAD	9.51057e-07	1.00044
CHCHD2	1.0228	0.01338
CHCHD4	1.03035	0.0430292
CHD8	0.0258736	1.01845
CHIC2	1.03792	0.0440333
CHN2	1.17632	0.0411014
CHRDL2	6.14827e-11	1.00057
CHST11	1.01306	0.0108059
CHST7	1.01422	0.00119281
CHSY3	1.02003	0.0148745
CILP	1.01015	0.00278521
CILP2	0.0428341	1.03449
CITED1	0.00160454	1.01143
CITED2	0.0362339	1.05449
CLDN3	0.0122875	1.0115
CLINT1	1.01885	0.0186283
CLU	0.0278872	1.09481
CMPK1	1.01846	0.0106029
CNN2	0.000710201	1.00406
CNTFR	0.000259197	1.02749
COBL	1.03779	0.0325977
COL10A1	1.13463	0.000566245
COL16A1	0.0135447	1.0148
COL17A1	1.02049	0.0215229
COL20A1	0.0135423	1.01767
COL27A1	0.0142292	1.01904
COL5A3	0.0334985	1.01461
COL6A2	1.03651	0.0126563
COL8A1	1.01293	9.34131e-07
COL8A2	5.25351e-08	1.00038
COMP	5.89e-06	1.00076
COMT	0.0361464	1.01832
COPS3	1.01722	0.0126957
COQ10B	1.02742	0.0115456
COX5A	1.03396	0.0187868
CPD	1.02365	0.0307215
CPE	1.01221	0.00307078
CRIM1	1.02372	0.0201681
CRIPT	1.02689	0.0361954
CRISPLD1	3.36279e-05	1.01493
CRLF1	1.0019	1.74106e-07
CROCC	0.0293137	1.02578
CRTAC1	1.01273	0.000231288
CRYL1	0.042555	1.08601
CSDC2	0.000971262	1.00738
CSF2RA	0.0420659	1.06174
CSN3	1.00847	9.03872e-05
CST3	0.00483374	1.00674
CSTB	1.02345	0.0256402
CTDSPL	0.0150122	1.01467
CTGF	1.02895	0.0348164
CTH	1.14219	0.0128617
CTNNB1	1.00937	0.00106835
CTSG	0.0364947	0.652643
CTSH	1.00374	4.37866e-05
CTSK	1.04224	0.0286198
CUBN	0.000724847	1.00412
CXCL14	1.01748	0.000256771
CYB561	1.05728	0.0451508
CYCS	1.00521	0.00031524
CYR61	1.00082	2.99638e-07
CYS1	2.19088e-07	1.0012
CYTL1	0.043349	1.07793
DAP	1.02649	0.0382832
DBI	1.01002	0.00105707
DBP	0.000749012	1.02008
DCLK2	0.00385283	1.00476
DCN	1.00209	7.32433e-07
DDAH1	1.00591	0.000721336
DDAH2	0.000184783	1.00642
DDIT4	0.0258655	1.01819
DDIT4L	1.01241	0.00093705
DENND2A	0.032253	1.08275
DGKQ	0.00992966	1.01584
DHRS1	1.03242	0.034474
DHX15	1.02949	0.0387016
DHX32	1.02869	0.00483233
DHX34	0.0174228	1.01098
DIXDC1	1.02557	0.0354483
DKK3	0.000469079	1.00387
DLL1	1.01189	2.89733e-05
DNAJA1	1.0117	0.00542826
DNAJA2	1.0357	0.0337364
DNAJB9	1.01312	0.00732892
DNAJC4	0.0449786	1.0193
DNM1	0.000412678	1.00304
DOK3	0.00262926	1.00815
DOK4	1.00127	2.05152e-06
DOK7	0.00199214	1.03621
DPF3	1.00693	0.00129435
DPY19L4	1.02782	0.0466579
DPYSL3	1.00457	0.000198406
DSTN	1.00566	0.000408637
DUSP1	1.05823	0.0221229
DUSP10	1.05185	0.0175014
DUSP6	1.00393	0.000124659
DUSP7	0.00481728	1.01545
DYNLL1	1.02023	0.0318456
DYRK3	1.00101	1.53463e-07
ECHDC2	6.85607e-07	1.00032
ECHDC3	0.00772876	1.01085
ECM2	0.0076789	1.09442
EDEM3	1.01709	0.0150539
EEF1E1	1.01552	0.000734152
EFNA1	1.13729	0.0265985
EFS	0.00618687	1.00623
EGLN3	1.18313	0.0491005
EGR2	1.10182	0.000229692
EHMT2	0.016356	1.01002
EIF2S1	1.03826	0.0307195
EIF4E3	0.0172536	1.02605
ELK3	1.00476	0.000643883
EMP1	1.00038	2.40529e-08
ENHO	3.44347e-05	1.00482
ENO1	1.02405	0.0143625
ENO3	0.00316964	1.13085
ENPEP	1.16377	0.00753991
ENTPD2	0.00190076	1.01273
EPHA2	1.02161	0.00490353
EPHB3	0.0296908	1.02087
EPS8	1.00886	0.00107732
ERRFI1	1.007	3.07891e-05
ETFA	1.01768	0.0138406
ETNK2	0.046365	1.0248
EVI2A	1.00222	1.11815e-05
EXOSC10	0.0391397	1.02414
EXTL1	0.00437316	1.00764
F11R	1.05865	0.0378304
F13A1	1.11346	0.0061866
F2R	1.04007	0.0025815
F3	1.04493	0.001826
F5	1.10197	0.00828439
FABP7	1.00291	1.97468e-07
FAH	0.0296467	1.01558
FAM102B	1.022	0.0156661
FAM103A1	1.03069	0.0493481
FAM109A	0.023519	1.02211
FAM136A	1.0255	0.0156511
FAM155A	1.03162	0.0132873
FAM160A2	0.0173123	1.01422
FAM160B2	0.0261924	1.01597
FAM193A	0.00344477	1.00655
FAM193B	0.00221732	1.00591
FAM19A3	1.02543	0.0113826
FAM69B	0.0258515	1.16343
FAM89A	1.00368	3.29994e-05
FAM96A	1.02154	0.0309064
FAU	0.0246217	1.01532
FBLN1	0.00695252	1.03364
FBLN7	0.00314933	1.01344
FBXW4	0.0070435	1.0086
FCER2	0.0168297	1.07637
FCF1	1.0128	0.00546137
FDXR	0.0398505	1.02381
FGD6	1.02286	0.00129346
FGF1	1.01657	0.00230832
FHDC1	0.0246279	1.02073
FILIP1L	1.15729	0.0371322
FKBP5	0.0106198	1.00924
FKBP7	1.01066	0.00258275
FN1	1.17591	0.00128835
FOLR2	1.00483	7.44227e-06
FOS	1.00006	7.99821e-12
FOSL1	1.00508	2.06375e-05
FOXC1	1.00661	0.00179966
FOXC2	1.03725	0.0401922
FOXD1	1.0054	0.000474917
FOXF2	1.00152	1.6014e-08
FRAT1	1.01202	0.00344911
FRAT2	1.00931	0.000265987
FXR2	0.00769466	1.01189
FXYD1	0.0111499	1.01656
FXYD2	1.04791	0.00272054
FXYD3	1.03323	0.0364948
FXYD6	1.01344	0.00427948
FZD4	0.0221606	1.14981
FZD9	0.0246697	1.03947
GADD45A	1.03002	0.0039455
GALNT1	1.00687	0.000231127
GALT	0.0249898	1.0137
GAMT	0.0392318	1.02218
GAR1	1.01918	0.0109919
GAS6	0.000407396	1.00687
GATAD1	1.02849	0.0435975
GBP2	1.00266	1.92255e-05
GCAT	0.0432928	1.02651
GCGR	0.0340901	1.03344
GCHFR	0.00506799	1.01864
GDF1	3.29945e-05	1.00127
GDF5	1.02174	0.0150742
GDF6	1.02929	0.000110936
GGH	1.0106	0.00230562
GHITM	1.03082	0.030372
GJA1	1.00298	7.01183e-05
GJB3	1.02181	4.27329e-05
GJB4	1.04264	0.00119995
GNA13	1.02769	0.0468623
GNA14	1.00146	1.84823e-07
GNAI2	0.0111859	1.01156
GNAI3	1.02115	0.0203325
GNG12	1.02722	0.0258842
GNL3	1.03262	0.0336586
GOLPH3	1.01833	0.0227274
GON4L	0.0134971	1.01214
GPD2	1.01455	0.0151068
GPLD1	1.15457e-05	1.00082
GPR160	0.0362813	0.515384
GPR161	0.0054308	1.01519
GPRC5B	1.05418	0.00966155
GPRC5C	0.0405472	1.02408
GPSM1	0.000132249	1.00234
GPX3	0.908023	0.0349895
GREM1	9.14389e-07	1.00944
GRHPR	0.00938222	1.0163
GRIK5	0.00218002	1.00451
GSN	2.33447e-05	1.00291
GSTK1	0.00129852	1.00374
GSTO1	1.01676	0.00872113
GYS1	0.00681233	1.02348
HAGHL	0.0242923	1.01396
HAO1	1.00139	1.56929e-06
HAPLN1	1.01118	0.0017519
HAS1	1.00815	0.00128904
HAT1	1.03182	0.0238627
HBEGF	1.00285	8.48853e-06
HDAC10	0.00448711	1.00578
HDAC11	0.00318258	1.00661
HDAC5	0.0265116	1.01415
HDC	0.0497843	0.704157
HEBP2	1.01429	0.00352942
HIF1A	1.02656	0.00058652
HIPK1	1.0341	0.0420167
HK2	1.02319	0.018586
HLF	0.0198757	1.16083
HMGA1	1.07166	0.00129635
HMGA2	1.17034	0.0392593
HOXA2	0.0357819	1.04071
HPS4	0.0148778	1.01253
HRASLS	1.01234	0.00250418
HS3ST1	1.01807	0.00728325
HSD17B1	0.027478	1.03707
HSDL2	1.01663	0.015889
HSPA2	1.03624	0.0129685
HSPA4L	1.00108	9.84381e-07
HSPA8	1.01267	0.00921305
HSPB8	1.15309	0.0223541
HSPD1	1.03383	0.0473697
HSPH1	1.02227	0.00841015
HTATSF1	0.0203381	1.01376
HTRA1	1.03839	0.0194141
HTRA4	0.000120704	1.00311
HYAL1	0.000963012	1.00368
HYI	0.000711754	1.00298
IBSP	0.000411631	1.00745
ICAM1	0.0104781	1.01936
ID1	1.15225	0.0207678
ID2	1.01215	0.00218512
ID4	0.0251687	1.04775
IDH3A	1.00976	0.00165851
IER3	1.00247	4.64203e-05
IER5	1.00502	0.000148809
IFIT3	0.000735288	1.03853
IFRD1	1.02082	0.0331454
IGSF3	1.03866	0.0164457
IL11	1.0007	1.19133e-11
IL11RA	0.0233227	1.01812
IL12A	0.0490729	1.30977
IL13RA1	1.00572	0.000811425
IL17D	0.00252343	1.01474
IL17RC	0.00233463	1.0047
IL18R1	1.0115	0.000886546
IL2RG	0.015266	1.01695
IL34	0.00551677	1.08342
IMPAD1	1.01794	0.0185612
INHBA	1.00013	2.26774e-10
IQGAP1	1.01741	0.0065941
ITGB1	1.01689	0.0194517
ITGB7	0.0221064	1.15624
ITM2B	1.0226	0.0389574
JAM2	1.00431	0.000395607
JMJD8	0.00957376	1.01943
JUND	0.00043052	1.0026
KCTD15	0.00559702	1.01337
KDM6B	0.0254171	1.11708
KIAA0408	0.000108662	1.00873
KIF5A	0.0391243	1.01917
KIFC2	0.0189487	1.01389
KLC3	0.00378501	1.00668
KLF13	0.0189286	1.01292
KLF15	0.00876954	1.01286
KLF3	1.01925	0.0105942
KLHDC9	0.00401853	1.0106
KLHL17	0.0257831	1.015
KLHL2	1.02247	0.0119526
KLHL21	1.01702	0.0015439
KLK8	1.00918	4.20037e-05
KPTN	0.0351521	1.01923
KRTCAP3	0.00371549	1.00572
KTI12	1.02457	0.0231555
LACTB2	1.00783	0.000723936
LAMB1	1.00463	0.000402391
LBP	1.02326	0.0215656
LDLRAD3	1.0163	0.00826291
LEPROT	1.01853	0.0239357
LGALS1	0.020928	1.02034
LGALS3BP	0.000703441	1.00457
LGALS4	0.000101255	1.004
LGI4	0.0354641	1.02954
LIG4	1.02233	0.0173742
LIME1	0.0177955	1.01195
LIMS2	0.0358323	1.0227
LIN7C	1.01839	0.0134816
LMBRD1	1.01572	0.00310795
LPCAT3	1.03416	0.0151806
LRFN4	0.00223336	1.00508
LRIG1	1.01997	0.0151975
LRIG3	0.0189779	1.01176
LRP1	0.00183898	1.00796
LRP11	1.02075	0.00182587
LRP5	0.0209672	1.24109
LRRC8D	1.02696	0.0411112
LRRK2	1.02683	0.0114892
LRTM2	1.00649	0.000165386
LSM1	1.02121	0.0273106
LSM8	1.00604	0.00127048
LUM	1.00019	5.50557e-09
LY86	0.0293658	1.31301
LY96	1.02391	0.00171095
LYL1	0.0206862	1.07194
LYPD6B	5.39498e-07	1.00051
LYRM4	1.02332	0.015468
LYSMD3	1.02669	0.0370023
MACROD1	0.00823984	1.00828
MAFF	1.01047	0.00369713
MAGEH1	1.01826	0.00278342
MAGI1	1.06301	0.0436463
MAGI2	0.00198008	1.00912
MAGOHB	1.0847	0.0316516
MAL2	1.05219	0.00730394
MAML1	1.03456	0.0365055
MAN2B2	0.0421656	1.04098
MAOB	0.0151363	1.03304
MAP1LC3A	0.0321852	1.07688
MAP1S	0.0262759	1.01727
MAP2K1	1.03215	0.0253518
MAP3K6	0.00524908	1.00886
MARCH6	1.02378	0.0420434
MARK1	1.00758	2.97571e-05
MED16	0.0293807	1.01402
MED21	1.01565	0.0117257
MED30	1.03102	0.027359
MEGF8	0.01635	1.01318
MEST	1.16617	0.00042035
MEX3B	1.00444	0.000574785
MFAP3L	1.03095	0.0482777
MFGE8	0.0111789	1.07182
MFHAS1	0.00500627	1.00706
MGAT2	1.01034	0.00387985
MGAT4A	1.0261	0.0167393
MGLL	0.0429113	1.0639
MGP	1.00051	1.90742e-09
MIA	0.0251353	1.05882
MICALL2	0.011107	1.01682
MIIP	0.00739073	1.00777
MLF1	1.00636	0.000109629
MLLT11	1.01728	0.00720037
MON1A	0.049373	1.02191
MOXD1	1.00355	2.68714e-05
MPND	0.00493116	1.007
MPO	0.017393	1.21997
MPST	0.0195448	1.03152
MPV17L	1.02809	0.0169299
MRFAP1	1.02339	0.0305874
MRPL13	1.02935	0.0415125
MRPL22	1.0337	0.0293214
MRPL39	1.03249	0.0435928
MRPL50	1.01951	0.0164668
MRPS14	1.03089	0.0284061
MRPS18C	1.03296	0.0409594
MSN	1.03042	0.0435596
MSX2	1.0419	0.0468574
MTFR1	1.04764	0.0446132
MTMR7	1.03062	0.00891597
MYH14	0.0479149	1.02657
MYL6	0.0198085	1.01137
MYL9	0.00772322	1.01799
MYRIP	0.0106541	1.03212
MZF1	0.0320528	1.03886
N4BP3	0.0425351	1.06579
NAP1L1	1.03049	0.0395412
NAPB	0.0215114	1.02113
NAV1	0.000546727	1.00253
NBL1	1.01604	0.000224604
NCBP2	1.01859	0.00711848
NDFIP1	1.00745	0.00264886
NDUFA1	1.04818	0.0467851
NDUFAF2	1.02942	0.04734
NDUFB6	1.00995	0.00078223
NDUFC2	1.02444	0.0278848
NECAB3	9.4504e-09	1.00063
NEDD9	1.08451	0.0208521
NEFH	0.0213927	1.02185
NEK4	0.0258355	1.06252
NENF	0.000470929	1.00203
NEURL4	0.00265818	1.00489
NFATC1	1.01761	0.00129072
NFATC4	0.0299852	1.02631
NFIL3	1.01957	0.00714295
NFKBIZ	1.00241	4.67282e-05
NGF	1.10934	0.000291659
NID1	1.01099	0.00404829
NLGN2	0.0150564	1.08752
NME1	1.00899	0.00252661
NMRAL1	0.0039999	1.01124
NOD1	0.0200182	1.01182
NOV	1.00063	2.08512e-07
NOXO1	0.0151012	1.01708
NPC2	1.07435	0.0347387
NPDC1	0.00666752	1.00693
NPEPL1	0.00786026	1.00899
NPFF	0.00667495	1.00854
NPM1	1.02141	0.0246961
NPR3	1.00089	3.74142e-07
NPY	1	1.27851e-11
NR4A2	1.13068	0.00169211
NRBP2	0.0252568	1.01363
NRN1	1.07208	0.0426913
NRP2	1.01008	0.00176717
NRTN	4.99483e-06	1.00089
NT5E	1.00095	1.66286e-07
NTHL1	0.0269945	1.02047
NTN3	0.0396207	1.10357
NTRK2	1.0339	0.0237758
NUDT10	1.0167	0.00154349
NUDT21	1.0182	0.0184628
NUDT4	1.01533	0.0170844
NUP210	0.000811375	1.02224
NUPR1	1.08256	0.018293
NXT2	1.02135	0.0256142
OAS1	0.00317048	1.00969
OAT	1.05768	0.0387822
OBSL1	0.0101114	1.00957
OGN	0.000109988	1.00802
OMD	2.2807e-11	1.00158
OR10C1	0.0452124	1.15171
ORMDL2	1.02089	0.0180197
OSTC	1.01944	0.0279521
OTUD6B	1.01546	0.0173064
OXR1	1.03316	0.0355943
P2RX5	0.00133515	1.01714
P2RX7	0.0313516	1.01779
P4HA1	1.10979	0.033428
P4HTM	0.00314333	1.00649
PADI2	8.74569e-11	1.00013
PAFAH1B2	1.03644	0.037736
PAPPA	1.0415	0.00544202
PAQR4	0.0389753	1.0386
PARP8	0.0184873	1.01053
PAX1	1.03496	0.0259781
PBXIP1	0.0246275	1.0161
PCBP4	0.00516343	1.00719
PCDH8	1.12979	0.00272823
PCK2	0.0306615	1.01838
PCNA	1.00559	0.000771618
PCSK5	1.02815	0.0302055
PCYT2	0.00912571	1.01441
PDCD1	1.05322	0.0246521
PDCD10	1.0137	0.0109326
PDCL3	1.01526	0.00454524
PDGFC	1.01144	0.00452855
PDGFRA	1.15379	0.0206859
PDHA1	1.02989	0.0215232
PDZK1IP1	0.0165934	1.01753
PENK	1.00713	3.61255e-07
PERP	1.03698	0.000462404
PEX6	0.0411219	1.04118
PFDN4	1.01892	0.00731154
PFKFB4	0.000483934	1.00247
PFN2	1.0199	0.020745
PGRMC1	1.03954	0.0452196
PGRMC2	1.02862	0.0403379
PHKA2	0.0361843	1.01701
PHLDA2	1.1743	9.7225e-08
PHLPP1	1.01364	0.0107753
PHYHD1	0.000239123	1.00215
PIGX	1.01494	0.015068
PIGZ	0.0324479	1.021
PIK3CD	0.0299263	1.07393
PIK3IP1	0.000243528	1.00146
PKD1	0.00032677	1.00222
PKMYT1	0.00913293	1.02263
PLA2G4A	1.00738	0.00132194
PLAT	1.02749	0.0113981
PLAUR	1.06996	0.0381497
PLCG2	0.0223223	1.0302
PLEKHA3	1.01938	0.0110007
PLEKHA5	0.0420661	1.02703
PLEKHA6	1.09431	0.0132225
PLEKHB1	1.0047	0.000142265
PLEKHH3	0.0210356	1.01454
PLEKHO1	0.00475326	1.01105
PLP2	1.02411	0.00659517
PLXDC1	1.04997e-05	1.00152
PLXDC2	0.0166791	1.01312
PLXNB1	0.0013871	1.00431
PMEPA1	1.13039	0.0402233
PNO1	1.00419	0.000271502
PNPLA7	0.000973112	1.0033
PNRC1	1.02955	0.0340416
POLR3GL	0.042912	1.02486
PORCN	0.0477579	1.04715
POU2AF1	1.18141	0.0285801
POU5F2	0.00135864	1.00495
PPA1	1.00719	0.0011928
PPAT	1.01409	0.0130644
PPFIA4	0.00312709	1.00867
PPIA	1.01696	0.0208634
PPIL3	1.04595	0.0165164
PPM1J	1.1226	0.0191647
PPOX	0.0106682	1.02329
PPP1CB	1.06747	0.0410454
PPP1R3C	0.0041562	1.02585
PPP1R3D	0.0311992	1.04407
PPP2R5D	0.0409037	1.01662
PRDX1	1.004	0.00022643
PREP	1.15272	0.00752804
PRKAR1A	1.02829	0.0406286
PRKCI	1.0263	0.0335958
PRKG2	1.01351	0.001037
PROCR	1.01163	0.00110937
PROS1	1.00412	7.09005e-05
PRPH2	0.0400862	1.05297
PRR16	0.0450406	1.31074
PRR18	0.0427433	1.27667
PRRT2	0.00738144	1.01034
PRSS23	1.01879	0.0184946
PSMA6	1.00642	0.00119253
PSMB1	1.00777	0.00238842
PSMD5	1.01481	0.0103657
PSMD6	1.02756	0.040325
PSMD8	1.03202	0.0412852
PSPH	1.05893	0.0297501
PTDSS1	1.01176	0.00395433
PTER	1.05063	0.0483502
PTGES3	1.01715	0.0175354
PTGS1	0.0201991	1.01299
PTGS2	1.00057	1.35811e-11
PTHLH	1.01813	0.00541442
PTP4A1	1.01357	0.00821377
PTPN12	1.02471	0.029609
PTPN22	1.12378	0.0468446
PTTG1IP	1.02095	0.0223294
PYCARD	0.0298589	1.25895
PYCR1	0.00771986	1.00976
PYGL	0.0341642	1.02763
RAB11A	1.03229	0.0451501
RAB21	1.03886	0.0496075
RAB2A	1.02214	0.0220413
RAB5A	1.02889	0.0437987
RAB7A	1.02616	0.042068
RAC3	0.0359186	1.01623
RAD18	1.0335	0.0227677
RAN	1.02795	0.0398094
RANBP3L	1.01254	0.00410553
RANGRF	0.0341666	1.02974
RAP1B	1.02709	0.0436784
RAPGEFL1	0.00604438	1.00629
RAPH1	1.02524	0.0468323
RARB	1.00349	2.30829e-05
RARRES2	8.96791e-09	1.0007
RASA4	0.00221823	1.00822
RASGEF1A	0.000103549	1.00165
RASGEF1B	0.00410532	1.00995
RBMS3	0.0240437	1.07326
RBMXL2	1.30507e-05	1.00114
RBP4	2.03742e-05	1.00139
RBPJL	0.000409149	1.00757
RCN2	1.06024	0.0409672
RCOR2	0.00880905	1.02303
RDH11	1.03503	0.0469202
RDH5	0.0301988	1.01617
RDM1	0.0310708	1.01851
REP15	0.00289088	1.00937
REXO2	1.01559	0.0186652
RGL2	0.0142743	1.02592
RGMA	0.0165819	1.01721
RGS11	4.95948e-06	1.00101
RGS16	1.12205	0.0155919
RHD	0.000875661	1.00559
RHEB	1.01683	0.0122286
RHOQ	1.04177	0.0304807
RINL	0.0189755	1.01202
RNF11	1.00629	0.00143482
RNF113A	1.01905	0.0223348
RNF125	1.00451	0.000267293
RNF128	1.01079	0.00553742
RNF152	1.08833	0.0166005
RNF183	1.11059	0.0343966
RNF19B	1.02312	0.0214771
RNF208	0.00200477	1.05155
RNF34	1.0201	0.0227053
RNPEPL1	0.00934034	1.01111
RORC	0.00781919	1.01131
RPA3	1.03463	0.0451423
RPF1	1.03015	0.0428739
RPL36	0.0358221	1.02146
RPP30	1.02056	0.0184969
RPS15	0.0084871	1.00918
RPS27L	1.0259	0.0194344
RRAGA	1.04865	0.0380407
RRAS2	1.03222	0.0425261
RRS1	1.0152	0.0133845
RSL1D1	1.03685	0.0481092
RTKN	0.0266305	1.02237
S100A5	1.05315	0.013086
S100A8	0.0190072	0.85745
S100A9	0.00288782	1.1138
S100B	0.00185936	1.00438
SAMD14	0.034143	1.02967
SAR1B	1.00796	0.00108267
SARDH	0.000748181	1.00681
SAT2	0.00139259	1.00502
SBSN	1.11579	0.0392486
SCARA3	0.00053541	1.02276
SCARB2	1.01028	0.00395144
SCARF1	0.0364904	1.15973
SCD	1.00165	4.81824e-06
SCN11A	1.01468	0.0124425
SCP2	1.01416	0.00542761
SDHB	1.04285	0.0419813
SDHD	1.01585	0.00664402
SEC11C	1.02504	0.026822
SEC14L2	0.0287655	1.02664
SEC22B	1.03109	0.0449415
SEC24D	1.01131	0.00408839
SEC62	1.02663	0.0412571
SELENBP1	3.71846e-10	1.00006
SEMA3B	0.0141239	1.16264
SEMA3D	1.00361	4.80148e-05
SEMA3E	1.00534	0.000748074
SEMA4A	0.0207852	1.04997
SEMA4F	1.00873	0.00125638
SEMA7A	1.01513	0.00103378
SEPT7	1.00841	0.0016995
SEPT8	0.0347869	1.0174
SERINC2	1.00304	5.21488e-05
SERINC3	1.01442	0.0125275
SERPINE1	1.05049	0.04037
SERPINE2	1.0126	0.0014753
SERPINI1	1.06154	0.0329567
SFRP5	0.00657617	1.06532
SFXN4	0.0122649	1.01047
SGCG	1.00617	0.000583465
SGMS2	1.00342	5.69706e-05
SH3BGRL2	1.0026	2.4742e-05
SH3BGRL3	0.0384028	1.0208
SH3BP1	0.00341614	1.01266
SIL1	0.0135152	1.01072
SKAP2	1.01183	0.00602436
SLC16A11	0.010302	1.04514
SLC16A3	0.0213088	1.02342
SLC19A2	1.00912	0.00228799
SLC22A18	0.0350375	1.01956
SLC23A2	1.02102	0.00265092
SLC23A3	0.025218	1.01975
SLC25A5	1.01208	0.00678678
SLC26A1	0.0334656	1.07482
SLC26A4	0.00121297	1.01571
SLC30A1	1.01196	0.00543765
SLC30A4	1.0139	0.00513239
SLC35A1	1.02207	0.0226476
SLC35E3	1.02775	0.0378298
SLC37A3	1.01781	0.0225638
SLC38A3	0.0293345	1.04619
SLC39A14	1.03363	0.0287057
SLC39A4	0.0164634	1.02067
SLC39A6	1.00944	0.004544
SLC41A2	1.01286	0.00541767
SLC43A1	0.0152854	1.02625
SLC43A3	0.00322559	1.00604
SLC44A1	1.02822	0.0468321
SLC5A3	1.02398	0.0151446
SLC6A1	0.00306027	1.00892
SLC7A2	1.00381	9.40974e-05
SLC9A3R2	0.00352131	1.00463
SLITRK6	1.00228	1.38804e-05
SLURP1	0.000114099	1.00527
SMAD7	1.00323	3.12431e-05
SMARCA1	0.0426801	1.07834
SMARCD3	0.0214196	1.01565
SMNDC1	1.02062	0.030533
SMPDL3A	1.01396	0.000882611
SNAPC4	0.034642	1.03053
SNPH	0.00739808	1.00732
SNRNP70	0.000576507	1.00323
SNRPE	1.03175	0.0169822
SNX20	0.032256	1.0547
SNX25	1.03981	0.0409236
SNX3	1.02293	0.0296138
SNX32	0.034577	1.0176
SOCS3	1.00438	0.00026714
SOCS5	1.01754	0.00884429
SOX8	0.000223977	1.00336
SOX9	1.02563	0.0424626
SPACA4	0.0384353	1.03608
SPARC	0.0142552	1.03046
SPARCL1	0.00165778	1.00963
SPATA2L	0.031137	1.02723
SPCS1	1.0197	0.0221877
SPEG	0.0207379	1.01604
SPHK1	1.00234	7.32258e-06
SPINK6	1.03691	0.00535632
SPRY1	1.01911	0.00958591
SPRY2	1.02902	0.0115214
SPTLC1	1.02577	0.0199293
SQLE	1.00706	0.000588587
SRGN	1.12475	0.0128891
SRPX2	1.0444	0.0480918
SRRM2	0.0287412	1.0337
SSR1	1.01338	0.0103108
SSR3	1.01112	0.00676212
STAC3	0.00369063	1.00834
STK38L	1.00764	0.000875674
STMN4	1.25049e-05	1.00108
STRA6	0.0209686	1.071
STRAP	1.00989	0.00251784
STRN3	0.0286918	1.01962
SUB1	1.02603	0.0272121
SULF1	1.00802	0.00105626
SVOPL	0.00131134	1.02093
SYNM	1.06098	0.0402756
SYPL1	1.02583	0.0462097
SYTL2	1.16948	0.00218456
SYTL4	0.0161049	1.02028
TAF13	1.02497	0.0293595
TAL2	1.03075	0.00130889
TAX1BP3	1.01866	0.020093
TBC1D15	1.02352	0.0402354
TBX6	0.000263911	1.00285
TCAP	0.000644589	1.00425
TCEA3	0.0346142	1.02427
TCEAL8	1.01041	0.00416791
TCFL5	1.04123	0.0413942
TCIRG1	0.0392728	1.01871
TCOF1	0.00124539	1.00521
TCP11L2	1.02187	0.0106358
TDRD9	1.17995	0.013076
TEKT2	0.0293183	1.15737
TELO2	0.0334827	1.01506
TEP1	0.00290157	1.0061
TGFBI	1.00044	1.04512e-07
TGM4	0.00854526	1.10111
THAP3	0.0076864	1.00725
THBD	1.1723	0.0244757
THBS4	0.00322383	1.0384
THRA	0.0355849	1.0206
TIAM2	1.01435	0.00493077
TIMM44	0.0258791	1.01487
TIMP1	1.03893	0.000284217
TIMP2	0.0406774	1.03423
TIMP3	1.0079	0.000970361
TIMP4	1.16233e-05	1.00177
TLE2	0.00322856	1.00565
TLE6	0.00184893	1.00381
TLR4	1.02875	0.0110678
TLR6	1.05721	0.0302517
TM2D1	1.02385	0.00351645
TM4SF1	1.00311	4.23189e-05
TM9SF2	1.00957	0.00429208
TM9SF3	1.01247	0.0101702
TMC4	0.032332	1.01806
TMCC3	1.00623	0.000365431
TMED2	1.01332	0.00825294
TMED5	1.09459	0.0256218
TMEM126A	1.01403	0.00543377
TMEM128	1.00655	0.00116095
TMEM14C	1.01931	0.0194741
TMEM167A	1.01735	0.0204059
TMEM190	1.02253	0.000230183
TMEM30A	1.0224	0.0200806
TMEM33	1.00983	0.00518018
TMEM59	1.0253	0.0465114
TMEM60	1.02425	0.00298286
TMEM64	1.02016	0.0106136
TNFAIP6	1.00406	5.40328e-06
TNFRSF11B	1.00177	7.36251e-06
TNFRSF12A	1.00215	3.4825e-06
TNFRSF1A	1.05493	0.0399962
TNNI2	0.00914689	1.17155
TNNI3	0.0146832	1.01734
TNNT2	1.04028	0.0403161
TNS1	0.00760136	1.01331
TOB2	0.000866769	1.00393
TOR1B	0.0331153	1.02565
TPD52L1	1.02623	0.0310831
TPPP	1.06222	0.0207781
TPPP3	1.00681	0.000100851
TPT1	1.02537	0.0124997
TRAM1	1.01325	0.00619302
TRAP1	1.05042	0.0286097
TRAPPC2	1.018	0.0253623
TRIB1	1.01383	0.00854108
TRIM41	0.0324405	1.01591
TRIP6	0.0164075	1.01383
TRPV4	0.00103581	1.00355
TSC22D1	1.00032	1.50577e-07
TSPAN17	0.000681486	1.00514
TSPAN2	1.00668	0.00052352
TSPAN3	1.00597	0.000863363
TSPAN33	0.0421808	1.01825
TSPAN6	1.00279	6.96198e-05
TSPYL2	0.040566	1.02204
TTYH3	0.00632796	1.01008
TUBB2B	0.0164153	1.14023
TUBB6	1.02438	0.0110293
TUBG2	0.00991798	1.02015
TUSC3	1.00387	0.000226271
TWIST1	1.00527	0.000395312
TWIST2	1.105	0.044043
TWSG1	1.01086	0.00455082
TXN	1.00585	0.000257501
TXNRD1	1.03711	0.041581
UACA	1.02043	0.0112927
UAP1	1.02306	0.0118746
UBA3	1.01228	0.00405737
UBE2A	1.01474	0.012126
UBE2E1	1.02995	0.0129132
UBE2E2	0.0348628	1.01649
UCHL3	1.00578	0.000579541
UCMA	0.00284193	1.01066
UFM1	1.01487	0.0158236
UGP2	1.01539	0.0170251
UNC13D	0.0399185	1.02506
UPF1	0.0421266	1.01773
UQCRFS1	1.02596	0.0366023
USP36	0.0149152	1.01163
USP6NL	1.02167	0.0285282
VAMP7	1.09933	0.0424301
VARS2	0.0231198	1.0126
VASN	1.01319	0.00883038
VBP1	1.01598	0.00494084
VILL	0.00551101	1.01305
VIT	0.00184781	1.01015
VWA1	1.05575	0.0417798
WHAMM	0.00976448	1.01079
WIF1	7.59905e-05	1.00184
WIPF3	0.0102833	1.03285
WISP2	0.0031843	1.00847
WNK2	0.0163778	1.02914
XYLT2	0.0224481	1.02126
YAF2	1.01591	0.0134722
YEATS2	0.0122944	1.0135
YIPF4	1.00822	0.000691799
YWHAE	1.02418	0.0349213
YWHAG	1.00553	0.00105933
ZBTB12	0.000112051	1.00228
ZBTB4	0.0177392	1.01169
ZFAND1	0.0361703	1.02519
ZFAND2A	1.02194	0.0103005
ZFP36L1	1.0033	4.54552e-05
ZMAT1	0.00522966	1.01688
ZNF205	0.0110239	1.00841
ZNF286A	0.036429	1.02795
ZNF296	0.0390739	1.04433
ZNF414	0.0121558	1.01208
ZNF503	2.94568e-05	1.08438
ZNF692	0.0190912	1.09421
ZNF704	0.0135352	1.00989
ZNHIT6	1.03169	0.017315
AAED1	1.01898	0.0121335
AARD	0.0127847	1.02921
ABRACL	1.1194	0.0340984
ACKR2	1.00963	7.0718e-05
ACKR3	1.00203	8.02527e-06
AMER1	0.00247798	1.08683
ARAP1	0.0412075	1.02256
ARHGEF25	0.000237913	1.00196
ATP5E	0.0340866	1.0223
BHLHE40	1.00674	0.00115384
BLOC1S4	1.01617	0.0167881
BROX	1.0448	0.0379009
C11orf95	0.0330679	1.01969
C15orf65	1.01578	0.01211
CCDC166	0.000740832	1.00349
CCNJL	0.0483372	1.20162
CEP131	0.0275322	1.01675
CEP89	0.00896357	1.00713
CERS4	0.0292627	1.01428
CRACR2B	0.000351134	1.00553
CTSV	1.00184	8.34014e-06
CYSTM1	1.00114	9.58356e-07
DESI2	1.01073	0.00589406
EMC7	1.01984	0.016007
EMC9	0.000407823	1.00272
ENDOU	1.01105	0.00299181
EVA1A	0.000320468	1.02552
EZR	1.04682	0.0381975
FAM161A	0.0180963	1.03535
FAM210B	1.00489	0.000566226
FAM213A	1.04372	0.00182779
GALNT16	7.7114e-09	1.00133
GPX8	1.01644	0.011289
IFI27L1	0.0265658	1.01636
IGFLR1	0.00701877	1.01092
IMMP1L	1.02266	0.0157307
IZUMO4	0.0392052	1.01792
JMJD7-PLA2G4B	0.00886136	1.01552
KMT2A	0.0015928	1.00342
LAMTOR5	1.02975	0.0462812
LRRC75B	5.499e-09	1.00019
LTBP2	1.00158	8.26807e-07
MACC1	1.00835	8.68264e-05
MARC2	1.02643	0.0374692
MED7	1.03517	0.0473383
MEDAG	1.0095	0.000143653
METAP1D	0.00916144	1.01858
MTG2	0.00726687	1.01747
NAPRT	0.0063594	1.0095
PACRGL	1.07521	0.0347705
PIK3R6	0.0245138	1.03218
PROSER2	0.036799	1.01995
PRR5L	0.0258106	1.11258
RAB3GAP2	1.02855	0.0110778
RGCC	1.00425	7.69794e-05
RIIAD1	0.0240937	1.01526
SBSPON	1.1801	0.0234025
SFR1	1.00725	0.000911133
SGK1	1.04879	0.0212753
SLC22A23	1.05686	0.0166408
SLC50A1	0.00264074	1.00636
SMG9	0.0239334	1.01324
SPNS2	1.00809	0.00134494
STK26	1.02484	0.0103337
SYNE4	0.00929613	1.04151
TAB1	0.000535802	1.00279
TEX30	1.02477	0.0377828
TMEM251	1.00546	0.000486516
TONSL	0.0462879	1.04626
TPBG	1.01157	0.00708135
TRMT10C	1.02922	0.0351582
TVP23B	1.00854	0.00169039
UBE2QL1	1.01137	0.00170776
VWA7	0.00698531	1.01221
ZNF830	1.0386	0.0170538
BTBD2	0.0432836	1.02172
C4orf47	0.00170442	1.00534
CHADL	0.0074114	1.0077
FOXO6	2.5127e-06	1.00095
RNASEK	1.03658	0.0349394
C5AR2	0.0113991	1.01279
CLASRP	0.00449817	1.00879
DNPH1	1.18281	0.0173303
FAM213B	0.0412785	1.10274
IFT27	0.00697226	1.01643
METTL15	1.02676	0.0291698
NAA50	1.01964	0.0218969
NCMAP	0.0277884	1.02152
PRSS53	0.0422233	1.02283
SARAF	1.02517	0.0324343
SMIM15	1.03664	0.0155803
SOWAHC	1.02451	0.0402809
STEAP1B	1.00317	7.70963e-05
ZSWIM8	0.0283234	1.0273
C11orf94	0.0017267	1.00585
PPP1R3G	0.039499	1.07136
SAP25	0.00262799	1.00931

## Sheet: Group5
GeneName	Down_PFP	Up_PFP
A4GALT	1.00535	0.00604127
ABCA10	1.03737	0.00128262
ABCA5	1.01496	0.0181391
ABCA6	1.15183	0.0238597
ABHD12B	0.0085474	1.09672
ABHD4	0.0156639	1.19756
ACAT2	1.06932	0.0327771
ACSL3	1.08057	0.0232288
ACSL4	1.02677	0.00636276
ACTR5	0.0446789	1.012
ADAM17	1.00807	0.0370436
ADAMTS9	1.08283	0.0046745
ADH1B	0.00171655	1.01635
ADORA1	0.0186868	1.04486
AGTR1	1.00983	0.00149186
AK3	1.00995	0.0208052
AKIRIN1	1.00767	0.00981199
AKR1B1	1.05906	0.000520287
AKR1B15	1.0294	7.89109e-05
AKR1C1	1.02429	0.000172765
AKR1C2	1.00824	5.61172e-05
AKR1C3	1.0027	0.00019899
ALCAM	1.05297	0.0442855
ALKBH8	0.0145093	1.17008
ALOX15B	1.0104	0.0111281
AMIGO2	1.01262	0.00759721
AMT	0.0148988	1.02294
AMTN	1.00699	0.000938737
ANGPTL1	1.11154	0.0292376
ANK3	0.00553943	1.00512
ANKH	0.00255719	1.16875
ANKMY2	0.00550856	1.01873
ANKRD50	0.0214544	1.00642
ANKZF1	0.000542181	1.00185
ANP32A	0.000288931	1.00287
ANXA10	1.01541	0.0254305
ANXA2P3	1.02106	0.00678099
AOC2	1.14112	0.0302788
AP3M2	0.00831064	1.00439
APOBEC3G	1.01023	0.00214471
APOL1	1.04705	0.0146936
APOL2	1.03915	2.81784e-05
APOL3	1.00422	3.34261e-05
APOLD1	1.03365	0.0243962
ARHGAP11A	0.0232257	1.2057
ARHGAP12	0.00424064	1.05166
ARHGAP20	0.0373715	1.08119
ARHGAP23	0.0102921	1.00298
ARHGEF3	0.00227014	1.11743
ARL13A	0.0215833	1.07916
ARL5B	1.00558	0.00160126
ATF3	1.03732	0.0035673
ATF7IP2	1.10552	0.0422759
ATG16L1	0.0480047	1.00805
ATG4C	0.0275206	1.05567
ATP10D	0.0229743	1.00687
ATP11C	1.0477	0.0294825
ATP2B1	1.01353	0.000861586
ATP8B1	0.00236505	1.0624
ATP9A	0.00773762	1.0163
B3GNT5	1.06907	0.0332484
B3GNT7	1.00847	0.0187427
B4GALT5	1.21057	0.0196121
BAZ1A	1.00264	0.00185947
BCL2	1.01297	0.00510085
BCL2A1	1.00456	1.31814e-10
BCL9	0.00290487	1.00332
BCOR	1.2312	0.0451289
BDKRB1	1.01188	1.34081e-06
BDKRB2	1.12964	0.000215501
BHLHE22	1.01274	0.0217106
BICD1	0.0404254	1.05523
BID	1.00926	0.0181095
BIRC2	1.01723	0.00858399
BIRC3	1.11449	1.70351e-07
BMF	0.0386631	1.02455
BMP2	1.00722	0.000240732
BMP5	1.01319	0.0147094
BNC1	0.00022719	1.01988
BPGM	1.00631	0.0033142
BRCA2	1.01365	0.0105366
BTBD3	0.02322	1.02955
BTG2	1.1014	0.000687415
BTG3	1.00745	0.00127825
BTN2A2	1.09771	0.038555
BTN3A1	1.03511	0.025908
BTN3A2	1.02004	0.0373929
BTN3A3	1.05841	0.000879854
C10orf113	2.39948e-07	1.01014
C10orf55	1.0324	0.00760118
C12orf71	0.0232828	1.03131
C17orf51	0.0123415	1.00371
C1QTNF1	1.22853	0.0041183
C2CD4A	1.01987	0.0119239
C2orf66	1.01069	0.00127174
C3	1.02015	0.00435719
C3AR1	1.02496	0.0279822
C3orf30	1.01769	0.000680227
C3orf52	1.02423	0.0014955
C5orf30	0.0342114	1.06123
C5orf56	1.0045	6.54188e-05
C6orf163	0.00776372	1.00326
C6orf201	0.0267998	1.0581
C9orf106	0.0311389	1.02665
CAB39L	0.00496832	1.11532
CALCA	1.02259	0.0427372
CALHM2	0.00197745	1.00219
CAMK1G	1.01376	0.000862063
CASP3	1.02066	0.0329101
CASP4	1.01131	0.0133404
CASP7	1.13688	0.00677593
CATSPER1	0.00908713	1.00546
CBR1	0.0344218	1.03911
CBR3	0.944923	0.00028312
CCDC110	0.0180258	1.00771
CCDC158	0.00161363	1.02671
CCL1	1.04332	0.00468346
CCL2	1.00034	1.17753e-07
CCL20	1.01029	8.15592e-10
CCL4	1.00405	0.000111604
CCL5	1.09978	0.000542953
CCL7	1.00399	2.3573e-06
CCL8	1.00915	2.50256e-06
CCNA1	1.04064	0.0129486
CCNG2	0.0115772	1.06698
CCNL1	1.01063	0.00619642
CD226	1.03289	0.0210873
CD248	0.00373892	1.01618
CD274	1.11496	3.50331e-06
CD38	1.05408	0.00496704
CD40	1.02021	0.00621698
CD44	1.01074	0.00161386
CD58	1.01854	0.0331664
CD70	1.02604	0.00524151
CD82	1.16626	0.0118809
CD83	1.00017	2.70521e-10
CDCA7L	0.00989623	1.00895
CDH2	1.09395	0.0260226
CDK6	1.07227	0.00120948
CDKL2	0.00990435	1.1903
CDKN2B	1.17976	0.0210885
CDON	1.03476	0.0247728
CDRT1	1.01621	0.0468964
CDSN	0.00777752	1.01183
CEBPB	1.20022	0.00718121
CEBPD	1.19913	0.000981546
CEP350	1.0108	0.011619
CFB	1.19188	0.00620776
CFLAR	1.22483	0.0282905
CH25H	1.10623	8.5574e-05
CHD9	0.0129912	1.06456
CHMP1B	1.01194	0.01003
CHST1	0.0284667	1.22662
CHSY1	0.0308737	1.16994
CHSY3	1.13242	0.0479052
CITED2	1.18035e-05	1.018
CKS2	1.02682	0.00257351
CLDN1	1.01547	0.000997276
CLDN22	0.0251936	1.02101
CLEC2D	1.04156	0.0222944
CLIC2	1.14209	0.0216743
CLIC6	1.0112	0.000724495
CLIP2	1.06253	0.0147928
CMKLR1	0.00652682	1.04937
CMTM7	0.0157401	1.05849
COBLL1	1.04798	0.00168257
COL1A2	0.00871756	1.01313
COQ10B	1.00416	0.00292256
CPB2	0.044302	1.04552
CPEB2	1.09826	0.00848564
CPEB4	1.01729	0.0407265
CPNE8	1.10197	0.0360593
CRIPAK	0.0255323	1.10429
CRISPLD2	1.02856	0.0066794
CROT	0.0256284	1.0696
CRTAC1	1.00512	0.0029239
CRYAB	0.0167804	1.10895
CSF1	1.00073	1.17406e-05
CSF2	1.00219	2.64259e-07
CSF3	1.04588	0.027222
CSN1S1	1.00062	6.67882e-06
CSRNP2	1.12589	0.0188286
CTAGE6	0.00779375	1.00557
CTGF	0.00428607	1.01386
CTSS	1.05493	0.000706295
CX3CL1	1.00281	1.65657e-05
CXCL1	1.00039	1.36577e-09
CXCL10	1.0186	5.35614e-08
CXCL11	1.02973	0.0147028
CXCL2	1.00236	1.88071e-07
CXCL3	1.01285	3.23908e-09
CXCL5	1.01667	1.2859e-06
CXCL6	1.01649	2.60716e-07
CYB5A	1.00892	0.0144976
CYB5R2	1.0253	0.00325199
CYLD	1.05607	0.00220977
CYP1A1	0.0232885	1.05333
CYP24A1	1.08322	0.0248343
CYP2R1	0.0066416	1.16952
CYP39A1	0.0467772	1.11882
CYP3A5	1.08843	0.0218422
CYP7A1	1.07098	0.000234315
CYP7B1	1.02519	5.14854e-06
CYR61	4.45097e-09	1.00247
CYTH3	0.00680881	1.06827
CYTL1	0.0042654	1.02299
DAAM1	1.00898	0.00102382
DAB2	0.00673846	1.00427
DACT1	0.00223122	1.01302
DAPK1	0.0479809	1.15578
DAPL1	0.000671966	1.06816
DBT	0.00419668	1.00563
DCP1A	1.13668	0.0463969
DCP1B	0.00228234	1.00901
DCUN1D5	1.08848	0.0434647
DDIT4	1.03096	0.0220791
DDIT4L	1.04617	0.00279478
DDX21	1.01012	0.0332154
DDX58	1.19017	0.00116291
DEC1	1.03692	0.00147783
DENND5A	1.00903	0.00687138
DEPDC5	0.0426006	1.00748
DGKI	1.03386	0.0019871
DHRS3	0.0254786	1.01743
DIRC1	1.01678	0.020918
DKK1	2.39431e-06	1.06604
DLEU2L	0.0102612	1.05231
DLX3	0.00470403	1.01403
DMXL2	1.09681	0.0282978
DNAJA1	1.00107	5.68285e-05
DNAJB9	1.00445	0.00468724
DNALI1	0.00355798	1.03224
DNER	1.06046	0.0334219
DNMBP	0.0159737	1.06364
DOCK10	1.03152	0.0118617
DOK1	0.0418366	1.07749
DOK5	1.01057	0.0331589
DPRXP4	0.0187627	1.02878
DRAM1	1.00112	8.01507e-05
DUSP1	1.03212	0.000159875
DUSP14	0.0445502	1.03605
DUSP16	1.01427	0.0238036
DUSP5	1.01439	0.00039927
DUSP7	0.0385092	1.09183
DYRK2	0.0194821	1.10964
E2F3	1.00682	0.018614
E2F7	1.1337	0.0237972
EDEM2	0.0395091	1.0172
EFHC1	0.0446258	1.12509
EFNA1	1.20499	0.0369169
EFNB2	0.00112805	1.15763
EGFR	1.07637	0.00446337
EGLN1	1.13402	0.040356
EGR1	1.04107	0.0334683
EID3	1.01268	0.00138178
EIF1	1.01103	0.0453413
EIF1B	1.09874	0.00601226
ELF3	1.22591	0.00120302
ELOVL2	1.00977	0.00148305
ELOVL7	1.00541	1.23843e-07
EMP1	0.0183293	1.06398
ENTPD7	1.10629	0.035898
EPHX2	0.0499232	1.01104
EPPK1	1.00943	0.0331669
ERAP2	1.00473	0.00222032
EREG	1.01912	1.55534e-06
ERG	0.000648824	1.00625
ERN1	1.12561	0.0292909
ESM1	1.00439	6.68054e-06
ETS1	1.06809	0.0490834
ETS2	0.0308825	1.16901
F3	1.13933	0.00488888
FABP5	0.0218082	1.08345
FAM102B	0.0285094	1.22652
FAM107B	1.11147	0.0109612
FAM124A	1.05213	0.0490575
FAM43A	1.03576	0.016033
FAM46C	0.0017221	1.08454
FAM83B	1.01701	0.000459135
FAM86B1	0.00171891	1.00157
FAM90A1	0.0199656	1.08385
FAS	1.00949	0.00534734
FBXO32	1.12171	0.0244532
FBXO33	1.00955	0.022282
FCER1G	1.04305	0.00382349
FEM1C	1.10751	0.0136381
FGD4	0.000747607	1.13563
FGF1	0.00631976	1.07391
FGF10	1.21296	0.00281394
FGF2	1.02214	0.0085997
FGF9	0.00801325	1.22743
FHL1	3.00531e-06	1.0756
FHL2	0.000316717	1.20273
FIGN	0.00362975	1.0239
FIGNL1	0.0471347	1.2017
FMNL3	1.06524	0.0147975
FMO2	0.0186708	1.06915
FNBP1L	0.011757	1.01772
FOSL1	1.09234	0.0197227
FPR1	1.03812	0.0448621
FREM3	0.00985507	1.00405
FRMD4B	1.63996e-06	1.0072
FRY	1.08495	0.00786789
FSD1L	1.04837	0.0319181
FTH1	1.00337	1.87131e-06
FTHL17	1.02862	0.0489391
FYN	1.02479	0.00966829
FZD10	1.03661	0.035508
FZD3	0.0303825	1.03954
G0S2	1.02281	1.26926e-05
GAB2	0.00566286	1.06367
GABRA4	1.0079	3.50738e-05
GABRE	0.00465782	1.10773
GADD45A	0.0091396	1.12053
GADD45B	0.00642818	1.07643
GARNL3	0.0110696	1.00444
GATA6	1.03169	0.0151582
GBP1	1.03124	4.95208e-07
GBP2	1.11668	3.61339e-05
GBP3	1.03068	4.08084e-05
GBP4	1.12939	7.41251e-05
GCH1	1.03721	2.97763e-07
GCNT1	0.000335311	1.0331
GDF5	0.00142463	1.05083
GEMIN6	0.0445121	1.13154
GEMIN8	0.0215023	1.00765
GFPT2	1.00292	0.000238904
GIMAP2	1.03756	0.0424494
GK	1.07803	0.0238285
GLA	1.15495	0.0237111
GLDN	0.00904518	1.0304
GOLGA7B	1.09004	0.00855838
GPAM	0.00592205	1.01098
GPR34	1.06366	0.0490742
GPR84	1.01234	0.000178666
GPRC5A	1.05155	0.00565585
GPSM2	0.00833508	1.14238
GRB14	1.05746	0.00667784
GREM2	0.000284057	1.03545
GRIA1	0.0200094	1.19501
GSK3B	1.00728	0.00569032
GSPT1	1.03101	0.0369575
GSTM5	0.0107932	1.01488
GUCY1A2	1.01336	0.00572641
GUCY1A3	1.02309	0.00446688
HBEGF	1.21763	0.00760175
HBQ1	0.0022434	1.01868
HDAC5	0.0152406	1.07724
HDX	1.02049	0.000172549
HIST1H2AG	0.00946404	1.03119
HIST1H2BE	0.0377589	1.00946
HIVEP1	1.00813	0.0089739
HIVEP2	1.10326	0.00555426
HIVEP3	1.02089	0.0209508
HKR1	0.0416917	1.03154
HLA-B	1.01615	0.00579486
HLA-DRA	1.02451	0.0369803
HLA-DRB5	0.0443246	1.05603
HLA-F	1.00864	0.0291919
HLA-H	1.00518	0.00394282
HMOX1	0.0140608	1.01942
HNRNPA1L2	7.78216e-05	1.0063
HNRNPC	1.0075	0.00758418
HOXA11	0.000703882	1.00743
HOXA2	0.00957907	1.03063
HOXA4	0.00712012	1.06625
HOXA5	0.000562849	1.00129
HRNR	0.00629584	1.00861
HS3ST3A1	1.04916	0.049915
HS3ST3B1	1.06378	0.00269612
HSD11B1	1.00801	0.000103927
HSD3B1	1.04261	0.0365057
HSDL1	0.0274867	1.01652
HSPB7	0.0233155	1.08066
HTR2A	1.09964	0.00161121
IBSP	1.0588	0.0272964
ICAM1	1.00779	4.45836e-08
ICAM4	1.01393	0.00678094
IER3	1.01086	0.000407755
IER5	1.0331	0.0216702
IFFO1	0.0123923	1.13322
IFIH1	1.22909	0.00206174
IFIT1	1.14606	0.00846746
IFIT2	1.03898	0.00395914
IFIT3	0.970362	0.0337361
IFIT5	1.05723	0.00264843
IFNAR2	1.15042	0.000684095
IFNB1	1.06141	0.0155721
IFNGR2	1.22825	0.00573627
IKZF2	1.04468	0.0472635
IL10	1.07527	0.00162029
IL10RB	1.22313	0.0375955
IL11	1.00716	0.0033666
IL15	1.06026	0.000463521
IL15RA	1.04285	0.0094186
IL16	0.00398975	1.01233
IL17RB	1.00157	1.25863e-05
IL18R1	1.0715	0.0196848
IL1A	1.01849	3.96269e-05
IL1B	1.00921	6.7701e-06
IL1R1	0.00779811	1.22514
IL1RL2	0.0484083	1.1108
IL24	1.02564	0.0081352
IL6	1.00056	2.91649e-09
IL6ST	1.01228	0.0473047
IL7	1.04145	0.0243111
IL7R	1.02129	0.000688174
IMP3	0.00300339	1.02254
INHBA	1.05936	5.21357e-05
INHBB	0.000307552	1.0094
INO80C	1.0145	0.016234
INSIG1	1.15813	0.00760148
IQSEC1	0.0239067	1.0067
IRAK2	1.06507	1.15089e-05
IRAK3	1.18712	0.0387166
IRF1	1.23081	0.000499205
IRF2	1.2041	0.0471293
IRF4	1.03961	0.00466543
ITFG2	0.00249424	1.0045
ITGA2	0.0240294	1.2228
ITGB8	1.01564	0.00220328
ITPRIP	1.00597	0.00622946
JAK2	1.10799	0.00849904
JAM2	1.03316	0.0344614
JUN	1.0141	0.00177135
JUNB	1.02706	0.00371689
KANK2	0.00653595	1.00506
KBTBD3	0.0148829	1.03108
KBTBD7	0.0499568	1.13664
KBTBD8	1.00972	0.00678988
KCNA4	0.0248436	1.02265
KCNE3	0.0309035	1.02569
KDM6B	1.12535	0.00505525
KDR	1.01604	0.000145012
KIAA0040	1.15685	0.00980848
KIAA1217	1.16088	0.0190626
KIAA1324L	0.0445256	1.05838
KIAA1586	0.0029812	1.02883
KLF5	1.22747	0.0150161
KLF9	1.03599	0.0112417
KLHL34	0.0068033	1.01578
KRT16	0.0343606	1.18407
KRT2	1.02383	0.0352688
KRT6B	1.01046	0.00769099
KRTAP1-5	3.70175e-14	1.00011
KYNU	1.15487	0.00578013
L3MBTL4	1.01148	0.000545587
LAMB3	1.04386	0.00233742
LAMC2	1.16989	0.0101687
LCA5	0.0180507	1.01228
LDB1	0.00842048	1.01959
LDLR	1.22232	0.0272722
LETM2	0.0218298	1.07699
LIAS	0.0223264	1.0471
LIF	1.00303	1.87837e-06
LMCD1	0.00037794	1.00574
LOC399900	1.14567	0.027131
LOC93622	0.0219894	1.0085
LPXN	1.06688	0.0209243
LRCH1	1.02952	0.0471738
LRIG1	1.07417	0.00439584
LRIG2	0.0378181	1.01823
LRIG3	4.9459e-05	1.00613
LRRC37A	0.0285241	1.17736
LRRC49	1.22943	0.00485656
LRRC8C	1.02844	0.0243348
LRRK2	0.0180058	1.01692
LRRN3	1.08152	0.0296231
LY75	1.13882	0.0269726
LYN	1.01775	0.00220097
LYPD3	1.0266	0.0299205
LYVE1	1.02463	0.00596193
LZTS2	0.0302814	1.03175
MAB21L1	0.00630753	1.01664
MAF	0.000229556	1.04305
MAGEE1	0.0355329	1.09056
MAK	0.0271115	1.04896
MAML2	1.0436	0.0180226
MAP3K4	0.0117806	1.10499
MAP3K5	1.00213	3.46861e-05
MAP3K8	1.00575	1.66643e-05
MAP7D3	0.000182166	1.00079
MAPKAPK2	1.01405	0.0494741
MARCH3	1.02552	0.000462756
MARK3	1.01114	0.0335208
MAST3	0.000778344	1.0014
MAT2A	0.00423797	1.11782
MCC	1.00665	0.00072077
MDM1	0.0396385	1.14721
MEF2C	0.0114727	1.01476
MEF2D	0.0397213	1.01879
MEIS1	1.02192	6.57556e-06
MFGE8	0.035501	1.21584
MICAL2	0.0232847	1.21606
MLYCD	0.00909996	1.06345
MMP1	1.0023	1.27288e-10
MMP10	1.01512	0.000518813
MMP12	1.01655	6.69429e-06
MMP13	1.1719	9.56023e-05
MMP3	1.0935	1.01143e-06
MMP7	1.0124	0.00602665
MOGAT1	1.0182	0.00615196
MPDZ	0.0354658	1.15721
MPZL1	1.00592	0.00582893
MRGPRX3	1.00654	0.00211723
MSC	1.01935	0.00100118
MT1A	1.0304	0.000943598
MT1E	0.996866	0.000175045
MT1JP	1.03871	0.0487728
MT1L	1.00129	3.84232e-05
MT1M	0.686982	0.00497981
MT1X	0.858433	0.00785256
MT2A	1.0049	0.000136671
MTF1	1.01644	0.0173033
MTHFD2L	1.02078	0.0073328
MTMR7	1.12053	0.0288779
MTSS1	1.09434	0.0224078
MTUS1	0.0395403	1.09914
MUC7	1.02592	0.0207693
MUM1	0.00684958	1.06335
MX1	1.01789	0.0100581
MXD1	1.23283	0.000427382
MYB	1.00637	5.002e-05
MYO10	1.00275	0.000442187
MYPOP	1.02762	0.0337424
N4BP2L1	1.07434	0.023776
NAMPT	1.23115	0.00121304
NAP1L2	0.000557752	1.02271
NAP1L3	0.0090436	1.02977
NAPEPLD	0.0142633	1.02861
NAV1	0.00310472	1.05507
NAV3	1.05944	0.0156871
NCCRP1	1.01684	0.00303996
NCOA7	1.00163	2.54699e-05
NDUFV2	1.0971	0.0468374
NEFM	1.01331	0.0145645
NET1	0.000685243	1.1939
NFE2L2	1.00478	0.00415645
NFKB1	1.0014	1.82579e-06
NFKB2	1.00309	0.000149916
NFKBIA	1.00011	1.53234e-10
NFKBIE	1.00796	0.0155833
NFKBIZ	1.00208	3.50861e-05
NGF	1.00146	0.000121897
NHLRC1	0.000780334	1.03378
NINJ1	1.0594	0.00267995
NKX3-1	1.00886	3.25027e-06
NLRP3	1.02157	0.028898
NMI	1.19772	0.00145682
NOD2	1.07026	0.000457435
NPAS2	1.0174	0.00800254
NPL	1.07208	0.00184648
NR4A2	1.01017	0.00263578
NR4A3	1.22968	0.000653059
NRARP	1.04727	0.0133415
NRN1	0.00553313	1.00681
NRP2	1.00762	0.000675299
NT5DC3	0.0129942	1.01675
NUAK1	0.00664351	1.15051
NUAK2	1.19422	0.00614218
OGFRL1	1.00135	5.36521e-05
OLFML2B	0.037685	1.14814
OPTN	1.13099	0.0334798
OR10A4	0.00255667	1.04853
OR10AD1	0.00204678	1.02705
OR1S1	0.0193667	1.02215
OR7C1	1.02502	0.0486825
OSBPL10	0.00146614	1.00208
OSGEPL1	0.0332129	1.04596
OSGIN2	1.0009	4.95736e-05
OSR1	0.0427613	1.03594
OSR2	1.05373	0.0111106
PA2G4P4	0.0216308	1.04517
PAAF1	0.0280944	1.00969
PALMD	0.00312482	1.02401
PANX1	1.03454	0.0147187
PAQR7	0.0149763	1.01539
PARP12	1.22922	0.0283437
PARP14	1.19438	0.00282969
PARP16	0.0280282	1.01194
PARP8	1.01929	0.0202578
PATL1	1.00733	0.0156843
PCDH18	1.19443e-07	1.01556
PCDHB19P	0.0338186	1.0209
PCDHGB8P	0.0451246	1.0081
PDE4B	1.07184	0.0013177
PDGFRB	0.0244791	1.00974
PDK4	3.15401e-05	1.09637
PDPN	1.01126	0.00923701
PDZRN3	1.02377	0.000595507
PELI1	1.01	0.000825769
PEX11A	0.00161169	1.00788
PEX11B	0.030863	1.01567
PGAM1	1.00835	0.00973845
PGM2L1	1.00326	3.11444e-05
PHLDA2	1.00711	0.00554946
PI3	1.00174	0.000117797
PID1	1.16712	0.0324184
PIGA	1.0083	0.000466124
PIK3IP1	0.0158463	1.04705
PIK3R1	1.00185	0.00030282
PIK3R3	1.02163	0.0057136
PIM1	1.00315	0.000150292
PIM2	1.1719	0.0266665
PIM3	1.2231	0.0223168
PIPSL	1.05418	0.011094
PKDREJ	0.0233906	1.04728
PLAC4	1.01883	0.0020564
PLAGL1	0.0123605	1.18451
PLAGL2	1.1125	0.0113863
PLAT	1.01923	0.0114585
PLAU	1.00467	0.00377706
PLCD1	0.0166532	1.01409
PLEKHA2	0.0012982	1.00782
PLEKHG1	0.00867621	1.06138
PLEKHH2	0.026819	1.21805
PLK2	1.06653	0.00366556
PLK3	1.01416	0.00773764
PLN	1.02457	0.0201815
PLSCR1	1.03667	0.00221766
PMAIP1	1.01946	0.000134066
PMP22	0.0168576	1.01994
PNPLA3	0.0282076	1.06806
PNRC1	1.00495	0.00207943
PNRC2	1.00773	0.0165204
POLG2	0.0277994	1.18503
POLR3B	0.0483265	1.01862
POPDC2	1.07945	0.0322426
POU2F2	1.01706	0.015174
PPFIA4	0.0192047	1.17139
PPP1R15A	1.01137	0.00450656
PPP1R15B	1.02822	0.0225263
PPP1R3B	5.96276e-06	1.04058
PPP1R3C	3.14464e-05	1.01279
PPP2R5A	0.00467396	1.06663
PPP3CC	1.12335	0.0120526
PPP4R4	1.0153	2.93292e-06
PRDM1	1.00411	7.49559e-07
PRICKLE1	0.000148198	1.19284
PRKAB2	5.45154e-05	1.00174
PRLR	1.05814	0.015043
PRPSAP1	0.0122874	1.01087
PRSS48	0.0454991	1.02467
PSMA3	1.01382	0.0468336
PSMA6	1.17521	0.0236942
PSME2	1.20387	0.0116278
PSTPIP2	1.02773	0.026632
PTCD2	0.0343755	1.15425
PTCH1	0.0410828	1.01042
PTGES	1.00095	4.18826e-05
PTGIS	0.00828819	1.00529
PTGS2	1.00123	2.12737e-06
PTPN1	1.20506	0.0238844
PTPN12	1.01433	0.03145
PTPN13	0.0291644	1.07167
PTPRJ	1.05537	0.0493356
PTTG1	1.04671	0.0190212
PTTG2	1.00388	0.00025725
PTX3	1.09228	0.00391727
RAB38	1.20121	0.00623369
RABL2A	0.00581773	1.03837
RAET1L	1.01752	0.000309339
RANBP6	0.0392635	1.13444
RAP2C	1.02546	0.0360195
RARRES1	1.03677	0.0266237
RASA4	0.0113598	1.16858
RASSF5	1.20722	0.0220551
RB1	1.00739	0.013569
RBBP8	1.02666	0.0125952
RBM43	1.07721	0.00667622
RCAN1	1.00966	0.00357835
RCAN2	0.0378053	1.07974
RCOR3	2.46065e-05	1.00039
RDH10	0.015827	1.2211
REL	1.00614	4.97916e-05
RELA	1.05728	0.0322275
RELB	1.00371	0.0018563
REP15	0.00126075	1.02027
REST	0.0282624	1.12804
RFPL4B	1.03582	0.00365534
RFT1	0.0346883	1.01812
RGS16	1.03861	5.65265e-05
RHOBTB1	0.00069218	1.05876
RIC3	0.0405739	1.04102
RIPK2	1.00366	1.07838e-06
RIPK4	1.06061	0.0245344
RNASE13	1.01717	0.00900404
RNASE7	1.01627	0.011051
RNASE8	1.02928	0.000109026
RND1	1.06321	0.00481101
RND3	1.00552	0.000520057
RNF133	1.00643	0.00400351
RNF138P1	1.32213e-06	1.00028
RNF144B	1.02827	0.00120763
RNF145	1.00586	0.00185011
RNF148	1.02417	0.00968333
RNF152	0.00631395	1.22388
RNF19B	1.06053	0.000150195
ROS1	1.07502	0.0189797
RPA4	1.0062	0.00212302
RPS6KA3	1.02118	0.00303816
RPS6KA5	0.00902698	1.00456
RSPO3	1.00784	3.53869e-05
RTP4	1.17535	0.00795354
RUNX1T1	1.10347e-06	1.01171
SAC3D1	0.0254114	1.03051
SAMD4A	1.10092	0.0317343
SAMD9L	1.15385	0.0255896
SAT1	1.1505	0.00397718
SAV1	1.01598	0.0125684
SCIN	0.00666475	1.02688
SCML1	1.0116	0.0395239
SCN8A	0.0440998	1.21896
SDC4	1.05569	0.00404842
SDCBP	1.0058	0.00063096
SELE	1.01632	1.63691e-07
SEMA6D	1.03175	0.0148555
SERPINA1	1.03994	0.000737099
SERPINA10	1.10952	0.0237283
SERPINA2	1.00332	0.000721674
SERPINA3	1.10836	0.0311741
SERPINA6	1.02197	0.000207774
SERPINA9	1.07472	0.0116443
SERPINE1	0.0029943	1.0054
SETDB2	0.000540276	1.01511
SFMBT2	1.02833	0.000444765
SGPP2	1.07059	0.0405831
SH2D4A	0.00401443	1.01132
SH3BP4	0.00160885	1.00163
SH3RF1	3.20333e-05	1.03428
SHB	1.0032	0.000101977
SHC4	0.0110537	1.03256
SHPRH	0.042464	1.02186
SIPA1L1	0.0385973	1.01777
SIPA1L2	0.00262833	1.13691
SIX1	0.00631049	1.05197
SIX4	9.06371e-05	1.13452
SLC11A2	1.19888	0.00146841
SLC12A7	1.05603	0.0108054
SLC14A1	0.00338066	1.06233
SLC16A6	1.07172	0.013293
SLC19A2	1.04829	0.0415394
SLC20A1	0.00172869	1.01143
SLC22A15	0.017389	1.01806
SLC22A2	1.05481	0.0153725
SLC22A3	1.03633	0.0156098
SLC25A20	0.0378135	1.01954
SLC25A27	0.0222183	1.02536
SLC25A28	1.09671	0.000594547
SLC25A33	1.01695	0.027398
SLC25A37	1.1485	0.0156422
SLC26A8	1.04483	0.0207451
SLC26A9	1.02304	0.0133701
SLC29A1	0.0457845	1.22662
SLC2A1	1.22952	0.000301278
SLC2A12	0.0218072	1.11326
SLC2A6	1.01518	0.0476699
SLC38A2	0.000215913	1.06857
SLC38A4	0.00243307	1.04159
SLC39A14	1.01291	0.000545562
SLC39A8	1.0161	0.0102644
SLC40A1	0.000475118	1.02507
SLC41A2	1.0365	0.0234745
SLC43A2	1.0096	0.0121407
SLC6A16	0.0234217	1.16765
SLC7A1	1.01809	0.0271886
SLC7A11	1.00648	0.0035269
SLC7A2	1.00875	1.23233e-06
SLC7A5	1.08423	0.00720902
SLCO5A1	1.07846	0.00713274
SLFN11	1.0613	0.00460336
SLFN5	1.2339	0.0444466
SMAD6	2.60666e-05	1.11885
SMAD7	1.04921	0.0121779
SMOX	0.81644	0.016388
SMS	1.22954	0.00350465
SNAI2	0.026751	1.00478
SNAPC1	1.00852	0.0365377
SNED1	0.0337902	1.02581
SNHG3	0.0123973	1.04696
SNHG8	0.0215725	1.01364
SNX30	0.00292696	1.0032
SOCS3	1.16876	0.00533381
SOD2	1.0005	1.86206e-06
SOX17	1.00932	0.0123105
SP100	1.01478	0.0189838
SPAG5	1.0308	0.031557
SPANXA1	0.00634824	1.08089
SPATA5L1	1.07351	0.00123212
SPATA7	0.0157025	1.07382
SPIN2A	0.0168954	1.02806
SPIN3	0.0155025	1.01624
SPTLC3	0.00537323	1.01217
SRGAP2	0.004285	1.0027
SRGN	1.00688	0.00352877
SRPK1	1.00677	0.00624578
SSFA2	0.0268219	1.16094
SSTR2	1.01166	0.00510948
ST3GAL5	0.0261525	1.04774
STARD5	0.00054252	1.00872
STAT5A	1.01832	0.000522641
STC1	1.05108	0.000721763
STC2	0.0136862	1.1684
STK17A	3.90897e-05	1.00112
STK32B	0.0019699	1.00123
STK38L	0.00147246	1.03666
STX11	1.00501	0.00389144
SULT1C3	1.0232	0.00497278
SULT1C4	1.00377	5.08397e-08
SUMO1P3	1.01981	0.00966743
SUMO4	1.02839	0.00348393
SYCP2L	1.01399	0.00823257
SYDE2	8.07263e-07	1.02276
TAC1	1.07762	0.0162547
TAF4B	1.00196	0.000686305
TANC1	1.01154	0.0292093
TAP1	1.17655	0.00303883
TAP2	1.22457	0.0253892
TAPBP	1.22601	0.00500493
TAS2R10	0.0219512	1.02428
TBC1D13	0.0479291	1.10037
TBC1D2	0.0131637	1.00636
TBX5	0.0194984	1.04265
TCEAL2	0.0186235	1.00523
TCEAL7	0.0458332	1.03566
TEX9	0.0194624	1.02472
TFPI2	1.00349	9.42316e-07
TGIF1	1.09856	0.0466855
THADA	0.0215406	1.05259
THAP10	1.00529	0.000248207
THAP2	1.01314	0.0041169
THBS1	0.0277093	1.14649
THUMPD2	0.00012362	1.19697
THYN1	0.0188916	1.07998
TIAM2	1.22237	0.00464284
TIFA	1.01183	3.50263e-05
TIGD2	0.0236847	1.08561
TJP2	1.04599	0.00566853
TLCD1	1.13526	0.00258473
TLE1	1.06845	0.0144184
TLR2	1.06927	0.000685757
TMC7	0.00776391	1.04586
TMEM158	1.09078	0.0363354
TMEM165	1.033	0.0157395
TMEM173	0.0339331	1.05586
TMEM183B	1.01217	0.0405759
TMEM2	1.21743	0.000821789
TMEM200A	0.0199695	1.03345
TMEM217	1.01524	0.0076958
TMEM218	0.00243941	1.00258
TMEM26	0.00398776	1.07264
TMEM30B	8.36954e-05	1.00084
TMEM51	1.0258	0.0136338
TMEM63B	1.04172	0.0376069
TMEM75	0.00776289	1.04885
TMEM88	1.01576	0.00965473
TMEM91	0.00290237	1.21687
TNF	1.00462	7.65542e-05
TNFAIP2	1.03322	3.95162e-06
TNFAIP3	1.00253	1.19569e-07
TNFAIP6	1.00343	4.06928e-05
TNFAIP8	1.17878	0.000188268
TNFRSF10B	1.00428	7.4114e-05
TNFRSF11B	1.02072	0.00554305
TNFRSF9	1.17881	0.00968264
TNFSF10	1.15525	0.0222859
TNFSF15	1.02671	0.00904736
TNFSF18	1.02655	0.000113455
TNIP1	1.00168	3.87245e-05
TNIP3	1.04391	0.00595224
TNK2	0.0459925	1.01971
TNRC6B	0.0192031	1.00884
TNS3	0.00242235	1.00196
TP53BP2	1.15744	0.0096681
TRAF1	1.03158	0.000733879
TRAF3	1.00671	0.00858214
TRAM1L1	3.11047e-05	1.00596
TRAM2	0.00544361	1.00225
TRIB1	1.14402	0.0334866
TRIB2	5.90941e-06	1.07127
TRIM21	1.14186	0.0249254
TRIM32	0.0170232	1.01761
TRIP10	1.02241	0.00704768
TRMT5	0.00425899	1.09347
TRPA1	1.05473	0.0146237
TRPC6	0.0232718	1.09884
TSC22D1	1.12214	0.0351642
TSLP	1.07903	7.61643e-06
TSPAN5	0.00542762	1.07771
TTC30A	0.0058289	1.00551
TTC31	0.0254435	1.00912
TTC5	0.021552	1.01239
TWIST2	1.0018	0.000218042
TWISTNB	1.03432	0.0311975
TXNIP	0.000445251	1.10812
UACA	0.0139751	1.00518
UBD	1.05281	0.00939058
UBE4B	0.0318256	1.00777
UBTD2	1.01245	0.00812472
UPK1B	1.03499	0.00317561
USP12	1.00869	0.000759075
USP51	0.0220732	1.01698
USP54	1.09566	0.0281189
VCAM1	1.18273	0.000292764
VGLL3	0.0110489	1.09659
VGLL4	1.17869	0.0292569
VPS37A	1.02134	0.0124887
WARS	1.21267	0.0467491
WDR63	0.0133824	1.01465
WDR92	0.0091186	1.00422
WEE1	0.00124341	1.14982
WIPF1	0.0283219	1.01516
WTAP	1.00298	5.61854e-05
WWP2	0.00141519	1.12484
XBP1	1.07303	0.00621638
YRDC	1.11622	0.0144268
ZBTB4	0.0337303	1.00653
ZC3H8	0.000882704	1.05369
ZC3HAV1	1.03135	0.00488106
ZCCHC14	0.00661754	1.02232
ZFAND2A	1.01308	0.0468005
ZFP2	0.00989005	1.05396
ZFP36	1.03381	0.00392931
ZFP36L2	0.00281437	1.02677
ZKSCAN3	0.00110821	1.01341
ZKSCAN4	0.0426471	1.01166
ZMYM3	0.0180783	1.05834
ZMYND8	0.0032498	1.11341
ZNF132	0.00989048	1.02164
ZNF138	0.000780868	1.00348
ZNF17	0.0374163	1.02073
ZNF174	0.0122923	1.03827
ZNF175	0.0269918	1.073
ZNF189	1.01206	0.0321985
ZNF211	0.0435725	1.0159
ZNF214	3.08308e-05	1.02016
ZNF215	0.00136939	1.02147
ZNF223	3.14175e-05	1.07867
ZNF23	0.0291784	1.01493
ZNF232	0.0144215	1.1185
ZNF233	0.0220729	1.16412
ZNF234	0.000467016	1.00365
ZNF235	0.0357927	1.04926
ZNF239	0.0311299	1.00709
ZNF256	0.0308749	1.01431
ZNF267	1.05116	0.000721649
ZNF283	0.000398372	1.0018
ZNF284	0.000374602	1.08678
ZNF30	8.10818e-07	1.00067
ZNF304	0.0285052	1.03389
ZNF320	0.0107348	1.14524
ZNF33B	0.0110428	1.00608
ZNF345	0.028632	1.15026
ZNF362	0.0156534	1.01048
ZNF383	0.0292244	1.11831
ZNF391	0.00113962	1.00382
ZNF395	0.00204442	1.00236
ZNF404	0.00129237	1.05054
ZNF415	0.0159844	1.00534
ZNF418	0.00515393	1.0076
ZNF420	0.01547	1.03208
ZNF431	0.0232762	1.15807
ZNF436	0.0372412	1.10369
ZNF439	0.000126968	1.0023
ZNF440	0.00205145	1.01205
ZNF441	0.00456807	1.00889
ZNF484	0.0463899	1.05696
ZNF485	7.99845e-05	1.01607
ZNF502	0.00359819	1.00602
ZNF514	0.0284906	1.00715
ZNF521	9.35124e-07	1.01059
ZNF525	8.88034e-05	1.03648
ZNF527	0.0356306	1.01459
ZNF554	0.0280891	1.02385
ZNF558	0.0291524	1.00906
ZNF563	0.00399237	1.00737
ZNF564	0.0255762	1.18436
ZNF57	0.0217611	1.0125
ZNF570	0.00257827	1.07845
ZNF589	0.0371974	1.01149
ZNF594	0.000732011	1.00118
ZNF607	0.0277313	1.04953
ZNF608	2.01248e-06	1.02226
ZNF615	0.0030919	1.00275
ZNF667	0.0292275	1.02062
ZNF675	0.0159323	1.13381
ZNF680	0.0446723	1.03136
ZNF681	0.000865563	1.00692
ZNF70	0.00566112	1.05804
ZNF704	0.0384967	1.06664
ZNF749	0.0120832	1.01545
ZNF763	0.00400771	1.00343
ZNF766	0.00296919	1.01414
ZNF823	0.0143908	1.05503
ZNF827	0.00833945	1.03113
ZNF846	0.0236824	1.00952
ZNF862	0.0305555	1.00935
ZNF90	0.00228427	1.02911
ZNFX1	1.17436	0.0275554
ZNRF1	1.01251	0.00557789
ABHD17C	0.00294522	1.22676
ACKR3	1.12519	0.00294167
ACKR4	0.00661694	1.04481
AHNAK2	0.00466513	1.00433
AJUBA	4.46819e-08	1.00022
AMZ2P1	0.0445934	1.01392
ANKLE2	1.00626	0.0114071
AP1AR	1.00938	0.0324646
ARHGAP31	1.14479	0.00270657
ARHGAP35	0.00172258	1.07021
ARHGEF26	0.0274336	1.01347
ARHGEF35	0.00172179	1.00168
ARL17A	0.0186949	1.05745
ASAP2	1.01109	0.0405322
BAG2	0.00108607	1.04857
BAMBI	1.01734	0.0032961
BEND7	0.00839794	1.00568
BHLHE41	1.03838	1.83027e-06
BRINP1	0.0149759	1.06879
BTN2A3P	1.00202	0.000368401
C11orf96	1.01222	0.00857924
C2CD4B	1.00084	6.56115e-06
C8orf88	1.00756	0.00968373
CEMIP	0.0081602	1.03247
CENPU	1.11114	0.0395181
CEP85L	1.0066	0.00325427
CETN4P	0.00687565	1.0536
CFAP126	1.05563	0.00718515
CFAP53	0.0451957	1.03372
CIPC	0.0425734	1.00754
COLGALT2	1.00484	0.00428602
CPED1	1.1383	0.0115985
CSRNP1	1.09675	0.00237267
CXCL8	1.00006	9.9917e-20
CYP4F30P	1.22618	0.0213179
DAW1	0.0144391	1.22545
DCAF4	0.00552882	1.00416
DCAF5	0.0156837	1.01008
DDX60L	1.00382	0.000135706
DESI1	1.01467	0.0165716
EMC9	1.05581	0.0444009
EVA1A	1.00242	0.000596124
FAM160A1	1.03743	0.00534174
FAM214A	0.0453658	1.01211
FAM217B	1.48863e-05	1.00799
FAM86C2P	0.0144241	1.00647
FAN1	0.0120317	1.05681
FAXDC2	1.50499e-06	1.00045
FDPSP2	1.01325	0.0442651
FNDC3B	1.01387	0.0314751
GABPB1	1.00524	0.00533503
GCNT4	1.00028	4.29537e-08
GCSAM	1.02032	0.000400852
GMCL1P1	0.005503	1.01686
GOLGA2P5	0.0180394	1.00703
GORAB	1.04167	0.00510913
GSAP	1.01035	0.000103778
GSTM2P1	0.0489612	1.07412
GUSBP1	0.00436124	1.00354
GUSBP5	0.00234033	1.00264
HEATR5A	0.0481048	1.02079
HENMT1	0.0164067	1.01358
HIST2H3D	0.0164902	1.15398
HSBP1L1	0.00945091	1.03434
IDO1	1.00225	0.00023452
IGIP	0.00172622	1.00202
IL36B	1.01638	0.0385304
IL36G	1.0274	0.000146518
IL36RN	1.01279	0.0019254
INO80D	1.05198	0.0100171
JADE1	2.37717e-09	1.00315
KCNE5	1.00079	2.49227e-05
KDM7A	1.00152	0.000221611
KLHL41	0.0385436	1.0116
KNOP1	0.0246234	1.08594
KRTAP2-3	9.08205e-14	1.00309
LACC1	1.00247	5.59207e-05
LCE1C	1.02202	0.0403532
LGALSL	1.00258	0.00107442
LPAR6	1.00354	0.00184716
LSMEM1	1.00287	0.000609862
M1AP	0.00466504	1.00191
MAP10	0.0141075	1.00484
MAP3K7CL	0.00439164	1.0586
MB21D2	1.01535	0.0192566
METTL17	0.00653134	1.02983
MOB3C	1.00563	0.00311274
MOK	0.0404072	1.00731
MRAP2	0.0181149	1.08712
MSL3P1	2.58988e-05	1.00062
MTERF4	0.00645005	1.01669
MTSS1L	2.25736e-05	1.0009
NAA16	0.0498765	1.0098
NABP1	1.08575	0.00650518
NCEH1	1.00841	0.0187785
NDUFAF4	1.04738	0.0271512
NKAIN2	0.0320057	1.04476
NOS2	1.00067	1.2336e-09
NPIPB3	0.0445308	1.02994
NREP	0.000372544	1.01154
NYNRIN	0.0194515	1.02237
OARD1	0.0035402	1.02856
ORC1	1.02412	0.0427583
ORC5	0.00827985	1.13388
PABPC4L	0.00517703	1.06674
PCDHB18P	0.00280538	1.00281
PLGRKT	1.04982	0.00784483
PMS2P4	0.00337303	1.00253
PMS2P5	0.0410344	1.01019
PPP1R17	1.01906	0.0267543
PRMT9	0.000542322	1.03148
PRR34	0.00763522	1.00489
PRR5L	0.0349288	1.0494
RBM47	1.00694	0.00145901
RPSAP52	2.19769e-05	1.10149
SCAF4	1.03229	0.0354601
SCIMP	0.047669	1.01137
SDCBPP2	1.05022	0.0173266
SDE2	1.04194	0.02391
SEPT7P2	0.000309909	1.00095
SFR1	1.01171	0.0106983
SGK1	1.00546	0.00377043
SLC22A23	1.01797	0.0464663
SLC35G1	1.00569	0.00750235
SLC9C1	1.00507	0.00146263
SLC9C2	1.02536	0.0433476
SMIM13	1.00609	0.00468909
SMIM3	0.0136512	1.19142
SPDL1	0.00400775	1.09264
SPX	1.02298	0.00958255
SRSF12	1.02633	0.000532877
SUSD6	1.00603	7.97405e-05
TAB2	1.0137	0.00532626
TAB3	1.00394	0.00335612
TAMM41	0.0268274	1.02124
TDP2	1.01052	0.00933326
TET1	0.000942613	1.00152
TMEM106A	1.17466	0.00786277
TMEM178A	1.18715e-07	1.00006
TMEM242	0.0198741	1.01454
TNS2	0.0159482	1.0041
TP63	1.01963	0.00271087
TPTE2P6	0.00717957	1.10643
TRMT61B	0.0250648	1.01499
TUBA3FP	0.0318208	1.00822
TVP23B	1.027	0.0226793
UBE2Q2P1	0.0180943	1.0285
VSTM4	1.02711	0.00464146
WDR11	1.01473	0.013224
WLS	0.012784	1.04327
ZBED8	0.000153786	1.00675
ZBTB21	1.03279	0.00218543
ZC3H12C	1.00045	1.85299e-06
ZFP62	0.011317	1.08247
ZFP69	0.00666509	1.00399
ZMAT4	1.01359	0.0258874
ZNF112	0.0195006	1.00664
ZNF252P	0.00942361	1.00501
ZNF285	5.78102e-07	1.00034
ZNF697	1.01998	0.0293361
ZNF727	5.7308e-06	1.0005
ZNF737	0.0118586	1.00619
ZNF799	1.00705	0.00757256
ZNF850	3.18924e-06	1.00056
ZSCAN26	0.0278267	1.01188
ADAT2	0.0220172	1.08359
AGFG1	1.01006	0.0232111
ANKRD20A4	0.0140469	1.04333
CYCSP52	1.00433	0.00230173
DCLK3	1.0036	0.000650261
GDF5OS	1.93239e-06	1.03202
HIGD1C	1.02055	3.63588e-05
KPNA7	1.012	6.80757e-06
RIMBP3C	0.0232535	1.01726
RP9P	0.000419981	1.00107
SHROOM3	5.47918e-05	1.0184
SNX18	0.00339901	1.00585
UHRF1BP1	1.06231	0.0426946
ZNF487	0.013161	1.00495
ZNF790	0.0218165	1.00839
ZNF836	0.000440863	1.00135
ZNF844	0.0159558	1.01738
ZNF860	5.01583e-05	1.00073
ZSCAN23	0.00354798	1.00241
ZSWIM7	0.0319608	1.03778
ATP5L2	1.02112	0.0200961
C15orf61	0.014727	1.07896
C5AR2	0.0177485	1.22213
CCDC170	1.00858	0.000230758
CFAP69	1.02083	0.0176027
EBLN1	1.07973	0.0196659
FAM172BP	0.017835	1.00698
FAM200B	0.00685251	1.02484
FAM86EP	0.00246189	1.0058
GUSBP4	6.44717e-06	1.04283
H3F3C	1.03762	0.0182511
IGBP1P1	2.74765e-09	1.00101
LMO7DN	0.00674773	1.00388
LURAP1L	0.00588945	1.01965
MARC1	0.0374372	1.04052
MFSD2A	1.0227	1.51906e-06
MZT2A	0.0030331	1.0036
NCR3LG1	1.00101	1.72916e-05
OR7E14P	0.00664219	1.07358
PLEKHA8P1	9.19493e-05	1.00833
PRR23B	1.02287	0.026
RPL13AP6	1.00818	0.014383
RPSAP58	0.0134161	1.07312
SCX	0.000229732	1.00467
SOWAHC	0.0442071	1.05909
SUZ12P1	0.00997607	1.07476
SYBU	0.030147	1.02311
TMED10P1	0.00753607	1.14896
TRGV5	1.01507	0.046526
ZAR1L	1.00881	0.0157114
ZNF818P	0.00498522	1.00394
ZSCAN30	0.0129786	1.07289
ACTR3BP2	0.0255313	1.0295
BMS1P1	0.0264621	1.01053
CTSLP8	0.0279997	1.03533
ERICH4	0.000390586	1.08526
GBP1P1	1.00022	7.29585e-09
GUSBP2	0.00034527	1.00303
GVQW1	1.01422	0.0289978
LINC01225	1.08529	0.0408823
OR7E2P	0.000457342	1.09153
SEPT7P9	0.0164384	1.08573
SH3GL1P2	1.22329	0.0173342
SMIM22	1.01092	0.0142366
VN1R108P	3.06042e-05	1.00146
WHAMMP2	0.00870105	1.01081
ZNF891	0.00254746	1.00337
DCAF13P3	0.00113373	1.00377
IFNA22P	1.02783	0.0160659
SULT1C2P1	1.00118	3.54297e-05
TISP43	1.01097	0.0272715
TPTE2P1	5.02948e-05	1.00957
ZNF286B	0.00246154	1.00213
COL6A4P1	1.0702	0.0288863
GOLGA8T	0.00335544	1.00461
MRPS31P5	0.0344663	1.00659
MTRNR2L3	1.00909	0.0135172
TEX21P	0.0309023	1.00923
TMED11P	0.000486583	1.15602
ULK4P3	0.00689686	1.00472
WTAPP1	1	1.67333e-10
C1orf195	1.00191	0.000238644
FAM133CP	1.11643e-07	1
FAM35DP	0.00312203	1.00292
FAR2P2	4.59723e-05	1.02316
GOLGA6L4	0.0222517	1.00591
INTS4P2	1.66244e-05	1.00963
NSUN5P2	0.0442271	1.00794
OR10V2P	0.00666604	1.00844
PGAM1P5	2.46859e-09	1.00017
ZNF733P	0.00645645	1.01426

## Sheet: Group6
GeneName	Down_PFP	Up_PFP
A2M	1.23783	0.00691948
A4GALT	1.0405	3.49409e-10
AADAT	0.00375229	1.43507
AARS2	0.00367339	1.06211
AASDH	6.84439e-06	1.04861
ABCA1	1.00728	3.60704e-21
ABCA13	1.14572	0.0499945
ABCA5	1.53537	0.00863906
ABCA6	1.49737e-07	1.22538
ABCA8	1.19948e-06	1.07078
ABCA9	3.19345e-11	1.09593
ABCB5	0.000353529	1.13007
ABCC1	1.30836	2.17098e-05
ABCC10	0.00540518	1.14732
ABCC3	1.20877	6.20176e-06
ABCC4	1.53309	5.19478e-06
ABCC5	0.000563587	1.39052
ABCF1	1.05512	6.71355e-06
ABCG1	1.10887	2.49326e-05
ABHD10	3.89603e-07	1.11382
ABHD13	1.05711	0.00540908
ABHD14B	0.000217685	1.04211
ABHD15	0.000125426	1.05134
ABHD2	1.24846	2.1519e-05
ABHD5	1.27467	0.000201242
ABHD6	0.00307487	1.36186
ABI1	1.16275	0.0256739
ABI3BP	0.198397	1.3135e-12
ABL1	1.10747	0.000433336
ABL2	0.0263506	1.3781e-05
ABLIM1	5.597e-07	1.19115
ABTB2	1.0199	9.16213e-11
ACAA2	0.000833335	1.05479
ACACB	0.000614045	1.41796
ACAD8	0.0466747	1.45166
ACADSB	0.017887	1.13208
ACAN	7.87143e-10	1.42801
ACAT1	0.000227323	1.05188
ACAT2	0.100779	0.000477014
ACBD4	0.00374615	1.06925
ACO1	1.45643	0.00305698
ACOT7	1.28971	0.011472
ACOX1	1.23407	0.00517563
ACOX2	1.0413e-09	1.23386
ACP6	0.00199114	1.16646
ACSL1	1.00498	4.50428e-10
ACSL3	1.18029	5.31058e-14
ACSL4	1.00373	2.5552e-23
ACSL5	1.37304	0.000132462
ACSS2	0.0104327	1.02352
ACSS3	0.00119202	1.48853
ACTA2	4.04995e-05	1.47074
ACTB	0.011532	1.15699
ACTC1	3.07668e-08	0.555031
ACTN1	0.0184763	0.875157
ACTR2	0.00183895	1.40431
ACTR6	1.06306	0.032487
ACVR2A	1.383	0.0100011
ADA	1.12948	2.79122e-05
ADAL	0.010167	1.10878
ADAM12	1.24817	5.78285e-06
ADAM17	1.01152	3.6992e-09
ADAM33	2.30532e-07	1.05216
ADAM9	0.0412707	0.994257
ADAMDEC1	1.32593	8.13629e-05
ADAMTS1	2.49597e-10	0.000163902
ADAMTS15	8.08996e-11	1.3159
ADAMTS16	1.1345	0.0235251
ADAMTS17	1.26821	0.00945073
ADAMTS3	0.0477667	0.898329
ADAMTS4	1.01238	6.32486e-07
ADAMTS5	1.01068e-11	0.874395
ADAMTS6	1.51909	4.26539e-07
ADAMTS8	1.18498	0.0390846
ADAMTS9	1.17951	0.0189793
ADAMTSL2	0.00132355	1.37766
ADAMTSL3	0.0174999	1.27362
ADAMTSL4	8.55421e-05	1.25238
ADCK2	0.00339164	1.13684
ADCY3	0.0179588	1.42417
ADCY4	1.51993	0.00329517
ADCY8	1.30666	0.000461871
ADD1	0.011412	1.06195
ADH1B	1.66516e-06	1.18145
ADH1C	2.93899e-05	1.14238
ADH5	0.000200277	1.05855
ADHFE1	1.4114e-12	1.01759
ADIPOR2	1.09127	0.000996261
ADM	8.55042e-06	3.7363e-06
ADNP2	1.09268	0.00255537
ADORA2B	0.674564	5.28769e-05
ADPGK	1.01289	3.44932e-06
ADPRHL2	1.46797	0.00510504
ADRA2A	4.47174e-16	1.18264
ADRB2	7.31163e-08	1.34294
ADRM1	1.05452	0.000156066
ADSS	1.04866	0.000271531
AEBP1	6.54175e-05	1.46895
AES	0.0111022	1.04981
AFF3	3.37893e-05	1.1332
AFF4	1.11887	0.00147931
AFP	1.25082	0.0438462
AFTPH	1.03623	6.85029e-06
AGA	0.00642003	1.406
AGBL5	2.73435e-05	1.01985
AGGF1	0.00381551	1.03231
AGRN	1.05292	0.00328864
AGT	2.11547e-11	1.37956
AGTR1	0.0525684	0.00205626
AGTRAP	1.06716	2.76688e-06
AHCTF1	1.09516	0.00952847
AHI1	1.358	0.00195478
AHNAK	3.06201e-09	1.22159
AHR	0.970117	5.73971e-07
AHRR	1.35448	1.00183e-10
AHSA1	1.33924	0.00949775
AHSA2	1.51112e-06	1.42857
AIFM1	0.000806257	1.11516
AIM2	0.947095	0.000819584
AK5	7.97587e-06	1.47339
AKAP1	0.00279363	1.19049
AKAP12	2.98981e-10	1.20144
AKAP9	6.78646e-05	1.42617
AKIRIN1	1.07504	2.26559e-06
AKIRIN2	1.25216	0.000733482
AKR1B1	1.33318	2.26849e-11
AKR1B10	0.929591	0.00991836
AKR1C1	1.33609	6.80273e-08
AKR1C2	1.44506	0.00104007
AKR7A2	2.89191e-05	1.02994
AKR7A3	0.000435461	1.02186
AKT2	0.0441374	1.07924
AKTIP	2.41442e-05	1.09163
ALAD	0.00850695	1.05722
ALAS1	1.07163	7.92094e-10
ALCAM	1.50856	5.93881e-08
ALDH1A1	8.6482e-09	1.18138
ALDH1A3	1.46189	0.0472111
ALDH1B1	1.073	0.0109331
ALDH1L2	0.00242222	1.44643
ALDH3A2	5.89297e-08	1.03772
ALDH3B1	0.0163692	1.11011
ALDH5A1	6.70884e-05	1.0357
ALDH6A1	5.03812e-08	1.03932
ALDH7A1	6.67537e-06	1.10104
ALDH9A1	0.0183233	1.20272
ALDOC	0.00142308	1.47678
ALG13	1.0454	0.0011137
ALG6	0.000936861	1.10969
ALG9	0.0113027	1.2521
ALKBH2	0.00590693	1.28154
ALKBH4	0.000178662	1.07334
ALKBH6	0.0147348	1.11901
ALKBH8	0.00016536	1.04844
ALOX15B	1.03205	4.69791e-05
ALPK2	0.657312	0.000518944
ALPL	6.62141e-05	1.43138
AMBN	1.04551	0.0379072
AMD1	1.52868	1.43337e-05
AMIGO1	7.98172e-05	1.3185
AMIGO2	1.16158	4.83164e-16
AMMECR1	1.17603	0.00184487
AMMECR1L	1.01218	1.93573e-09
AMOT	2.03385e-06	1.02073
AMOTL2	6.48391e-09	1.48819
AMPD3	1.04013	1.43297e-27
AMPH	0.00038733	1.17629
AMT	1.01393e-11	1.01508
AMZ2	0.0106574	1.114
ANAPC13	0.0341656	1.14675
ANAPC4	7.19979e-06	1.01427
ANAPC7	0.00412964	1.05402
ANG	4.58244e-05	1.14839
ANGPT1	5.519e-06	0.0183451
ANGPTL1	1.13192	3.45021e-09
ANGPTL2	1.37074e-15	1.09304
ANGPTL4	1.18003	7.56866e-15
ANGPTL7	0.0555747	0.000609927
ANK3	1.04534e-06	1.47776
ANKH	1.51343	6.14423e-05
ANKMY2	9.24392e-10	1.00874
ANKRD1	1.08034	0.00400788
ANKRD10	1.44038	0.0173637
ANKRD13A	0.00861988	1.23727
ANKRD16	0.000122996	1.02336
ANKRD28	4.74371e-05	1.47879
ANKRD29	4.24956e-07	1.34022
ANKRD34A	0.00238141	1.06998
ANKRD35	2.45919e-11	1.02638
ANKRD36	0.0433842	1.13734
ANKRD36B	2.18666e-09	1.48392
ANKRD46	0.00708985	1.42585
ANKRD49	0.015016	1.18064
ANKRD50	0.0304398	1.16113
ANKS1A	0.0047182	1.31786
ANKZF1	8.32999e-05	1.41389
ANLN	0.00168601	1.41711
ANP32A	0.0374703	1.17828
ANP32E	1.24875	0.00829333
ANTXR1	4.278e-07	1.23563
ANXA1	2.63327e-06	1.24861
ANXA11	2.41685e-08	1.01122
ANXA3	0.000172566	1.45452
ANXA4	0.000570308	1.23345
ANXA6	0.00551689	1.07993
AOC2	1.08345	0.000501132
AOC3	1.31918	0.00253401
AOX1	0.000161193	1.46177
AP1M1	0.00491885	1.17493
AP1S1	0.00259071	1.31791
AP1S2	0.000755472	1.39642
AP2M1	0.0132426	1.06105
AP3M2	0.0014841	1.47876
APBA3	1.06783	2.13198e-06
APBB2	0.0296129	1.4458
APC	0.00292034	1.18637
APCDD1	2.05831e-11	1.39096
APCDD1L	1.01692	1.13179e-22
APEH	0.00788436	1.14821
APEX1	0.00770702	1.1342
APH1A	0.0362455	1.46792
APOBEC3B	1.37072	7.58813e-06
APOBEC3C	0.0082537	1.12209
APOBEC3G	1.14776	0.0179257
APOD	0.00264729	1.14539
APOE	0.207308	0.00672918
APOL1	1.07527	2.11295e-08
APOL2	1.03458	3.74151e-06
APOL3	1.53474	8.45989e-08
APOL6	1.50067	0.00358209
APOLD1	1.25297	2.7681e-11
APOO	1.29506	0.0172568
APPL1	0.0158721	1.17729
AQP1	0.016812	1.10502
AQP11	1.34651e-15	1.02321
AQP9	1.00884	5.22351e-19
AR	0.00197519	1.02727
ARAP3	1.35493	0.0432949
ARC	0.777498	6.5877e-09
ARF1	1.22297	0.00191684
ARF4	1.04768	0.00259413
ARF5	0.00022052	1.00864
ARF6	1.09115	0.000179985
ARFGAP3	1.01386	2.05901e-06
ARFGEF2	1.17106	0.00829366
ARFRP1	1.16729	0.028625
ARHGAP1	6.67024e-05	1.07146
ARHGAP18	7.78353e-09	1.47654
ARHGAP19	2.73067e-07	1.10722
ARHGAP20	7.84628e-09	1.23166
ARHGAP21	0.000441345	1.14143
ARHGAP22	1.20187	0.0199509
ARHGAP24	3.65882e-07	1.36426
ARHGAP28	1.53097	4.61205e-06
ARHGAP29	1.84487e-06	1.14776
ARHGAP6	0.0255411	1.3895
ARHGDIB	2.38224e-06	0.593422
ARHGEF10	2.61966e-08	1.33094
ARHGEF17	0.0338821	1.43549
ARHGEF2	1.16014	1.22087e-05
ARHGEF3	0.000232584	0.28176
ARHGEF9	0.00132932	1.02254
ARID3A	1.33787	2.09205e-05
ARID4A	5.22033e-06	1.30093
ARID5A	1.03804	8.81916e-10
ARIH1	1.03922	0.000595254
ARL13B	1.09528	0.000603894
ARL2	0.000537907	1.02285
ARL2BP	0.00579282	1.24751
ARL4A	1.40198	2.05868e-09
ARL4C	0.165153	0.0206589
ARL5B	1.14323	7.75304e-13
ARL6IP5	0.00130625	1.11114
ARL8B	1.05441	0.000841184
ARMC5	1.05838	0.00458565
ARMC8	1.16842	8.37556e-05
ARMCX2	1.19535e-06	1.19531
ARMCX3	0.00208485	1.10692
ARMCX6	0.00204656	1.11975
ARNT2	3.81089e-08	1.48296
ARNTL	1.08246	9.1669e-08
ARNTL2	1.06648	1.91897e-14
ARPC5L	1.24198	0.0125344
ARRB1	2.33532e-06	1.09617
ARRDC2	1.14412	1.22973e-07
ARRDC3	0.0144058	1.18177e-07
ARRDC4	0.00202275	0.00164677
ARSB	1.1606	0.0114613
ARSD	0.00938166	1.07619
ARSE	0.0256712	1.08114
ARSG	0.822026	0.0213054
ARSI	1.10108	1.71757e-05
ARSJ	1.52232	0.00155617
ARV1	0.0442214	1.09487
AS3MT	2.56007e-05	1.35131
ASAH1	0.00141492	1.19843
ASAP3	3.99592e-15	1.00383
ASB13	0.000918061	1.15655
ASB6	1.01172	1.60883e-07
ASB8	7.41974e-11	1.00179
ASF1A	0.000156992	1.11352
ASMTL	0.0406885	1.05844
ASNS	1.482	0.000780981
ASPA	2.38743e-06	1.04627
ASPM	3.97245e-06	1.32168
ASPN	7.95368e-11	0.434648
ASS1	1.11733	6.67132e-22
ASTE1	5.45903e-05	1.05717
ASTN2	0.000151297	1.16594
ATF3	1.49286	2.80893e-24
ATF4	1.11985	0.00958698
ATF7IP	0.0115313	1.31193
ATG10	0.00767811	1.08253
ATG4C	7.32307e-05	1.05639
ATIC	0.0014067	1.29541
ATL2	1.02649	2.30356e-08
ATOH8	0.00706528	0.553945
ATP13A3	1.01096	5.81751e-19
ATP1B1	1.0061	1.73719e-11
ATP1B3	1.02763	0.000172208
ATP2B1	1.01518	1.25669e-24
ATP2B4	0.022867	1.42361
ATP6AP1L	0.0239517	1.04427
ATP6V0B	1.02492	6.09437e-09
ATP6V0E2	6.26805e-07	1.05281
ATP6V1B2	1.53473	0.00203223
ATP6V1C1	1.35943	0.000274065
ATP6V1G1	1.08027	0.000352608
ATP8B1	0.0092176	1.44203
ATP8B4	4.18857e-07	1.48102
ATP9A	0.0439765	1.36731
ATPAF1	9.48874e-05	1.03041
ATRX	0.000153098	1.0161
ATXN1	1.11008	6.63398e-05
ATXN2	0.00467396	1.05041
AURKA	0.03224	0.450817
AVIL	0.609537	0.00673945
AVL9	1.08148	0.0271267
AVPI1	3.29494e-09	0.0544165
B3GALNT1	3.16942e-05	1.07843
B3GNT2	1.14037	1.98696e-08
B3GNT5	1.01026	1.15615e-12
B3GNT9	0.00545975	1.03147
B4GALT1	1.01021	2.8302e-15
B4GALT3	1.19584	0.00065875
B4GALT5	1.15462	1.43913e-05
BAALC	0.0295851	1.18951
BACE1	0.000110984	1.00774
BACE2	1.39633	0.00485702
BACH1	1.07963	0.000346628
BACH2	1.53217	0.0147265
BAD	0.0340453	1.03628
BAG3	1.16928	6.11141e-08
BAG4	0.000127578	1.34275
BAIAP2	1.26257	1.00243e-07
BANF1	0.0369358	1.20251
BANK1	0.0299281	1.44682
BARD1	0.00895894	0.605134
BARX1	0.0107119	1.46901
BATF	1.19524	0.00110703
BATF3	1.35691	4.87483e-07
BAX	0.0150392	1.47836
BAZ1A	1.016	2.71582e-16
BBS10	0.000848383	1.06964
BBS12	0.0127804	0.282121
BBS2	7.00905e-10	1.01081
BBS4	0.00278411	1.11969
BBS9	8.90002e-06	1.02523
BBX	0.0115277	1.12196
BCAT1	1.1799	0.000313001
BCAT2	0.000452136	1.0605
BCDIN3D	0.000192661	1.42237
BCKDHB	0.00421256	1.30495
BCL10	1.08056	4.40797e-05
BCL2A1	1.00323	7.53314e-46
BCL2L1	0.000124573	1.39828
BCL2L11	1.52894	0.048293
BCL2L13	1.17283	0.0289388
BCL2L2	1.04292	0.000362918
BCL6	0.341587	0.0115902
BCL7A	1.36645	0.0134216
BCL7B	1.03162	0.00184564
BCL9L	1.49392	4.65908e-06
BCLAF1	0.0150106	1.14579
BCOR	1.07265	1.25821e-22
BCS1L	0.00182781	1.11858
BDH2	0.00524444	1.09901
BDKRB1	1.19811	8.68678e-31
BDKRB2	0.0831874	9.46894e-13
BDNF	1.33105	3.81587e-05
BEND3	1.11893	0.00656768
BEND6	0.0250532	1.1008
BEST1	1.19368	0.00261173
BET1	0.790399	0.0248924
BFSP1	3.44202e-05	1.04481
BHLHB9	0.000129362	1.14547
BHLHE22	1.35561	0.000123424
BHMT2	1.19061	0.00827666
BICC1	0.00260735	1.03959
BICD1	1.06688	1.18507e-05
BID	1.01071	2.24215e-24
BIRC2	1.00804	8.49907e-10
BIRC3	1.05106	3.90258e-42
BIRC5	0.0378497	1.37108
BIVM	3.84099e-05	1.03922
BLCAP	0.00553885	1.03411
BLID	1.02451	0.00041777
BLOC1S2	1.03031	2.2104e-05
BLVRA	0.0318466	1.42823
BLVRB	1.31126e-05	1.18996
BLZF1	1.03231	1.12291e-05
BMF	9.31821e-06	0.444048
BMP2	1.08986	5.52833e-42
BMP4	3.13795e-31	1.00463
BMP6	1.10339	5.25177e-05
BMP7	1.12697	0.0188763
BMPER	0.00150828	0.851265
BMPR1A	0.0321619	1.36868
BMPR1B	1.50379	0.00135787
BNC1	1.26461	9.38132e-08
BNC2	3.36352e-08	1.29314
BNIP3	1.41833	0.000211839
BOC	2.04572e-06	1.05512
BOK	1.00954	0.00637559
BOLA1	1.37184e-05	1.0331
BOLA2	1.09469	0.0156504
BPGM	1.47791	4.47621e-05
BPHL	6.47399e-07	1.00208
BPTF	0.00632092	1.08583
BRAF	1.02295	0.00011156
BRCA1	0.026535	1.41486
BRCA2	1.15716	0.00272106
BRCC3	0.00790943	1.08392
BRD1	1.19273	0.0338389
BRD2	1.53382	0.000838597
BRD3	0.0394262	1.2773
BRIX1	2.94122e-06	1.25803
BST2	1.13035	6.92028e-11
BTAF1	1.03416	7.77793e-05
BTBD11	1.11991	1.41617e-09
BTBD3	4.30207e-05	1.18611
BTBD6	0.000112171	1.04921
BTBD7	0.00614401	1.1359
BTC	1.24597	0.0180536
BTD	0.0293365	1.15467
BTG1	0.321818	0.0255056
BTG2	0.455922	5.98365e-18
BTG3	1.00533	4.59486e-15
BTN2A1	1.32137	0.0251647
BTN2A2	1.10856	3.6786e-05
BYSL	1.27289	8.55122e-05
BZW1	1.12735	0.00868494
C10orf90	1.03618	0.00126161
C11orf1	0.0011226	1.06357
C11orf54	0.00672088	1.27804
C11orf70	0.0272948	1.45657
C11orf74	2.33436e-06	1.02947
C11orf80	1.49332	0.0293508
C12orf10	0.00439499	1.35114
C12orf49	1.29311	0.00941773
C12orf50	1.14393	0.0101354
C12orf65	7.76597e-07	1.05778
C12orf76	0.0206186	1.03005
C14orf132	0.00497041	1.39818
C14orf28	2.02911e-08	1.11589
C14orf93	2.57492e-11	1.02124
C15orf39	1.13324	5.01306e-10
C15orf40	0.0062963	1.04557
C15orf48	1.00005	3.09031e-76
C16orf52	1.10015	0.00379151
C16orf72	1.32664	0.0035686
C16orf86	0.0341906	1.08525
C16orf87	1.02414	6.07084e-09
C17orf58	0.473482	0.0101664
C17orf97	4.11781e-08	1.05144
C18orf25	1.09986	0.00330734
C18orf54	0.000598227	1.10638
C19orf54	0.000319052	1.14605
C19orf66	1.33494	0.00204741
C19orf70	0.000446299	1.04056
C1GALT1	1.18749	0.000594884
C1orf123	0.000412297	1.01918
C1orf162	1.19001	0.00868703
C1orf198	0.0297559	0.175868
C1orf21	9.80241e-07	1.172
C1orf35	0.00745527	1.04578
C1orf56	1.40361	1.49717e-06
C1orf74	0.0431632	1.22647
C1QB	1.51305	0.0390963
C1QTNF1	1.21722	7.15562e-17
C1QTNF2	0.00133317	1.46765
C1QTNF3	0.00507668	1.487
C1QTNF7	1.173e-05	1.20598
C1S	1.53269	0.0395671
C20orf27	0.0193898	1.09475
C21orf91	1.49202	0.0054739
C22orf39	0.00043876	1.00769
C2CD2	1.22081	0.00220313
C2CD4A	1.01646	1.50087e-18
C3	1.25477	1.52528e-18
C3AR1	1.04497	1.27402e-11
C3orf18	4.62272e-05	1.05172
C3orf52	1.00784	3.11477e-13
C5	5.14e-14	1.00588
C5AR1	1.51085	0.0152279
C5orf15	1.53092	0.0287405
C5orf22	1.43531	0.0328727
C5orf30	0.000115333	1.45991
C5orf56	1.31572	0.00152753
C6orf106	1.2509	0.00100505
C6orf136	0.0268958	1.4044
C6orf203	0.00202749	1.21601
C6orf62	1.04681	6.5683e-06
C6orf89	0.0253329	1.05298
C7orf31	0.0264573	1.33153
C8orf31	0.00691039	1.19009
C8orf44	0.00207077	1.04227
C8orf48	0.526539	0.00184308
C8orf58	6.26019e-05	1.06846
C8orf76	1.00593	5.63164e-08
C9orf116	0.0458027	1.08595
C9orf40	1.05807e-05	1.13633
C9orf47	1.05002	0.00288871
C9orf72	1.13431	0.000978942
C9orf85	0.0103839	1.22566
CA11	0.0451984	1.38577
CA12	1.2013	1.59523e-13
CA2	1.535	2.52606e-05
CAB39L	8.53661e-08	1.01371
CABIN1	0.011928	1.14465
CABLES1	0.000276797	1.48539
CACNA1C	0.0161545	1.16892
CACNA2D2	0.0331308	1.21344
CACNA2D3	0.00294372	1.20231
CACNB3	0.000538291	1.11809
CADM1	1.13356	8.35669e-06
CALCRL	0.00796578	1.36395
CALD1	1.10856e-07	1.3786
CALHM2	6.80192e-10	1.01243
CALM1	1.4815	0.0114177
CALM3	0.000323532	1.22846
CAMK1D	0.00312692	1.25354
CAMK2D	8.42245e-05	1.1989
CAMK2G	4.43848e-08	1.01249
CAMLG	0.000100174	1.12667
CAMP	1.13381	0.016263
CANT1	1.25358	0.0363784
CAP2	0.000256228	1.03818
CAPN1	6.94912e-05	1.05457
CAPN3	0.00124912	1.14713
CAPN5	0.0421401	1.17775
CAPNS1	0.00494893	1.05139
CAPRIN2	4.18674e-06	1.0986
CAPS	0.000693134	1.07379
CARHSP1	0.000881503	1.37787
CARS	1.2353	0.0286344
CASK	1.47119	0.0213122
CASP1	3.83567e-05	0.493416
CASP3	1.03501	1.86021e-09
CASP6	0.00154458	1.14688
CASP7	1.01457	6.73468e-11
CAT	3.42002e-05	1.48714
CAV1	1.31885	0.00680749
CAV2	0.220417	0.00722841
CBFB	1.52104	0.00114393
CBLB	1.11098	2.64902e-09
CBLN3	1.49993	0.000987098
CBR1	0.0194393	1.08241
CBR3	1.0312	5.80494e-16
CBR4	3.65604e-08	1.01749
CBX1	0.000251455	1.02664
CBX4	0.393539	0.006741
CBX5	0.0201991	1.22675
CBX6	0.00492715	1.05221
CBX7	1.08587e-06	1.11455
CBY1	0.000864045	1.01779
CC2D2A	9.0801e-09	1.00149
CCBE1	1.53336	0.0204678
CCDC102A	0.00610906	1.20089
CCDC106	0.0170088	1.15777
CCDC113	7.87978e-05	1.11127
CCDC115	0.000310912	1.03799
CCDC117	1.22243	0.0484121
CCDC121	7.94909e-08	1.0134
CCDC126	0.00830778	1.46667
CCDC142	0.0223713	1.42409
CCDC146	0.0425747	1.48526
CCDC15	0.0232424	1.27173
CCDC28A	0.00262546	1.37041
CCDC50	1.33956	0.00610938
CCDC51	1.24936e-11	1.03337
CCDC58	1.46864	0.0263357
CCDC59	1.15514	0.00213936
CCDC6	1.45657e-05	1.20151
CCDC68	0.00775734	1.4785
CCDC69	0.00281952	1.36561
CCDC77	0.0319287	1.4734
CCDC8	0.00245966	1.44636
CCDC80	3.25715e-06	1.10482
CCDC82	1.03194	0.00969962
CCDC84	0.0260516	1.20035
CCDC85A	9.19818e-06	1.27558
CCDC86	1.49595	0.00270176
CCDC88A	0.0336204	1.0697
CCDC89	2.14638e-05	1.02031
CCDC90B	0.00356733	1.40349
CCIN	1.1875	0.00525888
CCL11	1.04502	1.33756e-09
CCL13	1.01365	1.72596e-10
CCL2	1.28075	2.75655e-49
CCL20	1.00353	9.09763e-85
CCL26	1.16519	6.56755e-07
CCL28	0.00934509	1.41192
CCL4	1.05248	8.51482e-14
CCL5	1.00243	1.01323e-52
CCL7	1.03911	3.29927e-52
CCL8	1.30187	1.00204e-36
CCNA2	1.83066e-05	1.48346
CCNB1IP1	7.45443e-05	1.13483
CCNB2	0.000178575	1.48237
CCND1	1.21897	6.32619e-05
CCNG1	4.12544e-05	1.12871
CCNG2	1.00874e-06	0.979436
CCNI	0.0110927	1.03105
CCNJ	1.19246	4.67894e-05
CCNL1	1.27245	1.18615e-09
CCR1	1.4336	0.0136559
CCR10	1.46046	0.00667392
CCR6	1.0718	0.0419778
CCS	0.00865137	1.1847
CCT2	1.09233	0.0189891
CD14	0.000106636	0.0837219
CD177	7.89795e-10	1.04714
CD200	1.51659	0.00202332
CD24	1.82382e-07	0.795426
CD248	2.90759e-07	1.46106
CD274	1.00834	3.54964e-34
CD36	2.31147e-08	1.09457
CD38	1.01269	1.57155e-14
CD3EAP	1.53282	4.44061e-06
CD40	1.02722	1.64673e-09
CD44	1.02617	4.49433e-15
CD47	1.22028	0.000562141
CD55	1.17501	0.0187021
CD58	1.00563	4.82332e-14
CD69	1.03379	0.000438755
CD70	1.13973	1.81071e-16
CD74	1.38391	0.00692867
CD79B	0.0206309	1.37541
CD80	1.03655	0.000192294
CD82	1.00613	2.17901e-23
CD83	1.00839	7.835e-39
CD9	0.000207617	1.42168
CDADC1	0.00583005	1.10152
CDC14B	0.0132145	1.22934
CDC16	4.12155e-05	1.03294
CDC20	0.00068847	0.824992
CDC25B	0.00944982	1.43043
CDC42EP2	2.57106e-06	0.942612
CDC42EP3	7.03937e-14	1.43174
CDC42SE1	1.00648	2.57837e-13
CDC6	1.51056	0.000245987
CDC7	3.21949e-05	0.874615
CDC73	1.0397	0.0416737
CDCA2	0.0206436	0.00829102
CDCA3	0.000876366	1.23286
CDCA5	0.00108322	1.40509
CDCA7L	3.57107e-10	1.06133
CDCP1	1.04719	0.00011219
CDH11	1.54871e-05	1.13383
CDH2	1.36216	3.9762e-07
CDK2AP2	0.00174015	1.19752
CDK5	0.0110727	1.17291
CDK5R1	1.24447	0.00269825
CDK9	1.07866	0.000484347
CDKL1	0.0187265	1.30823
CDKN1A	1.00828	1.79082e-05
CDKN1B	0.000624594	0.926591
CDKN1C	4.4145e-18	1.38771
CDKN2B	1.14278	9.83679e-23
CDKN2C	9.7879e-14	1.02248
CDNF	0.0119317	1.15267
CDO1	0.000282576	1.43489
CDON	0.0366553	1.30579
CDRT15L2	0.0115486	1.03634
CDV3	1.10003	1.96479e-05
CDYL2	1.07402	0.0100509
CEBPA	1.23609e-06	0.252025
CEBPB	1.00438	3.03829e-19
CEBPD	4.96397e-07	9.45653e-06
CEBPG	1.06519	3.93098e-09
CEND1	1.0684	0.0259814
CENPA	0.0150048	1.26995
CENPB	0.00189047	1.38077
CENPE	0.0246693	1.41896
CENPF	0.408127	0.0344594
CENPK	1.33847	0.00610308
CENPM	0.0014087	1.20406
CENPN	1.21248	0.000335166
CENPQ	0.0120299	1.33963
CEP120	0.0148133	1.39339
CEP290	1.96574e-06	1.13772
CEP350	1.35876	0.00217158
CEP55	0.030925	0.226203
CEP57	0.0013504	1.23373
CEP63	1.48038e-05	1.0291
CEP70	3.53743e-06	1.11054
CES1	0.0433043	0.0140353
CES2	0.0135582	1.08016
CETN2	3.99732e-05	1.01585
CETN3	0.00115326	1.10206
CFB	1.00035	5.91483e-34
CFD	0.00388398	1.46433
CFH	0.00687239	1.02092
CFI	0.0248677	0.33947
CFL2	2.51343e-07	1.0585
CFLAR	1.15236	3.6878e-14
CGGBP1	1.06189	0.000499091
CGNL1	1.05556	0.0478362
CGRRF1	1.2269	0.0271833
CH25H	1.51788	7.25588e-48
CHAC1	1.5353	1.15594e-07
CHAC2	1.53511	0.00548596
CHCHD10	0.0098869	1.4776
CHCHD6	0.000308303	1.01754
CHD1	1.02404	5.56347e-10
CHD8	0.0360381	1.15894
CHD9	0.00436746	1.19287
CHI3L1	1.40076	0.00726229
CHI3L2	1.03602	2.43185e-10
CHIC2	1.01117	2.43479e-13
CHMP1B	0.912156	4.94075e-06
CHMP4B	1.17935	0.00396784
CHMP5	1.09145	0.000312716
CHN1	0.00767784	1.47114
CHORDC1	1.22619	0.00990534
CHRDL1	0.00125086	1.28126
CHRDL2	0.0220253	0.176433
CHRNB1	0.0493779	1.34642
CHST10	4.45483e-06	1.0269
CHST11	1.0908	9.56147e-12
CHST14	8.02173e-05	1.01831
CHST15	1.33449	5.36202e-08
CHST2	1.20557	5.3485e-13
CHST7	1.44744	0.00016284
CHSY1	1.53364	0.000351803
CHUK	1.02989	4.84728e-05
CHURC1	0.0068992	1.13577
CIDEB	0.0020859	1.19711
CIDECP	1.04405	0.00365752
CILP	1.09902e-12	1.43365
CIRBP	2.63271e-10	1.11224
CISD1	0.00347923	1.15101
CITED1	1.16715	0.00013572
CITED2	1.18997e-27	1.31875
CITED4	1.02305	9.10894e-08
CKAP4	0.0474796	0.136849
CKAP5	0.00328911	1.06722
CKB	0.403343	0.000245783
CKMT2	0.0499948	1.27866
CKS1B	0.00175069	1.46018
CKS2	1.27339	5.15014e-11
CLASP2	0.0175348	1.07568
CLCA2	0.00395973	0.947948
CLCF1	1.0002	4.59755e-23
CLCN3	0.000307112	1.07786
CLDN1	1.31449	2.58881e-10
CLDN11	0.0168748	1.44099
CLDN12	1.35951	0.00182388
CLDN14	1.00493	1.19952e-18
CLDN23	3.04132e-19	1.13233
CLDN4	1.16152	0.0244162
CLDND1	1.01325	6.45469e-07
CLEC2D	1.14214	5.00481e-06
CLEC3A	0.000325803	1.47894
CLGN	1.53508	0.00320665
CLIC2	1.52388	7.68133e-08
CLIC3	1.67526e-05	0.54986
CLIC4	1.31694	3.10139e-08
CLIC5	1.40235	0.0490512
CLIC6	1.04233	1.16444e-11
CLINT1	1.12511	0.00943673
CLIP2	1.50339	0.0204102
CLIP3	0.00116651	1.02863
CLK1	1.03184	6.94092e-14
CLK2	0.0369032	1.40251
CLK4	1.2526	0.000694862
CLN3	0.0311424	1.45093
CLN8	1.32909	0.00404101
CLNS1A	0.0246606	1.08022
CLSTN1	0.0337865	1.10439
CLTB	0.0252606	1.13916
CLU	0.00131811	0.553049
CLUAP1	0.00733491	1.03215
CMBL	2.91131e-14	1.02425
CMIP	1.27183	0.000154462
CMPK2	1.49897	6.21916e-15
CMTM4	0.00224967	1.43656
CMTM7	7.78782e-11	1.01503
CMTM8	1.74813e-11	1.21723
CNIH3	0.0442383	1.47586
CNKSR3	0.0455784	1.48284
CNN2	1.84205e-05	1.05386
CNN3	0.0253659	1.31348
CNPY4	0.0011772	1.05861
CNTLN	0.000354442	1.0845
CNTN3	0.000210972	1.42833
CNTNAP1	1.4717	0.00208816
COBLL1	0.00150061	1.48263
COG3	1.22229	0.000174776
COG4	0.0452433	1.06497
COL10A1	0.0111028	0.638746
COL11A1	1.60207e-13	1.10319
COL12A1	3.27707e-08	1.15552
COL14A1	9.7178e-07	1.30528
COL15A1	0.0227901	1.85195e-06
COL16A1	0.28449	0.000111457
COL1A1	1.36235e-07	0.0438557
COL1A2	9.01505e-07	1.48579
COL21A1	1.09612e-09	1.22873
COL22A1	1.03538	0.0106533
COL27A1	1.25193	0.00255617
COL2A1	2.04586e-06	1.19599
COL3A1	0.0184009	0.00193153
COL4A1	1.5339	2.37223e-06
COL4A2	1.19796	0.00241078
COL4A3BP	0.000353573	1.31201
COL5A1	0.00420451	0.00374161
COL5A2	0.015014	0.327682
COL5A3	1.53453	2.34722e-11
COL6A1	0.0147249	1.05436
COL6A3	0.0022499	1.41984
COL7A1	1.00238	9.32186e-20
COL8A1	0.00562706	4.38698e-07
COL8A2	0.000912973	0.866105
COL9A1	0.00717678	1.27846
COL9A2	0.0155376	1.41906
COL9A3	0.0255131	1.3461
COLEC12	4.67488e-11	1.35504
COMMD3	0.0175668	1.19751
COMMD9	0.000152106	1.04953
COMP	2.97383e-06	0.00168654
COMTD1	0.0296122	1.17114
COPS4	0.0322523	1.0554
COPS6	0.0346289	1.06256
COPZ2	6.86889e-08	1.0135
COQ10A	1.77396e-05	1.10927
COQ10B	1.08264	0.00354492
COQ2	0.0494179	1.33371
COQ3	0.00142274	1.30678
COQ5	0.00246004	1.04687
CORO1B	0.0186788	1.1053
CORO1C	0.0246731	1.44272
CORO2B	0.0475548	0.731207
CORO6	4.30503e-06	1.0797
COTL1	1.0816	0.00106803
COX11	0.000165467	1.01315
COX15	0.00118831	1.03596
COX17	1.50397	4.54843e-05
COX5B	0.00599377	1.17788
COX7A1	2.75036e-09	1.0216
CP	1.53089	2.56418e-05
CPA3	0.0236835	1.23784
CPA4	1.68913e-08	1.14396
CPAMD8	0.0010663	1.27229
CPB1	0.000406818	1.35294
CPEB2	1.07482	9.64237e-08
CPEB3	1.16499	0.0155538
CPEB4	1.02952	8.39695e-12
CPM	1.50667	8.52132e-08
CPNE3	1.49162e-06	1.01656
CPPED1	0.000923148	1.42513
CPS1	0.00948314	1.13395
CPT1C	0.000898988	1.16821
CPT2	0.000762994	1.34084
CPXM1	0.00167671	0.245111
CRBN	0.000101795	1.09634
CREB3	1.11251	0.0104007
CREB3L1	0.000414264	1.27737
CREB3L2	1.01419	0.0365154
CREB3L4	4.31136e-07	1.01178
CREB5	4.7655e-11	1.25974
CREBL2	0.00142871	1.09092
CREM	1.27864	0.00263848
CRIM1	3.86776e-08	1.07385
CRIP1	8.15689e-14	1.18456
CRIP2	1.17576e-05	1.20776
CRIPAK	0.0015521	1.09339
CRISPLD1	4.22976e-06	0.478567
CRISPLD2	0.614191	9.19379e-06
CRLF1	1.53438	5.17642e-06
CROT	1.43526e-05	1.08224
CRTAC1	1.01427	4.44417e-10
CRTAM	1.31658e-11	1.31532
CRTAP	0.00269805	1.05938
CRTC2	1.08368	0.0138464
CRY1	1.03634	3.1864e-12
CRYAB	6.01694e-12	1.1451
CRYL1	3.04096e-09	1.00829
CRYZ	3.48997e-09	1.13884
CRYZL1	0.00399913	1.33467
CSF1	1.30962	2.80194e-08
CSF2	1.01743	7.1836e-15
CSF2RB	1.47965	0.00399167
CSF3	1.00874	5.21015e-13
CSGALNACT1	0.135643	0.000982978
CSGALNACT2	1.02316	3.02098e-09
CSN1S1	1.15275	0.00379217
CSNK1A1	0.00728242	1.09609
CSNK1E	1.01233	1.29006e-05
CSPG4	0.116209	0.000434874
CSRNP2	1.01223	9.96265e-11
CSRP1	0.83727	0.0483818
CSRP2	1.04384	1.59881e-22
CST2	1.07129	0.0455023
CSTB	1.29303	0.000297165
CSTF1	0.0326165	1.25035
CTDSP1	8.27667e-06	1.03199
CTDSPL	0.00096754	1.15025
CTGF	1.5317e-15	0.391164
CTH	1.20642	0.00874943
CTHRC1	0.0126048	0.0785916
CTNNAL1	1.51683	0.00446106
CTPS2	1.43529e-06	1.05227
CTSC	1.23573	1.90273e-08
CTSF	0.0108262	1.33749
CTSK	0.0179967	1.43855
CTSO	0.00332691	1.26155
CTSS	1.06755	6.11438e-16
CTTNBP2	0.0438959	1.48562
CTTNBP2NL	1.38605	0.00535876
CUEDC2	0.0255543	1.04335
CUL1	1.01178	3.50372e-05
CUL3	1.14527	0.00314987
CUL4B	1.09155e-05	1.15454
CUTA	3.9191e-05	1.01954
CUTC	4.07487e-05	1.10301
CUX1	1.53538	0.0127397
CX3CL1	1.04007	7.24709e-20
CXCL1	1.12934	8.72981e-73
CXCL10	1.02868	3.4287e-54
CXCL11	1.11678	1.76344e-16
CXCL12	3.97009e-06	1.19023
CXCL14	0.615192	0.0225082
CXCL16	1.41567	1.2037e-10
CXCL2	1.00408	1.45324e-53
CXCL3	1.00738	3.32079e-69
CXCL5	1.00213	1.34371e-34
CXCL6	1.00025	1.01866e-69
CXCL9	1.01697	7.92196e-18
CXCR4	1.03596	2.69153e-21
CXXC5	0.0307799	5.75292e-05
CYB5A	0.0195642	1.45396
CYB5B	0.0128681	1.12036
CYB5D2	0.00128321	1.06116
CYB5R2	1.40652	8.24881e-05
CYB5R3	0.0467461	1.25684
CYBRD1	7.59675e-09	1.01641
CYCS	1.20503	3.99034e-07
CYGB	0.0318372	1.30273
CYLD	1.06525	1.02724e-11
CYP19A1	0.0282805	1.25914
CYP1B1	0.0796422	0.0217658
CYP24A1	1.05788	1.36535e-06
CYP26B1	1.4718	0.000325443
CYP27A1	0.000471893	1.33616
CYP27B1	1.01294	1.95012e-13
CYP2R1	0.00850031	1.08357
CYP2U1	0.000161759	1.07015
CYP39A1	1.62596e-16	1.00713
CYP3A5	1.32209	0.00586938
CYP4V2	0.00304543	1.07883
CYP4X1	3.99532e-10	1.08858
CYP7A1	1.04125	1.70814e-09
CYP7B1	1.01304	1.47364e-21
CYR61	6.60573e-29	1.422
CYS1	0.00179198	1.38283
CYTH1	1.04179	0.000706928
CYTH3	0.0259606	1.19798
CYTL1	0.000232971	1.10938e-06
D2HGDH	4.59631e-05	1.07975
DAAM1	0.719912	0.00681051
DAAM2	4.65674e-18	1.04757
DAB2	3.02887e-15	1.03581
DACT1	0.016518	1.00819e-11
DAG1	0.00777097	1.07533
DAPK1	0.000161256	1.024
DAPK2	0.0239049	1.44452
DAPL1	0.00368443	1.39392
DAXX	1.09186	1.06516e-06
DBF4	1.32799	0.0112903
DBI	1.53581	0.00781366
DBP	1.00728e-11	1.01102
DBT	1.48666e-08	1.11376
DCAF16	0.000175774	1.09985
DCAKD	0.00325956	1.08578
DCBLD1	1.00333	1.33592e-13
DCBLD2	1.31146	2.0194e-05
DCLK1	1.49543e-05	1.39183
DCLRE1A	0.0229506	1.33232
DCLRE1B	0.0190359	1.30862
DCLRE1C	0.00524445	1.46923
DCP1A	1.0161	1.30773e-07
DCP1B	4.88319e-09	1.28941
DCP2	1.10663	7.94117e-05
DCTPP1	0.000264408	1.19168
DCUN1D3	0.728646	2.37336e-06
DCUN1D4	0.00254604	1.19732
DCUN1D5	1.2605	0.0131322
DCXR	0.0183621	1.15441
DDAH1	0.0308131	0.185262
DDAH2	0.000126488	1.10158
DDB1	0.0359413	1.05424
DDB2	2.28598e-06	1.12463
DDHD1	1.17576	0.0130777
DDHD2	0.0220594	1.10674
DDIT3	7.72396e-05	0.00903512
DDIT4	1.42922	1.09528e-29
DDIT4L	0.0232323	1.31124e-08
DDR2	0.00849849	1.08852
DDX17	0.00132577	0.956387
DDX18	1.2459	0.0487132
DDX21	1.02135	2.24963e-15
DDX3X	1.15145	5.69619e-05
DDX4	1.02994	0.0114241
DDX5	1.52684	0.033233
DDX58	1.50278	7.07972e-10
DDX60	1.53632	0.00106854
DECR2	0.000366229	1.06189
DEDD2	1.49527	2.49402e-05
DEFB1	1.25419	3.57595e-07
DENND2A	0.0303029	1.48598
DENND2C	1.19205	0.00732461
DENND2D	1.52658	0.0266259
DENND3	1.43139	3.45367e-06
DENND4A	1.28113	0.0470124
DENND5A	1.01995	2.20578e-10
DENND5B	1.48665	0.0319525
DEPDC7	2.51505e-08	1.12939
DET1	0.0130875	1.05128
DEXI	0.000669379	1.04233
DFFA	0.00409159	1.03221
DGAT2	1.01544	1.83418e-06
DGKA	0.0178807	1.32103
DGKH	1.05079	3.20929e-06
DGKI	1.51693	4.23484e-12
DHCR24	0.0076412	1.21953
DHRS1	4.24678e-07	1.0279
DHRS11	0.0169074	1.45251
DHRS3	5.52813e-11	1.41666
DHRS7	0.00118364	1.18335
DHX15	1.04335	0.0129791
DHX37	1.29726	0.0496209
DHX58	1.53318	0.00897156
DIABLO	1.02612	0.0266875
DIO2	0.0011463	0.191221
DIRAS3	0.0119548	0.1074
DIS3	1.30348	0.00916591
DIS3L	1.5163e-11	1.01391
DISP1	1.98021e-14	1.10698
DISP2	0.0411928	1.25217
DIXDC1	0.0281695	1.48302
DKK1	9.79914e-14	0.944763
DKK3	1.25547	0.00249083
DLEU1	6.23114e-05	1.23882
DLG1	1.29458	0.000561427
DLG3	0.0057073	1.11577
DLG5	0.00276247	1.09789
DLGAP5	0.003707	0.489644
DLX2	1.48845	5.44494e-05
DLX3	0.183136	0.000792803
DLX4	1.25455	0.00275705
DLX5	1.81007e-10	1.44285
DMKN	9.65983e-09	1.04997
DMXL2	1.07636	1.97345e-08
DNAJA1	1.04421	1.25766e-12
DNAJA4	1.02863	1.30738e-05
DNAJB1	1.53085	4.54996e-06
DNAJB11	1.30687	0.01654
DNAJB2	0.0029489	1.20565
DNAJB4	1.42665	1.43788e-07
DNAJB5	1.06947	1.676e-06
DNAJB9	1.05744	1.75247e-11
DNAJC12	1.45153	0.00285995
DNAJC19	0.00382741	1.02197
DNAJC2	1.08252	0.0320147
DNAJC24	4.59785e-09	1.1062
DNAJC3	1.52592	0.000402759
DNAJC30	0.0304498	1.0838
DNAJC6	1.34559	0.000726587
DNAJC9	0.000333376	1.23038
DNALI1	2.53918e-05	1.04975
DNASE1L1	0.0103118	1.05062
DNER	1.02732	2.47953e-21
DNLZ	1.3342	0.00258096
DNM1L	1.08171	0.000239606
DNM2	1.13734	0.0441421
DNMBP	1.20626	0.0122703
DNMT1	0.0385523	1.39769
DNTTIP2	1.06891	0.000709142
DOCK1	1.30694	0.000963789
DOCK10	1.42828	6.43576e-08
DOCK11	8.35153e-05	1.13621
DOCK4	1.15755	0.00182284
DOK1	0.0294589	1.17981
DOK3	1.05013	0.0019003
DOK5	1.25017	0.00027759
DOLK	0.0366849	1.41993
DOLPP1	0.00186295	1.13728
DOT1L	1.10657	7.52446e-05
DPH2	1.52942	0.0461323
DPH3	1.05972	0.00157863
DPH5	7.32825e-06	1.10963
DPM3	0.00567803	1.03474
DPT	0.0801696	2.88311e-05
DPY19L2	0.000409586	1.07728
DPY19L2P2	5.63683e-07	1.1895
DPY19L3	0.00217305	1.14497
DPY19L4	0.00122726	1.06863
DPYD	1.15139	0.00507978
DPYSL2	0.00384438	1.28541
DPYSL3	1.51768	3.30424e-07
DPYSL4	0.0486375	0.0369574
DRAM1	1.35584	1.25626e-07
DRAP1	1.24745	2.4247e-05
DRD4	1.04942	0.0017148
DSC2	1.30623	0.0279936
DSCC1	0.00263164	1.14345
DSG2	6.42082e-07	1.35026
DSP	1.01707	0.0280261
DSTN	0.036039	1.39877
DTL	0.00116028	1.00815
DTNBP1	0.00142182	1.18571
DTWD1	1.49914e-13	1.0675
DTX2	1.17093	0.00261186
DTX3L	1.2392	0.0011061
DUSP1	1.42705	2.28e-22
DUSP10	1.53545	2.08857e-13
DUSP14	0.000152719	1.01388
DUSP16	1.01774	2.37045e-06
DUSP2	0.0598487	7.75532e-10
DUSP28	0.0429871	1.23312
DUSP3	1.0374	3.50155e-07
DUSP4	0.405623	1.47007e-09
DUSP5	1.07254	1.15938e-32
DUSP6	0.00905577	4.77011e-25
DUT	0.000121779	1.00413
DYNC1I1	2.60557e-05	1.17218
DYNC1I2	0.00167294	1.31163
DYNC2H1	0.000145589	1.4842
DYNLL1	0.0394877	1.23031
DYNLRB2	1.07532e-06	1.05446
DYRK2	0.958344	0.0174685
DYRK3	1.00718	1.9838e-13
DYRK4	0.000650984	1.10524
DZIP1	0.00552083	1.05183
DZIP3	0.00725818	1.08166
E2F3	1.02264	5.44933e-09
E2F6	1.03157	2.42682e-05
E2F7	1.06077	1.04762e-09
EAF1	1.01406	4.98603e-15
EBF1	9.53407e-14	1.14598
EBF3	7.94204e-08	1.28751
EBI3	1.0554	0.00243322
EBPL	1.00733e-08	1.0131
ECH1	1.28844e-06	1.02774
ECHDC2	1.99362e-07	1.09622
ECHDC3	0.0197619	1.41263
ECM2	4.02494e-06	1.17187
EDN1	1.99666e-11	0.056
EDNRA	1.52977	1.73399e-06
EDNRB	1.51829	3.04753e-12
EEPD1	1.39127e-07	1.02021
EFCAB7	1.37453e-09	1.19924
EFEMP2	0.0199987	1.11212
EFHB	0.0089572	1.1086
EFHC1	2.18034e-12	1.256
EFHD1	3.94156e-06	0.0166727
EFHD2	1.33916	0.000140653
EFNA1	1.11629	2.57023e-08
EFNA4	0.000100301	1.32732
EFNA5	0.00374041	1.34289
EFNB2	0.0142856	0.659939
EGFLAM	1.36614	3.05865e-08
EGFR	1.33988	0.0214274
EGLN1	1.19741	4.33525e-08
EGLN3	1.03199	6.34365e-12
EGR1	2.0889e-21	0.000118997
EGR2	0.0114051	1.05787e-23
EGR3	8.73508e-09	1.60016e-11
EHBP1	8.92136e-12	1.02207
EHD1	1.09617	6.70604e-15
EHD2	8.3963e-06	1.1755
EHD3	8.74854e-05	1.16472
EHHADH	7.21143e-05	1.37846
EI24	0.0138812	1.09967
EID1	0.0117388	1.04638
EID2B	5.14612e-06	1.30417
EID3	0.00232009	1.33571
EIF1	1.05172	3.31551e-06
EIF1AD	1.02098	5.18293e-05
EIF1AY	0.0308283	0.824725
EIF1B	1.00079	1.98542e-13
EIF2AK3	1.27415	0.0307533
EIF2B1	0.0333835	1.05833
EIF2S1	1.057	0.00888974
EIF3F	0.00731376	1.22705
EIF3J	1.01903	7.66146e-06
EIF4A3	1.05772	0.00471063
EIF4B	5.22859e-05	1.04937
EIF4E	1.06953	0.000367898
EIF4E3	0.00022567	1.17563
EIF4EBP2	0.00292162	1.06553
EIF5	1.35935	1.78546e-05
ELF1	1.14566	0.00159929
ELF3	1.1461	2.16478e-12
ELF4	1.04115	2.99568e-10
ELK1	1.21996	0.0466002
ELK3	1.04314	1.89679e-05
ELL	1.04141	1.10112e-06
ELL3	1.19859e-06	1.04948
ELMO1	0.00440059	1.30136
ELN	0.860183	1.16984e-10
ELOVL2	1.06987	0.00297304
ELOVL3	1.53092	0.0040185
ELOVL6	2.14842e-11	1.30618
ELOVL7	1.00015	1.10104e-43
ELP4	0.000440357	1.03538
EMD	0.028101	1.10421
EMILIN3	7.27881e-05	1.17343
EMP1	5.6725e-12	0.0316761
EMP3	1.52635	0.0414793
EMX2	7.59939e-18	1.04351
ENAH	0.00489571	1.44948
ENC1	0.741903	7.04635e-08
ENDOD1	0.000197597	1.30375
ENDOG	0.0120565	1.14086
ENHO	0.030831	1.19624
ENO2	0.455085	0.00951622
ENOX1	1.5303	0.000269858
ENPP1	0.12043	0.0211175
ENPP2	0.00680253	1.35587
ENPP5	8.00487e-05	1.13364
ENTPD7	1.00618	3.53056e-16
ENY2	1.53128	0.023733
EPAS1	0.0455609	0.0416447
EPB41L2	4.19386e-07	1.28066
EPB41L3	1.52488	3.47288e-07
EPB41L4B	1.36799	0.00604942
EPDR1	0.00107581	1.36683
EPHA2	1.43268	2.89516e-09
EPHA4	1.18478	2.19548e-05
EPHB2	1.03496	4.4999e-10
EPHB3	7.58372e-05	1.33329
EPHB6	0.000524721	1.20339
EPHX1	8.80554e-07	1.10848
EPHX2	3.37138e-11	1.01784
EPM2AIP1	0.00395724	1.10542
EPS8	1.47647	0.0207251
EPSTI1	1.22982	7.5652e-17
EPYC	0.0367805	1.31438
ERAP1	1.07316	1.40877e-09
ERAP2	1.46759	4.17644e-08
ERCC5	0.0430587	1.13189
ERCC6	1.17303	6.82009e-05
ERCC8	0.0223837	1.36632
EREG	1.06936	1.23602e-32
ERF	1.47836	0.000515387
ERGIC1	0.0213954	0.873083
ERLIN2	0.0118983	1.09292
ERMP1	5.59994e-06	1.04066
ERN1	1.00318	6.38773e-26
ERP29	0.000397608	1.04109
ERRFI1	0.000107327	3.52823e-12
ESCO1	0.034585	1.39724
ESM1	1.19707	6.09367e-37
ESPL1	1.52389	1.60543e-06
ESYT1	1.82273e-05	1.14726
ETF1	1.00413	1.05719e-07
ETFB	0.000283497	1.03682
ETFDH	0.00354228	1.08554
ETNK1	1.22192	0.000162848
ETS1	1.53669	4.33538e-14
ETS2	1.33461	7.28276e-08
ETV1	9.34413e-07	1.38285
ETV3	1.03607	0.000307095
ETV7	1.11899	4.61641e-05
EVI2A	4.53193e-14	0.269117
EVI2B	2.92389e-17	1.12164
EVL	0.000912458	1.18029
EWSR1	1.2788	0.0112867
EXOC4	1.49506e-05	1.27397
EXOSC3	1.27595	0.0203223
EXOSC7	0.03053	1.1354
EXPH5	6.04552e-08	1.11675
EXT1	1.40167	0.000162204
EXTL2	1.77359e-05	1.05303
EYA1	0.0127334	1.18544
EYA4	0.00481379	1.28497
EZH2	1.16669	1.96646e-08
F10	0.0429569	1.22955
F13A1	0.0361714	0.95145
F2R	0.00678696	0.632636
F2RL1	1.41856	0.00962664
F3	1.24057	1.68067e-22
F8	0.0125071	1.2863
FABP3	0.0220863	0.0536895
FABP4	0.00216085	0.112668
FABP5	0.00076227	0.0183698
FADS2	0.0225872	1.33782
FADS3	1.27035	0.00188075
FAHD1	0.000115328	1.12654
FAM102B	0.014771	1.31793
FAM107B	1.53542	0.0122123
FAM109B	4.69293e-07	1.08706
FAM110B	0.000181076	0.0234948
FAM110C	1.23422	8.71708e-05
FAM117A	0.0178264	0.285336
FAM118A	0.0158942	1.48529
FAM122A	0.0373761	1.05052
FAM126A	1.14661	2.94852e-06
FAM129A	3.8135e-05	1.48162
FAM133A	2.31719e-05	1.00578
FAM13A	4.36129e-06	1.1203
FAM149A	1.24503e-11	1.00338
FAM155A	1.08241	0.0349379
FAM161B	0.0285791	1.05177
FAM162A	0.00565882	1.45863
FAM167B	0.000821841	1.02586
FAM171B	0.00346429	1.29775
FAM173A	0.0193682	1.1292
FAM19A5	1.16481	0.032405
FAM20A	0.000177642	0.552918
FAM20B	8.16439e-05	1.016
FAM24B	0.00160427	1.1322
FAM3A	0.0176537	1.03448
FAM3C	0.0110121	1.48343
FAM43A	1.44303e-05	0.010807
FAM43B	0.725524	0.0291272
FAM46A	0.112796	6.40728e-05
FAM46B	1.77795e-36	1.03794
FAM46C	0.14747	0.00525514
FAM49A	0.000520821	1.46638
FAM50B	0.000223718	1.059
FAM57A	1.53144	0.0134613
FAM69A	0.40279	0.0271881
FAM83G	1.00708	7.15312e-10
FAM84B	3.1524e-06	1.17875
FAM8A1	0.00150566	1.08863
FAM96A	0.0362231	1.32777
FAM98A	0.00175937	1.48814
FAM98C	2.5018e-06	1.06609
FANCE	0.000259841	1.13753
FANCF	0.00011901	1.10794
FANCG	0.000821781	1.12129
FANCI	0.00888305	1.32546
FANCL	0.00337291	1.12135
FAP	1.47754	0.0103188
FAS	1.41185	1.65291e-11
FASTKD5	1.04158	0.000107753
FAT3	0.00360245	0.319612
FAT4	2.17874e-10	1.10933
FBLN1	0.000411425	1.18112
FBLN2	0.0268064	1.3285
FBLN5	0.00748086	0.167838
FBLN7	0.0114047	1.47171
FBXL15	0.0227975	1.12012
FBXL2	8.0115e-10	1.03353
FBXL20	0.0138458	0.365722
FBXL3	1.08084	0.0148521
FBXL7	0.00771277	1.15932
FBXO15	0.00127528	1.3105
FBXO17	1.1082e-06	1.02482
FBXO21	0.00540747	1.06022
FBXO28	1.15061	0.000826715
FBXO30	1.53383	0.00859172
FBXO32	5.67287e-06	0.0250374
FBXO46	0.048706	1.31368
FBXO9	0.000451233	1.48194
FBXW5	1.07975	0.0498499
FCAMR	1.02544	8.54999e-06
FCER1G	1.0133	3.12395e-10
FCRLB	1.5269	0.000866797
FDFT1	0.010321	1.48338
FDX1L	0.0225559	1.10945
FDXR	3.78237e-06	1.21371
FEM1A	1.18716	0.00242034
FEM1B	1.53376	0.00553024
FEM1C	1.25638	1.3399e-08
FERMT1	1.23169	0.0392635
FERMT3	1.30242	0.00353006
FES	2.64496e-06	1.14852
FEZ1	0.0142243	1.13095
FEZ2	9.08664e-07	1.03268
FGD4	1.02016e-10	1.22019
FGD5	1.36464	0.0363404
FGF1	0.174342	0.0255005
FGF10	0.00517454	2.26053e-06
FGF13	0.125841	0.002844
FGF18	1.34457	1.68856e-16
FGF2	1.0268	1.35381e-21
FGF5	1.49717	5.00933e-07
FGF7	4.76042e-08	1.08011
FGF9	9.01322e-05	0.00667968
FGFR1OP2	1.06049	0.000456188
FGFR2	0.00191445	1.18718
FGL2	0.862684	2.47385e-06
FHDC1	1.4201	0.0011838
FHIT	0.00202126	1.36145
FHL1	1.10609e-22	1.21757
FHL2	1.57379e-09	1.45742
FHOD1	0.408901	0.000490803
FHOD3	0.0324104	0.434658
FIBIN	0.000100106	0.000614981
FICD	0.635425	0.001573
FIG4	0.000428985	1.03879
FIGN	4.88403e-09	1.02373
FIGNL1	2.14654e-07	1.07294
FILIP1	1.08426	1.45577e-06
FILIP1L	8.81146e-05	3.27988e-11
FIS1	0.00400994	1.03826
FJX1	1.2857	1.40915e-09
FKBP11	1.32807	0.00424044
FKBP1B	0.00868964	1.41829
FKBP4	1.18634	0.00324789
FKBP7	0.00771061	1.12605
FKBP9	0.0277106	1.06761
FKBPL	0.0227737	1.29981
FKRP	1.13929	0.00433668
FLNB	9.4871e-07	1.15513
FLNC	0.338371	0.00774388
FLOT1	0.0016091	1.2071
FLRT3	3.14484e-08	0.532407
FLVCR2	1.48254	1.09578e-05
FMNL2	0.0295202	0.661793
FMNL3	1.01923	6.77656e-18
FMO1	1.10695e-09	1.10572
FMO2	9.72236e-24	1.16809
FMO3	5.83393e-05	1.46977
FMO4	3.843e-08	1.12264
FMOD	0.00101859	1.29743
FN1	1.20434	0.00430568
FN3KRP	9.22762e-06	1.01826
FNBP1	3.42722e-06	1.13107
FNBP1L	0.000107855	1.1258
FNIP1	1.2529	0.0158946
FNTB	1.94339e-05	1.12784
FOLR1	0.0341624	1.37575
FOLR3	0.000591235	1.30779
FOS	8.23286e-38	1.39539e-07
FOSB	1.14855e-07	1.36386e-16
FOSL1	1.46907	1.38528e-25
FOSL2	0.000451279	0.000677556
FOXC2	1.18149	3.48748e-12
FOXD1	1.39778	0.0487719
FOXF1	1.07191	8.63435e-09
FOXF2	0.00650097	0.0144776
FOXL1	1.09481	0.00776402
FOXN2	1.08385	0.00551471
FOXO1	9.03602e-06	1.36501
FOXO3	1.34876	0.00081383
FOXP4	1.18825	0.000369607
FOXQ1	9.9101e-39	1.45824
FOXRED1	8.5171e-05	1.06936
FOXRED2	4.31869e-05	1.10098
FPGT	3.09322e-05	1.03746
FPR3	1.20137	0.0440392
FRAT1	6.67789e-16	1.03517
FRAT2	8.2043e-14	1.46106
FRK	1.12306	0.00217477
FRMD4A	1.0181	1.10738e-13
FRMD6	1.53536	0.0367877
FRMD7	1.29915	0.000135727
FRRS1	1.18222	0.0203236
FRY	0.00164026	1.38995
FRZB	2.64829e-06	1.16873
FSCN1	7.07723e-06	0.554534
FSD1L	1.10947	0.00143081
FST	1.53404	5.33518e-13
FSTL1	0.000759159	1.19625
FSTL3	0.873773	4.47677e-05
FTH1	1.04136	8.51749e-08
FTO	0.00180998	1.03305
FTSJ1	1.14655	0.00693338
FUBP1	0.00830415	1.48294
FUCA1	0.00225093	1.07717
FUK	0.00129382	1.05966
FUNDC1	0.0149159	1.22778
FUNDC2	1.02586	0.0112674
FURIN	1.28846	9.53676e-05
FUT4	1.13305	4.87025e-10
FXYD1	2.01264e-07	1.08345
FXYD6	0.019	1.48639
FYCO1	0.0015129	1.25183
FYN	1.23465	1.29124e-05
FZD1	0.00503275	0.835458
FZD10	1.50091	4.64996e-09
FZD2	9.72512e-20	1.00408
FZD4	6.20836e-11	1.2095
FZD5	1.36175	0.00810119
FZD6	1.25223	1.97021e-06
FZD7	1.15022	4.20638e-08
G0S2	1.00248	5.86553e-56
G3BP1	1.44131	0.0010774
GAB1	0.000125575	1.15945
GAB2	1.5011	4.159e-05
GABARAPL1	1.47499	1.50773e-08
GADD45A	0.188351	2.73149e-10
GADD45B	0.433441	2.39052e-29
GADD45G	1.51612	3.07927e-17
GAL3ST4	0.00285194	1.31973
GALK1	0.000937581	1.10092
GALK2	0.00187712	1.4619
GALM	8.90444e-10	1.19783
GALNT11	1.70632e-05	1.04681
GALNT2	1.48215	0.0377979
GALNT5	5.38875e-11	1.02243
GALNT7	1.32672	0.00910488
GAMT	1.27425e-06	1.06987
GAS1	9.08447e-24	1.13608
GAS2	0.0391656	1.19108
GAS6	3.45731e-06	1.41631
GAS7	1.11105	1.27103e-08
GATA2	1.23508	0.0332148
GATA6	1.26348	4.0716e-12
GATAD1	0.00469724	1.06284
GBGT1	0.0151703	1.48501
GBP1	0.989341	2.71733e-21
GBP2	1.21081	4.33171e-17
GBP3	1.38188	2.38047e-12
GBP4	1.44918	2.22846e-12
GBP5	1.01508	0.000101871
GCH1	1.00458	8.52404e-57
GCLM	1.47606	1.91973e-15
GCNT1	1.98643e-23	1.03273
GCNT3	0.00100572	1.252
GCSH	0.00689079	1.10445
GDF10	1.42425e-08	0.00151027
GDF15	0.00660613	3.36894e-06
GDF5	4.8671e-14	1.44853
GDNF	1.04964	4.96822e-06
GDPD3	0.00854964	1.46527
GDPD5	5.41877e-06	1.29177
GEM	1.1743	1.04134e-24
GEMIN4	0.00312877	1.06959
GEMIN6	0.0222611	1.40502
GEMIN8	1.61998e-05	1.16556
GFPT1	1.1079	0.0039249
GFPT2	1.00045	9.79055e-44
GGA2	0.0376247	1.32015
GGH	1.47524	2.24386e-05
GHR	1.5587e-09	1.34033
GIMAP2	4.74782e-05	1.48659
GINS2	5.08991e-07	1.19943
GJA1	0.21572	0.0152288
GJB2	1.01498	3.35344e-31
GJC1	1.46652	0.0123056
GK	1.13487	2.72006e-08
GKAP1	0.0143845	1.47609
GLA	1.33834	1.28922e-05
GLB1L	0.0227698	1.24786
GLCE	0.00141113	1.0816
GLDN	2.19775e-05	1.48891
GLG1	0.00059109	1.01646
GLI2	0.0258372	0.0433349
GLI3	2.08026e-06	1.05391
GLIPR1	0.0116748	1.40803
GLIPR2	0.0491113	1.4831
GLIS3	1.31534	0.000140369
GLOD4	0.000307004	1.04986
GLRX	1.49712	0.00202986
GLS	0.0430224	0.0774019
GLT8D1	7.37189e-06	1.0473
GLT8D2	3.09546e-06	1.25632
GLUL	0.904886	0.00801301
GM2A	0.0251235	1.40124
GMCL1	0.00128887	1.34041
GMDS	2.86361e-05	1.21737
GMEB1	1.08647	0.0492661
GMEB2	1.03959	0.000493827
GMFB	1.28473	0.00182383
GMNN	0.0106906	0.331743
GMPR	1.47041	0.00229005
GMPR2	0.000153194	1.08068
GNA13	1.20151	1.96877e-07
GNA14	1.53315	0.031263
GNA15	1.13098	0.00382655
GNAI1	6.80733e-09	1.16172
GNAI2	0.0177413	1.04649
GNAL	0.000451156	1.26939
GNB4	0.02085	1.39476
GNB5	0.0221257	1.16673
GNE	1.43608	0.00467246
GNG11	0.531079	8.03755e-05
GNL2	1.28272	0.028734
GNPAT	0.00354072	1.0339
GNPDA1	2.57218e-08	1.45462
GNPNAT1	1.19994	7.28064e-08
GNPTAB	0.00245996	1.27699
GNPTG	0.0252598	1.06
GNRH1	3.1704e-05	1.46831
GOLPH3L	0.00498413	1.15229
GOLT1B	1.08258	1.05797e-07
GOPC	1.15119	0.000734147
GOT1	1.18457	0.00715901
GOT2	0.0122559	1.10463
GPAM	2.53265e-10	1.04238
GPAT2	0.0141698	1.3216
GPATCH1	0.000156382	1.0373
GPATCH2	1.16321	5.33331e-05
GPC4	0.779968	0.012914
GPC6	0.0102978	1.17426
GPD1L	8.01557e-10	1.00698
GPD2	1.50284	8.49116e-05
GPM6B	7.51356e-05	1.46783
GPNMB	0.0156466	0.291852
GPR1	0.000278334	1.42169
GPR146	1.31245	0.0123861
GPR155	0.000561603	1.28793
GPR157	1.16145	0.0110391
GPR160	1.25404	8.11479e-05
GPR176	1.17523	0.000165941
GPR37L1	1.19686	0.0136678
GPR68	1.00473	1.60178e-26
GPR84	1.05177	5.34107e-26
GPR88	8.68815e-09	1.39481
GPRASP1	4.14502e-10	1.03756
GPRC5A	1.46939	4.44336e-13
GPRC5B	1.47215	0.0189863
GPRC5C	0.0293527	1.41387
GPSM2	4.24124e-14	1.0918
GPT2	0.0120527	1.48103
GPX1	0.0303204	1.38615
GPX3	4.63647e-12	1.19656
GPX4	0.00192815	1.07152
GPX7	0.00289863	1.23518
GRAMD1A	1.12716	9.13906e-08
GRB10	1.32911	0.0155761
GREM1	1.86204e-10	0.0546377
GRHL1	1.00975	1.50197e-08
GRHPR	0.000403601	1.00884
GRIN2A	1.45738	0.00215281
GRINA	1.28783	0.00951382
GRPEL1	1.02036	1.24009e-06
GRPEL2	1.28481	0.0427598
GRTP1	0.0303291	1.26313
GSC	1.91032e-08	1.12363
GSN	1.46272e-09	1.13433
GSTA1	0.000491761	1.0543
GSTA4	1.47617e-14	1.00528
GSTK1	0.00112967	1.0509
GSTM1	0.00023263	1.08928
GSTM2	1.79452e-06	1.04459
GSTM4	0.00654225	1.10548
GSTM5	8.6018e-08	1.00658
GSTO1	1.25032	0.00461197
GSTT1	1.86262e-08	1.06222
GTF2B	1.25668	4.67315e-05
GTF2H5	1.83531e-07	1.01518
GTF3A	0.0344832	1.18698
GTPBP2	1.03751	0.0137653
GTPBP4	1.01183	5.98921e-10
GTPBP8	0.0436627	1.21456
GUCY1A3	0.00316145	1.2099
GUCY1B3	1.02469e-10	1.06547
GUK1	0.0162381	1.04077
GULP1	0.0433315	1.38157
GXYLT2	0.0309694	1.24731
GYG1	0.000376156	1.09233
GYG2	4.82324e-07	1.1074
H1F0	1.46818	0.00164919
H2AFY2	1.19106	0.0246349
HACL1	0.00896485	1.30716
HADH	0.0151035	1.27903
HAND1	1.0625	0.00324977
HAPLN1	1.72335e-07	0.665703
HAPLN3	1.48986	0.00262789
HARS2	0.0037794	1.27187
HAS1	1.03215	1.75693e-20
HAS2	1.43212	1.31652e-14
HAS3	1.50094	0.0096894
HAT1	1.04665	0.0143665
HBEGF	1.00124	1.72988e-24
HBP1	1.33457	4.67678e-07
HCCS	1.097	0.000466756
HCFC1R1	6.75482e-11	1.01626
HCFC2	0.0115272	1.10746
HCK	1.35781	1.93601e-09
HDAC1	0.0115808	1.06542
HDAC11	0.00519756	1.11163
HDAC9	0.000224452	1.24574
HDDC2	0.0315617	1.21614
HDDC3	2.73043e-07	1.01355
HDHD3	4.15435e-09	1.05827
HDX	1.11324	6.41137e-07
HEATR6	0.000395216	1.1364
HEBP1	7.62131e-06	1.09016
HECA	1.28339	0.0320563
HECTD1	7.40304e-09	1.01198
HECTD3	8.24552e-07	1.01498
HECW2	0.0452348	0.0163769
HELB	1.14163	0.0378157
HELZ	0.00488056	1.30611
HERC2	0.00376653	1.06111
HERC5	0.989621	2.11097e-08
HES1	1.73566e-07	7.75241e-10
HES4	1.03236	3.88585e-14
HEXA	0.00640306	1.10289
HEXIM2	7.31395e-07	1.07004
HEY1	1.49013	1.93644e-07
HEY2	0.0515907	0.0344942
HFE	0.0259671	1.10782
HHAT	0.0483555	1.47821
HHLA3	0.000337166	1.07419
HIBADH	2.68861e-07	1.06514
HIBCH	0.000137951	1.06429
HIC1	1.28694	4.14991e-07
HIF1A	1.05589	2.65294e-07
HINT2	4.26947e-05	1.02466
HINT3	0.882433	0.0354812
HIP1R	0.000995286	1.24273
HIPK2	1.3896	0.00535931
HIPK3	1.10868	2.37028e-06
HIRIP3	0.00228744	1.04254
HIST1H1C	1.03981	1.33724e-09
HIST1H2AC	0.0324435	0.131328
HIST1H2BC	1.4842	0.0135964
HIST1H2BD	1.37141	0.000199693
HIST1H2BK	1.39306	0.048246
HIST1H4H	1.37764	1.10032e-06
HIST2H2AA3	1.02811	0.000244905
HIST2H2BE	1.4105	6.62281e-06
HIVEP1	1.00099	8.29369e-22
HIVEP2	1.07912	1.97831e-14
HIVEP3	1.32571	5.43994e-08
HJURP	0.00583685	1.16512
HK2	1.32217	3.10544e-06
HLA-A	1.0373	0.00286933
HLA-B	1.27276	0.00968198
HLA-DMA	0.040444	1.32806
HLA-DQB1	1.15658	0.00437639
HLA-DRB4	1.13217	0.0143631
HLA-E	1.09316	0.0243946
HLA-F	1.08113	4.0252e-05
HLA-G	1.03342	0.00550185
HLF	0.000763409	1.15661
HLTF	4.95403e-09	1.00849
HLX	0.458439	0.00919243
HMBOX1	0.022381	1.30128
HMCN1	6.57609e-08	1.34501
HMG20A	0.00451808	1.06273
HMGA1	1.03724	9.05065e-15
HMGA2	1.11715	0.000101022
HMGB2	8.52013e-10	1.07614
HMGCR	0.0971142	0.000223817
HMGCS1	0.00594858	3.3591e-07
HMGN3	0.0243166	1.25617
HMMR	0.018791	1.29421
HMOX1	0.228739	3.43332e-19
HNRNPA1	1.12545	0.00357063
HNRNPAB	1.12622	0.000519191
HNRNPC	1.10494	0.0189817
HNRNPD	0.0022109	1.16276
HOMER1	1.11244	1.36496e-10
HOOK3	1.42959	0.0216829
HORMAD1	1.07745	0.000316567
HOXA10	1.14548e-12	1.22765
HOXA11	1.25388e-11	1.19288
HOXA13	9.94053e-19	1.01107
HOXA3	0.000168118	1.18818
HOXA5	6.58511e-16	1.3705
HOXA7	0.000162717	1.0782
HOXB2	1.15299	0.000424052
HOXC10	1.62342e-10	1.00748
HOXC4	0.00049709	1.2413
HOXC6	1.03897e-05	1.10266
HOXC9	0.00308912	1.27429
HOXD4	0.00280625	1.37928
HOXD8	0.00187628	1.22481
HRCT1	6.44533e-14	1.11767
HRH1	0.109698	0.0162287
HRK	6.31668e-07	1.16069
HS3ST1	0.0122314	1.47711
HS3ST2	1.48615	0.00022441
HS3ST3A1	1.47118	3.30466e-07
HS3ST3B1	1.05485	9.7483e-15
HSD11B1	1.00348	3.70825e-45
HSD17B14	0.000280111	1.23927
HSD17B6	0.00421216	0.797587
HSD17B7	1.37751	0.0189034
HSD17B8	0.016189	1.3329
HSDL2	0.000764675	1.06228
HSF2	0.0434467	1.34181
HSF4	0.0192401	1.09628
HSPA13	1.02884	1.15913e-07
HSPA2	0.00334837	0.0287268
HSPA4	1.28979	0.000587103
HSPA4L	1.52932	0.029437
HSPA5	1.42311	0.000594891
HSPA6	1.43349	0.000587637
HSPA9	1.07271	0.000122409
HSPB1	0.00219725	0.605722
HSPB2	3.27182e-07	1.05922
HSPB6	4.74445e-09	1.20969
HSPB7	0.470518	2.0578e-05
HSPB8	0.00148419	0.137539
HSPE1	1.40576	0.0151211
HSPH1	1.4334	3.03678e-11
HTATSF1	0.0210478	1.03522
HTR2A	1.2637	2.1494e-13
HTR2B	1.09853e-18	1.05106
HTRA4	0.00013225	1.48888
HUNK	1.3688	0.00524804
HYAL1	4.34836e-05	1.17505
HYLS1	0.000476646	1.15971
HYMAI	6.61427e-17	1.01964
HYOU1	1.53535	0.00260895
IBSP	1.34308	1.75832e-09
ICA1	1.08032	0.0275682
ICAM1	1.00844	3.94171e-45
ICAM3	0.000168287	1.15197
ICAM4	1.17113	1.28536e-10
ICOSLG	1.01076	3.87941e-11
ID1	1.10255e-30	0.0149002
ID2	1.51324	2.47223e-16
ID2B	1.10995	0.00769415
ID3	1.22806e-27	0.378604
ID4	2.59737e-16	0.659302
IDH1	4.00354e-15	1.00819
IDH2	0.000509967	1.14061
IDH3A	1.32762	0.0179917
IDI1	0.628024	0.032773
IER2	8.81511e-05	4.78346e-08
IER3	1.00343	1.49016e-48
IER3IP1	1.05949	0.00333413
IER5	1.31897	5.15338e-17
IER5L	3.34945e-06	0.170967
IFFO1	4.75579e-12	1.01513
IFI16	0.019372	1.29184
IFI27	1.40083	6.35346e-14
IFI35	1.27489	4.83702e-06
IFI44	0.815523	2.0062e-11
IFI44L	1.44413	3.20938e-20
IFI6	1.53523	1.29802e-09
IFIH1	1.38482	4.38446e-14
IFIT1	1.23732e-05	0.000813715
IFIT2	0.0438172	1.35643e-09
IFIT3	1.41623	3.77124e-10
IFIT5	1.49723	0.0288666
IFNAR1	1.06222	6.32581e-06
IFNAR2	1.04438	3.6214e-22
IFNGR1	1.31988	2.16405e-06
IFNGR2	1.01005	4.06565e-19
IFRD1	1.18231	0.000166962
IFRD2	1.30809	0.0363377
IFT172	0.000576497	1.05347
IFT74	0.00592872	1.18012
IGBP1	0.00871948	1.35662
IGDCC4	0.00102642	1.37727
IGF1	0.0491418	0.000400563
IGFBP2	0.00821047	0.907453
IGFBP4	0.0033605	1.31028
IGFBP5	5.26324e-05	0.631349
IGFBP6	0.00112297	1.26672
IGFBPL1	1.14738	0.0293511
IGSF10	0.000395056	0.686871
IKBKB	1.08339	0.000874929
IKBKE	1.08061	3.36889e-05
IL10	1.53424	0.000140122
IL10RB	1.14584	0.000405843
IL11	1.00064	1.27014e-28
IL11RA	2.32657e-05	1.05413
IL12A	1.09266e-10	0.200279
IL13RA2	0.314136	0.0108983
IL15	1.33766	7.73412e-13
IL15RA	1.01605	1.01942e-17
IL16	0.00356966	1.42924
IL17RB	0.802007	1.90932e-11
IL17RD	0.00533947	1.24198
IL18R1	1.24168	2.38465e-08
IL1A	1.03874	8.74217e-17
IL1B	1.0004	4.67442e-30
IL1R1	0.0151267	0.805823
IL1RAP	1.08816	1.06008e-05
IL1RL1	1.46675	0.00637845
IL1RN	1.01759	2.31249e-10
IL20RB	0.00629766	1.48412
IL23A	1.23624	0.000192612
IL24	1.1955	0.000522896
IL26	0.658367	7.95525e-10
IL27RA	1.35722	0.00208436
IL2RG	1.14559	0.000316309
IL32	1.04002	2.39348e-34
IL33	0.0130221	9.51607e-10
IL4I1	1.03453	7.41622e-16
IL4R	1.01249	2.86191e-15
IL6	1.00233	1.45461e-74
IL6R	0.00490428	0.0209039
IL6ST	0.000772639	0.873879
IL7	1.54229e-09	1.46937
IL7R	1.53321	7.46371e-18
ILF2	1.18015	0.0228829
ILKAP	1.14751	0.0119799
IMP3	3.45774e-09	1.25692
IMPA2	9.3945e-08	1.29719
IMPDH2	0.000557215	1.11339
INA	1.12059	0.000201348
ING1	0.436604	0.021737
ING4	9.83151e-05	1.13352
INHBA	1.08391	7.35513e-21
INHBE	1.14847	0.0403669
INMT	3.95924e-06	1.20867
INO80C	1.11684	0.00254716
INO80E	0.00989762	1.12877
INPP5A	0.0468371	1.1863
INSC	0.0417263	1.27859
INSIG1	1.53128	1.266e-16
INSIG2	1.20642	0.0157375
INTS2	0.0269917	1.47649
INTS6	1.17444	3.46572e-06
INTS7	0.0482247	1.41644
INTS8	0.00619222	1.23656
INTU	0.000177827	1.28359
IPO5	1.40525	0.0294825
IPO7	1.09997	0.00254663
IPP	0.0378239	1.14319
IPPK	1.00608	2.6143e-08
IQSEC1	0.000129124	1.15428
IRAK1BP1	2.59397e-10	1.01127
IRAK2	1.00603	4.71061e-24
IRAK3	1.0615	4.57425e-15
IRAK4	0.033342	1.17736
IRF1	1.33366	1.21256e-36
IRF2	1.33038	0.00122343
IRF4	1.09086	0.001232
IRF7	1.00743	1.17204e-21
IRF8	1.32833	0.0266051
IRS1	0.00154293	1.38291
IRS2	5.89219e-05	0.11993
IRX1	1.5312	0.0179679
IRX2	1.02915	7.95456e-06
IRX3	1.53345	0.000115536
ISCA2	1.38939e-05	1.12277
ISG15	1.53417	2.56743e-12
ISG20	1.04975	4.40758e-19
ISLR	6.56894e-09	1.05673
ISM1	5.26994e-07	1.27279
ISOC1	1.47585	0.000515561
ITFG1	0.00186281	1.06914
ITFG2	6.94643e-05	1.12369
ITGA1	1.36232	8.39718e-08
ITGA10	0.0189725	0.29192
ITGA11	9.92809e-07	1.48735
ITGA2	1.29807	2.10092e-06
ITGA5	1.03173	1.90492e-09
ITGA6	0.00153456	1.07617
ITGAE	0.000557515	1.08899
ITGAX	1.06061	0.0110003
ITGB2	1.53405	3.61786e-07
ITGB3	1.16079	0.000407475
ITGB3BP	0.00145881	1.33803
ITGB5	0.0156168	1.21004
ITGB8	1.53464	0.000184272
ITGBL1	3.80573e-05	1.46782
ITIH5	0.00347335	1.45375
ITM2C	0.00561005	1.23638
ITPKC	1.50477	0.0040424
ITPR3	1.33111	0.00433163
ITPRIP	1.00203	4.7607e-41
ITPRIPL2	1.31154	8.7933e-06
ITSN1	0.00821224	1.07476
ITSN2	1.53545	0.00379144
IVD	1.949e-05	1.0182
IVNS1ABP	0.0739868	0.0335542
JAG1	2.0211e-07	1.43783
JAK1	1.47097	0.000615331
JAK2	1.51652	2.95605e-11
JAK3	1.16348	0.0207449
JAM2	0.812218	9.73458e-08
JAM3	0.0201726	1.48312
JARID2	1.01523	3.25638e-08
JAZF1	1.77849e-06	1.22654
JMJD1C	0.00144012	0.00885241
JMJD6	1.01641	3.64074e-10
JPH2	1.16204	0.0432802
JRK	2.08008e-05	1.01569
JUN	1.49611	1.98922e-18
JUNB	1.40713	4.00693e-30
JUND	1.15181	0.00693291
JUP	0.0078012	0.532073
KANK2	1.0645e-06	1.08589
KAT2A	0.00179198	1.20533
KAZALD1	9.00575e-05	1.25501
KBTBD11	0.00441131	1.1946
KBTBD2	1.0675	1.01907e-10
KBTBD3	6.39249e-08	1.08752
KBTBD6	0.000716792	1.27538
KBTBD7	3.35013e-09	1.06122
KBTBD8	0.0175602	0.00031558
[truncated: 4,060 more rows]

## Sheet: Group7
GeneName	Down_PFP	Up_PFP
ADAMTS14	1.0025	0.00615358
ADRB2	0.0188932	1.0022
APCDD1L	1.0001	0.000285577
AQP7P2	0.000149146	1.00726
BMP5	0.0293971	1.00629
BTBD16	1.00313	0.04365
CAPS	0.999999	0.00433464
CCL3	0.0290915	1.00131
CCL3L3	0.00216317	1.00112
CD52	0.00461089	1.03537
CD55	1.00253	0.0167227
CES1	0.00950386	1.05389
CFB	0.0108008	1.07516
CHRDL2	0.000153172	1.01145
CLIC3	1.02877	0.0478212
COL15A1	1.00308	0.00597443
COL18A1	1.00062	0.041285
COL1A2	1.00438	0.0198718
COL3A1	1.03348	0.0206849
COL5A1	1.01037	0.0131282
COL6A1	1.00005	0.00234822
COL6A3	1.01485	0.00264637
CPAMD8	0.011407	1.04645
CRLF1	1.05199	0.00206873
DEFA3	1.04549	0.00318816
DLEC1	0.0336822	1.03402
FAM111B	1.00607	0.0203932
FAP	1.01106	0.015754
FRZB	0.00213852	1.00875
GDF6	1.0017	0.0169847
GFRA2	1.05304	0.0230297
GYG2	0.00913127	1.01017
HCRTR2	0.0475815	1.00225
HJURP	1.03792	0.0303219
HOMER2	1.00031	0.0128818
HSPA1B	1.05723	0.0443992
IGFBP1	1.0609	0.030006
IL11	1.05963	6.14503e-05
ITGA11	1.00355	0.0323175
KCNK2	1.00838	0.041972
MSMP	1.03218	0.00869284
MT1H	1.0035	0.00571213
MXRA5	1.00216	0.0126212
NBL1	1.0094	0.0194197
NGF	1.04361	0.0110009
OGN	1.02631	0.00714323
PAPPA	1.01849	0.002944
PGAM1	1.0242	0.0414173
PLAC9	0.0291229	1.02471
PPP1R14C	1.05481	0.0134389
PTGES	1.00944	0.00436728
RAB23	1.00678	0.0487031
RARRES2	0.0111751	1.00505
RCAN2	0.0305887	1.04767
RSPO3	0.00354444	1.00649
S100A4	1.02135	0.0276567
S1PR3	1.0019	0.0197513
SCHIP1	1.0011	0.00756041
SCUBE1	0.0308888	1.00051
SERPINE1	1.00844	0.0160189
SERPINE2	1.02703	0.0289358
SNORD15A	1.00072	0.0134992
SOX11	1.01059	0.00619388
STC2	0.0371903	1.01098
SULT1A2	0.0306024	1.0762
TGFBI	1.01731	0.0412695
TNFAIP6	0.975701	0.0165038
TNFRSF10D	1.00137	0.0369019
TNFRSF12A	1.01337	0.0194949
TSPAN33	0.0453336	1.00031
TUBB2B	0.029556	1.03961
ACCS	0.0269706	1.01427
ARHGEF37	0.00526071	1.01612
B4GAT1	0.0410506	1.00541
C2CD4B	6.63729e-07	1.04183
CCL14	0.0284113	1.00523
CD101	0.0284856	1.01068
CENPU	1.01024	0.0484921
CLUHP3	0.00923308	1.00016
COX14	0.0241776	1.01367
CXCL8	0.00019931	1.00229
FAM180A	1.00333	0.0295085
FAM213A	0.0361134	1.00054
FAXDC2	0.0280284	1.00041
GGTA1P	0.000121685	1.06107
GOLGA6L10	0.0307341	1.01123
GOLGA6L9	1.05689	0.0042413
GOLGA8IP	0.0407523	1.01448
HIST2H2AA4	0.0283978	0.993365
HLA-J	0.0295832	1.00171
JMJD7-PLA2G4B	0.0290314	1.06207
MROH8	0.0360172	1.0044
MTURN	0.00291777	1.00026
MYRFL	0.00213569	1.00021
MYZAP	0.00217595	1.00011
NPIPB5	0.0402397	1.07506
P3H2	1.00041	0.00961014
PIANP	1.00021	0.0446499
PLA2G16	0.00283724	1.00005
PLIN1	0.000703777	1.00254
PQLC2L	0.0285204	1.00141
RIMBP3	1.00834	0.0301813
RPSAP52	1.04241	0.00863851
TMEM187	0.0291087	1.0051
TMSB15B	1.00016	0.00263816
TNS2	0.00397281	1.01608
TPBG	1.00652	0.023184
UBAP1L	0.0469901	1.03744
ULBP2	1.00195	0.0436839
ZFP69B	1.00091	0.0166482
ZNF727	0.00158925	0.999999
ABCC6P1	0.0339704	1.00233
AQP7P1	0.000167741	1.00332
HIST2H3A	1.00385	0.000598791
DBIL5P2	0.0457531	1.00602
NUGGC	0.022183	1.01062
SKA3	1.01486	0.0303136
ZNF204P	0.00226324	1.00273
IGHM	0.0260933	1.03404
ACTG1P4	0.0224234	1.07608
CERS1	0.003108	1.00037
ZNF816	1.00231	0.017405

## Sheet: Group8
GeneName	Down_PFP	Up_PFP
A1BG	1.0279	0.00118189
A2M	0.000198704	1.02347
AASS	1.05068	0.00835549
ABAT	1.02109	5.00809e-07
ABCA3	0.000689688	1.02602
ABCA5	1.01641	1.01822e-07
ABCA7	0.021132	1.05002
ABCB4	1.02067	0.000121996
ABCB5	2.51988e-11	1.00463
ABCC2	6.45191e-08	1.00794
ABCC3	1.04088	0.00164683
ABCC4	1.00955	2.0529e-07
ABCC9	1.11574	0.020131
ABCG1	2.24734e-08	1.01274
ABHD10	0.0206069	1.11034
ABHD14B	0.0047899	1.03618
ABHD4	0.000545062	1.03922
ABLIM1	1.80162e-06	1.01091
ABLIM3	1.74078e-08	1.00568
ABR	0.0268535	1.06172
ACACB	1.13601	0.0141758
ACAD10	0.0122757	1.04384
ACADVL	0.00539203	1.04066
ACAN	0.000315205	1.41284
ACAP3	0.00943916	1.04254
ACAT2	1.20163	0.0200254
ACO1	1.03453	0.000650847
ACOT4	1.02006	8.47611e-05
ACP1	1.05166	0.00621221
ACP6	1.0717	0.0169356
ACSL1	1.02166	0.000124596
ACSL3	1.10217	0.0455971
ACSL5	5.16256e-05	1.02821
ACSS2	1.03263	0.00349314
ACTC1	6.32619e-13	1.20018
ACTG2	1.06647	0.0322238
ACTN1	1.01386	2.12429e-05
ACTN4	0.0172875	1.06138
ACTR3	0.0443615	1.0737
ACVR1C	0.000815819	1.02596
ACVR2A	1.00663	1.16009e-08
ACVRL1	1.02285	2.41082e-05
ACYP2	0.00223799	1.09072
ADA	1.09815	0.00711835
ADAL	1.05002	0.0249822
ADAM10	0.00145459	1.03347
ADAM19	1.02847	0.00101347
ADAM23	1.41522e-05	1.01539
ADAM33	1.00523	1.21786e-08
ADAM9	0.00610363	1.06417
ADAMDEC1	1.00713	9.4093e-08
ADAMTS12	1.00458	5.88736e-11
ADAMTS17	0.00094625	1.13948
ADAMTS3	1.10498	0.0142839
ADAMTS4	1.01621	4.2239e-05
ADAMTS5	1.32323e-06	1.01076
ADAMTS6	5.69268e-05	1.05112
ADAMTSL3	3.22632e-07	1.00799
ADAMTSL4	1.14532e-06	1.01005
ADCY3	1.45974e-05	1.03538
ADCY4	1.03147	0.000323467
ADCY7	1.09164	0.0459839
ADCY8	1.29097e-06	1.01549
ADH1A	0.0206424	1.0625
ADH1B	5.19008e-16	1.00114
ADH1C	3.24104e-14	1.00198
ADK	0.000161644	1.046
ADM	1.15437	0.00890883
ADORA1	9.82024e-05	1.15145
ADORA2B	1.02832	7.40716e-07
ADPGK	1.07756	0.0322505
ADRA2A	1.00573	1.21781e-14
ADRA2C	0.000194312	1.09461
ADRB2	9.87785e-06	1.01954
ADSSL1	1.4572e-05	1.01651
AFAP1	1.04953	0.0118098
AFAP1L1	4.86259e-07	1.00889
AFF2	0.00632781	1.09356
AGL	0.0058226	1.04206
AGPAT2	1.04292	0.00591182
AGPAT3	1.02664	0.00119249
AGT	1.05728e-09	1.22819
AGTR1	2.41161e-05	1.18527
AHCY	1.04281	0.0121698
AHI1	0.00146767	1.03772
AHNAK	0.000210266	1.02471
AHRR	1.01249	2.84659e-07
AHSA2	1.08237	0.000472139
AIF1L	5.5199e-10	1.00323
AIFM2	1.0269	0.00026274
AIG1	1.02419	0.000326518
AIM2	1.00233	1.09378e-15
AK1	8.03484e-07	1.00935
AK5	1.12586	3.25369e-07
AKAP1	0.00492001	1.03767
AKAP13	0.00934513	1.05259
AKNA	1.04822	0.0101399
AKR1B10	0.00100253	1.04443
AKR1C1	0.0183683	1.04535
AKR1C2	0.000276829	1.02357
AKR1C3	0.00282271	1.04002
AKT3	1.03496	0.00605257
ALCAM	2.76074e-05	1.04227
ALDH18A1	1.07312	0.0469281
ALDH1A1	1.13457	1.42592e-11
ALDH1A2	6.95444e-08	1.00905
ALDH1A3	1.13372	4.01142e-06
ALDH1B1	1.02994	0.00131132
ALDH1L2	1.03986	0.00335566
ALDH2	1.695e-05	1.01544
ALDH4A1	0.000122429	1.02539
ALDH7A1	1.14606	0.00102106
ALDOC	1.02073	2.75488e-05
ALG1	1.06826	0.0462217
ALG5	1.06933	0.0336042
ALKBH7	1.05595	0.0243978
ALPK2	1.00203	3.49961e-11
ALPL	1.02607	0.000644929
ALS2	1.09355	0.00397204
AMD1	0.0185908	1.09501
AMIGO1	1.0136	1.37367e-05
AMIGO2	1.04131	9.78496e-09
AMOTL2	1.12126	0.00315106
AMPD3	1.03575	5.15462e-06
AMPH	5.68359e-08	1.07974
ANAPC7	0.0463996	1.06709
ANGPT1	1.0321	2.43215e-05
ANGPTL1	1.04904	0.0128775
ANGPTL4	5.80816e-09	1.044
ANGPTL7	1.3309	0.0358833
ANK1	1.085	0.00181463
ANK2	0.000803917	1.03057
ANKH	7.0662e-07	1.00864
ANKRD12	0.00443244	1.04378
ANKRD13B	0.0262408	1.06311
ANKRD33	0.00115549	1.02957
ANKRD35	5.43183e-06	1.01218
ANKRD37	1.12143	0.0383032
ANKRD50	0.0124166	1.08933
ANKRD9	1.05457	0.00729286
ANLN	1.01908	0.000113784
ANP32A	0.000404335	1.04692
ANP32B	0.049335	1.10708
ANTXR2	0.0143808	1.04567
ANXA1	0.000230344	1.02706
ANXA10	9.76302e-06	1.02238
ANXA3	1.16877	2.85992e-07
ANXA4	0.00110654	1.0389
AOC3	1.05899	0.0343559
AOX1	1.13973e-07	1.00698
AP1M1	0.0308357	1.05331
AP2B1	0.012056	1.04174
AP3M2	1.05309	0.0101979
AP4M1	0.0194631	1.05705
APBA2	1.03326	0.00134249
APBB1IP	8.78339e-05	1.02093
APCDD1	1.00149	4.19005e-22
APCDD1L	5.47093e-06	1.08398
APH1A	0.0416022	1.10668
APLF	1.03746	0.00801815
APOBEC3B	1.0182	9.00905e-05
APOBEC3G	1.03268	1.77805e-05
APOD	1.14807	3.09474e-12
APOL4	0.0473085	1.08714
APOL6	1.016	4.51653e-05
APP	1.16558	0.00582466
AQP1	1.07352	3.29233e-15
AQP3	8.53868e-06	1.02026
AR	0.0185993	1.06647
ARC	1.7662e-07	1.01831
ARF3	1.10036	0.0108116
ARFGAP3	1.05106	0.0195288
ARHGAP1	0.0076283	1.03954
ARHGAP12	1.17454	0.0283375
ARHGAP18	1.00463	4.36112e-12
ARHGAP19	1.19512	0.0159824
ARHGAP20	0.00017866	1.03416
ARHGAP24	2.21576e-07	1.00829
ARHGAP26	1.0549	5.89389e-06
ARHGAP28	1.0302	0.000377176
ARHGAP29	1.15163	2.12663e-05
ARHGAP5	1.07534	0.0237118
ARHGEF19	0.000125588	1.02129
ARHGEF5	1.0712	0.02474
ARHGEF6	0.00175389	1.09727
ARHGEF9	1.10346	0.026401
ARID1B	1.05567	0.0201358
ARL15	1.01147	6.27358e-06
ARL16	0.000407278	1.02518
ARL2	0.00203566	1.0302
ARL4A	0.0444514	1.07706
ARL4C	1.15531	0.00323332
ARL6IP5	0.0486446	1.06244
ARMC10	0.018637	1.04432
ARMC4	1.04584	0.0172277
ARNTL2	1.01918	0.000111887
ARPC1A	0.0240651	1.06272
ARPC1B	0.000968374	1.02654
ARPC5	0.0022607	1.10586
ARPP19	0.000604761	1.02926
ARRDC3	0.00997776	1.05894
ARRDC4	5.59232e-05	1.02011
ARSD	1.06177	0.0147446
ARSG	1.02414	0.000136533
AS3MT	0.0033267	1.04654
ASAP3	0.000447193	1.03236
ASB13	1.15275	0.00680452
ASF1A	0.00022192	1.02217
ASL	0.000232546	1.02295
ASPA	2.28621e-05	1.01626
ASPHD2	1.01774	5.00951e-05
ASPN	5.70772e-22	1.00468
ASPRV1	0.00427994	1.0357
ASS1	1.00223	3.75745e-13
ASTN2	0.0205076	1.33245
ATF4	1.06456	0.0367946
ATG10	0.0143801	1.04492
ATG4C	0.0469022	1.06714
ATP13A2	0.000105107	1.02124
ATP1B1	6.52277e-09	1.00899
ATP2A2	1.02873	0.00173231
ATP2B1	1.01713	5.87052e-06
ATP2B4	0.000656059	1.0312
ATP6V0E2	0.000860382	1.02805
ATP7B	1.04839	0.000701498
ATP8B2	0.00319053	1.03724
ATP9A	0.0171531	1.08174
ATXN1	1.05248	0.0101638
AURKA	1.03294	0.000495556
AVEN	1.06016	0.0147559
AZI2	1.03858	0.00371287
B3GNT2	0.0339392	1.19444
B3GNT5	1.02425	0.000324701
B4GALT4	1.08242	0.0237638
B4GALT6	0.000225034	1.03353
BAALC	1.39685	0.0221922
BACE1	0.0266265	1.0565
BACE2	1.01005	2.58651e-06
BACH2	1.66549e-05	1.029
BAIAP2L1	9.80861e-06	1.01523
BANK1	2.82778e-07	1.00955
BAP1	0.0319052	1.05046
BARX1	0.00207751	1.04072
BATF3	1.18205	0.0365105
BBS2	1.03826	0.00841934
BBS5	0.00377349	1.04335
BBS9	0.00492739	1.11595
BBX	1.16634	0.0219801
BCAT1	1.06663	0.029642
BCHE	7.45593e-12	1.01702
BCL2A1	1.35183e-07	1.01203
BCL2L1	0.000594418	1.03331
BCL7A	1.06121	0.0107515
BCO2	1.05838	0.0490407
BCR	0.00867733	1.04276
BDH1	1.06568	0.0315197
BDH2	8.54412e-07	1.00879
BDKRB2	0.0395723	1.25772
BDNF	0.00345989	1.08048
BEGAIN	1.04654	0.00761881
BEND6	2.27992e-08	1.00548
BGN	1.08755	1.20124e-05
BHLHB9	3.90906e-07	1.00819
BHLHE22	1.00428	1.83301e-11
BHMT2	3.83222e-05	1.01682
BICC1	1.03215	0.00119922
BICD1	0.0396906	1.11133
BID	1.0161	7.94549e-07
BIN3	0.0255757	1.04937
BIRC3	1.04959	8.01223e-05
BIRC5	1.03443	0.000109257
BLID	0.0433946	1.12502
BLOC1S2	2.69777e-05	1.01764
BLVRB	0.0255617	1.05982
BMF	0.00775145	1.08111
BMP2K	1.05507	0.0203108
BMP4	1.33889	0.00335465
BMPER	1.00683	4.64075e-08
BMPR1B	5.72771e-09	1.01661
BMPR2	0.0245437	1.1293
BNIP3	1.05788	0.00085192
BOK	1.0134	2.61155e-05
BRIP1	1.03581	0.000980809
BRIX1	1.02805	0.000375452
BRWD3	1.0366	0.00274836
BST1	1.00189	1.13826e-08
BST2	0.00102958	1.24282
BTBD11	2.18542e-07	1.04866
BTG2	0.000146119	1.03762
BTN3A2	0.0225138	1.05689
BUB1B	1.01457	3.22619e-05
BVES	0.00190799	1.03321
C10orf25	1.11924	0.0425397
C10orf76	1.07956	0.0195265
C11orf1	0.00330903	1.03884
C11orf45	1.02685	0.000159769
C11orf70	0.00423732	1.03751
C11orf71	0.000515439	1.07854
C11orf80	0.00854963	1.06821
C12orf43	1.06714	0.0428717
C12orf56	3.65713e-11	1.00144
C12orf66	0.032364	1.05877
C14orf132	0.015415	1.04915
C14orf37	0.00818131	1.04125
C14orf39	2.75589e-06	1.01112
C14orf93	0.0193219	1.05999
C15orf48	1.10048	2.63215e-06
C15orf59	1.00869	8.2822e-07
C16orf45	0.00019519	1.0216
C16orf52	1.05281	0.0137659
C17orf58	1.04056	0.00338538
C17orf97	1.06043	0.000147085
C18orf54	0.0065764	1.03906
C19orf12	1.00588	4.10682e-08
C19orf66	1.05711	0.00382637
C1GALT1	9.28329e-08	1.00743
C1orf115	1.04341	0.00540053
C1orf198	1.00668	3.09406e-08
C1orf54	0.0396661	1.07683
C1QTNF2	1.00844	7.93594e-07
C1QTNF4	1.42899e-08	1.00528
C1QTNF6	1.04991	0.0165452
C1QTNF7	3.49486e-12	1.0005
C2	1.04676	0.000853908
C20orf27	0.0231595	1.04904
C2CD2	0.00529556	1.10534
C2CD4A	0.0161713	1.32632
C2orf27A	1.06005	0.0145
C2orf40	5.39139e-08	1.00583
C2orf76	1.03922	0.00119344
C2orf88	1.07103	0.0478289
C3orf38	1.02732	0.00126247
C3orf67	0.000248321	1.02316
C3orf70	1.0373	0.00816786
C4orf36	1.03794	0.00264486
C5	0.0129134	1.15017
C5orf15	1.04926	0.0197965
C5orf34	0.000717742	1.03084
C7orf31	1.00799	3.48191e-07
C8orf33	0.010438	1.04265
C8orf34	1.05932	0.0277362
C8orf44	0.0192329	1.06412
C8orf46	2.28791e-08	1.00603
C8orf48	0.00112827	1.0348
C8orf76	1.06138	0.0331038
C9orf16	0.00028923	1.02581
C9orf40	1.01513	9.03994e-06
C9orf85	1.04179	0.00814817
CA12	4.92297e-09	1.02197
CA5B	0.0198894	1.05882
CAB39L	0.0181714	1.05008
CACNB2	1.0543	0.0269975
CADM1	1.19772	0.0185118
CADM3	1.01928	0.000108443
CADPS2	1.14897	0.0166699
CALCRL	0.00252886	1.08208
CAMK2D	1.14165e-05	1.01355
CAMK2N1	1.08864	0.024798
CAP2	0.00590556	1.18792
CAPG	3.39562e-06	1.01254
CAPN3	0.0208336	1.05738
CAPS2	0.000128958	1.02
CARD16	1.02529	0.000861311
CARD6	2.66297e-05	1.01672
CARS2	1.0527	0.0180489
CASC1	0.0488994	1.08639
CASK	1.02352	1.05313e-05
CASP1	1.11161	2.93415e-05
CASQ2	0.020596	1.07081
CAT	1.15319	1.90527e-07
CBLB	2.90617e-07	1.05024
CBLN3	1.00273	2.76881e-10
CBR3	0.00274014	1.03374
CBS	1.15826	7.59238e-05
CBX1	0.0474015	1.18737
CBX4	1.09344	0.0160858
CC2D2A	0.0444725	1.07472
CCDC102A	1.01534	6.16662e-05
CCDC113	2.3341e-08	1.00533
CCDC115	1.02602	0.00113719
CCDC117	1.05667	0.0322345
CCDC13	0.049467	1.06066
CCDC134	1.06781	0.0450962
CCDC146	1.05844	0.0059542
CCDC24	1.05117	0.0103097
CCDC28A	1.18142	0.046256
CCDC34	9.65565e-07	1.00894
CCDC6	0.011327	1.07882
CCDC8	0.000544754	1.02477
CCDC82	1.06344	0.0461506
CCDC91	1.02837	0.0012767
CCL11	1.05777	0.000645523
CCL13	1.04714	0.00480857
CCL18	1.19938	0.0266104
CCL2	1.01218	4.67034e-07
CCL20	1.29539	0.0017383
CCL28	0.00415048	1.0419
CCL5	1.25071	1.50684e-08
CCL7	1.34634	0.0117916
CCL8	1.12314	4.29435e-10
CCNA2	1.05172	0.0124846
CCNB1	1.02482	6.77485e-05
CCND1	0.0383122	1.12423
CCNDBP1	1.0397	0.0110872
CCNE2	1.05079	0.0101468
CCNL1	1.06652	0.0175526
CCNO	0.0115309	1.19913
CCNY	0.00174876	1.03639
CCR1	2.32819e-09	1.00678
CCR3	5.3029e-08	1.00789
CCT6B	0.00630457	1.2319
CD14	7.36988e-09	1.00563
CD151	0.0045941	1.03559
CD177	1.00243	3.43757e-20
CD200	1.01442	4.05838e-08
CD24	3.78363e-11	1.00718
CD248	0.00231471	1.03842
CD320	0.0383163	1.06127
CD34	2.99885e-06	1.01279
CD36	3.50151e-05	1.05073
CD38	1.03751	0.000890696
CD3EAP	2.57752e-05	1.01897
CD40	1.07182	3.11144e-06
CD55	2.84702e-05	1.01713
CD58	1.1496	0.0348279
CD82	1.01152	1.17005e-06
CDA	1.1432	0.0121366
CDC20	1.02197	6.05135e-06
CDC37L1	0.0284739	1.08576
CDC42BPA	1.08317	0.0461721
CDC42EP2	1.15761	0.0121607
CDC42EP3	1.02186	5.14179e-06
CDC42EP4	9.25886e-06	1.01345
CDC42EP5	1.00184	7.22623e-13
CDCA2	1.20906e-08	1.00834
CDCA3	1.04975	0.0247666
CDCA7	1.0586	0.0153383
CDCA7L	1.11498	0.000144008
CDCA8	1.04915	0.0145422
CDH13	1.00764	8.99697e-11
CDH23	0.00850005	1.04088
CDH5	1.22627e-06	1.02826
CDK2AP2	1.06854	0.0066535
CDK6	1.06021	0.0184074
CDKN1B	1.06748	0.0169525
CDKN2A	5.64144e-07	1.00965
CDKN2B	1.53954e-06	1.01386
CDON	1.17042	0.000980115
CDR2L	0.00114791	1.04893
CDS1	2.73692e-09	1.00508
CECR7	1.02748	0.00114938
CENPA	1.07176	0.0194235
CENPB	0.0323649	1.07843
CENPH	1.04023	0.00651629
CENPM	1.04007	0.00177335
CENPN	1.05855	0.0196673
CENPQ	1.04168	0.00859435
CEP55	1.02503	0.000325073
CEP76	0.0199813	1.05123
CERK	0.00275382	1.0397
CES1	1.00433	1.3905e-12
CFB	5.00794e-05	1.01779
CFH	1.01467	2.36718e-06
CFI	5.31451e-15	1.00553
CFL2	0.0256076	1.05766
CFLAR	1.12979	0.0301624
CGNL1	3.99088e-06	1.01457
CGREF1	1.00748	1.42368e-07
CH25H	1.00753	1.89817e-12
CHCHD7	0.00920752	1.04082
CHD3	1.03342	0.00313525
CHI3L2	9.71186e-17	1.08444
CHKA	0.0192069	1.07478
CHL1	5.95473e-09	1.00398
CHN1	1.00308	3.36584e-15
CHODL	1.00443	5.57694e-17
CHPF	0.000434214	1.02779
CHPT1	0.00239872	1.04007
CHRAC1	0.00775367	1.04217
CHRDL1	8.68714e-12	1.0606
CHRDL2	1.01142	5.97715e-06
CHST10	1.12048	0.0180307
CHST2	1.27153	0.00399848
CHSY3	2.27376e-05	1.02155
CHURC1	0.00405653	1.03602
CIB2	1.05573	0.0448493
CIC	0.00536203	1.03783
CILP	1.07414	1.13209e-08
CILP2	1.0257	0.000235867
CIR1	1.0767	0.0230503
CISD2	1.03708	0.00269192
CKAP2L	1.05485	0.0145567
CKAP4	1.04432	0.00215235
CKB	1.08619e-09	1.00084
CKMT2	0.00498098	1.05783
CKS1B	0.00145882	1.03157
CKS2	1.18269	0.028589
CLCA2	6.59295e-11	1.01805
CLCF1	0.0232173	1.07358
CLDN11	1.02383	5.5082e-05
CLDN23	0.0395209	1.08151
CLDN4	5.20823e-05	1.01892
CLDN7	0.0335547	1.05468
CLEC11A	1.0091	9.11598e-07
CLEC12A	4.6938e-06	1.01193
CLEC2B	1.28202	0.00841416
CLGN	4.44711e-13	1.00278
CLIC3	1.01238	2.06203e-06
CLIC6	1.00064	7.76753e-15
CLIP1	0.000494477	1.03026
CLIP3	1.04861	0.00471047
CLSTN2	3.60095e-07	1.0094
CLU	2.53481e-09	1.00523
CMKLR1	0.0383312	1.24167
CMPK2	1.00408	6.65411e-12
CMTM3	0.00499495	1.03975
CMTM4	1.02042	0.000157452
CMTM7	1.03612	0.00515275
CMTM8	1.04942	0.00904919
CNGA3	9.3453e-09	1.01401
CNIH3	0.000146299	1.04023
CNIH4	0.000872065	1.02617
CNKSR2	7.4775e-09	1.0311
CNN1	1.04562	0.00338298
CNN2	1.06928	0.000144375
CNTN1	1.04681	0.00364267
CNTN3	1.00363	3.32803e-22
COCH	1.05938	0.0221222
COL11A1	1.0002	7.18283e-13
COL12A1	1.0003	5.93875e-10
COL14A1	0.0372534	1.33771
COL15A1	1.00568	8.45958e-10
COL16A1	1.00945	8.73219e-07
COL21A1	1.01178	5.95576e-07
COL27A1	1.01051	2.23665e-06
COL4A1	0.0097953	1.41115
COL5A1	1.38119	0.000296898
COL5A2	1.06171	0.000161118
COL5A3	1.02894	2.26829e-05
COL6A1	1.14115	0.0214176
COL8A1	1.20848	2.77155e-06
COLEC12	1.03543	0.000442153
COMP	0.0357977	0.726125
COPG2	0.00120169	1.03666
COPS8	0.000180941	1.02016
COPZ2	0.0420537	1.07809
COQ10A	1.05133	0.0257315
CORO2B	4.12915e-06	1.0268
CORO6	0.0345203	1.1044
COTL1	0.00291163	1.03448
COX15	0.00891884	1.10935
COX7A1	0.0352554	1.06339
CP	7.15073e-26	1.00069
CPA3	1.02	2.90114e-11
CPA4	1.16791	0.0072881
CPA6	5.79644e-05	1.02331
CPB1	2.90835e-14	1.00423
CPE	6.79381e-06	1.16585
CPEB1	0.000951748	1.0301
CPEB2	0.000872247	1.04249
CPM	1.00884	5.60801e-07
CPNE2	1.01396	5.73018e-06
CPPED1	1.08708	0.0195257
CPVL	1.03279	2.82187e-12
CRABP2	1.00638	1.13205e-09
CRCP	0.0103355	1.06658
CREB3L1	1.05755	0.0111368
CREG1	0.0486676	1.08777
CRELD2	1.06776	0.0143265
CREM	0.00288856	1.03512
CRISPLD1	1.00213	3.34631e-12
CRISPLD2	0.000192381	1.15954
CRLF1	1.47472e-07	1.01066
CRTAC1	0.00793454	1.04297
CRTAM	7.4721e-08	1.04061
CRYAB	1.69515e-09	1.00174
CRYBG3	1.10562	0.00540105
CRYM	3.21424e-07	1.00859
CSDC2	1.08783	0.0218903
CSF2RB	1.09384	2.47948e-05
CSNK1G3	1.04632	0.0140151
CSPG4	0.000274786	1.02555
CSRP2	2.2452e-05	1.19245
CSTA	5.06667e-07	1.0097
CSTF2T	0.000105848	1.07086
CTBP1	1.03031	0.00236183
CTNNBL1	1.0635	0.0479878
CTSA	0.025155	1.0491
CTSC	1.00238	5.12077e-16
CTSD	0.0454476	1.06552
CTSF	0.012014	1.06049
CTSH	6.97649e-08	1.00608
CTXN1	0.0139138	1.04438
CUBN	0.0150548	1.0498
CUTC	2.07608e-06	1.01056
CXADR	0.0271238	1.0733
CXCL10	1.12036	1.78642e-06
CXCL11	1.14734	1.23627e-06
CXCL12	1.12409	5.8362e-05
CXCL14	1.00298	3.27945e-15
CXCL16	0.000130471	1.15304
CXCL3	1.20666	2.05547e-05
CXCL5	1.21977	0.00735301
CXCL6	0.000491946	0.781968
CXCL9	1.11392	4.89244e-05
CXorf57	1.01872	0.00011671
CYB5A	1.17961	0.000503324
CYB5D1	0.00150663	1.03326
CYB5R2	1.01738	3.01018e-05
CYB5R4	1.05556	0.00929354
CYFIP2	1.06255	0.0235355
CYP19A1	1.03194	0.000106563
CYP1B1	0.0183196	1.20181
CYP26B1	1.10422	0.0148007
CYP27A1	0.00233197	1.08008
CYP27C1	6.07845e-07	1.00874
CYP2U1	0.0169361	1.0968
CYP39A1	2.08433e-06	1.01233
CYP4X1	1.29096e-14	1.00189
CYP7B1	1.00174	5.32179e-09
CYS1	1.00899	8.42671e-08
CYTL1	6.53409e-07	1.33227
CYYR1	1.00648	6.11661e-08
DAAM1	1.03682	5.00634e-05
DAAM2	1.00593	6.53278e-09
DAB1	1.00114	1.44049e-12
DAB2	0.0188272	1.07997
DACT2	1.01749	2.78024e-05
DACT3	1.08489	0.0170969
DAGLB	0.00355092	1.03623
DAPL1	1.15687e-16	1.00498
DBI	1.15693	0.00352998
DBN1	1.15606e-05	1.01467
DBNDD1	0.0215166	1.12347
DCAF12L2	1.00358	1.90384e-11
DCTN1	0.0126706	1.04281
DCUN1D1	1.09902	0.0477984
DDAH1	1.01764	4.97011e-05
DDAH2	2.83969e-06	1.01081
DDB1	1.11287	0.0326755
DDIT4L	0.000228082	1.02811
DDR2	0.000932118	1.05623
DDX11	1.06155	0.00425542
DDX43	1.48106e-09	1.00363
DDX5	0.00790973	1.04324
DDX59	1.056	0.0270522
DDX6	0.00888651	1.26616
DENND2A	2.76594e-11	1.00268
DENND3	1.87654e-05	1.02863
DEPDC1	1.02222	0.000321783
DEPDC7	1.01046	7.63918e-07
DGKI	8.14302e-06	1.19144
DHCR24	1.05358	1.25601e-05
DHCR7	1.08789	5.23517e-06
DHRS1	0.000847459	1.0365
DHRS11	0.0284721	1.0581
DHRSX	1.03644	0.00540113
DHX29	1.04093	0.00824746
DHX58	1.02638	0.00112393
DIAPH1	0.0303766	1.05518
DIAPH2	1.06619	0.0207932
DIRAS1	0.00273123	1.03575
DIRAS2	8.34595e-10	1.00293
DISP1	2.12087e-07	1.00728
DISP2	1.17316e-07	1.00673
DKK1	1.34768	0.0345923
DKK3	0.000158481	1.04013
DLC1	5.29793e-05	1.0454
DLG5	0.0159932	1.07262
DLGAP4	0.0103948	1.04578
DLGAP5	1.01274	3.55553e-06
DLK1	0.00121225	1.02984
DLX3	2.53042e-12	1.00079
DLX4	1.42208e-08	1.00418
DMGDH	1.32923e-05	1.03342
DMXL2	1.07193	0.000384874
DNAJA4	1.01851	0.000111829
DNAJB1	7.15936e-05	1.02145
DNAJB11	1.0498	0.00563227
DNAJB5	0.00353178	1.23677
DNAJC1	1.03131	0.00195876
DNAJC12	1.03257	0.000126601
DNAJC15	1.08581	0.0110164
DNAJC24	0.00500498	1.04238
DNALI1	0.000510336	1.02847
DNASE1L1	0.0396522	1.12365
DNER	2.27559e-09	1.00668
DNLZ	1.03474	0.0027119
DOCK1	6.3468e-06	1.07341
DOCK10	1.09413	0.0221346
DOK6	1.02513	0.000557788
DPM2	0.00244655	1.03284
DPM3	1.02243	0.000351561
DPT	1.08374	0.00498857
DPY19L2	9.99742e-08	1.00733
DPY19L2P2	0.00162607	1.05667
DRAM1	1.05452	0.0322999
DSC3	0.033521	1.10083
DSN1	1.04497	0.017098
DSP	1.02254	2.04294e-08
DST	0.0463307	1.0766
DTL	1.01157	8.77815e-06
DTNA	0.000505511	1.06496
DTWD1	0.0416015	1.08014
DTX4	1.02259	5.77858e-05
DUSP10	0.00699846	1.17305
DUSP14	0.00603088	1.05188
DUSP4	0.00274191	1.14395
DUSP5	0.00207989	1.21659
DUSP6	1.21801e-05	1.16357
DVL1	0.0353785	1.05595
DYNC1I1	8.77581e-05	1.02321
DYNC1I2	1.08214	3.58427e-12
DYNLRB2	0.0154311	1.05578
DYNLT3	1.08621	0.0233801
DYRK2	0.003131	1.14416
DYRK4	1.01826	3.95443e-09
E2F8	1.06877	0.0322438
EBF1	0.00152755	1.12706
EBF2	3.38598e-13	1.00164
EBF3	5.30319e-05	1.02852
EBP	1.15655	0.00026274
EBPL	1.00159	3.69477e-09
ECHDC3	0.00203187	1.03411
ECM2	0.0331988	1.28251
EDF1	1.04061	0.010587
EDN1	1.01325	5.14449e-06
EDNRA	0.00783236	1.35642
EDNRB	1.00616	0.0407039
EEA1	0.000514656	1.03682
EFCAB7	2.84222e-05	1.01872
EFHB	1.08535	0.0205184
EFHD1	0.0197839	1.38133
EFNA4	0.0315698	1.12885
EFNA5	1.17159	0.00558971
EFNB3	1.03906	0.0058871
EFS	0.0348951	1.08697
EGFL6	1.00169	1.86599e-23
EGFL7	1.02586	0.000604976
EGFLAM	1.00268	2.21248e-09
EGLN3	1.08824	0.0362956
EHBP1	0.00498419	1.03799
EHD3	1.01841	2.05133e-05
EID2	1.12374	0.0367008
EID3	1.03559	0.000295466
EIF1AX	0.00463554	1.03858
EIF2AK2	1.14088	0.0408341
EIF4E	0.0210062	1.06692
EIF4E3	1.00733	9.07672e-08
EIF4EBP1	1.20941	0.0447618
EIF4EBP2	0.0369087	1.11315
EIF5	0.0131874	1.13155
EIF5A	1.01544	5.92386e-09
EIF5A2	1.00708	1.91151e-07
ELL2	1.07996	0.0467225
ELL3	1.78948e-05	1.01769
ELMO1	0.0173357	1.08403
ELN	1.21484	0.0179185
ELOVL2	1.01769	6.01319e-05
ELOVL3	1.06082	0.00298494
ELOVL4	1.01183	6.62523e-06
ELOVL7	1.02727	7.43118e-07
EMCN	0.000105008	1.02057
EMILIN1	1.01127	7.20449e-06
EMILIN2	2.51651e-09	1.00119
EMP3	0.0263794	1.05529
EMX2	4.63173e-07	1.04427
ENAH	0.000363396	1.03847
ENDOD1	0.00196153	1.11373
ENDOG	0.00494599	1.06071
ENG	9.62908e-07	1.02259
ENO2	0.000587826	1.06968
ENOX1	1.24595	3.99256e-07
ENPP1	6.95681e-08	1.00945
ENPP2	1.00144	9.37855e-10
ENPP4	1.13378	0.000933377
ENPP5	1.00059	2.55307e-09
ENTHD1	1.05988	0.0306944
ENTPD1	1.35111e-09	1.11396
ENTPD7	1.04844	0.00878482
EPB41L3	0.000459872	1.02612
EPB41L4A	0.000316485	1.03997
EPDR1	1.01672	7.58811e-05
EPHA2	1.31398e-06	1.01478
EPHA3	0.00400908	1.15879
EPHA4	1.15547	0.000122029
EPHB1	0.0296773	1.07575
EPHB2	1.0268	0.000273258
EPHB3	1.091	0.00368238
EPHB6	1.02295	4.65598e-05
EPSTI1	1.00418	4.60974e-12
ERAP1	0.000223049	1.03047
ERAP2	6.36408e-13	1.00373
ERC1	0.0267163	1.0509
ERCC6	1.11351	0.0164621
EREG	2.08919e-06	1.0291
ERG	4.68634e-05	1.06518
ERGIC1	1.05628	0.0138862
ERMAP	1.03015	0.00045887
ERN1	1.05435	0.000495118
ESM1	3.91999e-11	1.02628
ESYT1	1.08191e-06	1.00915
ETFA	1.08328	0.047674
ETS2	1.37716	0.00664502
ETV1	1.53197e-06	1.01411
ETV5	0.0245065	1.08962
ETV7	1.00613	5.85676e-08
EVI2A	1.01702	9.78509e-06
EXOC1	0.0314465	1.05611
EXOSC6	1.01549	5.13332e-05
EXPH5	1.04115	0.00393333
EXT1	1.01112	3.56588e-06
EYA1	1.01478	1.91183e-06
EYA2	9.21065e-07	1.01641
F10	1.12272	1.10197e-09
F11R	1.07722	0.032651
F2R	1.04741	0.0024559
F2RL1	1.06238	4.4006e-05
F2RL2	1.01939	3.75567e-10
F3	1.1051	0.000821284
F8	0.0356094	1.06979
FABP3	1.17779	0.00204376
FABP5	1.12493	0.0118019
FADS2	1.03136	0.00114629
FAH	0.0434323	1.05733
FAHD1	0.00156604	1.02989
FAIM	1.05871	0.0382602
FAIM2	1.03078	0.000845757
FAM102A	0.0351411	1.07069
FAM110B	1.20232	0.0101086
FAM110C	1.05921	0.000238767
FAM117A	1.02743	0.000137996
FAM118A	1.00383	3.48065e-09
FAM120A	1.08219	0.0317534
FAM126A	1.04384	0.00260467
FAM129A	1.45243e-08	1.00194
FAM129B	0.0245536	1.0532
FAM133A	0.000925986	1.03252
FAM149A	2.20063e-05	1.0161
FAM167B	0.00256335	1.0349
FAM173A	1.06792	0.0270282
FAM174B	1.01091	1.25653e-06
FAM19A2	1.05805	0.0151675
FAM19A5	1.06289	5.44402e-05
FAM20A	0.0302249	1.12119
FAM43A	1.07762	0.00488914
FAM46A	1.00894	1.08912e-06
FAM46B	2.3662e-07	1.01071
FAM46C	1.06962	0.0109452
FAM49B	0.00676282	1.13032
FAM50B	1.08899	0.0187007
FAM83D	1.02207	0.000208975
FAM83H	1.04768	0.0210506
FAM84B	1.01264	6.67526e-06
FAM89B	3.79888e-05	1.057
FANCI	1.03655	0.00473388
FANK1	9.25348e-06	1.01585
FARP1	1.17661	0.0201241
FARP2	1.11109	0.0449056
FARS2	1.11132	0.0335021
FARSB	0.00145459	1.05183
FAS	1.01682	4.97707e-05
FASTKD1	1.05463	0.0077687
FASTKD2	0.0374292	1.11625
FAT3	7.00095e-15	1.0001
FAT4	1.0331	0.000177445
FBLIM1	1.03703	0.00465959
FBLN1	1.08801	0.00451446
FBLN2	0.0463856	1.06345
FBLN5	1.0096	3.08833e-06
FBLN7	1.03189	0.00203665
FBN1	2.11417e-06	1.07375
FBP1	1.35278	0.0236949
FBXL2	0.0061784	1.06133
FBXL20	1.05727	0.0024236
FBXL7	1.02057	0.000122548
FBXO15	0.0411045	1.06771
FBXO17	5.01219e-07	1.00769
FBXO25	1.05672	0.00253278
FBXO32	2.98962e-05	1.02047
FBXO33	0.0146322	1.04421
FBXO6	1.01284	1.49989e-05
FBXW7	0.000144131	1.02378
FCRLB	1.28878e-06	1.00975
FDFT1	1.14203	0.00231018
FDPS	1.19922	7.76132e-05
FDX1	1.0898	0.0394308
FECH	0.00743457	1.05079
FEM1C	0.000120861	1.03868
FERMT1	3.31951e-06	1.01132
FERMT3	0.0409634	1.17553
FEZ1	0.0418326	1.06105
FGD5	1.00478	2.7167e-08
FGD6	1.06473	0.0234967
FGF1	1.38067	0.0215609
FGF10	1.49291e-05	1.04833
FGF13	0.0210169	1.20922
FGF18	0.000311001	1.33882
FGF2	0.0290836	1.38835
FGF9	1.02711	4.57798e-09
FGFBP3	0.000104879	1.10206
FGFRL1	0.00179728	1.03533
FGL2	7.21247e-16	1.00258
FHDC1	1.14014	0.0157669
FHIT	1.24734	0.041112
FHL1	1.09785	0.000981714
FHL2	0.0383419	1.37626
FHL3	1.0291	0.000341806
FHOD1	0.0208023	1.07103
FHOD3	1.07693	0.00245314
FIBIN	0.00114248	1.32768
FILIP1	1.01564	2.49212e-05
FILIP1L	1.0492	0.000147393
FIS1	0.0451803	1.05424
FJX1	1.01964	0.000106984
FKBP11	1.00608	5.83049e-08
FKBP1B	1.05551	2.84506e-05
FKBP5	1.90229e-06	1.06055
FLCN	1.08795	0.0341439
FLJ32255	1.01	2.36711e-06
FLNB	0.0444382	1.07529
FLRT3	3.83179e-05	1.15489
FLVCR1	1.05232	0.0091558
FLVCR2	0.00582488	1.07268
FLYWCH1	0.000396054	1.02414
FMN2	0.032222	1.11939
FMNL2	0.0260836	1.19313
FMO1	1.00393	6.35385e-26
FMO2	1.01208	4.56305e-12
FMO4	1.09176	0.000232111
FMOD	1.00055	1.16748e-09
FNBP1	1.09495	0.0332644
FNBP1L	0.000802007	1.11887
FNDC4	0.0454223	1.06799
FOLR3	0.000534646	1.08042
FOS	0.0013868	1.06973
FOSB	0.0451173	1.31812
FOSL1	0.00141986	1.03231
FOXC1	2.93706e-05	1.20602
FOXC2	9.91978e-07	1.0538
FOXF1	1.01861	2.87376e-08
FOXF2	0.00499035	1.38456
FOXL1	0.00660833	1.0433
FOXO1	0.00790433	1.18914
FOXQ1	4.15607e-13	1.00503
FRAT1	1.02534	0.000391064
FRAT2	1.07864	0.0263912
FRMD4A	1.1108	0.00588325
FRMD5	0.0163571	1.10363
FRMD6	1.04937	0.0148747
FRY	1.04779	2.27383e-07
FSCN1	1.04244	0.00411126
FSTL1	1.04736	2.70436e-10
FSTL3	0.0154309	1.14792
FTSJ3	0.00896559	1.04158
FUK	0.00649203	1.03959
FUT4	1.03911	0.000779501
FXYD5	1.00915	1.90989e-06
FYCO1	0.0203577	1.04665
FZD1	1.0649	0.00566045
FZD10	1.00378	4.18667e-14
FZD3	1.03954	0.0109598
FZD4	0.000728475	1.02884
FZD7	1.00164	7.78033e-11
G0S2	4.9283e-06	1.10604
GAB2	0.000689771	1.03671
GABARAPL1	0.000213951	1.05523
GABBR1	1.01432	2.39905e-05
GABRB3	3.10697e-05	1.07609
GABRP	1.07114	0.0233829
GADD45A	0.000299777	1.02947
GADD45B	0.00179835	1.36054
GADD45G	1.03374	1.96983e-06
GAL3ST4	1.03368	0.00244651
GALC	6.89586e-05	1.01944
GALNT12	4.77378e-12	1.00094
GALNT13	1.0381	0.00425663
GALNT17	1.01188	7.4674e-06
GALNT6	0.00728231	1.05474
GALNT7	8.21248e-06	1.01432
GALT	1.04201	0.00568183
GAS1	1.03469	3.9477e-05
GAS6	1.00738	3.39647e-07
GBGT1	1.01846	6.64084e-05
GBP3	1.02031	8.07696e-06
GBP4	1.01416	5.56325e-06
GCAT	1.05761	0.0322117
GCH1	1.00728	9.39043e-10
GCNT1	6.58173e-08	1.00779
GCNT3	0.00144404	1.12908
GDE1	0.00389092	1.03437
GDF10	1.09245	1.00802e-09
GDF5	0.0066666	1.21087
GDNF	1.03932	0.00886468
GDPD5	1.11103	0.0164616
GEM	0.0334027	1.30518
GEMIN8	1.13231	0.0173396
GFPT2	1.81903e-05	1.05375
GFRA1	2.87446e-08	1.00598
GGA2	0.00622109	1.04746
GGH	1.01011	1.0453e-06
GGT5	1.02347	2.92297e-06
GIGYF1	0.0384014	1.06726
GIMAP2	1.00015	1.16413e-10
GINS1	1.06445	0.00220559
GINS2	1.04211	0.0109166
GINS3	0.0289459	1.10305
GJA1	1.10874	0.0232922
GJA3	0.000300107	1.02368
GJB2	1.60344e-13	1.00433
GJC1	1.20128	0.0194259
GJD3	1.01733	8.43391e-05
GLCE	0.00518633	1.05927
GLDN	1.01421	1.56562e-05
GLI2	1.08208	0.00284558
GLIPR2	0.000926658	1.064
GLIS1	1.00513	1.30317e-09
GLIS2	0.00526227	1.04546
GLRX	0.000103635	1.01923
GLRX2	0.0289136	1.07392
GLT8D2	1.00543	4.49081e-08
GLTP	0.0319982	1.05144
GLUD1	0.00962818	1.04034
GLYATL2	1.01223	8.39048e-06
GM2A	1.60455e-06	1.01031
GMCL1	0.00413335	1.04389
GMPR	1.11097	6.29091e-06
GNA13	0.00692848	1.04497
GNAI1	1.03501	0.00391617
GNAL	1.08019	0.00085345
GNAQ	1.04297	0.00860897
GNB5	8.59106e-06	1.01462
GNG11	0.00553137	1.10824
GNG12	1.02816	0.000546449
GNPDA2	0.00710159	1.04104
GNPNAT1	0.000394917	1.03268
GNPTAB	0.0265582	1.06787
GNRH1	0.0436135	1.15527
GNS	0.0487999	1.05545
GOLM1	0.00390312	1.03464
GOLPH3L	0.0393222	1.05777
GPAT2	1.02868	0.000129208
GPC1	1.11979	0.00538931
GPC3	1.21362	1.84567e-09
GPC4	3.79681e-09	1.20288
GPC6	1.87913e-06	1.01051
GPD1L	0.000166851	1.03735
GPM6B	1.00503	2.26048e-09
GPR137C	3.23017e-06	1.01137
GPR153	0.035644	1.05661
GPR158	1.85162e-05	1.01964
GPR160	3.76785e-05	1.19541
GPR176	1.08156	0.0429758
GPR68	1.35139e-06	1.03443
GPR83	1.04535	7.55105e-05
GPR85	7.34163e-06	1.01381
GPRASP1	0.00596008	1.05479
GPRC5A	3.82869e-09	1.00538
GPRC5B	1.28092	0.0011871
GPSM2	0.000178687	1.02399
GPX3	1.82457e-07	1.00738
GPX7	1.05062	0.0022616
GRAMD1A	1.03634	8.88288e-06
GRAMD4	0.010749	1.05194
GRB14	0.00171772	1.06793
GREB1	1.0807	0.0112789
GREM2	1.20084	0.00348798
GRHL1	1.02492	0.00010208
GRIA1	1.04795	0.0123142
GRIA3	1.08685	0.0136191
GRIN2A	2.58408e-05	1.04812
GRTP1	1.02336	7.0677e-05
GSDMB	1.05188	0.0234375
GSDMC	0.024817	1.06016
GSDMD	1.03073	0.00281608
GSK3B	0.00734216	1.04784
GSN	0.00144409	1.05227
GSTM1	0.000463271	1.02894
GSTM2	0.000345642	1.02492
GSTM3	0.0154391	1.10416
GSTO1	0.00116369	1.03379
GSTO2	0.000894916	1.088
GSTT1	0.0138057	1.20903
GSTT2	1.05916	0.000192479
GTF2IRD1	1.45796e-05	1.01488
GTF2IRD2	1.06149	0.039718
GTPBP8	1.04882	0.0239324
GUCY1A2	1.25921	0.000662478
GUCY1A3	1.02399	4.31536e-05
GUCY1B3	1.00283	3.61698e-11
GUK1	0.000475176	1.02466
GYG2	1.01667	1.22947e-05
GZMK	0.000330768	1.06038
H1F0	1.17849	5.79078e-06
H1FX	1.14847	0.0416453
H2AFY2	1.00723	9.98962e-08
HABP4	0.0397665	1.05988
HAND2	1.02654	0.000781337
HAPLN3	1.04665	0.0055928
HARS2	0.00583002	1.04184
HAS1	5.29569e-08	1.01687
HAS2	1.14208	0.00042726
HAS3	1.02305	2.39353e-05
HAVCR2	3.37956e-12	1.00184
HBP1	1.06316	0.00900466
HBS1L	0.0141848	1.06585
HCFC1R1	0.00566096	1.03714
HCG4	0.000205018	1.03943
HCK	1.1134	9.03998e-06
HDAC9	2.46431e-05	1.1219
HEATR3	1.04394	0.00871994
HECTD1	2.04868e-05	1.02228
HECW2	1.38882	0.0169293
HELLS	1.07125	0.00254337
HERC5	1.00864	2.79111e-07
HES1	0.0199126	1.24846
HEXIM1	1.02228	0.000285669
HHIPL1	1.05518	0.0395232
HHIPL2	7.02821e-07	1.00869
HHLA3	0.0303456	1.07222
HIBCH	0.0217018	1.06205
HIP1	0.000232011	1.05556
HIP1R	0.0260496	1.10998
HIST1H1C	1.10024	4.95259e-06
HIST1H2AJ	1.0846	0.0346651
HIST1H2BD	1.27911	0.0124312
HIST1H2BH	1.06216	0.00435545
HIST2H2BE	1.20479	0.0014761
HIVEP3	1.01401	5.20949e-06
HJURP	1.01162	3.60172e-06
HLA-DMA	2.90229e-09	1.02326
HLA-DMB	5.6439e-05	1.02732
HLA-DPA1	1.89938e-05	1.15001
HLA-DPB1	1.05303	0.0261292
HLA-DRA	2.97696e-14	1.08685
HLTF	0.0021467	1.06094
HLX	1.09255e-07	1.0092
HMBS	0.0316466	1.10871
HMCN1	1.08351	0.0254225
HMGA1	0.0347891	1.09263
HMGB1	0.0415503	1.13459
HMGB3	1.06077	0.00677522
HMGCR	1.02248	6.47888e-05
HMGCS1	1.21754	0.000301635
HMMR	1.02947	0.000700749
HMOX1	6.28051e-07	1.2249
HOMER1	0.00273754	1.12231
HOMER2	0.00204709	1.0635
HOMER3	0.00129028	1.05761
HOOK2	0.00110729	1.05035
HORMAD1	1.00139	1.96407e-12
HOXA1	0.00023102	1.05628
HOXA13	1.00069	4.04877e-13
HOXA3	2.83412e-07	1.00753
HOXA5	2.33314e-14	1.02973
HOXA7	5.37862e-10	1.00453
HOXB13	1.01754	1.68305e-07
HOXC10	0.000196829	1.02305
HOXC11	0.03488	1.07506
HOXC5	0.00163093	1.04319
HOXC6	0.000108742	1.02999
HOXC9	3.45448e-08	1.00593
HOXD10	1.01723	4.82146e-09
HOXD11	1.00005	3.5638e-11
HOXD4	0.00202468	1.0985
HOXD8	4.39335e-06	1.08956
HPGD	1.13037	0.0178972
HPSE	0.000366818	1.02968
HRASLS	1.04104	0.00185502
HRASLS5	0.0103526	1.04676
HRH1	0.00244722	1.07285
HRK	7.41173e-05	1.03406
HS3ST1	0.0310813	1.08542
HS3ST2	7.71137e-15	1.00358
HS3ST3A1	1.00253	1.96855e-12
HS3ST3B1	1.01503	9.47336e-09
HS6ST2	1.06027	0.017819
HSD11B1	4.79386e-08	1.07712
HSD17B14	1.01687	6.73417e-05
HSD17B6	1.00935	2.77648e-07
HSD17B7P2	1.0179	7.19341e-05
HSD17B8	0.00388001	1.03826
HSD3B7	0.0441953	1.05838
HSF4	0.0277271	1.06574
HSP90B1	1.01646	7.58598e-05
HSPA12A	0.0028248	1.03543
HSPA12B	1.46013e-09	1.00064
HSPA2	6.97773e-08	1.16981
HSPA5	1.03522	0.00378943
HSPB2	3.39669e-05	1.0199
HSPB3	1.03602	1.2308e-06
HSPB6	3.53269e-12	1.00124
HSPB7	4.6319e-06	1.01294
HSPB8	0.000839276	1.03421
HSPBAP1	1.0826	0.0212121
HTATSF1	0.00810877	1.03991
HTR2A	0.018448	0.947696
HTR2B	1.82523e-05	1.16214
HTRA3	0.00648461	1.03938
HTRA4	1.01636	3.02286e-06
HUNK	1.01304	6.75666e-06
HYAL1	0.0222084	1.11333
HYAL2	0.0034283	1.03189
HYMAI	0.000545529	1.02622
IBSP	1.03331	0.00106805
ICAM1	1.01626	2.42392e-06
ICAM2	1.18675	0.0242317
ICAM3	1.06641	0.00179856
ICAM4	1.39435	0.020955
ID1	5.30215e-06	1.05678
ID3	0.000262272	1.0586
IDS	6.80945e-06	1.01289
IER2	0.0467529	1.11467
IER3IP1	1.05882	0.0472682
IER5	1.01518	2.11942e-05
IER5L	0.000995891	1.05238
IFI27	2.91697e-09	1.00578
IFI35	1.19516	0.000839353
IFI44L	0.0198129	1.39882
IFIH1	1.10399	0.0322058
IFIT1	1.39784	0.0136973
IFITM1	1.16538	0.00112336
IFITM2	1.17738	0.0285482
IFNAR2	1.03273	0.000553619
IFNGR1	1.02633	0.000818112
IFNGR2	1.05051	0.00261561
IFRD1	0.0300957	1.08893
IGDCC4	1.02758	1.76334e-05
IGF1	1.00538	3.83536e-08
IGFBP1	7.52094e-07	1.01011
IGFBP2	1.00303	1.78968e-14
IGFBP5	6.74642e-08	1.00764
IGFBP6	7.77941e-10	1.00458
IGFBP7	1.018	4.62534e-05
IGSF10	1.06071	0.000445838
IKBIP	1.02617	0.000390765
IKBKE	1.07409	0.0217255
IL10RB	1.0509	0.00511914
IL11	0.00150638	1.14579
IL13RA2	3.26089e-13	1.00318
IL15	1.04643	5.15886e-06
IL15RA	1.02171	1.32556e-08
IL17RA	1.05128	0.000937336
IL18R1	0.028492	1.32338
IL1B	1.33916	0.023085
IL1RAP	1.01259	1.76181e-05
IL1RL2	0.00059658	1.06361
IL20RA	1.02508	0.000414926
IL20RB	1.01193	3.01436e-09
IL21R	0.0181764	1.10136
IL26	1.02026	1.91334e-06
IL27RA	1.04519	0.00511732
IL32	1.10834	6.0248e-07
IL33	0.0250351	1.38634
IL4I1	1.0093	2.30219e-07
IL6	1.00194	7.88422e-12
IL6R	0.0418994	1.37881
IL6ST	1.01661	9.50764e-06
IL7	0.0167861	1.08588
IL7R	1.00493	8.67903e-12
IMMP2L	0.0168039	1.04459
IMPA1	0.00385245	1.03549
IMPA2	7.92834e-05	1.02419
IMPAD1	1.04077	0.00891063
IMPDH1	1.09687	0.0413919
INA	1.05971	0.000905017
INHBB	1.08345	0.000121975
INMT	1.01969	5.821e-05
INO80C	0.0163836	1.08794
INPP4B	1.04082	0.000645286
INPP5A	1.05095	0.00196644
INTS7	0.00220076	1.03916
INTU	2.71565e-06	1.01188
IPO5	0.0204991	1.07228
IQCB1	1.08593	0.0478115
IQCG	0.00185049	1.03036
IRAK3	1.04045	0.00386
IRAK4	0.0203827	1.04991
IRF1	1.14076	0.000677087
IRF2	1.05479	0.000916447
IRF2BP2	0.0123033	1.04698
IRS2	1.03975	3.09201e-05
IRX1	1.23513	8.49025e-05
IRX3	1.01452	6.71859e-06
IRX4	1.05402	0.00416412
IRX5	1.00814	1.3087e-10
ISG15	1.32188	0.00011064
ISM1	2.65348e-11	1
ISOC1	1.01026	2.66107e-06
ITFG1	0.0218971	1.09246
ITGA1	1.01795	5.82648e-05
ITGA10	6.69394e-11	1.0479
ITGA2	0.00125189	1.05977
ITGA3	0.0073429	1.04524
ITGA4	1.05827	2.7954e-07
ITGA5	0.0183315	1.08853
ITGA7	0.000150052	1.08731
ITGA8	1.08311	7.80839e-07
ITGB2	1.01867	1.06607e-05
ITGB3BP	1.26742	0.0239032
ITIH5	1.00119	1.20393e-13
ITM2B	0.0038145	1.03692
ITM2C	1.00025	3.74513e-13
ITPR2	1.0532	0.0108937
ITPR3	0.00885941	1.04341
ITPRIP	0.000575224	1.11812
ITPRIPL2	0.00273648	1.06278
IVNS1ABP	0.0112262	1.21547
JAG1	1.11674	0.0169862
JAG2	1.04109	0.0057882
JAK2	1.08922	0.00814772
JAM2	1.00453	1.09749e-19
JARID2	0.0221701	1.0924
JUN	3.23324e-06	1.12096
JUNB	0.00434142	1.08203
KAZALD1	9.07035e-11	1.00448
KBTBD8	8.00754e-07	1.01365
KCND2	2.94051e-05	1.03634
KCND3	1.01081	5.77546e-06
KCNJ15	0.00164706	1.05232
KCNJ2	1.11716	0.00261131
KCNJ8	1.03676	1.79514e-10
KCNK2	1.00658	3.07537e-08
KCNK5	0.0320733	1.08472
KCNMA1	0.000491272	1.03094
KCNN4	7.64811e-10	1.00353
KCNS2	1.01102	3.75595e-08
KCNT2	1.05905	0.00126882
KCTD1	0.000689093	1.04045
KDELR3	1.05534	0.000254728
KDR	1.12736	0.00255525
KHDRBS3	1.11004	0.00652089
KIAA0319	3.83538e-05	1.0331
KIAA0895L	3.31005e-06	1.01183
KIF11	1.06417	0.0183199
KIF14	1.03384	0.00176773
KIF15	1.05562	0.0111397
KIF18B	1.03152	0.00309284
KIF20A	1.01462	4.66756e-05
KIF23	1.03831	0.0101421
KIF26B	1.04812	0.00539006
KIF2C	1.04486	0.0157796
KIF4A	1.03305	0.000817453
KIFC1	1.07699	0.0475283
KIFC2	1.10322	0.0309928
KIT	1.00995	2.99953e-12
KITLG	1.14264	0.000912901
KLF11	1.09832	0.00258193
KLF4	1.44397e-05	1.01472
KLF5	1.0244	4.40417e-05
KLF9	1.03432	0.000119508
KLHDC9	8.73953e-06	1.01325
KLHL13	0.000104882	1.02171
KLHL15	1.05226	0.0249288
KLHL2	1.04866	0.022592
KLHL21	0.0144209	1.04871
KLHL26	0.000870419	1.06199
KLHL36	1.05347	0.0186694
KMO	1.03005	0.000529929
KPNA2	1.1174	0.0486047
KPNA3	1.12597	0.0116708
KPTN	1.02769	0.0011919
KRBA2	0.00553641	1.04921
KRCC1	0.0125619	1.05292
KRT19	1.09401	5.92172e-10
KRT222	1.34071e-07	1.00693
KRT24	0.0132561	1.04551
KRT36	1.05265	0.0221644
KRTAP1-3	1.0311	0.00139548
KRTAP1-5	1.00208	1.19229e-16
KTN1	0.0321703	1.0503
KYNU	1.53906e-10	1.04584
L1CAM	1.14275	0.0204279
L1TD1	1.01447	3.80421e-05
L3MBTL3	1.01743	5.71098e-05
L3MBTL4	1.02826	0.00173835
LAMA2	1.01198	8.11615e-06
LAMA4	1.0872	0.0125817
LAMA5	1.03997	0.00357496
LAMB1	0.00307381	1.22823
LAMB2	1.04324	0.00477997
LAMC1	0.00389882	1.0549
LAP3	1.03666	0.00127863
LAYN	1.023	3.82788e-05
LBH	0.00370545	1.05205
LCA5L	0.0277478	1.05672
LCLAT1	1.05578	0.0292898
LCORL	0.000197229	1.02445
LDHC	0.000199039	1.08501
LGALS1	1.0957	0.0417281
LGMN	1.04725	0.000624989
LGR4	0.0483528	1.09955
LHFPL2	0.00454304	1.07205
LHX2	1.03948	2.24495e-12
LHX8	1.01805	2.11513e-05
LIAS	0.00238161	1.04948
LIFR	1.09239	0.0297779
LIMA1	1.06658	0.020885
LIMK2	0.000266675	1.09617
LIMS2	1.04141	0.00141917
LINGO2	0.019568	1.05358
LIPA	1.16298	0.000223632
LIPC	9.66158e-05	1.02586
LIPG	1.13091	0.000123528
LIPT1	1.08495	0.0337613
LMBR1	0.01254	1.0426
LMCD1	1.00468	8.7991e-09
LMF1	1.05894	0.0461293
LMNA	0.0383321	1.05342
LMNB1	1.02088	7.89786e-05
LMO7	1.03618	5.11699e-05
LMOD1	1.04072	6.59346e-06
LNP1	0.0416905	1.09159
LNX1	3.19645e-09	1.00413
LOC374443	1.1254	0.0348063
LOC440434	1.06244	0.0432259
LOC642852	0.0218509	1.11204
LOC729732	1.05221	0.0176572
LOX	1.01595	3.44011e-05
LOXL1	1.00809	3.97963e-07
LOXL3	1.24055	0.00710861
LPCAT2	0.000388034	1.02921
LPGAT1	1.05783	0.017072
LPIN1	1.14458	0.00283502
LPXN	1.02555	5.35549e-08
LRCH2	1.00985	2.9214e-06
LRCH3	1.04578	0.00408326
LRFN5	2.01929e-05	1.01631
LRP1B	0.00442037	1.06698
LRP4	0.00335226	1.12593
LRP5	0.0123629	1.04844
LRP8	1.07142	0.00129965
LRRC15	1.07979	0.0074589
LRRC17	3.37739e-07	1.10458
LRRC2	4.0835e-07	1.00814
LRRC23	0.0265989	1.0601
LRRC32	1.04034	0.004399
LRRC34	0.0165215	1.0649
LRRC4C	1.03168	0.000591043
LRRC6	0.0127406	1.0906
LRRC8A	0.000166054	1.023
LRRC8D	0.0274365	1.07421
LRRC8E	1.00804	2.78963e-07
LRRFIP1	1.03199	0.00134251
LRRK1	1.02591	0.000644262
LRRN1	1.37945e-05	1.1578
LRRN4CL	0.000871862	1.0269
LRRTM2	0.000214567	1.04351
LSAMP	1.05287	0.00410821
LSM5	0.00132387	1.0373
LSM6	1.06266	0.0409354
LSP1	3.58277e-11	1.04346
LSS	1.09873	4.64402e-05
LTBP1	0.0086732	1.32789
LTBP3	0.0152629	1.04627
LTBP4	0.00116239	1.06962
LUM	1.02612	0.000677223
LXN	3.27089e-05	1.14115
LY6E	0.00640899	1.04411
LY6G5C	1.06088	0.039496
LY6K	2.38354e-08	1.00573
LY75	1.00079	9.85488e-10
LYN	1.49234e-05	1.11636
LYPD6	1.01903	3.96465e-05
LYPD6B	1.01605	2.8684e-05
LYPLA1	1.0412	0.0112738
LYPLAL1	4.45279e-06	1.02067
LYRM4	1.05441	0.0209838
LYSMD2	1.00623	3.06356e-08
LYSMD4	0.0036765	1.03927
LYZ	1.0447	0.00980664
M6PR	1.03115	0.00158845
MAB21L2	3.44128e-22	1.00109
MAD2L1	1.07779	0.00332682
MAF	1.16424	0.0354469
MAFB	2.93875e-05	1.0182
MAGEF1	1.05254	0.0309096
MAGI3	0.000211247	1.0257
MALAT1	3.68692e-05	1.01882
MALT1	1.02181	0.0001818
MAMDC2	2.22247e-12	1.00218
MAML3	0.000703896	1.02931
MAMLD1	1.02915	0.00181726
MAN1C1	0.00330849	1.07991
MANBA	0.00111514	1.0374
MAOA	1.07431	0.000722013
MAP1B	0.0309526	1.07518
MAP1LC3C	0.0332256	1.0681
MAP2	2.42786e-05	1.04763
MAP3K1	1.04465	0.00617448
MAP3K4	0.000704746	1.05567
MAP3K5	1.01071	1.85696e-06
MAP3K6	0.000592322	1.04611
MAP3K8	0.00703348	1.13557
MAP4K3	1.10305	0.000875771
MAP4K4	0.00458608	1.15114
MAP4K5	0.00153907	1.05084
MAP7D2	3.44186e-06	1.01213
MAP9	1.04692	0.015215
MAPK12	1.09066	0.00234368
MAPK3	0.0100854	1.04405
MAPRE3	0.0146587	1.05128
MAPT	1.05606	0.022145
MARCH2	2.25009e-06	1.01264
MARCH3	1.01228	9.63801e-07
MARCH4	1.05529	0.0225801
MARCH9	1.05408	0.03458
MARCKS	1.01483	4.83216e-05
MARCKSL1	8.63037e-08	1.20414
MARK1	1.01877	9.06207e-05
MARVELD2	1.06506	0.0213461
MAST3	1.05161	0.00997822
MAST4	2.31888e-05	1.01918
MASTL	1.07131	0.0114672
MATN2	0.0314204	1.0663
MATN3	1.02999	0.00176941
MBNL2	1.08225	0.00878596
MBNL3	5.50306e-05	1.01995
MBOAT1	6.40163e-12	1.00233
MCC	1.01355	2.91675e-06
MCCC1	1.0491	0.0253064
MCM10	1.02784	0.000452742
MCM2	1.04448	0.000407808
MCOLN2	1.07273	0.0232111
MCTP2	1.05623	0.0025582
MDH1B	0.0135239	1.06608
ME1	1.04551	0.00182738
MED29	0.00295879	1.03756
MED30	1.02936	0.000334807
MED31	1.08455	0.0131147
MEF2A	0.00203365	1.10234
MEF2C	0.00234565	1.09733
MEG3	0.0100122	1.19117
MEGF9	0.017981	1.10072
MEIS1	1.04622	0.00254622
MEIS2	3.43544e-05	1.02181
MELK	1.12098	0.0221917
MEOX1	1.16953	3.42134e-05
MEPCE	0.013766	1.04638
MEST	8.70423e-09	1.24014
MET	1.17316e-08	1.00653
METAP1	0.00955421	1.04394
METAP2	0.0198219	1.08922
METTL9	2.03581e-06	1.01061
MEX3B	1.01975	5.26515e-05
MFAP2	0.0118922	1.22109
MFAP4	1.02047	1.23006e-05
MFGE8	1.02202	0.000159663
MFHAS1	0.000665118	1.03242
MFN2	0.0283434	1.07466
MGA	1.11438	0.028362
MGC70870	1.06635	0.0255298
MGEA5	0.0319015	1.10726
MGLL	1.26767	0.0038298
MGP	1.87669e-05	1.05276
MIB2	1.04817	0.0148392
MICA	0.000554534	1.02716
MICAL1	1.04888	0.00510172
MICALL1	8.00201e-07	1.0096
MICB	1.09117	0.044329
MID1	1.00874	1.73197e-07
MIF4GD	0.0388253	1.06804
MIS12	0.0115204	1.05816
MKI67	1.05386	0.0266045
MKX	1.00134	6.10765e-13
MLEC	1.03321	0.00152555
MLKL	1.01529	1.41743e-05
MLLT11	8.07111e-05	1.15228
MLPH	8.9615e-08	1.00613
MMD	1.7768e-07	1.00663
MME	1.13258	0.00923188
MMP1	0.0037149	1.3662
MMP10	0.000557339	1.27899
MMP13	1.03437	0.00359568
MMP17	0.0347635	1.06462
MMP27	1.03126	0.0015517
MMP3	1.19932	3.74246e-07
MMP9	1.08956	0.0158421
MN1	6.25159e-07	1.04519
MNAT1	0.0114904	1.04964
MOCOS	1.00228	3.58844e-12
MORC2	0.0272241	1.07905
MORF4L2	1.14139	0.0487536
MORN2	0.0383111	1.05932
MORN3	0.0158584	1.04801
MOSPD2	1.04492	0.000990987
MOV10	1.09599	0.04168
MPHOSPH6	1.09472	0.0191765
MPST	1.033	0.000742415
MPZL1	1.03068	0.0017331
MRAP	1.0349	0.0038805
MRC2	1.02368	0.00078978
MRGPRF	1.29079	0.0114912
MRPL19	0.0291781	1.15011
MRPL21	1.0426	0.00821191
MRPL24	0.0398575	1.06222
MRPL36	1.01233	1.454e-05
MRPL4	1.05744	0.0366244
MRPS15	1.0581	0.0269487
MRPS6	0.000628336	1.02737
MRVI1	2.88593e-09	1.00283
MSC	1.01933	4.13392e-06
MSR1	0.0372239	1.05501
MSX1	1.03842	0.000350744
MT1M	1.52737e-07	1.0091
MT1X	0.00429162	1.11672
MTA3	1.06462	0.0432152
MTFMT	1.06305	0.0286291
MTMR10	1.08087	0.0457738
MTMR11	8.78263e-08	1.00688
MTMR9	0.0434029	1.08985
MTSS1	6.97435e-05	1.02073
MTX2	0.0441059	1.08168
MUC20	0.00304234	1.04855
MUM1	0.0387475	1.05683
MUT	0.00916623	1.04562
MVD	1.22272	0.0145851
MX1	1.38731	4.32997e-05
MX2	1.27062	6.07115e-10
MXRA5	1.0099	7.05717e-08
MYC	0.000431186	1.07132
MYL5	1.05866	0.0290683
MYL9	0.0153641	1.05243
MYLIP	1.06916	0.00623715
MYO10	1.01615	1.44474e-05
MYO1B	1.02445	3.78772e-05
MYO1C	1.05694	0.0114218
MYO1D	1.01697	9.33467e-05
MYO1E	0.000212036	1.02685
MYO5A	4.20452e-06	1.0135
MYO5B	0.0067004	1.05369
MYOC	3.54765e-12	1.00089
MYOZ2	1.22071	0.00335369
MYRIP	2.91322e-07	1.01243
MYSM1	0.0334168	1.05446
NAB1	1.01836	5.32022e-05
NAGPA	1.12431	0.00292377
NAIP	1.06529	0.000727059
NAP1L2	1.00688	8.99347e-08
NAP1L3	8.01496e-07	1.02062
NAP1L5	0.0310957	1.13942
NARF	2.35114e-05	1.01621
NAV1	0.042913	1.08311
NBEA	1.07574	0.0011059
NBL1	0.000446251	1.02529
NBN	1.05639	0.00380852
NBPF1	1.02581	0.000420708
NBR2	0.000729962	1.07939
NCAPG	1.01376	3.05553e-05
NCF2	7.77803e-11	1.02591
NCK1	1.17656	0.008612
NCOA2	0.0166261	1.04757
NDC80	1.11967	0.000146976
NDFIP2	1.03591	0.00323453
NDN	1.03549	0.00243097
NDP	1.12717e-11	1.00633
NDRG4	6.74849e-05	1.05589
NDST1	0.0458795	1.23064
NDUFA4L2	1.13103e-07	1.00849
NECAB2	1.05397	0.0259503
NEDD1	1.01041	3.46238e-06
NEDD4	1.03427	0.00190291
NEDD9	1.04013	0.0035083
NEFL	1.05512	3.5746e-05
NEGR1	1.00578	7.17694e-08
NEIL3	1.06495	0.023891
NEK1	0.0283231	1.13726
NEK11	8.8972e-05	1.02006
NEK2	1.04746	0.0152506
NEK7	1.12155	0.00804365
NEO1	1.02135	4.51979e-06
NEU1	1.18983	0.0464372
NFASC	0.031647	1.07245
NFAT5	0.0348686	1.12101
NFATC4	1.03533	0.00247745
NFE2L1	0.0245187	1.06512
NFIA	1.02061e-07	1.01238
NFIB	1.06697	0.000148743
NFKB1	1.07238	0.00897331
NFKB2	1.09966	0.0420688
NFKBIA	1.31076	0.0329372
NFKBIE	1.09844	0.00023712
NFKBIZ	1.05369	0.00475484
NFYA	0.0109604	1.04817
NGEF	3.05709e-06	1.01503
NGF	1.19692	0.0150029
NHS	1.01365	2.3888e-05
NINJ1	1.06484	0.000650501
NINJ2	0.000707558	1.04719
NIP7	0.0158602	1.05772
NKIRAS1	1.03895	0.00407338
NLGN1	0.00214033	1.03746
NLGN4X	1.00488	7.39886e-09
NLN	9.97238e-05	1.01949
NMB	1.28719	6.97074e-05
NME3	1.18242	0.0118417
NME4	1.07046	0.0074908
NME5	1.20267e-08	1.01228
NME7	0.0366834	1.05827
NMI	1.02921	0.000357021
NOD2	1.01488	1.71957e-06
NOG	1.26121	0.00878586
NOL3	0.0039624	1.03986
NOTCH2	0.012022	1.05057
NOTCH2NL	1.07466	0.00723711
NOV	0.00586637	1.20055
NOVA1	0.000666757	1.02758
NOX4	2.384e-06	1.03485
NPAS2	1.14315	0.0430451
NPC1	0.0415875	1.05849
NPEPL1	1.03981	0.00992348
NPHP3	1.00925	1.34914e-06
NPL	1.12939	0.0208535
NPM3	0.0314377	1.10194
NPR1	8.74356e-11	1.00288
NPTX1	1.0497e-06	1.0159
NPTX2	2.26741e-07	1.25837
NPTXR	3.25269e-05	1.1611
NQO2	0.00612166	1.14109
NR0B1	1.55783e-08	1.02607
NR2F2	8.61736e-08	1.05041
NR3C2	0.000299781	1.0244
NR4A2	1.27796	0.0419174
NR4A3	0.017503	0.0666939
NRG1	1.0312	2.18979e-05
NRIP1	0.000353874	1.03612
NRIP3	7.96331e-07	1.01697
NRN1	1.00413	4.13437e-14
NRP2	1.08047	0.000297555
NRXN2	0.00323153	1.0992
NSDHL	1.08053	0.0337091
NSUN6	0.0112633	1.08002
NT5DC1	1.03927	0.00351421
NTAN1	0.0311104	1.05435
NTF3	1.05656	0.00111524
NTM	1.00099	3.87632e-09
NTN4	3.09556e-08	1.00558
NUDT11	1.05822	0.0337863
NUDT14	1.0301	0.0017861
NUDT19	1.04018	0.00584005
NUDT9	1.05298	0.0217385
NUMA1	5.74405e-07	1.01692
NUP153	1.04158	0.0101509
NUP210L	1.06978	0.0348355
NUP214	0.00698019	1.08277
NUPR1	0.00117593	1.02889
NUSAP1	1.01437	4.79817e-05
OAS1	0.000466879	1.06434
OAS2	1.31632	0.00514941
OAS3	1.0596	0.0139747
OASL	1.22193	4.57886e-05
OAZ3	0.00742943	1.04303
OCIAD2	3.30436e-06	1.01127
OCLN	0.00603312	1.06116
ODAM	1.45924e-05	1.23202
OGN	1.0533e-06	1.01656
OGT	0.0190483	1.07523
OIP5	1.04698	0.0159213
OLFM1	1.16395	9.64135e-05
OLFM4	0.017275	1.05507
OLFML1	0.0279094	1.14075
OLFML2A	1.12391	0.0491703
OLFML2B	1.08974	0.0472742
OLFML3	1.0348	0.00438824
OSBPL3	0.0123291	1.04557
OSBPL8	3.26125e-06	1.01157
OSGEPL1	0.00648771	1.05019
OSMR	1.01569	5.39412e-05
OSR1	1.39894	0.00324838
OSR2	1.30784	0.0116411
OSTC	1.05046	0.0109439
OSTM1	1.04184	0.0114247
OTUD1	1.03459	0.00160578
OXCT1	4.31833e-07	1.00758
OXR1	4.50173e-05	1.01903
OXTR	1.10707	3.49144e-08
P2RY12	1.0777e-06	1.0099
P2RY2	0.00274196	1.12434
P2RY6	0.00346772	1.1021
P4HA1	1.03057	0.00123451
PABPC4	0.000460241	1.05177
PACSIN3	0.00366107	1.05172
PAFAH1B3	0.015774	1.09495
PAK3	1.07665	0.0014513
PALLD	1.00829	7.42097e-07
PALM	1.97991e-06	1.01086
PALMD	9.29873e-12	1.00378
PAMR1	8.55907e-06	1.02711
PANX1	1.04314	5.33221e-05
PAPPA	7.25841e-05	1.11607
PAPPA2	0.00113202	1.10964
PAQR3	0.00629063	1.11285
PAQR5	1.18601	0.00292056
PAQR7	1.05966	0.0163471
PARM1	0.0185808	1.04882
PARP12	1.07648	0.0157763
PARP14	1.04066	0.00724444
PARP8	1.00438	1.11458e-09
PARVA	1.02388	0.000471245
PASK	0.011311	1.08231
PBK	1.03868	0.000646003
PBLD	0.0451663	1.33546
PBRM1	0.0409266	1.06748
PBX1	0.000305982	1.04233
PC	0.00342983	1.03368
PCBD2	0.00443551	1.03703
PCBP2	1.05155	0.00183547
PCBP3	1.02477	0.000299316
PCDH18	0.000693585	1.08599
PCDH9	1.10631e-09	1.0131
PCDHB14	7.97161e-05	1.0412
PCDHB16	1.02373	2.49411e-05
PCDHB2	9.42113e-05	1.02166
PCDHB4	1.02451	0.000547046
PCDHGA10	0.000746069	1.02769
PCDHGA3	2.69763e-05	1.01851
PCDHGC3	0.000373037	1.03294
PCGF5	1.06736	0.00338361
PCMTD1	0.000431566	1.02451
PCOLCE2	5.51778e-06	1.01529
PCSK5	1.00448	4.1948e-14
PDCD1LG2	0.0400462	1.10783
PDCD4	1.05008	0.01802
PDCD5	1.0433	0.00512398
PDE1A	0.011843	1.11701
PDE4B	0.00603962	1.23539
PDE4DIP	1.00824	3.24271e-07
PDGFA	0.031628	1.37442
PDGFD	1.00084	2.08485e-12
PDGFRA	1.08179	0.0413683
PDIA4	1.02326	0.000391189
PDIA6	1.03538	0.000845726
PDK1	1.08558	0.0156045
PDLIM1	1.00263	3.64822e-12
PDLIM3	1.08334	0.0169541
PDLIM5	5.80835e-07	1.04953
PDLIM7	0.00216501	1.14194
PDP2	1.0554	0.0402094
PDZRN3	1.07819	0.0249015
PEBP1	0.0446938	1.05314
PEG10	4.8227e-05	1.02753
PENK	1.51836e-14	1.00543
PERP	1.01913	8.62769e-05
PEX13	0.00503421	1.11028
PEX6	1.1223	0.0370832
PFKFB2	0.013407	1.06827
PFKFB3	1.25185	0.013526
PGAM2	0.0409489	1.11554
PGAP1	0.0228259	1.16948
PGBD1	0.000620526	1.0256
PGBD5	0.0409563	1.10222
PGGT1B	0.0451552	1.1065
PGM1	0.030429	1.15268
PGM2	8.37379e-05	1.02202
PGM2L1	8.24306e-07	1.01836
PGR	0.00557085	1.04622
PGRMC1	1.03506	0.000890161
PHACTR1	1.02649	1.32161e-08
PHACTR3	1.01656	6.73578e-06
PHC3	1.09106	0.016099
PHEX	3.66871e-06	1.01815
PHF10	1.05375	0.0297537
PHF14	0.007742	1.09565
PHF19	0.000553864	1.02837
PHGDH	0.00070462	1.11444
PHKA1	3.04534e-08	1.01021
PHKB	0.0286094	1.0554
PHLDA1	0.00114831	1.20259
PHLPP1	0.00381471	1.03427
PHPT1	1.0497	0.025171
PHTF1	8.76602e-05	1.02243
PHYH	0.0153197	1.06194
PHYHD1	8.80603e-08	1.00628
PI16	6.60971e-13	1.00059
PI3	1.11728	0.00416195
PI4K2A	0.0146066	1.05298
PID1	1.03965	0.00586854
PIF1	1.05199	0.0221117
PIGM	0.0114246	1.04736
PIGN	1.01172	4.24208e-06
PIGP	6.87282e-06	1.01442
PIGV	1.13156	0.0337185
PIGX	1.02701	0.00121023
PIGZ	0.00075831	1.03221
PIK3AP1	1.06534	0.0172757
PIK3C3	0.00253311	1.03263
PIK3CB	1.20518	0.033157
PIK3CD	1.04227	0.00130639
PIK3IP1	0.0417101	1.09984
PIM1	1.18296	0.000473354
PIM3	1.0419	0.000740976
PIP4K2C	1.01315	2.00077e-05
PIR	0.000212474	1.02176
PITPNA	0.0192257	1.04942
PITPNM2	0.0321884	1.11713
PITX1	0.000315135	1.02795
PIWIL2	0.0039806	1.03965
PIWIL4	1.08466	0.0017093
PJA1	1.06261	0.00558467
PKD1L2	1.11224	0.00614258
PKIA	3.31437e-08	1.00703
PKIB	1.07642	0.00010708
PKN3	1.04481	0.00683427
PKNOX2	4.62409e-07	1.01117
PKP4	1.05772	0.00673747
PLA1A	0.000238982	1.04616
PLA2G15	4.48669e-05	1.01723
PLA2G4A	0.000604525	1.03719
PLA2G4C	2.52542e-06	1.01208
PLA2G5	1.08911	1.25782e-05
PLA2G7	9.96001e-08	1.01826
PLAC8	1.00558	1.50587e-08
PLAG1	5.27681e-05	1.02513
PLAT	0.00225345	1.38391
PLAU	5.05124e-07	1.11934
PLAUR	0.030965	1.40463
PLCB4	1.04931	1.26647e-05
PLCD3	1.44917e-05	1.01416
PLCD4	0.00244302	1.04475
PLCL1	0.000289603	1.083
PLCL2	1.05325	6.90597e-05
PLCXD1	1.06956	0.0153887
PLD3	0.000103823	1.05512
PLEKHA4	8.88654e-05	1.01985
PLEKHA6	0.0063056	1.07427
PLEKHA7	1.00094	6.70257e-09
PLEKHB2	0.0310865	1.15102
PLEKHF2	0.0379602	1.14702
PLEKHG1	1.00248	2.5912e-18
PLEKHG2	1.07881	0.0108644
PLEKHG4	0.00703728	1.04632
PLIN2	0.0415142	1.07654
PLP1	0.000313005	1.20389
PLRG1	1.04222	0.0106603
PLSCR1	1.16276	0.00291657
PLSCR4	1.06574	0.00695857
PLTP	0.000485306	1.2437
PLXDC2	1.066e-05	1.02743
PLXNA2	3.09687e-06	1.0658
PLXNB1	0.0301749	1.06088
PLXNC1	0.0129261	1.0611
PM20D2	1.04595	0.00442208
PMAIP1	0.00115019	1.28754
PMEPA1	1.38959	0.0362398
PMM2	1.06233	0.0110928
PMPCB	1.0791	0.0183764
PNKD	1.0198	9.82057e-05
PNLIPRP3	5.69345e-22	1.00483
PNMA1	0.0026456	1.03358
PNMA2	4.86178e-08	1.01259
PNPLA3	1.00553	9.01366e-09
PNPO	0.00553742	1.03911
PODNL1	1.07301	0.0406845
PODXL	5.3329e-16	1.00368
POLE4	1.05722	0.00719635
POLI	1.09826	0.0263972
POLM	1.24976e-05	1.01636
POLR3G	0.0123999	1.05287
POMZP3	7.40506e-13	1.00139
PON3	0.00433361	1.07353
POPDC3	4.87984e-06	1.01269
POSTN	1.38268e-05	1.41017
PPA1	1.00975	2.91767e-06
PPARG	2.05534e-07	1.00784
PPARGC1A	0.00692982	1.05551
PPFIA2	1.07148	0.00257394
PPFIBP1	1.16175	0.0352835
PPIC	1.02321	0.000546192
PPIF	1.07035	0.0168776
PPL	1.2159	3.50187e-05
PPM1L	7.90189e-11	1.00035
PPP1R13L	1.0389	0.00347651
PPP1R14B	7.14707e-05	1.01856
PPP1R14C	1.43046e-13	1.00025
PPP1R3B	0.00235568	1.08467
PPP1R3C	1.46093e-08	1.12638
PPP1R3E	0.0176553	1.08157
PPP1R7	0.0141819	1.04888
PPP1R9A	0.000491549	1.02565
PPP2R1A	0.00662336	1.03788
PPP2R1B	0.047334	1.05584
PPP2R5D	0.0368478	1.05871
PPP3R1	4.77691e-05	1.0485
PPP4R4	1.04649	0.000980393
PPT1	1.06272	0.0110924
PPTC7	1.08829	0.0166447
PRAME	0.001126	1.03815
PRC1	1.02926	0.00175002
PRDM16	0.00363227	1.03794
PRDM4	0.00117986	1.033
PREB	1.01107	2.92251e-06
PRELP	0.000548099	1.05216
PREPL	0.0473143	1.05799
PREX1	1.0216	0.000254387
PREX2	1.04346	0.0142414
PRICKLE1	1.0515	0.00613289
PRICKLE2	1.14701	8.69614e-05
PRIM1	1.14535	0.0427682
PRIMA1	1.03448	0.000887644
[truncated: 1,528 more rows]

## Sheet: Group9
GeneName	Down_PFP	Up_PFP
A4GALT	1.00515	0.00950513
ABCB9	1.01431	0.0396188
ABCG2	1.00884	0.0268121
ABLIM3	1.00148	0.00398693
ACSBG1	0.0490629	1.00286
ACSS1	1.001	0.000380731
ADAMTS1	0.0369079	1.03353
ADAMTS15	1.00174	0.0042844
ADAMTS5	0.00256419	1.00039
ADRA2C	1.01033	0.0213162
ADRB2	0.045169	1.2441
AGAP3	1.00428	0.00983825
AGPAT2	1.00915	0.0316451
AHDC1	1.00726	0.0268509
ALPL	1.01095	0.0456138
ALPP	1.00739	0.00312325
ALX4	1.0157	0.0304265
AMOTL2	1.00928	0.0273673
ANGPTL2	1.00866	0.0231657
ANGPTL4	1.00052	0.000494109
ANKRD34A	0.00229835	1.00048
ANKRD50	0.00276391	1.00252
ANKZF1	1.01208	0.024155
ANXA9	1.03739	0.00687727
APLN	1.00542	0.0173046
AREG	0.0449669	1.00772
ARID5A	1.00761	0.0273557
ARL4A	0.000487344	1.00004
ARL4C	1.00367	0.007207
ARL4D	0.0211418	1.00441
ARMC7	1.01531	0.0335281
ARRDC4	0.0110062	1.00755
ARSI	1.0007	0.00107316
ASB13	1.00388	0.00674853
ATF3	0.00784985	1.00548
ATP13A2	1.01073	0.0224697
AVPI1	1.00924	0.0274534
B3GNT7	1.00375	0.00311035
B4GALT1	1.0167	0.0291338
BAIAP2	1.00919	0.0381391
BCAR1	1.0027	0.00715755
BCL3	1.00004	8.44521e-05
BCL9L	1.00454	0.00924636
BCOR	1.00774	0.0178517
BIN1	1.00691	0.0186317
BMP4	0.000459065	1.00009
BMP8B	1.02415	0.0292387
BNC1	1.02973	0.0272931
BTG1	0.000920264	1.00265
C1QTNF1	1.00048	0.000834559
C21orf91	0.0311053	1.00256
C2CD2	1.00109	0.000699573
C2CD4A	1.0059	0.0178264
C7orf61	1.00787	0.0243569
C8orf48	0.0211046	1.00226
C8orf58	1.00906	0.0379581
CA12	1.00507	0.000500962
CABYR	0.0213437	1.00269
CAMKK1	1.01679	0.0251979
CAPN5	1.01091	0.0397736
CARD10	1.0048	0.0136567
CASKIN2	1.01361	0.0273699
CBX4	1.01195	0.0346405
CCDC112	0.0071165	1.00057
CCND1	1.00231	0.00483407
CCR7	1.00537	0.00163722
CD248	1.00941	0.00400855
CD82	1.00932	0.0345211
CDC14A	0.0495107	1.00433
CDC42EP4	1.00489	0.0129932
CDKN2AIP	1.00976	0.0289728
CDR2L	1.01138	0.0096124
CEBPA	1.00327	0.00266127
CEBPB	1.00362	0.00319882
CHST15	1.05161	0.00949319
CISH	1.00248	0.0039007
CITED2	0.0399498	1.02971
CKB	1.03803	0.0483525
CLCN2	1.00836	0.0167585
CLDN4	1.0031	0.00711344
COL19A1	0.008865	1.00195
COMP	1.01322	0.0473689
CPEB2	0.0447233	1.00789
CPZ	1.00244	0.00591997
CRISPLD2	1.00485	0.0132198
CSF1	1.00113	0.00316327
CXXC5	1.00157	0.00319391
DAB2IP	1.00091	0.00183748
DACT1	0.00971197	1.00104
DAGLA	1.00603	0.0189788
DDIT4L	0.00193924	1.00026
DENND2A	1.01173	0.0282174
DEPDC7	0.0107754	1.00126
DHRS2	0.00306953	1.00596
DHRS3	1.00599	0.00388473
DKK1	0.00947909	1.00608
DLL4	1.03481	0.0269548
DLX5	1.00192	0.00480909
DNAJB4	0.0450401	1.00662
DNMBP	1.01274	0.0236585
DOT1L	1.00981	0.0365425
DUSP7	1.00083	0.00176862
DYRK2	0.0102022	1.0081
EDN2	1.00266	0.00682024
EFNB1	1.0034	0.00592544
EHD1	1.00288	0.00720562
ELF3	1.00026	1.13379e-05
EPHA2	1.00678	0.0228055
EPHB3	1.00643	0.0194204
ERRFI1	1.00524	0.0102281
ESR1	0.000351193	1.00096
ETAA1	0.0132077	1.00143
F12	1.01374	0.039284
FAM109A	1.00336	0.00720856
FAM43A	1	2.1747e-05
FAM46A	0.0213204	1.00239
FAM46C	0.0119409	1.00654
FAM83G	1.00087	0.00137071
FAM84B	0.00420503	1.00052
FAM89B	1.01151	0.0364669
FBXO5	0.0272075	1.002
FGF18	1.00963	0.00064759
FGF19	1.00586	0.0175238
FGFR3	1.00283	0.00178638
FILIP1L	0.0471795	1.0144
FJX1	1.01007	0.0428315
FOSL2	1.00546	0.0163503
FOXC2	1.00122	0.00215673
FOXK1	1.00104	0.00175294
FOXL2	1.00353	0.00872192
FOXO1	1.02456	0.0351642
FOXP4	1.01357	0.0381235
FUT4	1.0102	0.0071514
FZD4	0.0454816	1.0036
G0S2	1.0024	0.00387123
GADD45A	0.0136668	1.02977
GADD45B	1.01666	0.021676
GAS1	0.00425557	1.00278
GATA2	1.00275	0.00706911
GBP2	0.0241828	1.00182
GCLC	0.0112509	1.001
GDPD1	0.00483514	1.00488
GGT5	1.00463	0.0111586
GPC1	1.00792	0.0226939
GPR157	1.01635	0.0180353
GPR39	1.02186	0.0493584
GRK4	1.01029	0.0440624
HAS2	0.000429505	1.00338
HEG1	1.00594	0.0194013
HES1	1.00297	0.00737477
HES6	1.00669	0.00733926
HEY1	0.000405723	1.00017
HEYL	1.05628	0.0251582
HIC1	1.01518	0.0179733
HIST1H2AD	0.0095726	1.00148
HIST1H2BG	0.00462389	1.00065
HIST1H2BJ	0.0240189	1.00217
HIST1H3D	0.0117847	1.00117
HIST1H3G	0.0140996	1.00109
HIST1H4H	0.0156858	1.00885
HLX	0.0123135	1.02254
HMGCS1	0.0316706	1.01271
HOXA10	1.00511	0.0157594
HOXA5	1.00402	0.00946529
HOXA6	1.00179	0.00487887
HOXA9	1.00187	0.00222711
HOXD1	1.01449	0.000393109
HOXD10	1.00959	0.0330838
HOXD11	1.01117	0.0270961
HOXD9	1.00406	0.00527511
HPCAL1	1.00183	0.00482307
HS6ST1	1.00902	0.00870498
HSD11B2	1.00664	0.0238564
HSPB7	1.01335	0.0439762
HSPB8	1.01899	0.0195586
ICOSLG	1.00078	0.00173494
IER5	0.0175539	0.896346
IER5L	1.0003	0.000673231
IFIT2	0.0156304	1.00355
IGFBP4	1.00783	0.0273394
IL12A	1.00713	0.00716543
IL1B	0.0174773	1.05407
IL4R	1.00218	0.00434378
IL6R	1.00292	0.000998568
INHBB	1.00397	0.0048758
IPMK	0.0117579	1.00091
IRF1	1.00647	0.0197038
IRGM	0.0454673	1.00646
IRS2	1.00057	0.00138361
IRX3	1.10703	0.0107866
ITPKB	1.0055	0.0180778
ITPRIP	1.00432	0.0093315
JAG1	0.00417834	1.00243
JRKL	0.0447787	1.00471
JUNB	1.0313	0.0243694
KBTBD8	0.0269891	1.00915
KCNJ12	1.0041	0.00398322
KCNJ2	0.0397936	1.22621
KCNJ8	0.017615	1.00156
KCNK3	1.0084	0.0269815
KCNK6	1.00445	0.0070978
KCNMA1	1.01204	0.0193496
KCNN2	0.0446403	1.00437
KCTD11	1.00954	0.00483207
KDR	0.0397001	1.00956
KLF10	1.00152	0.00366804
KLF13	1.01104	0.0164276
KLF5	0.0135247	1.00342
KLF9	1.00323	0.00455311
KLHL21	1.00472	0.0113657
KLHL26	1.00897	0.0245636
KLHL28	0.0474817	1.00316
KRT7	1.01709	0.0492507
LCA5	0.0065981	1.00113
LFNG	1.00222	0.00469957
LMO2	1.01392	0.0440174
LMO4	0.0249159	1.00458
LONRF2	1.0081	0.0331274
LOXL4	1.00135	1.67808e-05
LRIG1	1.00695	0.0191434
LRIG3	0.00281126	1.0003
LRP5L	1.00126	0.00290776
LRRC15	1.00013	0.0004399
LRRC32	1.00214	0.00597312
LRRC8E	1.01265	0.0408242
LY6K	1.0116	0.0323179
LZTS2	1.00814	0.0290675
MAFK	1.02256	0.0330279
MANEAL	1.00235	0.00415592
MAP3K1	0.00309159	1.00247
MAP6D1	1.00888	0.0345068
MAPKAPK2	1.00581	0.0191982
MAT2A	1.00858	0.0192665
MBIP	0.0131613	1.00222
MC4R	0.0056283	1.0007
METRNL	1.00818	0.00717861
METTL7B	1.01055	0.0355901
MEX3B	0.000776326	1.00325
MGP	0.0108052	1.00364
MLXIP	1.00805	0.0195174
MMP15	1.00985	0.0158682
MN1	1.0066	0.00984349
MPZL3	0.00268871	1.00083
MT1X	1.00998	0.0434155
MT2A	1.04681	0.0381748
MTMR11	0.0358305	1.00368
MYLIP	0.000395504	1
N4BP1	0.00424669	1.00174
NANOS1	1.03735	0.0344422
NAT1	0.0446653	1.00428
NBL1	1.00853	0.0302099
NCOR2	1.00209	0.00601423
NFATC1	1.00717	0.0192529
NFKBIA	1.00796	0.0205675
NFKBIE	1.00686	0.020856
NFKBIZ	0.00035243	1.00213
NGF	1.00314	0.00417326
NINJ1	1.00708	0.0236639
NIPAL1	0.0131181	1.00321
NKX3-1	1.00358	0.00891822
NOTCH1	1.00467	0.0108548
NR1D1	1.07194	0.0254904
NR2F1	0.0395087	1.00424
NR2F6	1.00634	0.0215712
NRARP	1.00498	0.00539722
NXPH3	1.00989	0.0131529
ONECUT2	0.0326025	1.0707
OSGIN2	0.011147	1.00204
OSR2	1.00994	0.0274169
OVOL1	1.00017	0.000158279
PANK1	0.0141771	1.00122
PCDH9	0.0208717	1.01852
PDE4B	0.00704043	1.00139
PDE4D	0.0067904	1.00976
PDGFA	1.00862	0.0270455
PDLIM4	1.01134	0.0380909
PDXP	1.00555	0.0137205
PFKFB3	1.00196	0.00308568
PGF	1.01938	0.0328502
PHC2	1.00577	0.0189701
PIK3R1	0.00957574	1.00191
PIM3	1.01396	0.0106867
PIP5K1C	1.00559	0.0185826
PITX2	0.0156859	1.00398
PLA2G15	1.00384	0.00311579
PLCB2	1.0077	0.0217094
PLXNA2	1.00875	0.0352506
PLXND1	1.00253	0.00727062
PNRC1	0.00267318	1.00135
PODXL	1.00752	0.016343
PPIF	1.01047	0.0481256
PRDM8	0.00697255	1.00235
PRKAG2	1.01077	0.0482179
PTGER4	0.00411457	1.00868
PTGES	1.00533	0.00369277
PTPRE	1.007	0.00724315
RAB20	1.0052	0.00719244
RAI1	1.00682	0.0167511
RALGDS	1.00458	0.00864365
RARA	1.00371	0.000446691
RASL11A	1.00476	0.00840143
RASSF3	1.02729	0.039779
RASSF5	1.00502	0.0068381
RASSF9	0.00847544	1.08699
RELT	1.00415	0.0103159
RGMB	0.049954	1.07803
RGS10	1.00946	0.0192847
RGS2	0.00262932	1.00261
RGS3	1.0226	0.0273508
RHOB	1.02165	0.0185575
RIN1	1.00621	0.0111993
RIN2	0.0349533	1.238
RNF122	0.00681543	1.00187
RNF19B	1.02424	0.032438
RSBN1	0.0270062	1.00713
RTN4R	1.00074	0.000676343
RUNX3	1.00673	0.00773271
S1PR2	1.01344	0.04547
SDC1	1.0017	0.0039468
SDC3	1.00161	0.00389474
SEMA3B	1.01235	0.0053107
SEMA3F	1.00345	0.00766985
SEMA4B	1.02927	0.0173233
SEMA7A	1.00318	0.00418117
SERPINB2	0.00246589	1.00446
SERPINB9	1.02177	0.00035206
SERTAD3	0.0145134	1.0013
SESN1	0.0459871	1.00282
SH3BP2	1.00849	0.0322612
SH3PXD2A	1.00332	0.00679597
SH3TC1	1.00529	0.00178867
SHB	1.00301	0.00599449
SHISA2	1.02432	0.0274519
SHISA3	0.00690418	1.00415
SHOX	1.00801	0.0187827
SIM1	0.0282491	1.00411
SIX2	1.01108	0.0273315
SKI	1.00437	0.00803105
SLC22A5	1.00607	0.00714881
SLC2A1	1.002	0.00132583
SLC2A3	0.0452018	1.00578
SLC38A2	0.00601837	1.00463
SLC45A1	1.01099	0.0444974
SLC45A3	1.01287	0.0443944
SLC6A6	1.00779	0.022948
SLC7A5	1.00139	0.00215055
SLC9A1	1.01038	0.0444698
SLC9A3R1	1.00144	0.0014168
SLC9A3R2	1.00735	0.0196698
SLITRK4	1.0106	0.0331565
SMAD3	1.00845	0.0321388
SMAD7	1.00262	0.00722379
SMOX	1.00809	0.00181607
SNAI2	1.00205	0.00596746
SNAPC1	0.0158887	1.0023
SNN	1.00757	0.0237323
SNX33	1.01121	0.0489076
SOCS1	1.00893	0.0274074
SOCS2	0.021195	1.00165
SOCS3	1.00257	0.00611408
SOCS6	0.0118568	1.00169
SOX4	0.000386915	1.00061
SOX9	1.06182	0.00471645
SPOCD1	1.0095	0.0322082
SPSB1	1.00704	0.0215925
SSH1	1.00744	0.0269652
SSTR1	0.00883657	1.04502
ST3GAL1	1.00423	0.0106469
STC1	1.01553	0.0164299
STIM2	0.0182769	1.00161
STK17B	0.0272023	1.01538
SYDE2	0.00493473	1.00043
SYNJ2	1.01051	0.0395346
SYT12	1.01279	0.00597177
TACC1	1.00625	0.0204056
TACC2	1.0073	0.0216126
TBC1D10A	1.0144	0.0493182
TBX2	1.00035	0.000155221
TEF	1.02129	0.0153421
TGM2	1.00305	0.00268539
THBD	1.01082	0.0330153
THBS2	1.00419	0.00848273
TIAF1	1.02125	0.0486265
TLE3	1.01212	0.0428918
TMEM120B	1.00494	0.0142338
TNFRSF1B	1.00765	0.00713241
TNIP1	1.00831	0.0261351
TNK2	1.00441	0.00841248
TNS1	1.01422	0.0111189
TOB1	1.0045	0.000256385
TOPORS	0.0499988	1.00351
TPH2	0.000681385	1.00013
TRAF1	1.01327	0.00288721
TRIB2	0.0133485	1.00467
TRIM11	1.00827	0.0262291
TRIM47	1.00061	0.000679249
TRIM8	1.01064	0.0273618
TSC22D1	0.0140956	1.0215
TSC22D2	0.0109734	1.00347
TSHZ1	1.00279	0.00483941
TSKU	1.00349	0.00288514
TTC7A	1.00118	0.00315152
TWIST1	0.0352584	1.0068
TWIST2	1.00572	0.0142253
TXNIP	0.00264043	1.01182
ULBP1	1.00823	0.00156154
VASN	1.00022	0.000385958
WISP2	1.03979	0.0194684
WNT16	1.02338	0.0193002
WNT4	1.00871	0.0306139
WNT9A	1.01003	0.0359914
YPEL2	1.00096	0.000456377
ZBTB3	0.0237935	1.00717
ZBTB38	1.00612	0.0163382
ZBTB7A	1.01086	0.0483571
ZBTB7B	1.04936	0.046854
ZCCHC12	0.0222685	1.00407
ZCCHC24	1.0088	0.0159711
ZFP36L2	1.01613	0.0186295
ZFP90	0.0327028	1.00692
ZMIZ1	1.00656	0.0216159
ZNF217	0.000640691	1.00035
ZNF329	0.0440133	1.01824
ZNF365	0.0209101	1.00394
ZNF469	1.00009	0.000405541
ZNF560	0.0452614	1.01004
ZNF582	0.0453429	1.00308
ZNF607	0.0397088	1.0029
ZNF641	0.0120285	1.00208
ZNF711	0.0211301	1.00178
ZNF80	0.0111439	1.00273
ZNF808	0.0337588	1.00303
ACKR3	1.00039	0.000317762
AHNAK2	1.01313	0.0245401
ASIC1	1.01025	0.0427599
BAHCC1	1.00564	0.0174846
BHLHE40	1.0038	0.00949083
C6orf132	1.00967	0.0395488
CCDC71L	0.0071965	1.00087
CCDC85C	1.00065	0.00157199
DRAXIN	1.01125	0.0441693
ELMSAN1	1.00131	0.00309591
FAM167A	1.00166	0.00254145
FAM210A	0.000737658	1.00022
GPER1	1.00629	0.0169478
HIST1H3E	0.00672807	1.00385
IP6K3	1.00937	0.0291316
IRF2BPL	1.00044	0.000433863
JADE2	1.00227	0.00670693
LRIF1	0.0112761	1.00152
MEDAG	1.00651	0.00467673
MICU3	0.0289699	1.0045
MIEF2	1.00616	0.0199999
MTSS1L	1.00393	0.00923876
MYRF	1.01069	0.0186429
NYAP1	1.01011	0.0428999
PABPC4L	0.00947496	1.00078
PKDCC	1.00638	0.0138981
S1PR1	0.00558485	1.00479
SAPCD2	1.01016	0.0457485
SRRM3	1.00748	0.0245843
TMEM170B	0.0492663	1.00295
ZKSCAN7	0.0451437	1.00299
ZNF488	1.00722	0.00431752
ZNF697	0.024754	0.943984
ZBTB42	1.0091	0.0181446
ANXA2R	1.02839	0.0180583
HID1	1.01296	0.0496869
IFITM10	1.00568	0.0179242
LURAP1L	0.00594446	1.21654
AADACP1	0.0498487	1.01301
PPP1R3G	1.00972	0.0272529
TTC3P1	0.00784558	1.00074
DUX4L26	1.01042	0.0436537
HSPD1P11	1.03485	0.00317555

## Sheet: Group10
GeneName	Down_PFP	Up_PFP
ABCC1	0.0462288	1.00515
ACAN	0.0177004	1.00282
ACTC1	1.14609	0.00211969
ADCY2	0.016766	1.0053
AFF4	0.024024	1.04238
AHNAK	0.0400987	1.05082
AMPH	1.01324	0.0310222
ANXA1	0.0402902	1.01159
APLNR	1.00228	0.0122412
ARID5B	0.0398564	1.02901
ASB9	1.00789	0.0488983
ASPN	1.00079	0.000780782
ATF3	0.0499094	1.00742
ATP1B3	0.0161201	1.00894
ATXN2L	0.0181743	1.0624
BAIAP2L1	0.0169499	1.00268
BCHE	1.09278	0.0339617
BCL11A	1.00277	0.00187932
BCL2A1	0.0119142	1.13879
BCL6	0.0171305	1.00411
BDKRB1	0.023535	1.00292
BIRC3	0.0153958	1.00297
BRAF	0.0399206	1.00451
C15orf48	0.00157279	1.00045
C1QTNF2	1.00371	0.0312766
CBLN2	1.02316	0.0430861
CCDC3	1.00233	0.0157657
CCL2	0.00770084	1.00193
CCL20	0.00329362	1.07407
CCNL1	0.0310339	1.00362
CD200	1.02935	0.0308864
CD248	1.00109	0.00746413
CD46	0.0247247	1.00713
CDCA7	1.00593	0.034265
CDCP1	0.00540682	1.00372
CDH10	1.03547	0.0236957
CDH18	1.01913	0.0437346
CDH2	1.00396	0.0414699
CDR1	1.21706e-05	1.00074
CEBPD	0.0196953	1.01411
CENPK	1.01542	0.0328259
CFB	0.0261578	1.00347
CHI3L1	4.66892e-05	1.00015
CHI3L2	0.0127394	1.09788
CHN1	1.00159	0.0127695
CHODL	1.04739	0.018427
CLGN	1.0043	0.0440367
CNTN3	1.0046	0.000408222
CNTN4	1.00681	0.0367828
COL14A1	0.000408243	1.00005
COL21A1	1.00069	0.00330215
COL6A1	0.0160937	1.11203
COMP	0.00154647	1.00129
CRABP1	1.00114	0.00760731
CRISPLD1	1.00273	0.0175225
CRYAB	0.0175296	1.0159
CTSC	1.00317	0.027369
CTSK	1.00074	0.00197041
CXCL1	0.00180549	1.00114
CXCL12	1.02413	0.00380675
CXCL14	1.01601	0.00499272
CXCL6	0.0396842	1.00821
CYFIP2	1.0049	0.048165
CYYR1	1.00094	0.002202
DACH1	1.0092	0.0324192
DCLK1	1.00779	0.025087
DCX	1.04205	0.0278088
DDAH1	0.0493185	1.00923
DKK1	0.465816	0.0352906
DKK2	1.00342	0.0272837
DUSP1	0.00771643	1.00134
DYRK1A	0.0416465	1.01063
EBF3	1.02436	0.0324984
EDIL3	0.00616093	1.01083
EFNA5	1.00618	0.047989
EGFL6	1.00005	6.52205e-06
EGR1	0.00113241	1.00059
EGR3	0.0132	1.00203
ELL2	0.00525474	1.00149
ENPP2	1.00099	0.0071587
ENPP6	1.0091	0.021229
EPAS1	0.00355148	1.00431
EPHA7	1.00637	0.0480186
EYA1	1.00425	0.0330573
EYA4	1.0198	0.0450274
F2R	1.00198	0.0084786
F3	0.0355753	1.00564
FAM19A2	1.00445	0.014681
FAT4	1.00025	0.000825929
FBN3	1.16477	0.024739
FGF13	1.00896	0.015139
FGFRL1	0.0179965	1.00441
FIBIN	1.00613	0.0432453
FLRT3	1.0004	0.00210856
FOS	0.00353044	1.00084
FOSB	0.00371116	1.00208
FOSL1	0.000490621	1.00168
FREM2	1.00939	0.0121573
FRY	0.0414516	1.00678
FSTL5	1.00054	0.00203984
FXYD5	0.00180454	1.0005
FZD2	1.00307	0.0235088
G0S2	0.019831	1.142
GAS2	1	7.75537e-07
GAS5	0.0398241	1.00446
GCH1	0.0416688	1.00982
GDF15	0.0448238	1.01059
GPC3	1.02173	0.0325879
GPR75	0.0409645	1.00461
GPRC5A	0.00215595	1.00064
GPX3	0.0402454	1.0054
GREM2	1.01256	0.0315295
H3F3A	0.0173412	1.00233
HBE1	1.04766	0.036124
HBZ	1.12781	0.000766752
HEPH	1.00188	0.0122328
HGF	1.01223	0.0391731
HIPK3	0.041911	1.06539
HIST1H1E	0.00521408	1.10235
HIST1H2BM	0.0176739	1.00875
HIST1H3B	0.00133115	1.04986
HIST1H3F	0.0399286	1.1517
HIST1H3I	0.000979716	1.00144
HIST1H4E	0.031831	1.16121
HIST1H4L	0.031598	1.03094
HIST2H2AA3	1.99498e-05	1
HLA-B	0.0191207	1.00258
HMCN1	1.00647	0.00732082
HSPB2	1.00376	0.0353597
ICAM1	0.00101642	1.00124
IER3	0.00145753	1.00035
IFI44L	1.00124	0.00764425
IGFBP3	0.0117997	1.00584
IL17RD	1.00554	0.040725
IL1R1	0.0256779	1.0527
IL6	0.000485717	1.0001
INSIG1	0.0154098	1.00213
ISG20	0.00415176	1.16023
ITPR3	0.0303427	1.00367
JAKMIP2	1.0048	0.0342779
JUNB	0.0149405	1.00342
KCNJ2	1.01923	0.0326552
KCTD12	1.00035	0.00203809
KERA	1.07115	0.0328633
KIF1A	0.0408886	1.00629
KLF4	0.045991	1.01107
LAMB3	0.0412162	1.02543
LATS1	0.0455093	1.03182
LCN2	0.0237149	1.12048
LDLR	0.012552	1.00223
LIF	0.00531085	1.01421
LIPA	1.00064	0.00369274
LIX1	1.02325	0.0352999
LOC646903	1.01826	0.0477012
LRRC17	1.00357	0.0244349
LRRN3	1.00045	0.00208404
MADCAM1	1.06623	0.0237123
MALL	0.010407	1.00173
MAP2K6	1.00208	0.0162641
MBNL1	0.0276659	1.0146
MCL1	0.040278	1.00806
MDK	1.00312	0.0241893
MET	0.00667814	1.00198
MLLT3	1.0041	0.0367147
MME	1.00164	0.00495015
MMP1	0.00156213	1.00023
MMP10	0.0185261	1.15962
MMP13	0.00666318	1.14502
MMP3	2.07277e-05	1.00069
MT1E	0.0247159	1.00456
MT1M	0.0413498	1.00752
MT1X	0.00609774	1.00218
MT2A	0.00894524	1.00164
MTPN	0.00143853	1.0003
MXD1	0.0246037	1.00327
MXRA5	1.00268	0.0027855
MYL1	1.05514	0.0270692
MYLPF	1.11358	0.0151021
MYO1D	0.0197562	1.00436
NBEA	1.00993	0.0315776
NEFL	1.06729	0.010468
NELL2	1.16586	0.00282917
NES	1.00406	0.0329407
NFKBIA	0.00530414	1.00119
NFKBIZ	0.0235719	1.00352
NLGN1	1.00203	0.0163019
NNAT	1.00322	0.0317006
NNMT	0.0245474	1.01493
NPC1	0.0310038	1.00377
NR4A2	0.00426344	1.00094
NUPR1	0.0173827	1.02637
OGN	1.00662	0.0158908
OLFML1	1.0001	0.000261332
OLFML3	1.00144	0.0019609
OPN3	1.02417	0.0430999
OSMR	0.0175054	1.01292
OSR1	1.0045	0.0412811
PCDH18	1.00129	0.00520062
PCDH19	1.00084	0.00464785
PCDH8	1.13697	0.00781679
PCDHGA3	0.0428254	1.00485
PDE10A	0.0401084	1.0048
PDGFD	1.00223	0.0163718
PDK4	0.0175046	1.00312
PHLDA2	0.0432499	1.02262
PIK3C2B	1.00253	0.00756189
PLA2G2A	0.0128752	1.00554
PLAUR	0.0197127	1.00396
PLP1	1.13139	0.0478837
POLR2A	0.0389781	1.11469
PRSS35	1.00213	0.0160683
PRTFDC1	1.00173	0.0109274
PTGS2	0.00110537	1.00054
PTPN12	0.0118258	1.00658
PTPRD	1.01047	0.0468244
RAB38	1.00475	0.0396916
RABGGTB	0.0318871	1.00406
RASSF2	1.00627	0.0490896
RBM24	1.16244	0.0156851
RBP4	0.00361087	1.00154
RCAN1	0.00156473	1.0004
RFPL1S	1.00183	0.014953
RGL1	1.00154	0.012306
RNF150	1.00332	0.0317292
RNF6	0.0165104	1.01188
RPPH1	0.0354789	1.00426
S100A2	0.0206884	1.09078
SCD	0.0129768	1.00381
SCUBE3	0.0196919	1.00317
SEMA5A	1.00059	0.00325712
SERPINA1	0.00120081	1.00104
SERPINA3	0.0263627	0.95864
SERPINE1	0.0116197	1.00253
SERPINE2	0.0188769	1.00495
SERPINF1	1.00149	0.00716915
SFRP2	1.00248	0.0148368
SKIL	0.0133672	1.00465
SLC39A14	0.00107662	1.00248
SLC43A3	0.0234717	1.00322
SLC6A6	0.0495896	1.0156
SLC7A1	0.0177344	1.03463
SLITRK6	1.00139	0.00408822
SNX25	0.0425858	1.00525
SOD2	0.0133164	1.00786
SOSTDC1	1.00015	0.000209058
SPRED2	0.017481	1.02231
SPRY1	1.00193	0.0148777
SRGN	0.00671738	1.00865
ST6GALNAC3	1.00218	0.00120545
STAU2	1.00352	0.0342271
STEAP4	0.0260282	1.01736
STON1	1.00297	0.0290822
SULT1E1	1.00833	0.0242574
TAF13	0.0192569	1.00238
TAPBP	0.0181143	1.00986
TCEAL7	1.00243	0.00695111
TFPI2	0.0043162	1.00386
TGFB2	0.0188137	1.00287
TGM2	0.0381315	1.01183
THBS1	0.021598	1.00909
TM4SF1	0.0494283	1.00757
TM4SF18	1.00524	0.0353258
TMEM100	1.00366	0.0160987
TMEM119	1.0003	0.00179359
TNFRSF11B	0.0169804	1.01741
TNMD	1.04152	0.00196356
TOX3	1.12608	0.0330748
TP53INP2	0.0261823	1.00644
TRAF1	0.0449385	1.01778
TRAF3IP2	0.0268509	1.005
TRHDE	1.00337	0.0248258
TRIL	1.00104	0.000862351
TRIM6	1.00168	0.0136708
UHRF1	1.00569	0.033227
UHRF1BP1L	0.0409603	1.01073
UNC5D	1.16516	0.0352645
UPP1	0.0169226	1.00703
VASH2	1.02397	0.0150743
VAT1L	1.00588	0.0329342
VEGFA	0.0414891	1.0049
WBP2	0.0391909	1.00421
WFDC1	1.00381	0.0368467
WNT2	1.00652	0.0416126
WNT5A	1.01266	0.0148309
ZBTB24	0.0344917	1.00416
ZFAND5	0.0299016	1.0115
ZFHX4	1.00401	0.00709581
ZFP36	0.00500702	1.00109
ZNF521	1.00534	0.0449624
ADGRL2	1.00676	0.0358782
ADGRL4	1.00455	0.0394856
ADIRF	0.00893198	1.00159
ALX1	1.00583	0.0102678
ANKRD19P	0.0117827	1.00183
BHLHE40	0.000954245	1.00025
C11orf96	0.0496889	1.03536
CCDC18-AS1	1.00386	0.0408557
CXCL8	0.00127665	1.00139
FAM217B	1.00178	0.00783381
GCNT4	0.0182924	1.00505
IDI2-AS1	0.0443145	1.1405
KANK4	1.14935	0.0148713
KLHL41	1.00287	0.0174324
MEDAG	0.0433117	1.01788
NOCT	0.0167723	1.00228
PNMA8A	1.00302	0.0139105
PNP	0.0413183	1.00475
POLR3E	0.0185568	1.00243
SDCBPP2	0.026065	1.00337
SLC18B1	1.01242	0.0356353
TENM4	1.00089	0.0051449
TMEM170B	1.00282	0.024831
TMEM178A	1.08697	0.0420875
TMEM35A	1.02215	0.00604509
ULBP2	0.0325884	1.00401
ZBED8	1.02343	0.0225492
ZFHX4-AS1	1.0002	0.000416185
LOC100126784	0.0473425	1.0052
PTENP1	0.00468352	1.00099
SCARNA2	0.0260097	1.00332
LOC100505501	1.0128	0.0340677
ADAM1A	1.0042	0.0470109
APELA	1.00119	0.00778694
CTSLP8	0.0496872	1.00535
DLGAP1-AS2	0.0454324	1.0051
H2BFS	0.0318578	1.00391
IL10RB-AS1	0.0209157	1.00272
LINC00641	0.0229613	1.00307
LINC00847	1.00263	0.021366
LINC00865	1.00238	0.0182748
LINC00960	1.00361	0.0353699
LINC01279	1.00258	0.0210477
LINC01578	0.0277776	1.00357
LOC100287387	1.00134	0.00716085
LOC100506083	0.00351033	1.00089
LOC101928134	1.00415	0.0470804
LOC102723886	0.0118538	1.00188
LOC400541	0.0115191	1.00178
MIF-AS1	0.0035699	1.00079
MIR181A2HG	1.00292	0.0270981
MIR3916	0.0220641	1.00302
MRLN	1.0005	0.00218928
MYMX	1.00435	0.0409711
ND6	0.0414359	1.0047
NNT-AS1	1.00327	0.0311595
NUS1P3	0.0210358	1.00277
SMIM17	1.00391	0.0423094
VMP1	0.0011435	1.0002
ZBED6	0.0197335	1.00263
ZNF571-AS1	1.00347	0.0330666

[truncated: 32 more sheets: Group11, Group12, Group13, Group14, Group15, Group16, Group17, Group18, Group19, Group20, Group21, Group22, Group23, Group24, Group25, Group26, Group27, Group28, Group29, Group30 …]
