# Supplementary material for: SkeletalVis: an exploration and meta-analysis data portal of cross-species skeletal transcriptomics data
Source: Bioinformatics. 2018 Nov 27;35(13):2283–90. doi: 10.1093/bioinformatics/bty947 (PMC6596879; doi:10.1093/bioinformatics/bty947)
Supplement: bty947_Supplementary_Data [file bty947_supplementary_data.zip › SupplementryTable7_GroupDrugsMimic.xlsx]

## Sheet: Group1
pert_desc	pert_id	cell_id	pert_dose	pert_time	score	pubchem_id	overlap.up	overlap.down
ZBLCOVKAEUNWGN-LWPQGVMLSA-N	BRD-K53308430	VCAP	10.0um	24.0h	0.0244	44507247	ABCG2, ADAMTS5, AKAP13, ALDH1A1, ANXA1, ATF3, BAMBI, CA2, CBLB, CCND1, CCNG2, CD24, CD36, CDC42, CDKN1C, CSRP2, CXADR, DDIT4, DSP, EMP1, FNBP1L, GADD45A, GLRX, GPRC5A, GULP1, HEY1, HSD17B11, ID2, ID3, IGSF3, ISG20, KLF10, KLF6, KLF9, MARCKS, MFAP5, NDFIP1, NEDD9, NRIP1, NTS, OLFM4, PCSK5, PDK4, PIK3R1, PLAU, PRKAR2B, PROM1, PRSS23, RHOBTB3, RNASE4, SDC2, SFRP4, SGK1, SNCA, STMN2, TCF12, TCF7L2, T…	ABCB6, ALDOA, ATF5, BOP1, GPI, IFRD2, ISOC2, LONP1, MCM5, MFSD10, MRTO4, MYC, NME4, NOLC1, PFKL, PPIF, PTP4A3, SRM, TMEM147, TRIP6
S1053	BRD-K77908580	VCAP	10.0um	24.0h	0.0235	4261	ANXA1, ASPN, ATF3, BAMBI, CAV1, CD24, CD36, CNN3, COL11A1, CSRP2, DDIT4, DOCK4, EFHD1, EMP1, GLRX, GPRC5A, ID3, ISG20, KLF6, KLF9, LRRC15, NRIP1, OLFM4, OSBPL8, PDK4, PIK3R1, PLAT, PLAU, PRKAR2B, RHOBTB3, RTN4, SERINC5, SERPINF1, SFRP4, SGK1, SH3BGRL, SMARCA1, SNAI2, STX7, TCF7L2, THBS2, TRIM2, WSB1	ABCB6, ADI1, AP2S1, ATF5, ATP5G2, BNIP3, BOP1, DCXR, DRAP1, FIS1, GPI, GYS1, HLA-DQB1, HMG20B, ISOC2, MAZ, MRPS34, MYC, NME4, PAFAH1B3, PPIF, PTOV1, PUF60, RPL22, SRM, TECR, TMEM147, TRIM28, TRMT112, TUBA4A, UBE2M
Narciclasine	BRD-K06792661	HT29	10.0um	24.0h	0.0223	72376	ABCA1, ACSL3, ANKRD12, ARID4B, ARL8B, ATF3, ATP6V1G1, BACH1, CENPE, CEP350, CHMP2B, CRISPLD2, CSRP2, CYR61, DDIT3, DNAJB9, DUSP5, EMP1, ENPEP, EPHA4, FAM13B, FLRT3, FNDC3B, FOS, FOSB, GEM, GJA1, GNAS, GPRC5A, GTF2H1, HIST1H1C, HMGCS1, HMMR, ID2, IFRD1, ISG20, KDM6A, KLF10, KLF9, LYST, NR4A1, ODC1, PPP1R2, PRSS23, PTN, QKI, RAB9A, RABGAP1, RB1CC1, RBM5, SERINC1, SIRT1, SLC12A2, SNAI2, SRSF7, TNFAI…	ARHGDIB, ATF5, CAPN1, CYBA, DCTD, EML3, ENO1, EPHX1, FLOT2, G6PC3, GALNT12, GSTK1, HPGD, IGFBP2, KRT19, MGST2, MLEC, MTA1, MYC, NME4, NQO1, P2RX5, PAFAH1B3, PFAS, PFKL, PLBD1, PRMT2, S100A8, S100A9, SLC9A3R1, SPR, TPD52L1, YWHAE
ZBLCOVKAEUNWGN-BVXAZASISA-N	BRD-K35424586	VCAP	10.0um	24.0h	0.0219	44507332	AKAP13, ALAS2, BAMBI, CA2, CAP1, CCND1, CCNG2, CD24, CD36, CDC42, CLIC4, CSRP2, DDIT4, DSP, EFHD1, ENPP1, FNDC3B, GADD45A, GLRX, GPRC5A, GSN, HECA, HEY1, ID3, IGSF3, KLF6, KLF9, KRT18, MARCKS, NRIP1, NTS, OLFM4, OSBPL8, PAM, PCSK5, PDK4, PIK3R1, PLAU, PRKAR2B, PROM1, RHOBTB3, RTN4, SNCA, STMN2, TCF7L2, TMEM2, TNFAIP6, TRIB2, TRIM2, TSC22D3, TUBB2B, TXNRD1	ABCB6, ATF5, GPI, IGFBP2, LONP1, MCM5, MRTO4, MYC, NME4, PPIF, SRM, TSPAN4
YM-155	BRD-K76703230	VCAP	0.31um	24.0h	0.0215	10126189	ATF3, ATF4, CA2, CLIC4, COL10A1, COL11A1, CRISPLD2, CTH, CYP1A1, CYR61, DDIT3, DDIT4, DNAJB9, EMP1, FGL2, FOSB, FOXJ3, GADD45A, GEM, GPRC5A, HECA, HEY1, HMGCS1, HSPA13, IFRD1, IGFBP3, ISG20, KHDRBS1, KLF10, KLF6, KLHL24, LRRC15, MFAP5, MTHFD2, MTSS1, NEDD9, NOX4, NR4A2, PHGDH, POSTN, QKI, RAB9A, RND3, SERPINA1, SFRP4, SGK1, STK17B, TCF7L2, THBS1, TMEM2, TOX3, TSC22D3, WSB1	ABCB6, ARPC4, ATF5, HLA-DQB1, IFRD2, MYC, PLTP, PRKCB, SH3GLB2, SIM2, SRM, UCHL1
5H-Quinolino[8,7-c][1,2]benzothiazine 6,6-dioxide	BRD-K92317137	VCAP	10.0um	6.0h	0.0215	659101	ABCG2, ABI1, ALDH1A1, ANKRD12, ANXA1, ARID4B, ATF3, ATF4, ATP6V1G1, BAMBI, BMP2, CA2, CBLB, CEBPB, CLIC4, COL11A1, CSRP2, CTH, CYP1A1, CYR61, DDIT3, DDIT4, DNAJB9, DUSP5, EGR3, EIF5, ELL2, EMP1, ENPP1, EZR, FNDC3B, FOS, FOSB, GCLM, GJA1, GNAS, GPRC5A, HEY1, HSP90AA1, HSPA5, HSPA8, ID2, ID3, IDI1, IFRD1, IL6ST, ISG20, KLF10, KLF5, KLF6, KLF9, KLHL24, LRRC15, MAFB, MDFIC, ME1, NR3C1, NR4A1, NR4A2, …	CLDN3, GUCY1B3, HPGD, MAN1C1, MYB, RARRES1, SLC26A2, WT1
NCGC00188530-01	BRD-K95352812	HA1E	10.0um	6.0h	0.0215	56643190	AKAP13, ANKRD12, ARID4B, ASNS, ASPN, ATF3, BAMBI, CA2, CDKN1C, CDO1, CEBPB, CKS2, COQ10B, CTH, DDIT3, DDIT4, DNAJB14, DNAJB9, DSP, DUSP5, EFHD1, EGR3, EIF5, ELANE, FAM13B, FAM46C, GADD45A, GCH1, GCLM, GEM, GULP1, HEY1, HMGCS1, HSPA8, IFRD1, IL6ST, ITM2A, KLHL24, LEPR, MAFB, ME1, MTHFD2, NET1, NR4A1, NR4A2, ODC1, PHACTR2, PSAT1, RB1CC1, RORA, RPS6KA5, SF3B1, SIK1, SLC7A11, SPP1, SRSF7, TAC1, TFPI,…	CHMP6, NT5DC2, PAFAH1B3, PLEKHJ1, TGFB1I1, TNNC1
homoharringtonine	BRD-A24643465	HT29	10.0um	6.0h	0.0211	16219462	ANKRD12, ARID4B, ATF3, BACH1, BCAS2, CDKN2AIP, COQ10B, CSRP2, CTH, CYP1A1, CYR61, DDIT3, DNAJB9, DUSP5, EZR, FAM13B, FLRT3, FNDC3B, FOS, FOSB, GEM, GOLPH3, GPRC5A, HIST1H1C, HMGCS1, ID3, IFRD1, IL6ST, IMPA1, ISG20, KDM5A, KLF10, KLF6, KLF9, KLHL24, NEDD9, NR1D2, NR4A1, NR4A2, NRIP1, ODC1, PKN2, PTGS2, QKI, RB1CC1, RNF138, SERINC1, SIRT1, SMAD3, SMURF2, SRSF7, STK17B, TAF7, TFPI, TSC22D2, TSC22D3,…	CTSH, ENO1, EPHX1, GAL, HPGD, IGFBP2, MLEC, MYC, PLBD1, S100A9, SLC7A8, UCHL1
Inhibits Na+/K+ ATPase	BRD-A93236127	MCF7	10.0um	24.0h	0.0211	5702041	AKAP13, AKIRIN1, ANKRD12, ARID4B, ATF3, BAZ2B, BRD4, CBLL1, CCNB1IP1, CDC42, CDKN2AIP, CEP350, COL11A1, CRY1, CSGALNACT2, CSRP2, CXADR, CYR61, DDIT3, EMP1, ETF1, EZR, FBXO11, FNDC3B, FOS, GNL2, HECA, HIST1H1C, HSF2, HSPA13, IFRD1, IGFBP3, IKZF5, ITCH, KCNJ15, KDM6A, KHDRBS1, KIF2C, KLHL24, PHACTR2, PKN2, PPIG, PTTG1, PUM1, QKI, QPCT, RBM25, RBM5, RSF1, SDC2, SERINC1, SIRT1, SLC35F5, SLC7A11, SRSF…	AKR1B10, ANXA9, C1QB, CLDN3, CNDP2, FXYD3, GALE, GALNT12, HPGD, KRT19, MYC, NPEPL1, NQO1, PAN2, PYGL, RAP1GAP, RARRES1, SH3GLB2, SLC37A4, SLC9A3R1, TNNC1, TRIP6, TSPAN31, TST
VYCOOHAMPRTWAW-QXULMBECSA-N	BRD-K58288048	VCAP	10.0um	24.0h	0.0207	44507326	ANXA1, ASNS, CCNG2, CD24, CEBPB, CLIC4, COL11A1, DDIT3, DDIT4, DNAJB9, DOCK4, EFHD1, EMP1, ENPP1, FAM114A1, FNBP1L, GLRX, GPRC5A, GSN, GULP1, HEY1, HSD17B11, HSPA13, ID3, IGFBP3, ISG20, MTHFD2, NTS, OSBPL8, PHGDH, PIK3R1, PLAU, RHOBTB3, RTN4, SERINC5, SGK1, SLC7A11, TCF7L2, THBS2, TMEM47, TOX3, TPM2, TRPS1, TXNRD1, WSB1	AP2S1, ARPC4, BOP1, DCXR, DRAP1, FIS1, GPI, GYS1, IFITM3, IGFBP2, ISOC2, MCM5, MRPS34, MYC, NME4, PAFAH1B3, PFN1, PPIF, SRM, TECR, TMEM147, TPI1, TRIM28, TRMT112, TSPAN4, UBE2M, YWHAE
NSC 3852	BRD-K13169950	VCAP	10.0um	24.0h	0.0198	19103	ACAP2, ALAS2, ANXA1, ARL8B, ATF3, BAMBI, BMP2, CA2, CBLB, CD24, CLIC4, CTSE, DDIT3, DDIT4, DNAJB9, ELANE, FOSB, GADD45A, GBP2, GCLM, GPRC5A, HECA, HSPA13, ID3, IFRD1, ISG20, KLF10, KLF6, KLHL24, MAFB, ME1, MFAP5, MTHFD2, NEDD9, PLAU, PLS3, PPP1R2, PRSS23, RAB9A, RAP2B, RND3, RTN4, SIK1, SLC4A1, SLC7A11, STX7, TCF4, TMEM2, TNKS2, TOB2, TRIM2, TSC22D3, TXNRD1, WEE1, WSB1, YES1	C3, DCXR, DLK1, GAA, GUCY1B3, IFRD2, IL17RB, MAP4K4, MFSD10, MYC, PLEKHB1, PTP4A3, SLC26A2, SRM
Emetine Dihydrochloride Hydrate (74)	BRD-K01976263	HT29	0.63um	6.0h	0.0198	11957493	ACBD3, ANXA1, ARF6, ARID4B, ATF3, BACH1, BMP2, CAB39, CD24, CDKN2AIP, CFLAR, CRIP1, CRY1, CYP1A1, CYR61, DDIT3, DUSP5, EIF5, EMP1, ETS1, EZR, FGFBP1, FLRT3, FNDC3B, FOSB, GADD45A, GEM, GPRC5A, HIST1H1C, HMGCS1, IFRD1, IL6ST, ISG20, KDM6A, KLF10, KLF6, LIPG, LYST, NEDD9, NR4A2, NRIP1, ODC1, PLAU, PTGS2, RAB5A, RAB9A, SFPQ, SIK1, SMURF2, SPRR1B, STK17B, TJP1, TM4SF1, TSC22D2, YTHDC1	ABCB6, C3, DAB2, EML3, GMPR, GNPDA1, HPGD, IL17RB, MLEC, MYB, SLC16A3, SLC39A8
Cycloheximide	BRD-A62184259	PC3	10.0um	24.0h	0.0194	2900	ARFGEF1, ASPN, ATF1, ATF3, BAMBI, CPE, CRY1, CXADR, CXCL14, CYP1A1, DDX10, DNAJB9, DSP, EDN1, EIF3A, EMP1, ETF1, EZR, FNDC3B, GADD45A, GEM, GNAS, GPRC5A, GTPBP4, HIST1H1C, ID2, JAG1, KDM6A, KLF10, LIMA1, LUM, NR3C1, NR4A2, ODC1, PAIP1, SIK1, SMAD7, STAG2, TGFB2, TJP1, TOMM20, TSC22D2, WNK1, YTHDC1	ACOT7, AKR1B10, ANPEP, ARHGEF6, BNIP3, CCL8, CRYZ, GALNT12, GPI, HMG20B, HPGD, HSPB1, MCM5, NME4, PCP4, PLCXD1, PLOD1, PPARG, RARRES1, RPL27A, SLC16A3, SORBS1, SPR, TNNT1, UCHL1
7241-4207	BRD-K69852452	VCAP	10.0um	6.0h	0.0194	5056826	ATF3, BAMBI, CA2, CKS2, CLIC4, COL11A1, CSRP1, CSRP2, CTH, DDIT3, DDIT4, DNAJB9, DUSP5, EZR, FOS, FOSB, GCLM, GPRC5A, HSP90AA1, HSP90AB1, HSPA8, ID2, ID3, IDI1, IFRD1, ISG20, KLF10, KLF6, KRT18, MAFB, ME1, MFAP5, MLF1, MTHFD2, NET1, NR4A1, NR4A2, ODC1, PLAU, S100A10, SGK1, SIK1, SLC12A2, SLC7A11, SOCS3, SRSF7, TM4SF1, TMEM2, TOB1, TPBG, TSC22D2, TSC22D3, TXNRD1, WSB1	ARHGDIB, GUCY1B3, HPGD, MOXD1, MYC, PCP4
598226	BRD-A20697603	VCAP	10.0um	6.0h	0.0194	16129995	ACSL3, ANXA1, ASNS, ATF3, ATF4, ATP2B1, ATP6V1G1, BAMBI, CD24, CHAC1, CLIC4, COL10A1, CTH, CXCL14, CYR61, DDIT3, DDIT4, DNAJB9, DSP, EMP1, HMGCS1, HSP90B1, HSPA13, HSPA5, HSPA8, ID3, IDI1, IFRD1, ISG20, KLF10, KLF6, KRT18, LPGAT1, MSMO1, MTHFD2, NR4A2, NRIP1, NSDHL, ODC1, S100A10, SDC4, SERPINA1, SLC7A11, THBS1, TOB1, TPBG, TSC22D3, UGP2, VEZF1, WSB1	HPGD, LGALS4, MLANA, MTA1, MYC, NISCH, PAN2, PRKCB, RARRES1, TMEM147
QDRBVCQGVAHXBS-RNDKRWLGSA-N	BRD-K06009608	VCAP	10.0um	24.0h	0.0194	44506826	ACSL3, ADAMTS5, ALDH1A3, ANXA1, BAMBI, CCND1, CCNG2, CD24, COL11A1, CSGALNACT2, CSRP2, CTH, DDIT4, DOCK4, DSP, EMP1, FAM107A, FNDC3B, GADD45A, GLRX, GPRC5A, GULP1, HEY1, HSD17B11, ISG20, KLF10, KLF6, KLF9, LEPR, MFAP5, MME, MPZL1, NEDD9, NR4A2, NRIP1, OLFM4, PAM, PDK4, PIK3R1, PLAU, PRKAR2B, PROM1, RNASE4, RTN4, SERINC5, SFRP4, SLC12A2, SNAI2, SNCA, SPTSSA, SYNM, TFPI2, TMEM2, TUBB2B	ABCB6, ABHD14A, ATF5, BOP1, CEBPA, CIZ1, DCTD, GPI, HMG20B, IFRD2, LONP1, MAZ, MCM5, MYC, NT5DC2, PFKL, PPIF, RPL22, SMARCD3, SPR, SRM, TMEM147, TRIP6
Chemistry 2804	BRD-K74402642	U937	10.0um	6.0h	0.019	6477762	ACBD3, ARID4B, ARL8B, ASNS, ATF3, ATF4, ATP2B1, CCNG2, CHAC1, CLIC4, CNN3, CSRP2, CTH, DDIT3, DDIT4, DNAJB9, DUSP5, EIF5, FLRT3, FXR1, GADD45A, GEM, GJA1, GULP1, HIST1H1C, HMGCS1, IDI1, IFRD1, KDM5A, KLHL24, MAFB, ME1, MSMO1, NID1, NR4A2, OLFM4, PIK3C2A, RB1CC1, RND3, SERINC1, SGK1, SLC7A11, SMURF2, SPARCL1, STK17B, TCF7L2, TFPI, TSC22D3, TXNRD1	CEBPA, CYBA, FLNB, MAPKAPK3, MYC, NRN1, PLEKHB1, SLC26A2, TPD52L1
UIWHTZIAIXNFGN-USUMGCFOSA-N	BRD-K56196992	VCAP	10.0um	24.0h	0.019	44507063	ASPN, BAMBI, CA2, CAV1, CCND1, COL11A1, DDIT4, EFHD1, EMP1, GLRX, GPRC5A, HMGCS1, HSD17B11, HSPA13, ISG20, KLF6, MMP12, NRIP1, OLFM4, PIK3R1, PLAU, PRKAR2B, RHOBTB3, SERINC5, SERPINA1, SERPINF1, SFRP4, SGK1, SH3BGRL, SMAD1, STMN2, TFPI2, THBS2, TXNRD1, WSB1	ABCB6, ATF5, BOP1, CAPNS1, DCXR, DKK1, DRAP1, ENO1, GPI, HMG20B, IFRD2, IGFBP2, ISOC2, NME4, PPIF, PTOV1, PUF60, SRM, TMEM147, TRIM28, TRMT112, UBE2M, UQCRC1
Anisomycin	BRD-K91370081	HT29	10.0um	6.0h	0.019	253602	AKAP13, ALDH1A3, ARID4B, ATF3, BACH1, BAZ2B, CD24, CD36, COQ10B, CRISPLD2, CRY1, CTH, CYP1A1, CYR61, DDIT3, DNAJB9, DUSP5, EGR3, EMP1, EZR, FLRT3, FNDC3B, FOSB, GADD45A, GEM, GNAS, GPRC5A, HIST1H1C, HMGCS1, HSPA13, IDI1, IFRD1, IL6ST, IMPA1, ISG20, KDM5A, KDM6A, KLF10, KLF6, KLF9, LIPG, NR4A1, NR4A2, NRIP1, ODC1, PTGS2, RB1CC1, RBM5, SERINC1, SFRP4, SMAD3, SRSF7, STK17B, TAC1, TFPI, TOB2, TOP1, T…	A2M, ANPEP, ATF5, HLA-DQB1, HPGD, MYC, S100A8, S100A9, SLC29A1, SLC39A8, TPD52L1
DG-041	BRD-K33272502	SW620	40.0um	6.0h	0.0186	11296282	ACBD3, ALDH1A3, ANXA1, ASNS, ATF3, ATF4, BACH1, BPGM, CAV1, CCNG2, CD24, CEBPB, CEP57, CHAC1, CSGALNACT2, CTH, CYR61, DDIT3, DDIT4, DNAJB9, DSP, DUSP5, EGR3, EMP1, FOS, FOSB, GADD45A, GEM, GPRC5A, HIST1H1C, HMGCS1, IFRD1, INHBE, KLF10, KLF5, KLF9, KLHL24, NOV, NR1D2, NR4A1, NR4A2, NRIP1, PLAU, PRSS23, PSAT1, RND3, SEMA3C, SIK1, SMAD3, SPRR1B, THBS1, THBS2, TOB1, TRIB3, ZC3H15, ZEB2, ZZZ3	A2M, CCND3, FCGRT, GPX3, MDK, MLEC, SEPT8, SLC39A8, TMEM106C, UCHL1
Chemistry 2804	BRD-K74402642	HA1E	10.0um	6.0h	0.0182	6477762	ABCG2, ANXA1, ASNS, ATF3, ATF4, ATP2B1, BAMBI, BMP2, CA2, CCNG2, CD24, CDKN2AIP, CDO1, CEBPB, CHAC1, CKS2, CTH, DDIT3, DDIT4, DNAJB9, DUSP5, EDN1, EIF5, EMP1, ENPEP, FLRT3, FOS, GADD45A, GCH1, GCLM, GEM, GLRX, GULP1, HEY1, HMGCS1, HSPA13, HSPA5, HSPA8, IFRD1, ITM2A, JAG1, MAFB, ME1, MLF1, MTHFD2, NEDD9, NR4A1, NR4A2, ODC1, PHACTR2, PROM1, PTGS2, PTN, SLC7A11, SPP1, TAC1, TFPI2, TRA2B, TRIB3, TSC2…	ATF5, CAPN3, CHCHD7, COMP, DDB2, HEG1, KDM4B, SLC26A2, TGFB1I1
ZBLCOVKAEUNWGN-PKIAKLFDSA-N	BRD-K02562327	VCAP	10.0um	24.0h	0.0182	44506906	ADAMTS5, ANXA1, ASPN, BAMBI, CAV1, CCNG2, CD24, CSRP2, CXADR, DOCK4, EFHD1, EZR, FAM107A, FXYD6, GLRX, GPRC5A, GULP1, HEY1, ID3, IGFBP3, IGSF3, KLF6, KLF9, MME, NEDD9, NRIP1, NTS, PAM, PDK4, PIK3R1, PRKAR2B, PROM1, RNASE4, SLC25A24, SPTSSA, STMN2, TCF12, TFPI2, TPM2, TRIM2, TUBB2B	ABCB6, ARPC4, ATF5, BOP1, GPI, IFRD2, MCM5, MYC, NME4, NOLC1, NPRL2, PFKL, PPIF, SRM, TMEM147, TSPAN4, UBE2M
7706-0139	BRD-A75931230	VCAP	10.0um	24.0h	0.0178	3646984	ANXA1, ASPN, ATF3, BACE2, BAMBI, CA2, CAV1, COL10A1, COL11A1, CPD, CSRP2, DDIT4, DSP, EFHD1, EMP1, FAM107A, FAM114A1, GLRX, GPRC5A, HEY1, HSPA13, ID3, IGFBP3, ISG20, KLF10, KLF6, KLF9, LPGAT1, LRRC15, MFAP5, MMP14, PDK4, PLS3, POSTN, PROM1, RNASE4, RTN4, SFRP4, SGK1, SH3BGRL, SLC7A11, TCF7L2, THBS1, THBS2, TPBG, TXNRD1	ACOT7, CAPNS1, DCXR, G3BP1, GPI, HMG20B, IFRD2, MCM5, MYC, ORC5, PAFAH1B3, PPIF, SRM, TMEM147, TRIM28, UBE2M
QAVYVNAGSVFDOJ-NJQVLOCASA-N	BRD-K07005393	VCAP	10.0um	24.0h	0.0178	44507045	AHCYL1, ALAS2, CCNG2, CD36, CEBPB, DDIT4, DNAJB9, DSP, EFHD1, EMP1, FAM114A1, FNDC3B, GLRX, GPRC5A, GULP1, HEY1, HSD17B11, HSPA13, ID3, IGFBP3, ISG20, MFAP5, MTHFD2, PHGDH, PROM1, PSAT1, RTN4, SH3BGRL, SLC7A11, STMN2, TCF7L2, THBS2, TPM2, TXNRD1, WSB1	ACOT7, AP2S1, ARPC4, BOP1, CTSH, DCXR, DRAP1, GPI, ISOC2, MRPS34, MYC, NME4, PAFAH1B3, PFN1, PPIF, PUF60, SRM, TMEM147, TRIM28, TRIP6, TRMT112, TSPAN4, TUBA4A, UBE2M
radicicol	BRD-A39996500	SKBR3	10um	24h	0.0178	5311380	ACBD3, ANKRD12, AQP4, ASNS, ATF3, ATF4, COQ10B, CTH, CYR61, DDIT3, DDIT4, DNAJB9, DUSP5, ELL2, FOS, FOSB, FXR1, GADD45A, GNAS, GPRC5A, HMGCS1, HSP90B1, HSPA13, HSPA5, ID2, ID3, IDI1, IFRD1, KDM5A, KDM6A, KIF5B, KLF10, KLHL24, MAFB, ME1, MSMO1, NPL, NR4A1, NR4A2, P4HA1, PHGDH, PPBP, RND3, RORA, S100A10, SIK1, SLC7A11, SMAD7, TMEM2, TOP1, TPM4, UBXN4, WIF1, WSB1, ZC3H15	ARHGDIB, BTBD3, C3, CILP, CRIP2, GALNT12, HEATR1, IGFBP6, MGST2, PRKCD, RAP1GAP, RARRES1, SORBS2, TGFB3, VTCN1, ZMIZ1
Arachidonyl trifluoro-methyl ketone	BRD-K07303502	HA1E	80.0um	6.0h	0.0173	5280436	ASNS, ATF3, ATF4, BAMBI, CA2, CCNG2, CDKN1C, CDKN2AIP, CEBPB, CHAC1, CKS2, CNN3, CPE, CSRP2, CTH, CXADR, DDIT3, DDIT4, DNAJB9, DUSP5, EGR3, ELANE, EMP1, FAM46C, FOS, FOSB, GADD45A, GCH1, GCLM, GEM, GLRX, GULP1, HEY1, HMGCS1, HSPA5, HSPA8, ID2, ID3, IFRD1, KLF6, MAFB, ME1, NR4A1, NR4A2, ODC1, PROM1, PTGS2, PTN, RNF114, SGK1, SIK1, SPP1, SRSF7, TM4SF1, TOB1, TPBG, TSC22D3, TWIST1, WSB1	ATF5, FEZ1, RAB2A, ZMIZ1
IMD 0354	BRD-K74305673	SW620	10.0um	6.0h	0.0173	5081913	ACBD3, ALDH1A3, ANKRD11, ANXA1, ASNS, ATF3, ATF4, BACH1, CCNG2, CD24, CD44, CEACAM7, CEBPB, CHMP2B, CLIC4, CTH, CYR61, DDIT3, DDIT4, DHX40, DUSP5, EGR3, EMP1, EZR, FOS, GADD45A, GEM, GPRC5A, HIST1H1C, HMGCS1, IFRD1, INHBE, ITGBL1, KLF5, KLF6, KLF9, MSMO1, NR1D2, NR4A2, NRIP1, PAIP1, PLAT, RB1CC1, RND3, SIK1, SLC20A1, SMURF2, SNAI2, SSFA2, THBS2, TOB1, TPR, TRIB3	COL2A1, CTSH, FABP7, HPGD, IGFBP2, IGFBP4, MLEC, NQO1, SLC39A8, SPINT2, UCHL1
LPMXVESGRSUGHW-XPXORLBYSA-N	BRD-A68930007	HT29	10.0um	6.0h	0.0173	12420	ACSL3, ALDH1A3, ANXA1, ATF3, ATP2B1, BACH1, BMP2, CD24, CD36, CD44, CHMP2B, CRISPLD2, CSRP2, CYR61, DDIT3, DNAJB9, DUSP5, EGR3, EIF1AX, EMP1, EVI2A, EZR, FNDC3B, FOS, FOSB, FOXJ3, GADD45A, GEM, GPRC5A, GTPBP4, HMGCS1, HSPA13, IDI1, IL6ST, ISG20, KCNJ15, KLF10, KLF6, MSMO1, NR4A1, NR4A2, NRIP1, ODC1, OSBPL8, PIK3C2A, PKN2, PTGS2, RASA1, SMAD3, THBS1, THBS2, TSC22D2, VEGFC, WSB1, ZEB2	AGT, C3, CEBPA, HPGD, IGFBP2, PLXND1, RARRES1, SLC37A4, SLC9A3R1
XSIZUTIZDQZYMA-SBWPMOMYSA-N	BRD-A80502530	MCF7	10.0um	24.0h	0.0173	23947601	AKIRIN1, ARID4B, ARL6IP1, ATF3, BACH1, CENPE, COL11A1, CSGALNACT2, CSRP2, CXADR, DDIT3, DNAJB9, EMP1, EZR, FBXO11, FNDC3B, FOS, GPRC5A, HIST1H1C, HSPA13, IFRD1, IGFBP3, IKZF5, KCNJ15, KDM6A, KHDRBS1, KLF10, KLHL24, PKN2, PTTG1, PUM1, RB1CC1, RBM25, RBM5, SDC2, SERINC1, SLC35F5, SRSF7, STK17B, TAC1, TCF7L2, THBS1, TNFAIP6, TSC22D2, USP34, WSB1, YTHDC1	AKR1B10, ANXA9, BNIP3, CEBPA, CNDP2, FXYD2, GALE, GALNT12, KRT19, LSM2, MYB, MYC, NPEPL1, PYGL, RAP1GAP, RARRES1, SH3TC1, SLC9A3R1, SPG21, TNNC1, TPD52L1, TST, WFDC2
withaferin-a	BRD-K88378636	SKBR3	3.33um	24h	0.0173	265237	APPBP2, ATF3, CD200, CDKN1C, CHAC1, COQ10B, CSRP2, CTH, CYR61, DDIT3, DDIT4, DUSP5, EGR3, EIF5, ELL2, EMP1, EZR, FILIP1L, FOS, FOSB, GADD45A, GEM, GLRX, GPRC5A, HECA, ID2, ID3, IFRD1, IL6ST, KDM5A, KLF10, KLF6, KLHL24, MAOA, ME1, NR4A1, NR4A2, ODC1, PHGDH, PPP1R2, RND3, SATB2, SERINC1, SGK1, SIK1, SLC20A1, SOCS3, TFPI, TMEM2, TSC22D2, WIF1, WSB1, ZNF274	ARHGDIB, C3, CILP, FXYD2, HEATR1, PLXNB2, PRKCD, SLC9A3R1, SLPI, SRM, VTCN1, WT1, ZMIZ1
Narciclasine	BRD-K06792661	HT29	10.0um	6.0h	0.0169	72376	AKAP13, ANKRD12, ARID4B, ATF3, BACH1, CDKN1C, CDKN2AIP, CHMP2B, COL11A1, COQ10B, CRISPLD2, CSRP2, CYP1A1, CYR61, DDIT3, DDIT4, DUSP5, DZIP3, EDN1, EGR3, EMP1, EZR, FAM13B, FLRT3, FNDC3B, FOSB, GADD45A, GEM, GNAS, GPRC5A, HIST1H1C, HMGCS1, IFRD1, IL6ST, ISG20, KDM5A, KDM6A, KHDRBS1, KLF10, KLF6, KLF9, KLHL24, LIMA1, LIPG, NEDD9, NET1, NR1D2, NR4A1, NR4A2, NRIP1, ODC1, PTGS2, RB1CC1, RBM5, SERINC1,…	ANPEP, ATF5, DHRS11, ENO1, GALNT12, HPGD, MYC, NME4, PLBD1, S100A9, SLC39A8, TPD52L1, UCHL1, ZMYND8
Lanatoside C	BRD-K36760124	MCF7	10.0um	24.0h	0.0169	73707447	ALDH1A3, ASPN, ATF3, BCLAF1, CBLL1, CD44, CLIC4, COL11A1, CRY1, CSGALNACT2, CSRP2, CXADR, CYR61, EMP1, EZR, FBXO11, FNDC3B, FOXJ3, HECA, HIST1H1C, HSPA13, IFRD1, IGFBP3, KCNJ15, KHDRBS1, KLHL24, LRRC15, QKI, RBM5, SDC2, SFRP4, SNAI2, STK17B, TCF7L2, THBS1, USP36, WSB1	AKR1B10, BNIP3, CEBPA, CLIC3, CNDP2, CYFIP2, FXYD3, GALE, GALNT12, MYC, NPEPL1, PYGL, SH3GLB2, SLC37A4, SLC9A3R1, TPD52L1, TSPAN31, TST, WFDC2
LDN-193189	BRD-K04853698	HT29	10um	24h	0.0169	25195294	ABCA1, AKAP9, ARID4B, ATF3, ATP2B1, ATP6V1G1, BMP2, BRD4, CCND1, COQ10B, DDIT3, DNAJB9, DNAJC2, DSP, DUSP5, EMP1, EZR, FGFBP1, FOS, FOSB, GADD45A, GEM, GJA1, GPRC5A, HIST1H1C, HSPA5, IFRD1, IGFBP3, ISG20, JAG1, KCNK1, KLF10, KLF6, NR4A1, NR4A2, ODC1, PCSK5, PTGS2, RALA, SERINC1, SFRP4, SIK1, SMAD3, SNAI2, SPARCL1, TNFAIP6, TSC22D2, USP36, WIF1, YTHDC1, ZC3H15	A2M, APLP2, ARHGDIB, CRYZ, CYBA, CYFIP2, DDAH1, EPHX2, FXYD2, HMG20B, HPGD, HSPB1, ISYNA1, MGST2, NCK2, NME4, PAFAH1B3, RAP1GAP, RARRES1, SLC37A4, TMEM106C, TST, ZMYND8
BENZOXIQUINE	BRD-K70327191	VCAP	10.0um	24.0h	0.0165	6855	ALAS2, ASNS, ATF3, ATF4, CCNB1IP1, CD24, CD36, CHAC1, CLIC4, COL10A1, COL11A1, CTH, DDIT3, DDIT4, DNAJB9, DSP, EFHD1, GADD45A, GLRX, HSPA13, IGFBP3, IGSF3, ITGBL1, KLF10, KLF6, LRRC15, MFAP5, MTHFD2, NEDD9, NTS, PHGDH, PSAT1, RNASE4, SLC7A11, STX7, TMEM2, TMEM47, TOX3, TSC22D3, VGLL4	ABCB6, ATF5, BOP1, FABP7, FIS1, GRINA, HLA-DQB1, IFRD2, MCM5, MRTO4, MYC, NOLC1, NT5DC2, PLBD1, SRM
BNTX maleate	BRD-A55484088	HT29	10.0um	6.0h	0.0165	44369694	ACSL3, AKAP13, ARID4B, ASNS, ASPN, ATF3, ATF4, CD24, COL10A1, COL11A1, CRISPLD2, CSRP2, CYP1A1, CYR61, DDIT3, DDIT4, DUSP5, EGR3, EIF5, EMP1, ETS1, EZR, FBXO11, FOS, FOSB, GADD45A, GPRC5A, HMGCS1, HSP90AA1, HSP90AB1, HSPA5, HSPA8, IFRD1, ITCH, KLF10, KLF6, KLF9, LYST, MAFB, ME1, NDFIP1, NR4A1, NR4A2, NRIP1, PLAU, PPP1R2, SFRP4, SLC5A3, STK17B, TSC22D2	A2M, ARHGDIB, ARHGEF6, CRIP2, HPGD, MFSD10, MYB, PLSCR4, RARRES1
mw-A1-12	BRD-K78867378	A375	10.0um	24.0h	0.0165	701939	ABI1, ANKRD12, ARID4B, ATF3, CD24, CDKN2AIP, CEBPZ, CHAC1, CPE, CSRP2, CYR61, DDIT3, DNAJB9, DNAJC2, DNMT3A, DNTTIP2, DUSP5, EGR3, EIF5, EZR, FAM13B, FILIP1L, FOS, FOSB, FXYD6, GEM, HIST1H1C, HIVEP1, HNRNPH1, HSP90AB1, ID2, ID3, IFRD1, KHDRBS1, MAFB, NR4A1, NR4A2, ODC1, PIK3CA, PLA2G4A, RB1CC1, RND3, SIK1, SIRT1, SNAI2, SRSF7, ZNF274	AKR1B10, ALDOC, ANPEP, ANXA6, BNIP3, CD74, CHMP6, CRIP2, CSGALNACT1, CYBA, CYFIP2, DAB2, DCXR, DHTKD1, EML3, G6PC3, GAA, HMG20B, IGFBP2, NME4, NQO1, PLOD1, PLSCR4, PRKCD, RPL27A, S100B, SLC1A1, SLC26A2, SLC37A4, TST, WFDC2, ZMYND8
LTMHDMANZUZIPE-QVYPYPLASA-N	BRD-A94756469	MCF7	10.0um	24.0h	0.0165	5702042	AKAP13, AKIRIN1, AMD1, ARL6IP1, ATF3, BCLAF1, CDC42, CENPE, CEP350, COL11A1, CRY1, CSGALNACT2, CSRP2, CXADR, CYR61, DDIT3, EMP1, EPHA4, EZR, FBXO11, FNDC3B, FOS, FUBP1, HIST1H1C, HSF2, HSPA13, ID2, IFRD1, IGFBP3, IKZF5, KCNJ15, KDM5A, KHDRBS1, KIF2C, KLHL24, NAB1, PKN2, PTTG1, PUM1, QKI, RB1CC1, RBM25, RBM5, SDC2, SERINC1, SLC35F5, SRSF7, STK17B, TCF7L2, TNFAIP6, TOPORS, TSC22D2, WSB1, YTHDC1	AKR1B10, ANXA9, C1QB, CLDN3, CNDP2, CYBB, FXYD2, GALE, GALNT12, MYB, MYC, NPEPL1, PTP4A3, RAP1GAP, RARRES1, SH3GLB2, SLC37A4, SLC9A3R1, TNNC1, TSPAN31, TST, WFDC2
HEKJYZZSCQBJGB-XDHOZWIPSA-N	BRD-K68548958	HCT116	20.0um	6.0h	0.0161	1285940	ALDH1A3, ASNS, ATF3, ATF4, CA2, CD24, CLIC4, COL11A1, CRISPLD2, CSRP2, CYR61, DDIT3, DDIT4, DNAJB9, DPT, DSP, EGR3, EMP1, FOS, FOSB, GADD45A, GCLM, GEM, GPRC5A, HIST1H1C, HMGCS1, HSP90AB1, HSPA13, HSPA5, ID3, IFRD1, KCNJ15, KDM5A, KLF10, LRRC15, MAFB, ME1, MME, NEDD9, NR4A1, NRIP1, ODC1, POSTN, PPP1R2, RB1CC1, RHOBTB3, SERINC1, SERPINA1, SERPINF1, SGK1, SIK1, SLC7A11, SPARCL1, TMEM2, WNK1, ZNF274	EPHB4, MYC, TMEM63A
Narciclasine	BRD-K06792661	PC3	10.0um	24.0h	0.0161	72376	AKAP9, ANKRD12, ARID4B, ARL8B, ASPN, ATF3, ATP2B1, BACH1, BAZ2B, BMP2, CA2, CD24, CDC42, CDKN2AIP, CPE, CRY1, CXADR, CXCL14, CYP1A1, CYR61, DDIT3, DDX10, DHX9, EDN1, EMP1, ENPEP, ETS1, EVI2A, FNDC3B, FOS, FOSB, GADD45A, GCH1, GEM, GJA1, GPRC5B, HIST1H1C, HIVEP1, IFRD1, IL6ST, JAG1, KDM6A, KLF6, LIPG, LUM, NEDD9, NR1D2, NR3C1, NR4A1, NR4A2, ODC1, PLAU, PTGS2, RB1CC1, SFRP4, SIRT1, SLC12A2, SNAI2, …	CAPN1, CRYZ, CTSH, DKK1, EML3, FLOT2, GALNT12, GPI, HOXB2, KRT19, MACROD1, MCM5, NME4, NQO1, PDE4A, PLCXD1, RARRES1, RPL27A, SLC16A3, TECR, TNNT1, WFDC2
HY-10518	BRD-K13566078	VCAP	10.0um	24.0h	0.0161	9813758	ABI1, AKIRIN1, ASPN, ATP2B1, CCNG2, CDC42, CDC5L, CLDN8, CLIC4, CLIC5, COL11A1, CRIM1, CSRP2, EFHD1, EMP1, FOXJ3, GULP1, HEY1, HSP90AB1, IFRD1, IVNS1ABP, KIF5B, KLF6, KLF9, LUZP1, MME, PHACTR2, RB1CC1, SGK1, SPARCL1, TCF4, TCF7L2, THBS1, UGP2, VGLL4	ABCB6, ABCC3, ARFIP2, ATP5G2, BNIP3, C1QA, C1QB, CAPNS1, CTSH, DCXR, DRAP1, EIF3K, EXOC7, FLOT2, FXYD3, GGT1, GPI, GRHPR, HPN, IFITM3, IGFBP6, LSM2, MGST2, NME4, PAFAH1B3, RHOB, RPL22, SLC16A3, SLC39A8, SLPI, TECR, TMEM147, TRIP6, TRPM4
XHCFGJIATIGRMD-WTBTXGFSSA-N	BRD-K46373671	VCAP	10.0um	24.0h	0.0161	44506860	ALDH1A2, ANXA1, BAMBI, CA2, CCND1, CCNG2, CD24, CDC42, CLIC4, CSRP2, CXADR, CYP1A1, DDIT4, DOCK4, DSP, EFHD1, GADD45A, GLRX, GPRC5A, GSN, GULP1, HSD17B11, HSPA13, ID3, IGFBP3, IGSF3, ISG20, KLF10, KLF9, KRT18, PDK4, PLAU, PRKAR2B, PROM1, SDC2, SGK1, TCF7L2, TFPI2, TMEM2, TRIM2, TXNRD1	ABCB6, ABHD14A, ADI1, ATF5, BOP1, GPI, MCM5, MRTO4, MYC, PPIF, PTP4A3, SLC25A1, SLC29A1, SRM, TMEM147
XHCFGJIATIGRMD-RNDKRWLGSA-N	BRD-K55116708	VCAP	10.0um	24.0h	0.0161	44507138	ANXA1, BAMBI, CA2, CD24, CD36, CLIC4, CSRP2, DDIT4, DOCK4, DSP, EMP1, GADD45A, GLRX, GSN, GULP1, HEY1, IGSF3, ISG20, KLF10, KLF6, KLF9, ME2, NRIP1, NTS, OSBPL8, PAM, PIK3R1, PLAU, PLS3, PRKAR2B, PROM1, RHOBTB3, RNASE4, SFRP4, SGK1, SH3BGRL, SLC25A24, STMN2, TMEFF1, TMEM2	ABCB6, ADI1, ARPC4, ATF5, DRAP1, GPI, MAZ, MCM5, MTA1, MYC, NME4, SRM, TMEM147, TSPAN4
FIGGLCUVZRSRTI-YHPNNPEYSA-N	BRD-K86899078	VCAP	10.0um	24.0h	0.0161	44506648	ANXA1, ASPN, CCNG2, CD24, CD36, CDKN1C, CEBPB, CLIC4, CRISPLD2, DDIT3, DDIT4, DNAJB9, EMP1, ENPP1, FAM107A, GLRX, GPRC5A, GULP1, HEY1, HSD17B11, HSPA13, IGFBP3, ISG20, KLF9, KRT18, NRIP1, OLFM4, PHGDH, PRKAR2B, PROM1, RTN4, SFRP4, SGK1, THBS2, TXNRD1	ADI1, BOP1, DRAP1, GPI, HMG20B, IGFBP2, MCM5, MKNK1, MRPS34, MYC, NME4, PFN1, PPIF, SRM, UBE2M
IMD 0354	BRD-K74305673	PC3	10.0um	6.0h	0.0157	5081913	AKAP13, ASNS, ATF3, ATF4, ATP2B1, BMP2, CBLB, CCNG2, CSGALNACT2, CSRP1, CTH, DDIT3, DDIT4, DNAJB9, DSE, DUSP5, EIF2S2, EVI2A, GADD45A, HMGCS1, HSP90B1, HSPA13, HSPA5, IDI1, IFRD1, IL6ST, ISG20, KCNK1, KLF9, KLHL24, MANF, MMP13, NR4A2, NRIP1, PHGDH, PROM1, PSAT1, PTGS2, RAB9A, SIK1, SLC7A11, THBS1, TNFAIP6, TRIB3, WIF1	ACOX2, CILP, FXYD3, GPI, IGFBP2, LBH, NQO1, NRN1, PPARG, TUBB3, UCHL1
NCGC00183696-01	BRD-A24021119	VCAP	10.0um	24.0h	0.0157	44142351	ANXA1, ASPN, ATF3, BMP2, CD24, CD36, CLIC4, COL10A1, COL11A1, CXCL14, DDIT4, DPT, EFHD1, ENPP1, FGL2, GJA1, GSN, HMGCS1, HSPA13, ITM2A, KLF10, LRRC15, MFAP5, MSMO1, MTHFD2, NEDD9, OLFM1, OMD, P4HA1, PTN, QKI, SERPINF1, SFRP4, SMAD7, THBS1, THBS2, TMEM2, TMEM47, TNFAIP6, TOX3, TSC22D3, UGP2	ABCB6, ANPEP, ATF5, BOP1, CHI3L1, DCTD, DCXR, EML3, HPGD, ISOC2, MRTO4, MYC, NQO1, SRM, TRIP6, UCHL1
2-[(chloroacetyl)(3-chloro-4-methoxyphenyl)amino]-N-(2-phenylethyl)-2-thien-2-ylacetamide	BRD-A36275421	HT29	10.0um	6.0h	0.0157	3689413	ACSL3, ANKRD12, ANXA1, ASNS, ATF3, ATF4, ATP2B1, BCAS2, COL11A1, CRISPLD2, CSGALNACT2, CTH, DDIT3, DDIT4, DNAJB9, DSP, DUSP5, EMP1, FOS, FOSB, GADD45A, GCLM, GPRC5A, HMGCS1, HSP90AA1, HSPA13, HSPA5, HSPA8, IFRD1, ISG20, KCNK1, KLF6, KLF9, KLHL24, LRRC15, MAFB, ME1, MTHFD2, NR1D2, NR4A1, NR4A2, RALA, SERINC1, SFRP4, SIK1, SLC7A11, SMAD3, TXNRD1	ANKRD46, CTSH, GUCY1B3, HPGD, MYB, MYC, RBPMS
Bufalin	BRD-K63606607	HT29	10.0um	6.0h	0.0157	9547215	ACSL3, ALDH1A3, ANXA1, ATF3, ATP2B1, BACH1, BMP2, CD36, CFLAR, CHMP2B, CRISPLD2, CSGALNACT2, CYR61, DDIT3, DUSP5, EGR3, EMP1, EZR, FNDC3B, FOS, FOSB, GADD45A, GEM, GPRC5A, HIST1H1C, HMGCS1, HSPA13, IDI1, IKZF5, ISG20, KCNJ15, KLF6, LIPG, MSMO1, NR4A1, NR4A2, PKN2, PTGS2, RASA1, RB1CC1, RSF1, SLC5A3, SMAD3, SMURF2, THBS1, TSC22D2, VEGFC, VIM, WSB1	C3, CEBPA, NQO1, PGAP3, RBPMS, SLC37A4, TMEM176B
withaferin-a	BRD-K88378636	HT29	10um	24h	0.0157	265237	ABCA1, ABI1, ALAS2, ANKRD12, ARID4B, ASNS, ATF3, ATF4, ATP2B1, ATP6V1G1, BACH1, BPGM, CHAC1, CLEC3B, COL11A1, CTH, DDIT3, DDIT4, DNAJB9, DSE, DUSP5, ELL2, EPHA3, ETS1, FAM13B, FOS, FOXD1, GADD45A, GEM, GLRX, GPRC5A, GULP1, HIST1H1C, HSPA13, ID2, IFRD1, ISG20, ITCH, JAG1, KCNK1, KLF10, KLF9, KLHL24, ME1, NPL, OSBPL8, PLAU, PROM1, RAB9A, RB1CC1, RND3, SECISBP2L, SERINC1, SLC5A3, SLC7A11, TFPI, TMEM…	ARHGDIB, C3, CA9, CHI3L1, LGALS4, MYB, PAFAH1B3, PLEKHJ1, PUF60, RARRES1, RPL22, SRM, TNFRSF21, TST
radicicol	BRD-A39996500	HA1E	10um	24h	0.0157	5311380	ABCG2, ANKRD12, ANXA1, ATF3, ATF4, BAMBI, BMP2, CA2, CCDC68, CD200, CDKN1C, CEACAM7, CEBPB, CLEC3B, COL3A1, COQ10B, CPD, CRELD2, CTH, DDIT3, DNAJB9, DNAJC2, DUSP5, EMP1, ENPEP, FAM46C, FOS, FOSB, GADD45A, GCH1, GEM, GLRX, GPRC5A, HECA, HEY1, HIST1H1C, HSP90B1, ID2, IFRD1, ITM2A, KLHL24, MAFB, MAOA, NR4A2, ODC1, PRKAR2B, RB1CC1, SERINC1, SERPINF1, SGK1, SLC12A2, SPARCL1, SPP1, TOB1, TRIB3, TWIST1,…	ATP5G2, FLNA, MTCH2, PDHB, RPL22, TGFB1I1, UCHL1, ZMIZ1
MENADIONE	BRD-K78126613	VCAP	10.0um	24.0h	0.0153	4055	AKAP13, ATF3, BAMBI, BMP2, CA2, CAV1, CCNB1IP1, CD24, CHMP2B, CLIC5, COL10A1, COL11A1, CTH, CYR61, DDIT3, EFHD1, EZR, FLRT3, FOXJ3, GADD45A, HSPA13, ID3, IFRD1, KLF10, KLF6, MFAP5, NEDD9, NR4A2, PHACTR2, PLAU, QKI, RAB9A, RALA, RHOBTB3, SIK1, SMURF2, SNX6, STK17B, TAC1, TCF7L2, THBS1, TMEM2, TOX3, TSC22D2, TXNRD1, WSB1	ARPC4, CTSH, FXYD3, MLEC, MYC, PRKCD

## Sheet: Group2
pert_desc	pert_id	cell_id	pert_dose	pert_time	score	pubchem_id	overlap.up	overlap.down
K784-3188	BRD-A72180425	SKB	10.0um	24.0h	0.1554	3689416		ACTA1, ACTA2, ACTC1, ACTN2, CASQ2, CKM, CSRP3, DCN, MEF2C, MGP, MYH3, MYH8, MYL1, MYL4, MYLPF, MYOT, MYOZ2, TNNC1, TNNC2, TNNI1, TNNT2, TTN, VCAN
598226	BRD-A20697603	SKB	10.0um	24.0h	0.1284	16129995		ACTA1, ACTC1, CASQ2, CKM, DCN, HSPB2, HSPB3, IGFBP7, MEF2C, MGP, MYH3, MYH8, MYL1, MYOZ2, PLAGL1, PRELP, TNNC1, TNNC2, TNNI1, TTN, VCAN
-666	BRD-U33728988	SKB	10.0um	24.0h	0.1149			ACTA1, ACTC1, ACTN2, CKM, KDELR3, MEF2C, MGP, MYH3, MYH8, MYL1, MYLPF, MYOZ2, PDE8B, SLPI, TNC, TNNC1, TNNC2, TNNI1, TTN
RXWNCPJZOCPEPQ-DYKMBDCPSA-N	BRD-A28970875	SKB	10.0um	24.0h	0.1149	5702164		ACTA1, ACTA2, ACTC1, CASQ2, CKM, FST, MEF2C, MYH3, MYL1, MYL4, MYLPF, MYOT, PLAGL1, TNNC1, TNNC2, TNNI1, TTN, VCAN
H7270	BRD-A39646320	SKB	10.0um	24.0h	0.1081	3571		ACTA1, CASQ2, CSPG4, DCN, DPT, FST, MEF2C, MYH3, MYL1, MYLPF, MYOZ2, PLAGL1, PRELP, TNNC1, TNNC2, TNNI1, TTN, VCAN
E3380	BRD-K85985071	SKB	10.0um	24.0h	0.1081	3213		ACTA1, ACTC1, DCN, MEF2C, MGP, MYH3, MYH8, MYL1, MYLPF, MYOT, MYOZ2, PRELP, SCRG1, TNNC1, TNNC2, TNNI1, TTN, VCAN
K784-3187	BRD-A39093044	SKB	10.0um	24.0h	0.1014	3689415		ACTA1, ACTC1, ACTN2, ATP1A2, CKM, CSRP3, MEF2C, MGP, MYH3, MYL1, MYOZ2, TNNC1, TNNC2, TNNI1, TTN, VCAN
vorinostat	BRD-K81418486	SKB	10.0um	24.0h	0.1014	5311		ACTA1, ACTC1, CKM, DCN, DPT, MEF2C, MYL1, MYL4, MYLPF, MYOZ2, PLAGL1, TNNC1, TNNC2, TNNI1, TTN, VCAN
K784-3131	BRD-A76490030	SKB	10.0um	24.0h	0.0946	4381125		ACTA1, ACTC1, CKM, DCN, MEF2C, MGP, MYH3, MYL1, MYLPF, MYOT, TNNC1, TNNC2, TNNI1, TTN, VCAN
KM 00927	BRD-K85493820	SKB	10.0um	24.0h	0.0946	2819152		ACTA1, CKM, CSRP3, FST, MEF2C, MYH3, MYL1, MYLPF, MYOZ2, PLAGL1, PRELP, TNNC1, TNNC2, TNNI1, TTN, VCAN
Scriptaid	BRD-K22503835	SKB	10.0um	24.0h	0.0946	5186		ACTA1, ACTC1, ACTN2, CASQ2, CKM, MYH3, MYL1, MYLPF, MYOZ2, PLAGL1, TNNC1, TNNC2, TNNI1, TTN, VCAN
vorinostat	BRD-K81418486	SKB	10.0um	24.0h	0.0946	5311		ACTA1, CASQ2, CKM, CSRP3, MEF2C, MYH3, MYL1, MYLPF, MYOZ2, PLAGL1, TNNC1, TNNC2, TNNI1, TTN, VCAN
3,5-Di-tert-butylchalcone	BRD-K51290057	SKB	10.0um	24.0h	0.0878	6184667		ACTA1, CKM, COMP, DCN, HSPB3, MEF2C, MGP, MYL1, MYOT, PLAGL1, PRELP, TNNC1, TNNC2, TTN, VCAN
trichostatin A	BRD-A19037878	SKB	10.0um	24.0h	0.0811	6376322		ACTA1, COL11A1, MEF2C, MYH3, MYL1, MYLPF, MYOZ2, TNNC1, TNNC2, TNNI1, TTN, VCAN
STOCK1S-53863	BRD-K19499941	SKB	10.0um	24.0h	0.0811	1637653		ACTA1, ACTC1, CKM, MYH3, MYL1, MYL4, MYLPF, TNNC1, TNNC2, TNNI1, TNNT2, VCAN
L-6307	BRD-K23192422	SKB	10.0um	24.0h	0.0811	126565		ACTA1, ACTC1, CKM, LYPD1, MEF2C, MYH3, MYH8, MYL1, MYLPF, MYOT, MYOZ2, TNNC1, TNNC2, TNNI1, TTN
Cycloheximide	BRD-K36055864	SKB	10.0um	24.0h	0.0811	6197		CACNA2D2, CKM, COCH, DCN, KDELR3, MYH3, MYH8, MYL1, MYLPF, MYOZ2, TNNC1, TNNC2, TNNI1, TTN, VCAN
vorinostat	BRD-K81418486	SKB	10.0um	24.0h	0.0743	5311		ACTA1, ACTC1, CKM, MEF2C, MYH3, MYL1, MYOZ2, PLAGL1, TNNC1, TNNC2, TTN, VCAN
GR-103	BRD-K89085489	SKB	10.0um	24.0h	0.0743	5288209		ACTA1, ACTC1, CSPG4, DCN, FGFR3, HSPB3, MYH3, MYL4, PLAGL1, TTN, VCAN
-666	BRD-U86922168	SKB	10.0um	24.0h	0.0743			DCN, KDELR3, MEF2C, MGP, MYH3, MYH8, MYL1, SCRG1, TNNC1, TNNC2, TTN, VCAN
trichostatin A	BRD-A19037878	SKB	10.0um	24.0h	0.0743	6376322		ACTA1, DCN, MYH3, MYL1, MYLPF, MYOZ2, PLAGL1, TNNC1, TNNI1, TTN, VCAN
trichostatin A	BRD-A19037878	SKB	10.0um	24.0h	0.0743	6376322		ACTA1, CASQ2, MEF2C, MYH3, MYL1, MYLPF, MYOZ2, TNNC1, TNNC2, TNNI1, TTN, VCAN
Teniposide	BRD-A35588707	SKB	10.0um	24.0h	0.0743	6708778		ACTA1, ACTC1, CACNA2D2, HSPB3, MEF2C, MYH3, MYH8, MYL4, MYLPF, MYOZ2, TNNI1, TNNT2, TTN
Ouabain	BRD-K35708212	SKB	10.0um	24.0h	0.0743	439501		ACTA1, ACTC1, ATP1A2, CKM, DCN, KDELR3, MYL1, MYOT, TNNC1, TNNC2, TNNI1, TTN
Lasalocid sodium	BRD-K10207760	SKB	10.0um	24.0h	0.0743	6426773		ACTA1, ACTC1, CASQ2, DCN, MEF2C, MYH3, MYH8, MYL1, PLAGL1, SLPI, TNNC1, TTN
528116.cdx	BRD-K49371609	A375	0.09um	24.0h	0.0676	10275789	CXCL10	COL9A3, DCN, DHRS3, ENPP2, MGP, S100B, SOX10, TGFBI, TNC, VCAN
MSUVDRBASYAIJC-MDZDMXLPSA-N	BRD-A43155244	ASC	10.0um	24.0h	0.0676	72947591		CHI3L1, COMP, DCN, DPT, ENPP2, FGFR3, FST, IGFBP7, MGP, VCAN
XGMQKVJTWVADHD-JALBGMRZSA-N	BRD-K80786583	SKB	10.0um	24.0h	0.0676	44616501		ACTA1, ACTA2, ACTC1, DCN, MEF2C, MGP, MYH3, MYL1, MYOT, MYOZ2, TNNC1, TNNI1, TTN
WDXRGPWQVHZTQJ-XRVIQIRUSA-N	BRD-A86109770	SKB	10.0um	24.0h	0.0676	21976524	TDO2	ACTA1, COL11A1, DCN, MYL1, NR4A3, PLAGL1, SEMA6A, TNNC1, TTN
Arp 101	BRD-K73395020	SKB	10.0um	24.0h	0.0676	11292680		ACTA1, CKM, DCN, MGP, MYL1, MYLPF, MYOT, TNC, TNNC1, TNNC2, TTN
16-HYDROXYTRIPTOLIDE	BRD-A13122391	A375	0.08um	24.0h	0.0608	16220015	CXCL10, TDO2	COCH, COL9A3, FOXC1, MGP, MIA, NTRK2, S100B, SORBS2, SOX10, TNC
JEMWIYVPLBOCIZ-OUKQBFOZSA-N	BRD-A63583287	SKB	10.0um	24.0h	0.0608	73707394		ACTA1, ACTC1, CKM, DCN, MEF2C, PRELP, TNNC1, TTN, VCAN
SUBGWCBFFPRODX-HFONSACISA-N	BRD-K01614657	SKB	10.0um	24.0h	0.0608	24869085	CXCL10, TDO2	ACTA2, ACTC1, COL9A3, FGFR3, MEF2C, MGP, PLAGL1, TNNC1, TTN, VCAN
S1030	BRD-K02130563	SKB	10.0um	24.0h	0.0608	6918837		ACTA1, COL11A1, DCN, FST, IGFBP7, MEF2C, MYL1, PLAGL1, TTN, VCAN
RYXOQQNEEVIEQP-CUMRGQLISA-N	BRD-K41429297	SKB	10.0um	24.0h	0.0608	44500411	CXCL10, TDO2	COL2A1, COL9A3, MEF2C, MGP, PLAGL1, S100B, TNNC1
trichostatin A	BRD-K68202742	SKB	10.0um	24.0h	0.0608	444732		ACTA1, ACTC1, MEF2C, MYH3, MYL1, MYOZ2, PLAGL1, TNNC1, TNNC2, TNNI1, TTN, VCAN
5-Nitrosoquinolin-8-ol	BRD-K13169950	SKB	10.0um	24.0h	0.0608	19103		ACTA1, ACTC1, DCN, MEF2C, MGP, MYL1, TNNC1, TTN, VCAN
DRZXDZYWZSKFDL-UHFFFAOYSA-N	BRD-K72895815	SKB	10.0um	24.0h	0.0608	9872438		ACTA1, CKM, COL11A1, DCN, MYL1, PLAGL1, TNNC1, TNNC2, TTN
vorinostat	BRD-K81418486	HCC515	10um	24h	0.0608	5311		DCN, FGFR3, FST, IGFBP7, IL1RN, MGP, NTRK2, PLAGL1, VCAN
trichostatin A	BRD-A19037878	A375	10.0um	24.0h	0.0541	6376322		COL9A3, CYTL1, IGFBP7, MGP, MIA, S100B, SORBS2, SOX10, TGFBI, TNC, VCAN
chaetocin	BRD-A85860691	A375	0.08um	24.0h	0.0541	161591	CXCL10, TDO2	ABLIM3, CYTL1, IGFBP7, MGP, S100B, SOX10, TGFBI, VCAN
CYT997	BRD-K23363278	A375	1.0um	24.0h	0.0541	11351021		COL9A3, DHRS3, MGP, MIA, MPZ, S100B, SOX10, VCAN
Kinetin riboside	BRD-K94325918	HA1E	10.0um	24.0h	0.0541	20345		ACTA2, COMP, DCN, ENPP2, KDELR3, LYPD1, MGP, VCAN
geldanamycin	BRD-A19500257	A375	10.0um	24.0h	0.0541	13017911		COL9A3, IGFBP7, LYPD1, MGP, MIA, PMP22, RUNX3, S100B, TGFA, TGFBI, TNC
S1011	BRD-K66175015	SKB	10.0um	24.0h	0.0541	10184653		ACTA1, DCN, MEF2C, MYH3, MYL1, PLAGL1, TNNC1, TNNT2, VCAN
Lrrk2IN1	BRD-K01436366	SKB	10.0um	24.0h	0.0541	46843906		ACTC1, CASQ2, MEF2C, MYH3, MYL4, PLAGL1, TTN, VCAN
GZNIYOXWFCDBBJ-UHFFFAOYSA-N	BRD-K37865504	NEU	10.0um	24.0h	0.0541	11507802		COL11A1, COL9A2, COMP, DCN, DHRS3, FST, MGP, PAPSS2
SB 218078	BRD-A06352508	SKB	10.0um	24.0h	0.0541	3387354	CXCL10	ACTA1, ACTC1, FGFR3, MEF2C, MYH3, MYL1, MYLPF, TTN, VCAN
MKUVGSJPVXTADZ-JYRVWZFOSA-N	BRD-K38477985	SKB	10.0um	24.0h	0.0541	16759147		COL8A1, DCN, FGFR3, MEF2C, MGP, PLAGL1, TNNC1, TTN, VCAN
Cyclosporine	BRD-A38030642	SKB	10.0um	24.0h	0.0541	16404350		ACTA1, COL9A3, COMP, DCN, MEF2C, MGP, PLAGL1, TNC, VCAN

## Sheet: Group3
pert_desc	pert_id	cell_id	pert_dose	pert_time	score	pubchem_id	overlap.up	overlap.down
Importazole	BRD-A02481876	HA1E	60.0um	24.0h	0.2025	2949965	ARHGEF2, ASNS, ATF3, ATF4, CEBPB, CEBPG, DDIT3, GDF15, MKNK2, PCK2, PHGDH, RELB, SLC3A2, TRIB3, VAMP1	ADAM12, ADAMTS1, ARHGDIB, ATXN1, BNC2, CAV2, CD24, COL11A1, COL1A1, COL1A2, COL3A1, COL5A1, COL5A2, DST, ENC1, EPB41L2, FAM172A, FILIP1L, GBE1, GJA1, HSDL2, HSPG2, IGFBP4, ITPR2, LAMA4, LAMB1, LGR5, LOX, LOXL2, LRBA, MID1, MYOF, NR2F2, NRG1, NRP1, P4HA1, PDGFC, PLAT, PLCB1, PLCB4, POSTN, PRKCA, PRSS23, PTPRG, SEMA3C, SERPINE1, SLC4A4, SPOCK1, TCF4, TGFB2, TGM2, THBS1, VCAN
Ro 28-1675 ?	BRD-K21672174	HA1E	160.0um	24.0h	0.162	9886086	AARS, ARHGEF2, ASNS, ATF3, ATF4, CEBPB, CEBPG, CHAC1, CSGALNACT2, CTH, DDIT3, DDIT4, DNAJB9, GADD45A, GDF15, HERPUD1, HYOU1, LARP6, MTHFD2, NUPR1, PCK2, PHGDH, PPP1R15A, PSAT1, SDF2L1, SLC3A2, SLC7A11, TNFRSF10B, TRIB3, VEGFA, WARS, WIPI1	ADAMTS1, ARHGDIB, CAV2, CD24, COL1A1, COL1A2, COL5A1, EDN1, GPRC5A, IGFBP4, LAMB1, LOX, MID1, NR2F2, PLAT, PRSS23, SPOCK1, TCF4, TGFB2, TGM2, THBS1, UGCG
89671	BRD-A31107743	HA1E	0.09um	24.0h	0.1464	5353446	ASNS, ATF3, CEBPB, CEBPG, CTH, DDIT3, DDIT4, DNAJB9, HERPUD1, HYOU1, NR4A2, PPP1R15A, SDF2L1, SLC7A11, TMEM208, TNFRSF10B, TRIB3, VEGFA, WARS, WIPI1	ADAMTS1, AHNAK, AMIGO2, ANP32A, ANPEP, CAV2, CCND1, CD24, COL5A1, ELK3, ENC1, FERMT1, GLS, GPRC5A, IFIT1, IGFBP4, IL7R, LAMB1, LOXL2, MYOF, NRG1, PDGFC, PLAT, PLCB4, PRSS23, SERPINE1, SPOCK1, TGM2, THBS1
MK-0591	BRD-K39503511	HA1E	80.0um	24.0h	0.1464	60923	AARS, ARHGEF2, ASNS, ATF3, ATF4, CEBPG, CHAC1, DDIT3, DDIT4, GADD45A, GDF15, MTHFD2, NUPR1, PARP6, PCK2, PHGDH, PPP1R15A, PSAT1, SLC1A4, SLC3A2, SLC7A11, TRIB3, VEGFA, WARS	ADAMTS1, CAV2, COL1A1, COL1A2, COL5A1, ENC1, EPB41L2, GJA1, ITGA4, ITGBL1, LOX, LOXL2, NR2F2, P4HA1, PDGFC, PLAT, PRSS23, SEMA3C, SPOCK1, TCF4, TGFB2, THBS1, VCAN
KIN001-043	BRD-K44100512	A375	10um	24h	0.1464		ARHGEF2, ASNS, ATF3, ATF4, CEBPG, CHAC1, CTH, CXCL2, CYLD, DDIT3, DNAJB9, EGR1, GADD45A, GDF15, HERPUD1, HYOU1, IL6, NFKBIA, NR4A2, NR4A3, NUPR1, PCK2, PPP1R15A, PSAT1, RELB, SDF2L1, SLC3A2, SLC7A11, TNFRSF10B, TRIB3, VEGFA, WARS, WIPI1	ANP32E, ARHGDIB, CENPE, COL1A2, COL3A1, COL5A2, ENC1, FERMT1, ITGA6, LAMA4, PLAT, POSTN, PRSS23, TCF4, TGM2, VCAN
Brefeldin A	BRD-A17065207	HA1E	10.0um	24.0h	0.1402	5362868	ASNS, ATF3, CEBPG, CTH, DDIT3, DDIT4, DNAJB9, HERPUD1, HYOU1, NR4A2, PPP1R15A, SDF2L1, SLC7A11, TMEM208, TRIB3, WARS, WIPI1	ADAMTS1, AHNAK, AMIGO2, ANPEP, CAV2, CD24, ELK3, ENC1, EPB41L2, GJA1, GLS, GPRC5A, IFIT1, IGFBP4, LAMB1, NT5E, OXTR, PDGFC, PLAT, PLCB4, PRSS23, RGS4, SERPINE1, SPOCK1, TGM2, THBS1, UGCG, VCAN
Kinetin riboside	BRD-K94325918	HA1E	10.0um	24.0h	0.1402	20345	ARHGEF2, ASNS, ATF4, CEBPB, CEBPG, CTH, DDIT3, DNAJB9, GDF15, LARP6, LMO4, MKNK2, MTHFD2, PPP1R15A, PSAT1, RELB, SLC3A2, SLC7A11, TNFRSF10B, TRIB3, VEGFA, WARS	ADAMTS1, CAV2, CD24, COL1A1, COL1A2, COL3A1, COL5A1, COL5A2, GJA1, HSPG2, IGFBP4, LAMA4, LOX, LOXL2, MMP2, P4HA1, POSTN, PRSS23, PRUNE2, SEMA3C, SERPINE1, SPOCK1, TGM2, THBS1, VCAN
Tyrphostin AG 1478	BRD-K68336408	HA1E	56.78um	24.0h	0.1371	2051	ASNS, CEBPB, CEBPG, CHAC1, CTH, DDIT3, DNAJB9, HERPUD1, HYOU1, NR4A2, NUPR1, PCK2, SDF2L1, SLC7A11, TRIB3, VEGFA, WARS, WIPI1	AHNAK, ANPEP, CAV2, CCND1, CD24, COL5A1, ELK3, ENC1, GJA1, GLS, GPRC5A, HAS2, IFIT1, IGFBP4, IL7R, LAMB1, LOX, LOXL2, MYOF, PDGFC, PLAT, POSTN, PRSS23, RGS4, SERPINE1, TGM2, THBS1, UGCG, VEGFC
CHR 2797	BRD-K92241597	HA1E	80.0um	24.0h	0.1371	15547703	ARHGEF2, ASNS, ATF3, CEBPB, CEBPG, CHAC1, CSGALNACT2, DDIT3, DDIT4, EGR1, GADD45A, GDF15, IL1A, LARP6, MTHFD2, PCK2, PHGDH, PPP1R15A, PSAT1, RELB, SLC3A2, SLC7A11, TNFRSF10B, TRIB3, WARS	CAV2, CD24, COL1A1, COL1A2, COL5A1, COL5A2, EDN1, ENC1, GJA1, GLS, LOX, LOXL2, MID1, P4HA1, PDGFC, POSTN, PPP3CA, PRSS23, SERPINE1, SPOCK1, TCF4, THBS1, VCAN
Akt inhibitor IV	BRD-K28296557	HT29	10.0um	24.0h	0.134	5719375	AARS, ARHGEF2, ASNS, ATF3, ATF4, CEBPG, CHAC1, CTH, CXCL2, DDIT3, DDIT4, DNAJB9, DNAJC3, GABARAPL1, GADD45A, GOLPH3L, HERPUD1, HYOU1, IL6, LARP6, LMO4, MKNK2, NFKBIA, NUPR1, PCK2, PPP1R15A, PSAT1, RELB, SDF2L1, SLC1A4, SLC3A2, SLC7A11, TRIB3, VEGFA, WARS, WIPI1	ANP32A, ARHGDIB, CD24, ENC1, FERMT1, NR2F2, PLAT, RGS4, THBS1
FJHBVJOVLFPMQE-UHFFFAOYSA-N	BRD-A36630025	PC3	0.35um	24.0h	0.134	4014291	ASNS, ATF3, BTG2, CEBPG, CHAC1, CXCL2, GADD45A, HERPUD1, NR4A2, NR4A3, PCK2, RELB, SLC3A2, VAMP1	ADK, ARHGDIB, ATXN1, CAV2, CCND1, CDCP1, DIAPH2, DOCK10, DPYD, DST, ELK3, ENC1, EPB41L2, ETV1, FBN2, GALNT1, GALNT7, INPP4B, ITGA6, KCNMA1, LOXL2, LPAR1, LRBA, MYOF, NR2F2, NRP1, PDGFC, PRKCA, PSD3, SERPINE1, TNIK
IXFPJGBNCFXKPI-YBFXNURJSA-N	BRD-A62809825	HA1E	10.0um	6.0h	0.1308	5353993	AARS, ARHGEF2, ASNS, ATF3, ATF4, CEBPB, CEBPG, CTH, CXCL2, DDIT3, DDIT4, DNAJB9, DNAJC3, GADD45A, GDF15, HERPUD1, HYOU1, IL1A, INHBE, KRCC1, LARP6, MT1E, MT1F, MT1G, MTHFD2, NUPR1, PCK2, PHGDH, PSAT1, RELB, SDF2L1, SLC1A4, SLC3A2, SLC7A11, TNFRSF10B, TRIB3, VEGFA, WARS, WIPI1	AHNAK2, CCND1, SPOCK1, TGM2
IXFPJGBNCFXKPI-YBFXNURJSA-N	BRD-A62809825	HA1E	10.0um	24.0h	0.1277	5353993	AARS, ASNS, ATF4, CEBPB, CEBPG, DDIT3, DDIT4, DNAJB9, DNAJC3, GADD45A, HERPUD1, HYOU1, MTHFD2, NUPR1, PCK2, PHGDH, PSAT1, SDF2L1, SLC3A2, SLC7A11, TNFRSF10B, VEGFA, WARS, WIPI1	BHLHE40, CCND1, CD24, COL5A1, EDN1, ENC1, FERMT1, GPRC5A, ITGBL1, LOX, MID1, PRSS23, RGS4, SERPINE1, SPOCK1, TGM2, THBS1, UGCG
Importazole	BRD-A02481876	HA1E	60.0um	6.0h	0.1277	2949965	ARHGEF2, ASNS, ATF3, ATF4, BTG2, CEBPB, CEBPG, CXCL2, DDIT3, DDIT4, DNAJB9, EPHX1, GADD45A, GDF15, HERPUD1, IL1A, LARP6, LMO4, MTHFD2, NFKB2, NFKBIA, NUPR1, PHGDH, PPP1R15A, RELB, SLC3A2, TRIB3, VEGFA, WARS	ADK, ANP32A, CAV2, DST, GJA1, IFIT1, LAMA4, NR2F2, PLCB1, PRKCA, PRSS23, SLC4A4, TGM2, THBS1, TNIK
KIN001-043	BRD-K44100512	HA1E	10um	24h	0.1277		ASNS, ATF4, CEBPB, CEBPG, CHAC1, CXCL2, DDIT4, EPHX1, GDF15, NFKBIA, PCK2, PHGDH, PSAT1, RELB, SLC3A2, SLC7A11, TRIB3	ARHGAP29, CAV2, CD24, COL1A1, COL5A1, EDN1, ENC1, GJA1, GPRC5A, IFIT1, IRS1, ITGA6, LOX, LOXL2, PLAT, PLK2, PRSS23, RGS4, SEMA3C, SERPINE1, STC1, TCF4, THBS1, UBL3, VEGFC
(-)-Gallocatechin gallate	BRD-K19216856	HA1E	88.8um	6.0h	0.1215	199472	AARS, ARHGEF2, ASNS, ATF4, CEBPB, CEBPG, DDIT3, DDIT4, DNAJB9, EGR1, EPHX1, GADD45A, HERPUD1, IL1A, LMO4, MT1E, MT1F, MT1G, MT1X, MTHFD2, NUPR1, PCK2, PHGDH, PSAT1, RELB, SLC3A2, SLC7A11, TNFRSF10B, TRIB3, VEGFA, WARS	CENPE, IGFBP4, INPP4B, IRS1, ITGA6, LAMB1, MID1, PCCA, PLCB4, TGM2
COT-10b	BRD-K18190982	PC3	44.4um	24.0h	0.1215	73707373	ARHGEF2, ASNS, ATF3, ATF4, CEBPG, CTH, CXCL2, CYLD, DDIT3, DDIT4, DNAJB9, HERPUD1, HYOU1, KLF13, LARP6, NUPR1, PCK2, PPP1R15A, RELB, SLC3A2, TRIB3, VEGFA, WIPI1	ANPEP, ARHGDIB, CCND1, CENPE, DPYD, ELK3, ENC1, ETV1, ITGA6, NR2F2, NRP1, NT5E, POLR3G, PRKCA, TMEM158, VEGFC
CHR 2797	BRD-K92241597	PC3	80.0um	24.0h	0.1215	15547703	AARS, ARHGEF2, ASNS, ATF3, ATF4, CEBPB, CEBPG, CTH, CXCL2, DDIT3, DDIT4, DNAJB9, GABARAPL1, GADD45A, HERPUD1, IL1A, IL6, LARP6, MTHFD2, NUPR1, PCK2, PHGDH, PPP1R15A, PSAT1, SLC1A4, SLC3A2, SLC7A11, TRIB3, TTC17, VEGFA, WARS, WIPI1	ARHGDIB, CCND1, CENPE, ENC1, EPB41L2, ETV1, HSDL2, NR2F2, NRP1, TGM2, TMEM158, VCAN
NCGC00185684-02	BRD-K37940862	A375	10.0um	24.0h	0.1215	46930969	ARHGEF2, ASNS, ATF3, ATF4, CEBPG, CHAC1, CSGALNACT2, CTH, CXCL2, DDIT3, DDIT4, DNAJB9, EGR1, GADD45A, HERPUD1, HSD17B6, HYOU1, IL32, INHBE, NFKBIA, NR4A2, NR4A3, NUPR1, PCK2, PHGDH, PPP1R15A, PSAT1, RELB, SLC3A2, SLC7A11, TRIB3, VEGFA, WARS, WIPI1	COL1A2, COL3A1, LAMA4, LAMB1, NR2F2, TCF4
KIN001-043	BRD-K44100512	HME1	3.33um	24h	0.1215		ASNS, ATF3, ATF4, CEBPG, CTH, CXCL2, DDIT3, EGR1, GADD45A, GDF15, HERPUD1, MTHFD2, NFKBIA, NR4A2, NUPR1, PCK2, PHGDH, PPP1R15A, PSAT1, SLC1A4, SLC3A2, SLC7A11, TNFRSF10B, VEGFA, WARS	ARHGAP29, CAV2, COL1A1, COL1A2, COL5A2, DPYD, EMP1, ETV1, IRS1, NR2F2, PRSS23, RGS4, SERPINE1, SPOCK1, THBS1
Tyrphostin AG 1478	BRD-K68336408	A375	56.78um	24.0h	0.1184	2051	ARHGEF2, ASNS, ATF3, ATF4, CEBPG, CSGALNACT2, CTH, DDIT3, DNAJB9, HERPUD1, HYOU1, LARP6, NR4A3, NUPR1, PCK2, PPP1R15A, SLC7A11, TRIB3, VEGFA, WARS, WIPI1	ANP32A, ANP32E, CCND1, CENPE, ELK3, ENC1, FERMT1, GPRC5A, IGFBP4, IL7R, ITGA6, KIF18A, LAMA4, LAMB1, MMP2, NR2F2, PRSS23, TCF4, TGM2, VCAN
DG-041	BRD-K33272502	HA1E	40.0um	6.0h	0.1184	11296282	AARS, ARHGEF2, ASNS, ATF3, ATF4, CEBPB, CEBPG, CTH, CXCL2, DDIT3, DDIT4, DNAJB9, GADD45A, GDF15, HERPUD1, HYOU1, INHBE, MTHFD2, NUPR1, PCK2, PHGDH, PPP1R15A, PSAT1, RELB, SDF2L1, SLC1A4, SLC3A2, SLC7A11, TNFRSF10B, TRIB3, VEGFA, WARS, WIPI1	AHNAK2, CCND1, IFIT1, PRSS23, TGM2
YSGDXEKQTNMRQN-UHFFFAOYSA-N	BRD-K25737009	PC3	40.0um	24.0h	0.1184	24868309	AARS, ARHGEF2, ASNS, ATF3, ATF4, CEBPG, CTH, CXCL2, DDIT3, DDIT4, DNAJB9, DNAJC3, EPHX1, GABARAPL1, GADD45A, HERPUD1, HYOU1, LARP6, MKNK2, NR4A2, NUPR1, PCK2, PPP1R15A, SDF2L1, SLC3A2, SLC7A11, TRIB3, VEGFA, WIPI1	ANPEP, ARHGDIB, CCND1, FERMT1, KCNMA1, MYOF, NR2F2, NRP1, SERPINE1, TGM2, THBS1, TMEM158, VCAN
afatinib	BRD-A58767537	BT20	10um	24h	0.1184	22225683	AARS, ASNS, ATF4, CEBPG, CHAC1, DDIT3, DDIT4, EPHX1, GADD45A, HERPUD1, NUPR1, PCK2, SLC3A2, TRIB3	AMIGO2, ARHGAP29, ARHGDIB, CCND1, CD24, DMD, ENC1, F3, FBN2, GPRC5A, LAMA4, LAMB1, LOXL2, MYOF, NR2F2, NRP1, NT5E, PLAT, SEMA3C, SERPINE1, SLC4A4, TGM2, THBS1, VCAN
curcubitacin I	BRD-A28105619	PC3	10.0um	24.0h	0.1153	73707401	AARS, ARHGEF2, ASNS, ATF3, ATF4, CEBPG, CHAC1, CTH, CXCL2, DDIT3, DDIT4, DNAJB9, EPHX1, GABARAPL1, GADD45A, HERPUD1, LARP6, NUPR1, PCK2, PHGDH, PSAT1, SLC1A4, SLC3A2, SLC7A11, TNFRSF10B, TRIB3, VEGFA, WIPI1	ARHGAP29, ARHGDIB, CCND1, CENPE, GALNT7, KIF18A, MYOF, NR2F2, NRP1, NT5E, SERPINE1, STS, TGM2
Malonoben	BRD-K38477985	HA1E	10.0um	24.0h	0.1121	16759147	ASNS, ATF3, CEBPB, CHAC1, DDIT3, DDIT4, DNAJB9, GDF15, HERPUD1, NR4A2, PCK2, PHGDH, PSAT1, SDF2L1, SLC7A11, TMEM208, TRIB3, VEGFA, WARS, WIPI1	AHNAK, ANP32E, ANPEP, CAV2, EDN1, ELK3, GLS, GPRC5A, HSPG2, IGFBP4, LOX, NR2F2, NRG1, OXTR, PDGFC, PRSS23, SERPINE1, TGM2, THBS1, UGCG
Puromycin dihydrochloride	BRD-K36007650	PC3	10.0um	24.0h	0.1121	23618032	AARS, ASNS, ATF3, ATF4, CGRRF1, CHAC1, CTH, CYLD, DDIT3, DDIT4, DNAJB9, DNAJC3, GABARAPL1, GADD45A, HERPUD1, PHGDH, PPP1R15A, PSAT1, SLC3A2, SLC7A11	AHNAK, AHNAK2, ANPEP, ARHGAP29, CAV2, CCND1, ELK3, EMP1, HSPG2, IGFBP4, ITGA6, KCNMA1, MYOF, NR2F2, NRP1, NT5E
Cerulenin	BRD-K52075040	HA1E	44.4um	24.0h	0.1121	5282054	ASNS, ATF3, BTG2, CEBPB, CEBPG, DDIT3, DNAJB9, GADD45A, PHGDH, PPP1R15A, SLC3A2, SLC7A11, TRIB3, WIPI1	ACSL5, CAV2, CCND1, COL1A1, COL1A2, COL3A1, COL5A1, FERMT1, GBE1, GJA1, GREM1, IFIT1, IGFBP4, IRS1, ITGBL1, LOX, NR2F2, PDGFC, PLAT, PRSS23, SERPINE1, SLC4A4, VEGFC
Salermide	BRD-A67788537	HA1E	120.0um	6.0h	0.1121	42626405	ARHGEF2, ASNS, ATF3, ATF4, CEBPB, CEBPG, CSGALNACT2, CTH, CXCL2, DDIT3, DDIT4, DNAJB9, EGR1, GADD45A, GDF15, IL6, LARP6, MT1E, MT1F, MT1G, MT1X, MTHFD2, NFKBIA, NR4A2, NR4A3, PARP6, PCK2, PPP1R15A, RELB, SLC3A2, TNFRSF10B, TRIB3, VEGFA, WARS	COL5A2, GJA1, IFIT1, ITGBL1, PLCB1, POSTN, PRSS23, VCAN
Importazole	BRD-A02481876	HT29	60.0um	24.0h	0.1121	2949965	AARS, ASNS, ATF3, ATF4, CEBPG, CHAC1, CXCL2, DDIT3, DDIT4, DNAJB9, GABARAPL1, HERPUD1, LARP6, LMO4, MKNK2, NFKBIA, NUPR1, PHGDH, PPP1R15A, RELB, SLC3A2, TRIB3, VEGFA, WIPI1	ADK, ARHGDIB, ELOVL6, ENC1, FERMT1, HSDL2, KCNMA1, LAMB1, LRBA, NR2F2, PLAT, PLCB4, STK39
BJM-ctd2-9	BRD-M86331534	HT29	10.0um	24.0h	0.1121	73707397	AARS, ARHGEF2, ASNS, ATF3, ATF4, BTG2, CEBPG, CHAC1, DDIT3, DDIT4, DNAJB9, EPHX1, GABARAPL1, HERPUD1, LARP6, LMO4, MKNK2, NUPR1, PCK2, PHGDH, PPP1R15A, SLC3A2, TRIB3, VEGFA	ADK, ANP32A, CD24, CENPE, ELOVL6, ENC1, GALNT7, HSDL2, ITGA6, KCNMA1, LGR5, LRBA, NR2F2, PDGFC, PLCB4, STK39
QL-X-138	BRD-K72636697	A375	10um	24h	0.1121	73707530	ARHGEF2, ASNS, ATF3, ATF4, BTG2, CEBPG, CYLD, DDIT3, DNAJB9, EGR1, GADD45A, GDF15, NFKB2, NR4A3, NUPR1, PARP6, PCK2, PPP1R15A, RELB, SLC3A2, TNFRSF10B, TRIB3, VEGFA	ARHGDIB, CAV2, CD24, COL1A2, ELOVL6, ETV1, FERMT1, ITGA4, ITGA6, LAMA4, LAMB1, PLAT, PLCB1, PPFIBP1, TCF4
afatinib	BRD-A58767537	A549	10um	24h	0.1121	22225683	ARHGEF2, ASNS, ATF3, ATF4, CEBPG, CHAC1, DDIT3, EGR1, GADD45A, NUPR1, RELB, SLC3A2, TRIB3, WARS	AMIGO2, ARHGAP29, ARHGDIB, CD24, COL1A2, COL3A1, COL5A2, CYP24A1, EDN1, ENC1, F3, GJA1, GPRC5A, IGFBP4, LAMB1, NR2F2, NRP1, PLAT, PRSS23, PSD3, RGS4, TGFB2, THBS1, UGCG
AG 957	BRD-K36737713	HA1E	10.0um	6.0h	0.109	2064	AARS, ARHGEF2, ASNS, ATF3, ATF4, CEBPB, CGRRF1, CHAC1, CTH, DDIT3, DDIT4, DNAJB9, EPHX1, GDF15, HERPUD1, MKNK2, MTHFD2, NUPR1, PCK2, PPP1R15A, SLC1A4, SLC7A11, TRIB3, WARS, WIPI1	ANP32A, BHLHE40, CCND1, EDN1, ELK3, ENC1, GREM1, IL7R, OXTR, PRSS23, PSD3, THBS1
curcubitacin I	BRD-A28105619	A375	10.0um	24.0h	0.109	73707401	ARHGEF2, ASNS, ATF3, CEBPG, CHAC1, CYLD, DDIT3, DNAJB9, EGR1, GADD45A, GATA6, HERPUD1, LARP6, NUPR1, POLR3C, PPP1R15A, RELB, SLC3A2, TRIB3	ARHGDIB, CAV2, CCND1, ELK3, ETV1, FERMT1, HSDL2, IGFBP4, LAMA4, LAMB1, LOXL2, NR2F2, PCCA, PLAT, PPP3CA, PRSS23, VCAN
Parthenolide	BRD-K98548675	A375	10.0um	24.0h	0.109	6473881	ARHGEF2, ASNS, ATF3, BTG2, CEBPG, CHAC1, DDIT3, EGR1, GADD45A, GATA6, HERPUD1, LARP6, NR4A3, NUPR1, POLR3C, PPP1R15A, SLC3A2, SLC7A11, TRIB3, VEGFA	ANP32A, ANP32E, ANPEP, ARHGDIB, CCND1, CD24, DPYD, ETV1, FERMT1, HSDL2, IGFBP4, ITGA6, LAMB1, NR2F2, NRP1, PLAT, SLC4A4, VCAN
Ro 28-1675 ?	BRD-K21672174	HT29	160.0um	24.0h	0.109	9886086	AARS, ARHGEF2, ASNS, ATF3, ATF4, CEBPG, CHAC1, CSGALNACT2, CTH, CXCL2, DDIT3, DDIT4, DNAJB9, DNAJC3, GABARAPL1, HERPUD1, HYOU1, IL1A, IL6, LARP6, NUPR1, PCK2, PPP1R15A, SDF2L1, SLC3A2, SLC7A11, TRIB3, VEGFA, WARS, WIPI1	ANP32A, ARHGDIB, CCND1, CENPE, ENC1, FERMT1, LGR5, NR2F2
Tyrphostin AG 1478	BRD-K68336408	HT29	56.78um	24.0h	0.109	2051	AARS, ASNS, ATF3, ATF4, CEBPG, CTH, DDIT3, DDIT4, DNAJB9, DNAJC3, GABARAPL1, HERPUD1, HYOU1, LARP6, LMO4, NUPR1, PCK2, PPP1R15A, SDF2L1, SLC1A4, SLC3A2, SLC7A11, TMEM208, TRIB3, VEGFA, WARS, WIPI1	ANP32A, ANPEP, ARHGDIB, CCND1, CD24, CENPE, ENC1, FERMT1, LGR5, NR2F2
YSGDXEKQTNMRQN-UHFFFAOYSA-N	BRD-K25737009	MCF7	40.0um	24.0h	0.109	24868309	AARS, ARHGEF2, ASNS, ATF3, ATF4, CEBPG, CTH, CYLD, DDIT3, DDIT4, DNAJB9, DNAJC3, EPHX1, GADD45A, HERPUD1, HYOU1, LARP6, NFKBIA, NR4A2, NUPR1, PCK2, PPP1R15A, RELB, SDF2L1, SLC1A4, SLC3A2, SLC7A11, TNFRSF10B, TNFRSF9, VEGFA, WARS, WIPI1	ANPEP, CENPE, EPB41L2, IFIT1, KCNMA1, NR2F2, PLCB4, RGS4, THBS1
Akt inhibitor IV	BRD-K28296557	MCF7	10.0um	24.0h	0.109	5719375	AARS, ARHGEF2, ASNS, ATF3, ATF4, BTG2, CEBPG, CHAC1, DDIT3, DDIT4, DNAJB9, EGR1, EPHX1, GADD45A, HERPUD1, HYOU1, IL32, LARP6, NFKBIA, NR4A2, NUPR1, PCK2, PHGDH, PPP1R15A, PSAT1, RELB, SLC3A2, SLC7A11, TNFRSF10B, TRIB3, VEGFA, WARS, WIPI1	CENPE, COL1A2, GJA1, RGS4
PMGRYRIPEBUYKR-NTEUORMPSA-N	BRD-K86574132	MCF7	48.0um	24.0h	0.109	7326481	AARS, ARHGEF2, ASNS, ATF3, ATF4, BTG2, CEBPG, CHAC1, CTH, DDIT3, DDIT4, DNAJB9, EPHX1, GADD45A, HERPUD1, HYOU1, LARP6, NFKBIA, NR4A2, NUPR1, PCK2, PHGDH, PPP1R15A, PSAT1, RELB, SLC3A2, SLC7A11, TNFRSF10B, TRIB3, TTC17, VEGFA, WARS	IFIT1, NR2F2, RGS4, VCAN
DG-041	BRD-K33272502	PC3	40.0um	24.0h	0.109	11296282	AARS, ARHGEF2, ASNS, ATF3, ATF4, BTG2, CEBPG, CTH, CXCL2, DDIT3, DDIT4, DNAJB9, DNAJC3, GADD45A, HERPUD1, HYOU1, IL6, LARP6, MTHFD2, NUPR1, PCK2, PHGDH, PSAT1, SLC1A4, SLC3A2, SLC7A11, TRIB3, VEGFA, WARS, WIPI1	ANP32A, CCND1, CENPE, EPB41L2, IGFBP4, NR2F2, TGM2
Kinetin riboside	BRD-K94325918	PC3	10.0um	24.0h	0.109	20345	AARS, ARHGEF2, ASNS, ATF3, ATF4, CEBPG, CSGALNACT2, CTH, CXCL2, DDIT3, DDIT4, DNAJB9, GADD45A, HERPUD1, IL1A, IL6, LARP6, MTHFD2, NUPR1, PCK2, PHGDH, PPP1R15A, PSAT1, RELB, SLC1A4, SLC3A2, SLC7A11, TRIB3, VEGFA, WIPI1	AHNAK2, ANPEP, CCND1, CD24, CENPE, GALNT7, HSDL2, PRKCA, SERPINE1, STK39, TGM2, TMEM158
Tyrphostin AG 1478	BRD-K68336408	VCAP	56.78um	6.0h	0.109	2051	AARS, ARHGEF2, ASNS, ATF3, ATF4, CEBPB, CEBPG, CHAC1, CTH, DDIT3, DDIT4, DNAJB9, DNAJC3, GOLPH3L, HERPUD1, HYOU1, INHBE, LARP6, MTHFD2, NUPR1, PCK2, PHGDH, PPP1R15A, PSAT1, RELB, SDF2L1, SLC1A4, SLC3A2, SLC7A11, TRIB3, VEGFA, WARS, WIPI1	CCND1, PLK2, POSTN
T7765	BRD-K10573841	HA1E	10.0um	6.0h	0.109	16220051	ARHGEF2, ASNS, ATF3, ATF4, BTG2, CEBPG, DDIT3, DDIT4, DNAJB9, GADD45A, HERPUD1, HYOU1, IL1A, MTHFD2, NR4A3, PCK2, PHGDH, PPP1R15A, PSAT1, RELB, SDF2L1, SLC1A4, SLC3A2, SLC7A11, TRIB3, VEGFA, WARS	AHNAK, CCND1, CENPE, HAS2, NR2F2, PRSS23, RGS4, VCAN
HDVGDKFHEKMAKO-UHFFFAOYSA-N	BRD-K60070073	A375	10.0um	6.0h	0.109	2847176	ARHGEF2, ASNS, ATF3, ATF4, CEBPB, CEBPG, CHAC1, CSGALNACT2, CTH, DDIT3, DDIT4, DNAJB9, GABARAPL1, GADD45A, GDF15, HERPUD1, HYOU1, INHBE, LARP6, PHGDH, PPP1R15A, PSAT1, SDF2L1, SLC1A4, SLC3A2, SLC7A11, TRIB3, WARS	ANPEP, CCND1, ELK3, IGFBP4, IRS1, LAMA4, PRSS23, STARD13, TGM2
QL-XII-47	BRD-K99252563	A375	3.33um	24h	0.109	71748056	ARHGEF2, ASNS, ATF3, ATF4, BTG2, CEBPG, CGRRF1, CHAC1, CYLD, DDIT3, DNAJB9, EGR1, GADD45A, HERPUD1, NFKB2, NFKBIA, NR4A3, NUPR1, PPP1R15A, RELB, SLC3A2, TNFRSF10B, VEGFA	COL3A1, COL5A2, ITGA4, LAMA4, LAMB1, LIMCH1, MMP1, NRP1, PLAT, PLCB1, POSTN, TCF4, THBS1
KIN001-043	BRD-K44100512	BT20	10um	24h	0.109		AARS, ALG5, ASNS, CEBPG, CHAC1, DDIT3, DDIT4, DNAJB9, EPHX1, HERPUD1, NUPR1, PCK2, PSAT1, SDF2L1, SLC1A4, SLC3A2, SLC7A11, TRIB3, VEGFA, WARS, WIPI1	AHNAK, DMD, ENC1, FILIP1L, GJA1, GPRC5A, LAMA4, LOXL2, MYOF, PRSS23, RGS4, SEMA3C, SGK1, SPOCK1, TCF4, VCAN
IMD 0354	BRD-K74305673	PC3	10.0um	24.0h	0.1059	5081913	AARS, ARHGEF2, ASNS, ATF3, ATF4, CEBPG, CHAC1, CTH, CXCL2, DDIT3, DDIT4, DNAJB9, GADD45A, HERPUD1, HYOU1, IL32, IL6, LARP6, MKNK2, NR4A2, NUPR1, PCK2, PHGDH, PPP1R15A, PSAT1, RELB, SLC3A2, SLC7A11, TNFRSF10B, TRIB3, WARS, WIPI1	ANP32E, IFIT1, KCNMA1, POSTN, SERPINE1, TGM2
SULOCTIDIL	BRD-A34205397	HCC515	10.0um	24.0h	0.1059	5354	AARS, ARHGEF2, ASNS, ATF3, ATF4, CHAC1, CSGALNACT2, CTH, CXCL2, DDIT3, DNAJB9, GADD45A, HERPUD1, HYOU1, MT1F, NFKBIA, NR4A3, NUPR1, PPP1R15A, RELB, SLC7A11, TRIB3, VEGFA, WIPI1	CCND1, COL1A1, COL1A2, COL3A1, COL5A1, COL5A2, ENC1, FERMT1, LAMB1, NR2F2, POSTN, PRSS23

## Sheet: Group4
pert_desc	pert_id	cell_id	pert_dose	pert_time	score	pubchem_id	overlap.up	overlap.down
5H-Quinolino[8,7-c][1,2]benzothiazine 6,6-dioxide	BRD-K92317137	VCAP	10.0um	6.0h	0.0586	659101	ANXA1, ATF3, ATF6, AVPI1, BHLHE40, BMP2, BMP6, CADM1, CDKN1A, CTGF, CTH, CYR61, DNAJA1, DNAJB9, DUSP1, DUSP6, EGLN3, EMP1, EPHA2, EZR, F11R, FN1, FOS, FOSL1, GALNT1, GJA1, HBEGF, HK2, HSPA8, HSPB8, HSPD1, HSPH1, ID1, ID2, IFRD1, INHBA, ITGB1, KLHL21, MAFF, NFATC1, NPR3, NR4A2, NTRK2, OAT, P4HA1, PHLPP1, PRDX1, PRSS23, SCD, SLC19A2, SMAD7, SOX9, TGFBI, THBD, TIMP3, TM4SF1, TNFRSF12A, TPD52L1, TUBB…	CCDC85B, CLDN3, FBLN1, GREM1, SLC43A3, TNS1
F1566-0341	BRD-K69852452	MCF7	10.0um	6.0h	0.054	5056826	ACSL3, ANXA1, ARF4, ATF3, AVPI1, BHLHE40, BTG3, CAV2, CD44, CDKN1A, COL6A2, COQ10B, CTGF, CTH, CYR61, DNAJA1, DNAJB9, DUSP1, DUSP6, EGR2, EMP1, EPHA2, FN1, FOS, FOSL1, FOXD1, GADD45A, HBEGF, HSPD1, HSPH1, ID1, ID2, IER5, IFRD1, INHBA, MAFF, MLF1, NFATC1, NFIL3, NR4A2, PHLDA2, PLAUR, SCD, SERPINE1, SERPINE2, SERPINI1, SGK1, SOCS3, SOX9, TGFBI, THBD, TNFRSF12A, TRIB1, TSC22D1, TUBB6, TXNRD1, UAP1	C3, CLDN3, HLF, PTGS1
5H-Quinolino[8,7-c][1,2]benzothiazine 6,6-dioxide	BRD-K92317137	A549	10.0um	6.0h	0.0494	659101	ATF3, BHLHE40, BMP2, CCNG2, CDKN1A, CHIC2, COBL, COL10A1, COL6A2, COQ10B, CTGF, DNAJB9, DUSP1, DUSP10, DYRK3, EFNA1, EMP1, FN1, FOS, FXYD3, HAS1, HBEGF, HK2, HSPH1, IER5, IFRD1, IL11, INHBA, KLHL21, LUM, MAFF, MLF1, NFATC1, NFIL3, NR4A2, P4HA1, PLAUR, SCD, SERPINE1, SLC19A2, SLC39A14, SMAD7, SOCS3, SOX9, STK38L, TBC1D15, TIMP3, TNFAIP6, TNFRSF12A, TRIB1, UAP1	C3, GREM1, S100A8
Arachidonyl trifluoro-methyl ketone	BRD-K07303502	HA1E	80.0um	6.0h	0.0482	5280436	ATF3, CADM1, CCNG2, CDKN1A, CHIC2, CPE, CTH, DCN, DNAJA1, DNAJB9, DUSP1, DUSP6, EMP1, EPHA2, FOS, FOXC1, GADD45A, GPX3, HBEGF, HK2, HSPA4L, HSPA8, HSPH1, ID1, ID2, IER3, IER5, IFRD1, KLHL21, MAFF, MSX2, NFIL3, NR4A2, PHLDA2, PTGS2, PTP4A1, RGS16, SCD, SGK1, SOX9, SPRY1, SPRY2, THBD, TM4SF1, TPBG, TRIB1, TSC22D1, TWIST1	DKK3
Ingenol 3, 20-dibenzoate	BRD-A52650764	MCF7	10.0um	6.0h	0.0459	5225086	ATF3, BHLHE40, BMP2, BTG3, CAPN2, CCL5, CD24, CD44, CHST11, CTGF, CYR61, DUSP6, EGR2, EPHA2, FOSL1, GADD45A, HBEGF, HMGA1, IER3, IER5, IL11, INHBA, MAFF, NEDD9, NFIL3, NR4A2, NT5E, PHLDA2, PLAT, PLAUR, PMEPA1, PTHLH, PTPN12, SERPINE1, SOX9, SPHK1, TGFBI, TM4SF1, TNFAIP6, TNFRSF12A, TPBG, TRIB1, TUBB6, TXNRD1, ZFP36L1	ADCY9, ATP1A2, CLU, NEFH, PPP1R3C, SPARCL1
cercosporin	BRD-A78360835	A375	10.0um	6.0h	0.0436	2674	ATF3, BHLHE40, CADM1, CDKN1A, CHIC2, COL6A2, CTGF, CTH, CYR61, DCN, DNAJB9, DUSP1, DYRK3, EFNA1, EGR2, F3, FOS, GADD45A, HBEGF, ID2, IER3, IER5, IFRD1, IL11, INHBA, KLHL21, MAFF, MFAP3L, NFATC1, NFIL3, NR4A2, PHLDA2, PTGS2, SERPINE1, SLC19A2, SOCS3, SOX9, THBD, TNFAIP6, TNFRSF12A, TPBG, TRIB1, TSC22D1, UAP1	ADCY9, SPARC
Chemistry 2804	BRD-K74402642	HA1E	10.0um	6.0h	0.0436	6477762	ANXA1, ATF3, BMP2, CCNG2, CD24, CDKN1A, CHIC2, CTH, DNAJA1, DNAJB9, DUSP1, DUSP6, EMP1, ENPEP, EPS8, FABP7, FOS, GADD45A, GPX3, HBEGF, HSPA2, HSPA4L, HSPA8, HSPH1, IER5, IFRD1, KLHL21, MAFF, MLF1, NEDD9, NFIL3, NR4A2, PTGS2, RNF128, SPRY2, SQLE, TGFBI, THBD, TRIB1, TXNRD1	COMP, FBLN1, LGALS3BP, SPARC, TNS1
phorbol-12-myristate-13-acetate (PMA)	BRD-A15079084	MCF7	10.0um	6.0h	0.0436	4792	ACSL3, ATF3, BHLHE40, BMP2, BTG3, CAPN2, CD24, CD44, CDKN1A, CHST11, DNAJB9, DUSP6, EGR2, EPHA2, F3, FOSL1, GADD45A, HBEGF, IER3, IER5, IFRD1, IL11, INHBA, MAFF, NFIL3, NR4A2, PHLDA2, PLAT, PLAUR, PMEPA1, PTHLH, PTP4A1, PTPN12, SERPINE2, SOX9, SPHK1, TIMP3, TNFAIP6, TNFRSF11B, TNFRSF12A, TRIB1, TXNRD1	HLF, PPP1R3C
phorbol-12-myristate-13-acetate (PMA)	BRD-A15079084	SW620	10.0um	6.0h	0.0436	4792	ANXA1, ATF3, BMP2, BTG3, CADM1, CCNG2, CD24, CD9, CDKN1A, COL17A1, CTSK, DUSP1, EGR2, EMP1, EZR, F11R, F3, FN1, FOSL1, HBEGF, IER3, IL11, INHBA, ITGB1, LTBP2, MAFF, NEDD9, NT5E, PHLDA2, PLAT, PLAUR, PMEPA1, PTGS2, PTHLH, PTPN12, SERPINE1, SRPX2, TRIB1, TUBB6, TXNRD1	CCDC85B, CYTL1, EHMT2, MACROD1
phorbol-12-myristate-13-acetate (PMA)	BRD-A15079084	MCF7	10.0um	24.0h	0.0425	4792	AKR1B1, ANXA1, BCAP31, BHLHE40, BMP2, CAPN2, CAV2, CCL5, CD164, CD44, CD63, CD9, CDA, CHST11, DNAJB9, DUSP1, DUSP6, ELK3, EPHA2, EZR, F3, FN1, FOSL1, GALNT1, GJB3, HBEGF, IER3, IL11, INHBA, ITGB1, MSN, NT5E, PHLDA2, PLAT, PLAUR, PMEPA1, PROCR, PTHLH, RNF128, SERPINE2, TIMP1, TM4SF1, TNFRSF12A, TRIB1, TSC22D1, TSPAN3, TXNRD1	CLDN3, CLU
phorbol-12-myristate-13-acetate (PMA)	BRD-A15079084	PL21	10.0um	6.0h	0.0425	4792	ACSL3, ATF3, BTG3, CD9, CDA, CDKN1A, CTSK, DCN, DNAJB9, DUSP1, DUSP6, EGR2, EMP1, EZR, F3, FN1, FOS, FOSL1, HBEGF, HSPA2, IER3, INHBA, MAFF, NFIL3, NR4A2, PLAUR, PTGS2, PTPN12, SERPINE1, SGK1, SLC5A3, SPRY2, TIMP3, TNFAIP6, TRIB1, TWIST1, UAP1	CCND2, CTSG, LY86, MPO, NUP210, PDZK1IP1, PYCARD, S100A8
Ingenol 3, 20-dibenzoate	BRD-A52650764	SKM1	10.0um	6.0h	0.0425	5225086	ANXA1, ATF3, BHLHE40, BMP2, BTG3, CD9, CDKN1A, CHIC2, CTGF, CYR61, DNAJA1, DUSP1, DUSP6, EGR2, EMP1, EPS8, EZR, FN1, FOSL1, HBEGF, ID1, INHBA, ITGB1, LY96, MAFF, NFIL3, NR4A2, NT5E, PHLDA2, PLAUR, PTGS2, RAB21, RAP1B, SGK1, TGFBI, TRIB1	AZGP1, CCDC85B, CLU, CTSG, MPO, PCYT2, PDZK1IP1, RARRES2
Tyrphostin A23	BRD-K49657628	HT29	10.0um	6.0h	0.0425	2052	ANXA1, ANXA5, ARF4, ATF3, BMP2, CD9, CDKN1A, CHIC2, COQ10B, CTSK, CXCL14, DNAJB9, DUSP1, EMP1, FN1, FOSL1, GADD45A, HBEGF, IER3, IER5, IL11, INHBA, KLHL21, MAFF, NT5E, NTRK2, PHLDA2, PLAUR, PMEPA1, RNF19B, SLC30A1, SRGN, THBD, TNFAIP6, TRIB1, TXN, TXNRD1	CCDC85B, MAOB, OBSL1
7241-4207	BRD-K69852452	VCAP	10.0um	6.0h	0.0413	5056826	AKR1B1, ATF3, ATP1B3, AVPI1, CACYBP, CDKN1A, CTH, DNAJA1, DNAJB9, DUSP1, DUSP10, DUSP6, EZR, FOS, FOSL1, HBEGF, HSPA8, HSPD1, HSPH1, ID2, IER5, IFRD1, MAFF, MLF1, NFATC1, NR4A2, OAT, PHLDA2, SCD, SGK1, SLC19A2, SOCS3, TGFBI, TIMP3, TM4SF1, TNFRSF12A, TPBG, TXNRD1	CCDC85B, PDZK1IP1, TNS1
Prostratin	BRD-K91145395	HCC515	10.0um	6.0h	0.0413	454217	ATF3, BMP2, BTG3, CADM1, CCNG2, CD44, CD9, COL10A1, COL6A2, DUSP6, EGR2, ELK3, EMP1, EZR, FOSL1, GJA1, HAPLN1, HBEGF, HMGA2, IER5, INHBA, MAFF, NFIL3, NR4A2, NT5E, PDCD10, PHLDA2, PLAT, PLAUR, PTGS2, PTHLH, PTP4A1, RGS16, SERPINE2, SLC39A6, SLC5A3, SPHK1, THBD, TM4SF1, TNFAIP6, TRIB1	AOX1, AZGP1, GSTK1, HLF
phorbol-12-myristate-13-acetate (PMA)	BRD-A15079084	NOMO1	10.0um	6.0h	0.0402	4792	ACSL3, ANXA5, ATF3, AZIN1, BMP2, BTG3, CD9, COL10A1, DNAJB9, DUSP6, EGR2, EMP1, F3, FN1, HBEGF, IER3, INHBA, MAFF, NT5E, PHLDA2, PLAT, PLAUR, PMEPA1, PTGS2, SERPINE1, SLC5A3, SOX9, SPRY2, STK38L, SULF1, TIMP3, TRIB1, TSC22D1, ZFP36L1	CTSG, CYTL1, MGLL, NUP210, PYCARD, PYGL, RASA4, S100A9
GNF-Pf-159	BRD-K98824517	A375	10.0um	6.0h	0.0402	5756371	AMOTL2, ATF3, BHLHE40, BMP2, CD24, CDKN1A, CHIC2, COL6A2, CTGF, CTSK, CYR61, DNAJB9, DUSP1, EFNA1, EMP1, EZR, FOS, GADD45A, HBEGF, ID2, IER3, IER5, IL11, INHBA, LUM, MAFF, NFIL3, NR4A2, PHLDA2, PLAT, PLAUR, PTGS2, PTP4A1, RGS16, SERPINE1, SOX9, SRGN, THBD, TNFAIP6, TNFRSF12A, TRIB1, TSC22D1	LGALS3BP
Ingenol 3, 20-dibenzoate	BRD-A52650764	HCC515	10.0um	6.0h	0.039	5225086	ATF3, BMP2, BTG3, CD44, CD9, CDKN1A, CHIC2, DNAJB9, DUSP6, EGR2, EMP1, EZR, FABP7, FOSL1, HBEGF, HK2, HMGA1, HMGA2, IER3, IER5, INHBA, MAFF, NFIL3, NR4A2, NT5E, PHLDA2, PLAT, PLAUR, PMEPA1, PTGS2, RGS16, SLC5A3, SPHK1, THBD, TM4SF1, TNFRSF12A, TRIB1	C3, CLU, FBLN1
Narciclasine	BRD-K06792661	PC3	10.0um	6.0h	0.039	72376	AMOTL2, AQP1, ATF3, BHLHE40, BMP2, CADM1, CD24, CDKN1A, CHIC2, CTGF, CTH, CYR61, DUSP1, DUSP6, EFNA1, EMP1, FILIP1L, FN1, FOS, GADD45A, GJA1, GPX3, HBEGF, ID2, IER5, IFRD1, IL11, KLHL21, MAFF, NEDD9, NFIL3, NR4A2, PHLDA2, PTGS2, PTHLH, SGK1, SLC19A2, SOX9, THBD, TM4SF1, TNFRSF12A	GREM1, MGLL, SLC16A3
NCGC00183696-01	BRD-A24021119	A375	10.0um	24.0h	0.039	44142351	ATF3, BHLHE40, CADM1, CD24, CDKN1A, CHIC2, CTGF, CTSK, CYR61, DCN, DDAH1, DNAJB9, DUSP1, DUSP10, DYRK3, EGR2, EPHA2, F3, FILIP1L, FN1, GADD45A, GJA1, HBEGF, HK2, IL11, INHBA, LY96, MAFF, NEDD9, NT5E, NUPR1, P4HA1, RSL1D1, SERPINE1, SLC39A14, SOX9, SULF1, TNFRSF12A	ADCY9, FBLN1, FKBP5, NEFH, SPARC
Prostratin	BRD-K91145395	MCF7	10.0um	6.0h	0.039	454217	AMOTL2, ATF3, BHLHE40, BMP2, BTG3, CAPN2, CD24, CD44, CDKN1A, CYR61, DUSP6, EGR2, EPHA2, FOSL1, GADD45A, HBEGF, HMGA1, IER3, IER5, IL11, INHBA, MAFF, NEDD9, NFATC1, NFIL3, NR4A2, NT5E, PHLDA2, PLAT, PLAUR, PTPN12, RNF19B, SERPINE1, SLC30A1, SOX9, SPHK1, TNFAIP6, TNFRSF11B, TNFRSF12A, TRIB1, ZFP36L1	ATP1A2, NEFH, NPDC1, PPP1R3C, SPARCL1
5H-Quinolino[8,7-c][1,2]benzothiazine 6,6-dioxide	BRD-K92317137	HCC515	10.0um	6.0h	0.0379	659101	ATF3, BHLHE40, BTG3, CDKN1A, CHIC2, COBL, CTGF, CYR61, DNAJA1, DNAJB9, DUSP1, DUSP10, EZR, FOS, FOSL1, HBEGF, HK2, HSPA4L, HSPB8, HSPD1, HSPH1, ID2, IFRD1, KLHL21, MAFF, MLF1, NFIL3, NR4A2, P4HA1, PHLDA2, PLAUR, SCD, SERPINE1, SOX9, TRIB1	C3, CTDSPL, DKK3, FBLN1, LGALS3BP, PLEKHA5, RARRES2
HEKJYZZSCQBJGB-XDHOZWIPSA-N	BRD-K68548958	SW620	20.0um	6.0h	0.0379	1285940	ATF3, AVPI1, CACYBP, CAPN2, CAV2, CDKN1A, CTH, CYR61, DCN, DNAJA1, DNAJB9, DUSP1, EGR2, EMP1, FN1, FOS, FOSL1, HSPD1, HSPH1, IER5, IFRD1, MAFF, NEDD9, NFIL3, PHLDA2, PTER, PTP4A1, SERPINE1, TNFRSF12A, TPBG, TRIB1, TXNRD1, UFM1	CCDC85B, CST3, S100A8, SPARC
5H-Quinolino[8,7-c][1,2]benzothiazine 6,6-dioxide	BRD-K92317137	HEPG2	10.0um	6.0h	0.0379	659101	ATF3, BHLHE40, BMP2, CTGF, CYR61, DNAJB9, DUSP1, EGLN3, EMP1, F3, FOS, FOSL1, HBEGF, HSPB8, HSPH1, ID1, IER3, IER5, IFRD1, MAFF, MLF1, NFIL3, NR4A2, PHLDA2, PLAUR, PMEPA1, PTHLH, SERPINE1, SGK1, SOX9, TGFBI, THBD, TIMP3, TRIB1, TXNRD1	C3, FBLN1, GREM1, LGALS4
S1130	BRD-K24681473	HEPG2	10.0um	6.0h	0.0379	10126189	ATF3, BHLHE40, BMP2, CDKN1A, CHIC2, CTGF, CYR61, DUSP1, DUSP6, EFNA1, EMP1, F3, FOS, FOSL1, GADD45A, GPX3, HBEGF, HSPB8, ID1, ID2, IER3, INHBA, KLHL21, MAFF, NR4A2, PERP, PLAUR, PRDX1, SERPINE1, SMAD7, SOCS3, SPRY2, TNFRSF12A, TRIB1, TXNRD1	GREM1
HEKJYZZSCQBJGB-XDHOZWIPSA-N	BRD-K68548958	HCT116	20.0um	6.0h	0.0367	1285940	ATF3, BTG3, CADM1, CD24, CHIC2, CTSH, CYR61, DCN, DNAJA1, DNAJB9, DUSP1, EGR2, EMP1, FN1, FOS, FXYD3, GADD45A, GHITM, HBEGF, HSPA4L, HSPD1, HSPH1, IER5, IFRD1, INHBA, MAFF, NEDD9, NFIL3, PDGFC, SCD, SERPINE1, SGK1, TGFBI, TIMP3, UFM1	LGALS3BP, MGLL
Ingenol 3, 20-dibenzoate	BRD-A52650764	PL21	10.0um	6.0h	0.0367	5225086	ATF3, CDKN1A, CYR61, DCN, DNAJB9, DUSP1, DUSP6, EGR2, EMP1, EZR, F3, FN1, FOS, FOSL1, HBEGF, IER3, IL11, INHBA, MAFF, NFIL3, NR4A2, PHLDA2, PLAUR, PTGS2, PTPN12, RGS16, SERPINE1, SGK1, SPRY2, THBD, TIMP1, TM9SF3, TNFAIP6, TNFRSF12A, TRIB1, TSC22D1, UAP1	CCND2, CLU, CTSG, LGALS3BP, SELENBP1
STK397047	BRD-K80622725	A375	10.0um	6.0h	0.0367	460747	ATF3, BHLHE40, CD9, CDKN1A, CHIC2, CYR61, DUSP1, DUSP10, DUSP6, EFNA1, EGR2, EMP1, EZR, F3, FOS, GADD45A, HBEGF, HSPA2, ID2, IER3, IER5, IFRD1, MAFF, NFIL3, NR4A2, PHLDA2, PLAUR, PTP4A1, RGS16, SGK1, SOCS3, SOX9, TRIB1, TSC22D1, UAP1	COMP
598226	BRD-A20697603	VCAP	10.0um	6.0h	0.0367	16129995	ACSL3, AKR1B1, ANXA1, ARF4, ATF3, CADM1, CD24, CD9, CDKN1A, CETN2, COL10A1, CTH, CXCL14, CYR61, DNAJB9, EMP1, F11R, GPX3, HSPA2, HSPA8, ID1, IFRD1, MLLT11, NR4A2, NUPR1, OAT, PTP4A1, SCD, SOX9, SQLE, TPBG, UFM1, UGP2	CCDC85B, HLF, LGALS4
Prostratin	BRD-K91145395	HEPG2	10.0um	6.0h	0.0367	454217	ABHD2, ATF3, BHLHE40, BTG3, CD24, CD9, CHIC2, CYR61, DUSP6, EMP1, EPHA2, F3, FOSL1, IER3, IL11, KLHL21, MAFF, NEDD9, NFATC1, PHLDA2, PLAUR, PMEPA1, SERPINE1, SLC19A2, SOX9, TM4SF1, TNFAIP6, TNFRSF12A, TRIB1, TSC22D1, TUBB6, TXNRD1	GRHPR, PPP1R3C, TNS1
Prostratin	BRD-K91145395	MCF7	10.0um	24.0h	0.0367	454217	AKR1B1, ANXA1, BHLHE40, CAPN2, CAV2, CCL5, CD44, CDA, CDKN1A, DUSP1, DUSP6, ELK3, EPHA2, F5, FN1, FOSL1, GADD45A, HBEGF, IER5, IL11, INHBA, ITGB1, NT5E, PHLDA2, PLAT, PLAUR, PMEPA1, PROCR, PTHLH, RNF128, SERPINE1, SERPINE2, SRGN, THBD, TIMP1, TM4SF1, TNFRSF12A, TSPAN3, TXNRD1	CLDN3, JUND
phorbol-12-myristate-13-acetate (PMA)	BRD-A15079084	A549	10.0um	6.0h	0.0356	4792	ATF3, BHLHE40, BMP2, BTG3, CCNG2, CD44, CD9, CHST11, COL10A1, COL6A2, CTSK, DNAJB9, DUSP1, DUSP6, EMP1, EPS8, FOSL1, HBEGF, HK2, HMGA2, IER3, IL11, INHBA, ITM2B, MAFF, NFIL3, NR4A2, PLAT, PLAUR, PNRC1, POU2AF1, PTGS2, PTPN12, SGK1, SLC5A3, SPHK1, SULF1, TM4SF1, TNFAIP6, TPBG, TRIB1, TSC22D1	AGT, CLU
5H-Quinolino[8,7-c][1,2]benzothiazine 6,6-dioxide	BRD-K92317137	HA1E	10.0um	6.0h	0.0356	659101	ATF3, BHLHE40, BTG3, CDKN1A, CHIC2, COQ10B, CTH, DNAJA1, DNAJB9, DUSP1, EMP1, EPS8, FOS, FOSL1, HBEGF, HK2, HSPA2, HSPA8, HSPB8, HSPH1, IER5, IFRD1, KLHL21, MAFF, MLF1, NFIL3, NR4A2, P4HA1, PLAUR, SCD, SERPINI1, SOCS3, SOX9, STK38L, TGFBI, THBD, TIMP3, TRIB1, TSC22D1, TXNRD1	COMP, CTDSPL, DKK3, FBLN1, GREM1, RARRES2, SPARC
PERHEXILINE MALEATE	BRD-A19633847	HT115	10.0um	6.0h	0.0356	5284439	ANXA1, ATF3, BHLHE40, CDKN1A, CHIC2, CTH, DNAJB9, DUSP1, F3, FOS, FOSL1, FXYD3, GADD45A, HBEGF, IER3, IER5, IFRD1, MAFF, NFIL3, NR4A2, NTRK2, PHLDA2, PLAT, PLAUR, PTGS2, RNF19B, SCD, SERPINE2, SOX9, TM4SF1, TNFAIP6, TRIB1, TSC22D1, TUBB6, TXNRD1
PK-11195	BRD-A41451487	HT29	160.0um	24.0h	0.0356	1345	ATF3, ATP6V1E1, BMP2, BTG3, CD24, CDKN1A, CHIC2, CTH, DNAJB9, DUSP1, EMP1, FOSL1, GADD45A, HBEGF, HSPB8, HSPH1, IFRD1, IL11, MAFF, MLLT11, NFIL3, PLAUR, PTHLH, RNF19B, SGK1, SRGN, TRIB1, TXNRD1, VAMP7	ANAPC5, BCKDHB, CA9, CCDC85B, HLF, LGALS3BP, LGALS4, MACROD1, NTHL1, NUP210, PPP1R3C, PYCARD, RARRES2, S100A8, SLC16A3
5H-Quinolino[8,7-c][1,2]benzothiazine 6,6-dioxide	BRD-K92317137	HT29	10.0um	6.0h	0.0356	659101	AQP1, ATF3, BHLHE40, CD9, CDKN1A, COL6A2, CTSH, CYR61, DUSP1, EMP1, EZR, F3, FOS, FOSL1, FXYD3, GADD45A, HBEGF, HSPA2, HSPB8, HSPH1, ID2, IER3, IER5, IFRD1, MAFF, NR4A2, PHLDA2, PLAUR, RGS16, SOCS3, SOX9, TGFBI, THBD, TRIB1, TWIST1, ZFP36L1	GREM1, PDZK1IP1, RARRES2
Chemistry 2804	BRD-K74402642	NCIH508	10.0um	6.0h	0.0356	6477762	ANXA5, ATF3, CD9, CDKN1A, CTH, DCN, DNAJA1, DUSP1, EMP1, F3, FN1, FOSL1, GADD45A, HBEGF, HSPA2, HSPB8, ID1, IER3, IER5, IFRD1, INHBA, ITGB1, MAFF, NFIL3, NR4A2, NTRK2, PDGFRA, PHLDA2, PLAUR, SGK1, THBD, TM4SF1, TRIB1, TSC22D1, TXNRD1	CCND2
QS 11	BRD-K02526760	NOMO1	10.0um	6.0h	0.0356	42623900	ATF3, CD9, CDKN1A, COL10A1, DUSP6, EGR2, ELK3, EMP1, FOS, FOSL1, HBEGF, HSPH1, IER3, INHBA, MAFF, NBL1, NFIL3, NPY, NR4A2, NT5E, PHLDA2, PLAUR, PMEPA1, RGS16, SPRY2, THBD, TIMP3, TM4SF1, TRIB1, UAP1, ZFP36L1	CLU, MGLL, PDZK1IP1
5H-Quinolino[8,7-c][1,2]benzothiazine 6,6-dioxide	BRD-K92317137	RMUGS	10.0um	6.0h	0.0356	659101	ATF3, BMP2, BTG3, CADM1, CCL5, CD9, CDKN1A, CPE, CYR61, DNAJA1, DUSP1, EGR2, EZR, FOS, FOSL1, FOXD1, FOXF2, GADD45A, HBEGF, HSPA8, HSPB8, HSPD1, HSPH1, ID1, ID2, IER5, IFRD1, MAFF, NR4A2, PHLDA2, PTP4A1, RGS16, SOCS3, SOX9, SPRY2, TRIB1, TSC22D1	C3
BIBR1532	BRD-K04623885	SW620	80.0um	6.0h	0.0356	9927531	AMOTL2, ATF3, BHLHE40, CCNG2, CD24, CDKN1A, CTGF, CTH, CYR61, DUSP1, EGR2, EMP1, EZR, F3, FOS, FOSL1, FXYD2, GADD45A, HBEGF, HMGA1, IER3, IFRD1, INHBA, ITGB1, MAFF, MLLT11, NFIL3, NR4A2, PHLDA2, PTP4A1, SERPINE1, SERPINE2, TNFRSF12A, TSC22D1, UFM1	AGT, RARRES2
B675700.cdx	BRD-K88510285	VCAP	0.04um	24.0h	0.0356	387447	ATF3, BMP2, CADM1, CD9, CDKN1A, COQ10B, CTGF, DNAJA1, DNAJB9, EGLN3, EMP1, FN1, FOSL1, GADD45A, GBP2, GJA1, HSPA2, HSPB8, HSPD1, HSPH1, IFRD1, INHBA, KLHL21, MAFF, MLLT11, NFATC1, NFIL3, NTRK2, PLAUR, PTHLH, TGFBI, TUBB6, TXNRD1	CCDC85B, MACROD1, NUP210, PYCR1
withaferin-a	BRD-K88378636	SKBR3	3.33um	24h	0.0356	265237	ATF3, BHLHE40, CDKN1A, CHIC2, CTGF, CTH, CXCL14, CYR61, DNAJB9, DUSP1, EMP1, EPHA2, EZR, FOS, FOSL1, GADD45A, HBEGF, HSPA8, HSPD1, HSPH1, ID1, ID2, IER3, IER5, MAFF, MLF1, NR4A2, NTRK2, PHLDA2, PLAUR, PMEPA1, PTHLH, PTP4A1, PTPN12, SGK1, TIMP1, TRIB1, ZFP36L1	C3, COL8A2, FBLN1, LGALS3BP, PTGS1, S100A9
phorbol-12-myristate-13-acetate (PMA)	BRD-A15079084	HA1E	10.0um	6.0h	0.0344	4792	BMP2, CCL5, CCNG2, CD14, CD44, CD9, CDKN1A, CHIC2, COL6A2, DNAJB9, DUSP6, EMP1, F3, FOSL1, HAPLN1, HBEGF, HK2, HMGA2, IER3, IL11, INHBA, MAFF, NT5E, PHLDA2, PLAT, PLAUR, PTGS2, PTPN12, RGS16, SLC39A14, SOX9, SPHK1, SPRY2, SRGN, THBD, TM4SF1, TNFAIP6, TNFRSF12A, TSC22D1, TXNRD1	CLU, FKBP5
5H-Quinolino[8,7-c][1,2]benzothiazine 6,6-dioxide	BRD-K92317137	HEPG2	10.0um	6.0h	0.0344	659101	ATF3, AVPI1, BHLHE40, CDA, CHIC2, CYR61, DNAJB9, DUSP1, F3, FOS, FOSL1, HBEGF, HSPB8, HSPH1, IER3, IFRD1, KLHL21, MAFF, NFIL3, NR4A2, PLAUR, SERPINE1, SGK1, SMPDL3A, SOCS3, SOX9, SPRY2, THBD, TRIB1, TXNRD1, UAP1, UFM1
IMD 0354	BRD-K74305673	MCF7	10.0um	24.0h	0.0344	5081913	AMOTL2, ARF4, ATF3, CAPN2, CD24, CD44, CDKN1A, CTGF, CYR61, DNAJB9, DUSP1, DUSP6, EGR2, EPHA2, FN1, FOS, FOSL1, GADD45A, GATAD1, HBEGF, IER3, IER5, IFRD1, INHBA, MAFF, MSN, NR4A2, NT5E, NUPR1, PHLDA2, PMEPA1, PNRC1, PTPN12, RNF19B, SEC62, SERPINE1, SERPINE2, SOX9, SQLE, TGFBI, TIMP1, TM4SF1, TNFRSF12A, TRIB1, TXNRD1, ZFP36L1	ATP1A2, CLU, FAH, S100A8
MST- 312	BRD-K19894101	PC3	11.1um	24.0h	0.0344	10385095	AMOTL2, ANXA1, AQP1, ATF3, AZIN1, BMP2, BTG3, CADM1, CAV2, CDKN1A, CHIC2, CTGF, CTH, DNAJB9, EFNA1, EMP1, EPHA2, EVI2A, F11R, F3, GADD45A, HBEGF, HSPB8, IFRD1, INHBA, JAM2, MAFF, MGP, NEDD9, NFIL3, NTRK2, PTHLH, PTPN12, SLC39A14, TIMP3, TNFAIP6, TPD52L1, TPPP3, TRAM1	AZGP1, NEFH, OBSL1
5H-Quinolino[8,7-c][1,2]benzothiazine 6,6-dioxide	BRD-K92317137	PC3	10.0um	6.0h	0.0344	659101	AQP1, ATF3, AVPI1, BHLHE40, BMP2, BTG3, CADM1, CD9, CDKN1A, CHIC2, COL6A2, CTGF, DCN, DNAJB9, DUSP1, EMP1, FN1, GJA1, HAPLN1, HBEGF, HK2, HSPA2, HSPH1, IER5, IFRD1, INHBA, KLHL21, MAFF, MLF1, NEDD9, NR4A2, P4HA1, SOX9, TGFBI, TIMP3, TRIB1	CCDC85B, MGLL
HEKJYZZSCQBJGB-XDHOZWIPSA-N	BRD-K68548958	RMGI	20.0um	6.0h	0.0344	1285940	ARF4, ATF3, CACYBP, CHIC2, COQ10B, CXCL14, DCN, DNAJA1, DUSP1, FOS, FXYD3, HSPA2, HSPA4L, HSPA8, HSPB8, HSPD1, HSPH1, ID1, KLHL21, MFAP3L, MLF1, MLLT11, NR4A2, PLEKHB1, PTP4A1, SGK1, SLC30A1, TM4SF1, TPD52L1, USP6NL	GREM1, LGALS1, S100A8
Ingenol 3, 20-dibenzoate	BRD-A52650764	SW620	10.0um	6.0h	0.0344	5225086	ANXA5, ATF3, BMP2, BTG3, CAPN2, CD24, CD9, CDKN1A, DUSP1, EFNA1, EGR2, EMP1, EPHA2, EVI2A, EZR, F11R, F3, FOS, FOSL1, HBEGF, IER3, INHBA, MAFF, PLAT, PLAUR, PMEPA1, PTPN12, SERPINE1, SOX9, SRPX2, TGFBI, TM4SF1, TNFAIP6, TUBB6	CCDC85B, PPP1R3C, RARRES2
homoharringtonine	BRD-A24643465	HT29	10.0um	6.0h	0.0344	16219462	ATF3, AVPI1, BTG3, CADM1, CDKN1A, CHIC2, CLINT1, COQ10B, CTH, CYR61, DNAJA1, DNAJB9, DUSP1, DUSP6, EZR, FOS, FOSL1, GOLPH3, HSPH1, IER3, IER5, IFRD1, MAFF, MARCH6, NEDD9, NFIL3, NR4A2, NTRK2, PTGS2, PTP4A1, SOX9, STK38L, TBC1D15, TNFRSF12A, TSC22D1	COMT, FBLN1, PDZK1IP1, S100A9

## Sheet: Group5
pert_desc	pert_id	cell_id	pert_dose	pert_time	score	pubchem_id	overlap.up	overlap.down
Ingenol 3, 20-dibenzoate	BRD-A52650764	HA1E	10.0um	6.0h	0.1564	5225086	AKR1B1, ASAP2, ATP2B1, B4GALT5, BCL2A1, BHLHE41, BID, BIRC2, BIRC3, BMP2, CASP3, CCL2, CCL20, CCL4, CCL5, CCL8, CD40, CD44, CD82, CD83, CDK6, CEBPB, CFLAR, CLIP2, CSF1, CSF2, CSF3, CTSS, CX3CL1, CXCL1, CXCL10, CXCL11, CXCL2, CXCL3, CXCL5, CXCL6, CYLD, DDIT4, DNAJB9, DUSP5, EGFR, EGR1, EREG, ETS1, FTH1, G0S2, GCH1, GFPT2, HBEGF, ICAM1, IER3, IFNGR2, IL11, IL1A, IL1B, IL24, IL6, IL7R, INHBA, IRF1, …	DAPK1, GADD45B, HOXA5, NAP1L3, PPP1R3C, PTGIS, RUNX1T1, SYBU
phorbol-12-myristate-13-acetate (PMA)	BRD-A15079084	HA1E	10.0um	6.0h	0.1397	4792	ATP2B1, BCL2A1, BIRC3, BMP2, CASP3, CCL2, CCL20, CCL4, CCL5, CCL8, CD40, CD44, CD82, CD83, CEBPB, CSF1, CSF2, CSF3, CTSS, CX3CL1, CXCL1, CXCL10, CXCL11, CXCL2, CXCL3, CXCL5, CXCL6, DDIT4, DNAJB9, DRAM1, DUSP5, EGFR, EGR1, ETS1, F3, FCER1G, FOSL1, FPR1, G0S2, GCH1, GFPT2, GK, HBEGF, HIVEP2, ICAM1, IDO1, IER3, IFNGR2, IL11, IL15RA, IL1A, IL1B, IL24, IL6, INHBA, IRF1, JUNB, KRT6B, KYNU, LAMB3, LAMC2…	DKK1, FHL1, GADD45B, HOXA5, RUNX1T1, SYBU
Ingenol 3, 20-dibenzoate	BRD-A52650764	MCF7	10.0um	6.0h	0.1154	5225086	ALCAM, ATF3, ATP2B1, B4GALT5, BCL2A1, BIRC3, BMP2, BTG3, CCL2, CCL20, CCL4, CCL5, CD44, CSF1, CX3CL1, CXCL1, CXCL10, CXCL11, CXCL3, CYLD, DDX21, DUSP5, EGFR, EGR1, EREG, FNDC3B, FOSL1, G0S2, GABPB1, GCH1, GFPT2, GPRC5A, HBEGF, HLA-B, ICAM1, IER3, IER5, IFNGR2, IL11, IL15RA, INHBA, IRF1, JUN, JUNB, KDM6B, KLF5, KLF9, KYNU, LAMB3, LAMC2, LDLR, LIF, LYN, MMP1, MMP10, MYO10, NAMPT, NFKB1, NFKB2, NFKB…	EPHX2, HOXA5, PEX11A, PPP1R3C, THYN1
Prostratin	BRD-K91145395	MCF7	10.0um	6.0h	0.109	454217	ALCAM, APOBEC3G, ATF3, ATP2B1, BIRC3, BMP2, BTG3, CCL2, CCL20, CCL4, CD44, CD83, CSF1, CSF2, CX3CL1, CXCL1, CXCL10, DUSP5, EGFR, EGR1, EREG, FOSL1, G0S2, GCH1, GFPT2, GPRC5A, HBEGF, HIVEP2, ICAM1, IER3, IER5, IL11, IL6, IL7R, INHBA, IRF1, JUN, JUNB, KDM6B, KYNU, LAMB3, LAMC2, LDLR, LIF, LYN, MMP1, MMP10, MMP13, MMP7, MYO10, NAMPT, NFKB1, NFKB2, NFKBIA, NFKBIE, NPAS2, NR4A2, NR4A3, PDE4B, PHLDA2, …	ADH1B, FHL1, KANK2, MTUS1, PPP1R3C
phorbol-12-myristate-13-acetate (PMA)	BRD-A15079084	MCF7	10.0um	6.0h	0.1077	4792	ACSL3, ALCAM, ATF3, ATP2B1, BCL2A1, BIRC3, BMP2, BTG3, CCL2, CCL20, CD44, CD83, CSF2, CX3CL1, CXCL1, CYLD, DDIT4, DNAJB9, DUSP5, EGFR, EGR1, EREG, F3, FNDC3B, FOSL1, G0S2, GFPT2, GPRC5A, HBEGF, HLA-B, ICAM1, IER3, IER5, IL11, IL6, INHBA, IRF1, JUN, JUNB, KDM6B, KLF5, KLF9, KRT6B, KYNU, LAMB3, LAMC2, LDLR, LIF, MMP1, MYO10, NAMPT, NFKB1, NFKB2, NFKBIA, NR4A2, NR4A3, PHLDA2, PI3, PLAT, PLAU, PLK2, …	PEX11A, PPP1R3C, THYN1
LDN 193189 hydrochloride	BRD-K04853698	VCAP	10.0um	6.0h	0.1026	25195294	ATF3, BCL2A1, BIRC3, BMP2, BTG2, CCL2, CCL20, CCL8, CD83, CEBPD, CH25H, CRISPLD2, CSF1, CTSS, CX3CL1, CXCL10, CXCL11, CXCL2, DAAM1, DDX21, DNAJA1, DOK5, DRAM1, DUSP5, EFNA1, EGR1, ELF3, FAS, GBP1, GCH1, GFPT2, ICAM1, IER5, IFIH1, IFNGR2, IL15RA, IL6, INSIG1, IRF1, JAM2, JUN, JUNB, LAMB3, LDLR, LIF, MX1, MYB, NAMPT, NFKB1, NFKB2, NFKBIA, NFKBIE, NINJ1, NR4A2, NR4A3, OPTN, PELI1, PHLDA2, PTX3, RELB…	KANK2, SMAD6, TXNIP
LDN 193189 hydrochloride	BRD-K04853698	NCIH2073	10.0um	6.0h	0.1013	25195294	ATF3, BCL2A1, BIRC2, BIRC3, BMP2, BTG2, CCL2, CCL20, CCL4, CCNL1, CD83, CEBPD, CSF1, CSF2, CTSS, CX3CL1, CXCL1, CXCL10, CXCL2, CXCL3, CXCL5, CXCL6, DUSP1, DUSP5, EFNA1, EGR1, EREG, FOSL1, G0S2, GATA6, GCH1, GFPT2, GK, HBEGF, HIVEP2, ICAM1, IER3, IL1A, IL1B, IL6, INHBA, INSIG1, IRF1, JUNB, KDM6B, LIF, MAP3K8, MARCH3, MMP1, MMP12, MMP3, MT1E, MYB, NAMPT, NFKB1, NFKBIA, NINJ1, NR4A2, PDE4B, PELI1, P…	DAPK1
PX12	BRD-A56592690	VCAP	30.0um	6.0h	0.0987	219104	ATF3, BIRC2, BIRC3, BMP2, BTG2, CBR3, CCL2, CCL20, CCL4, CCL8, CD83, CEBPB, CEBPD, CFB, CH25H, CSF1, CSRNP2, CTSS, CX3CL1, CXCL10, CXCL11, CYB5A, CYB5R2, CYLD, DDIT4, DRAM1, EFNA1, GBP1, GBP2, GCH1, HLA-B, HLA-F, ICAM1, IDO1, IER3, IER5, IFNGR2, IL15RA, IRF1, JUN, JUNB, LIF, MMP12, NFKB1, NFKB2, NFKBIA, NFKBIE, NINJ1, NR4A2, OPTN, PELI1, PHLDA2, PLAU, PMAIP1, PPP1R15A, RELB, RGS16, RIPK2, RND1, R…	DKK1, NET1
Prostratin	BRD-K91145395	HA1E	10.0um	6.0h	0.0974	454217	ASAP2, ATP2B1, BCL2A1, BIRC3, BMP2, CASP3, CCL2, CCL20, CCL8, CD44, CDK6, CEBPB, CSF2, CSF3, CTSS, CXCL1, CXCL10, CXCL11, CXCL2, CXCL3, CXCL5, CXCL6, DUSP5, EGFR, EGR1, ETS1, F3, FOSL1, G0S2, ICAM1, IL1A, IL1B, IL24, IL6, IL6ST, INHBA, KRT6B, KYNU, LAMB3, LAMC2, LIF, LPXN, MAPKAPK2, MMP1, MMP10, MMP12, MMP3, MT1E, MT1X, MTSS1, MYO10, NAMPT, NFKB1, NFKB2, PDE4B, PI3, PLAT, PLAU, PTGS2, PTPN12, REL…	ABHD4, DAPK1, GADD45B, HOXA5, PTGIS, SYBU, VGLL3
BX-795	BRD-K47983010	HT29	10.0um	6.0h	0.0962	10077147	ATF3, BCL2A1, BIRC2, BIRC3, BMP2, BTG3, CCL20, CCL5, CD83, CSF2, CTSS, CX3CL1, CXCL1, CXCL10, CXCL11, CXCL2, CXCL3, CXCL5, CXCL6, DDIT4, EGFR, G0S2, GBP1, GCH1, HIVEP1, HLA-B, HLA-F, ICAM1, IER3, IL15RA, IL1A, IL6, IL7R, IRF1, JUNB, LAMB3, LAMC2, MMP10, MYO10, NAMPT, NFKB1, NFKB2, NFKBIA, NFKBIE, NINJ1, OPTN, PLAU, PTGS2, PTPN12, REL, RELB, RIPK2, RNF19B, SDC4, SDCBP, SELE, SGK1, SLC2A6, SLC39A8,…	DKK1, SH3BP4
nilotinib	BRD-K81528515	A549	10um	24h	0.0962	644241	ASAP2, ATF3, BCL2A1, BIRC2, BIRC3, CCL2, CCL20, CD44, CEBPD, CFB, CH25H, CXCL1, CXCL2, CXCL3, CXCL5, CXCL6, DRAM1, DUSP5, EGFR, EGR1, ETS1, F3, FOSL1, G0S2, GFPT2, GPRC5A, HBEGF, HLA-B, ICAM1, IER3, IER5, IL11, IL1A, IL1B, IL6, IL7R, INSIG1, JUN, LAMB3, LAMC2, LDLR, LIF, MAP3K8, MMP1, MMP10, MMP3, MT1E, MT1X, MT2A, MTSS1, NAMPT, NFKBIA, NR4A2, NR4A3, PHLDA2, PIK3R1, PLAT, PLAU, PMAIP1, PPP1R15A, …	FHL1, MTUS1, RHOBTB1
phorbol-12-myristate-13-acetate (PMA)	BRD-A15079084	A549	10.0um	6.0h	0.0949	4792	ATF3, ATP2B1, BCL2A1, BDKRB2, BIRC3, BMP2, BTG3, CCL2, CCL20, CCNL1, CD44, CRISPLD2, CXCL1, CXCL2, CXCL3, CXCL5, CXCL6, DDIT4, DNAJB9, DRAM1, DUSP1, DUSP5, EGFR, EGR1, EREG, FNDC3B, FOSL1, G0S2, GFPT2, GPRC5A, HBEGF, HLA-B, HLA-F, ICAM1, IER3, IL11, IL1A, IL24, IL6, INHBA, JUNB, KLF5, LAMB3, LAMC2, LIF, MMP1, MMP10, MMP13, MMP3, MTSS1, NAMPT, NFKBIA, NR4A2, NR4A3, OPTN, PELI1, PLAT, PLAU, PNRC1, …	FHL1
COT-10b	BRD-K18190982	VCAP	44.4um	6.0h	0.0949	73707373	ATF3, BCL2A1, BIRC2, BIRC3, BMP2, CCL2, CCL20, CCL4, CCL5, CCL8, CD83, CEBPD, CFB, CLIP2, CRISPLD2, CX3CL1, CXCL10, CXCL11, CXCL2, CYLD, DDIT4, DNAJB9, DOK5, DRAM1, FAS, G0S2, GBP1, GCH1, HLA-B, ICAM1, IDO1, IFIH1, IRF1, JUNB, LAMB3, LAMC2, MYO10, NAMPT, NFKB1, NFKB2, NFKBIA, NFKBIE, NINJ1, NR4A3, OPTN, PLAU, PMAIP1, PPP1R15A, PTX3, RCAN1, RELB, RGS16, RIPK2, SDC4, SELE, SERPINA1, SERPINA3, SLC12…	DHRS3, DKK1, HOXA5, KANK2, MAT2A, NET1, PALMD, PEX11A, SNAI2, SSFA2, THYN1
AMSACRINE	BRD-K98490050	HA1E	10.0um	6.0h	0.0936	3926765	ATF3, BAMBI, BCL2A1, BIRC3, BTG2, BTG3, CCL2, CCL20, CCL4, CCL8, CD83, CTSS, CXCL1, CXCL10, CXCL11, CXCL2, CXCL3, DDX58, DUSP5, FAS, FCER1G, G0S2, GBP1, GCH1, HLA-B, HLA-F, ICAM1, IER3, IER5, IFIH1, IFIT1, IFIT2, IFIT3, IFIT5, IL1A, IL1B, IL6, INSIG1, IRF1, JAM2, JUNB, KRT6B, MX1, NAMPT, NFKBIA, NINJ1, NKX3-1, OPTN, PARP12, PELI1, PHLDA2, PLK3, PLSCR1, PMAIP1, PPP1R15A, PTGS2, RELB, RNF19B, RTP4,…	COL1A2, GPSM2, SYBU, TNS3, TRAM2
Emetine Dihydrochloride Hydrate (74)	BRD-K01976263	MCF7	0.63um	6.0h	0.0923	11957493	ACSL3, ALCAM, APOLD1, ATF3, BIRC3, CCL2, CCL20, CCNL1, CD83, CEBPD, CX3CL1, CXCL10, CXCL11, CYLD, DDX21, DUSP1, DUSP5, EFNA1, EGFR, EGR1, EREG, F3, FNDC3B, FOSL1, G0S2, GBP1, GPRC5A, HBEGF, HIVEP2, ICAM1, IER3, IER5, IFIH1, IRF1, JUN, JUNB, KDM6B, KLF5, KLF9, KYNU, LAMB3, LAMC2, LDLR, LIF, MT1X, NAMPT, NFKB1, NFKB2, NFKBIA, NFKBIE, NINJ1, NR4A2, NR4A3, PDE4B, PHLDA2, PLAU, PLK2, PLK3, PMAIP1, PPP…	ATP9A, DAB2, HOXA5, PPP1R3C, PTGIS
Etoposide	BRD-A18419789	A375	10.0um	6.0h	0.091	44483274	ALOX15B, ATF3, BCL2A1, BHLHE41, BIRC3, BMP2, BTG2, BTG3, C3, CCL2, CCL20, CCL4, CCNL1, CD83, CH25H, CSF1, CSF2, CX3CL1, CXCL1, CXCL10, CXCL2, CXCL3, CYLD, DUSP1, DUSP5, EFNA1, EGR1, FAS, FRY, FTH1, G0S2, GBP1, GCH1, HBEGF, HSD11B1, ICAM1, IER3, IER5, IL1B, IL6, INHBA, IRF1, JUN, JUNB, LAMC2, LIF, MAP3K8, MARCH3, MT1E, NAMPT, NFKB1, NFKBIA, NFKBIE, NINJ1, NKX3-1, NR4A2, NR4A3, OPTN, PELI1, PLAU, P…	GPSM2, KANK2
PERHEXILINE MALEATE	BRD-A19633847	HT115	10.0um	6.0h	0.0897	5284439	AKR1C2, ATF3, BIRC3, BTG2, CCL20, CCNL1, CD58, CEBPB, CEBPD, CRISPLD2, CXCL1, CXCL2, CXCL3, DDIT4, DENND5A, DNAJB9, DUSP1, DUSP5, EGR1, EIF1, EREG, F3, FOSL1, G0S2, GATA6, GPRC5A, HBEGF, IER3, IER5, IL1A, IL6, INSIG1, IRF1, JUN, JUNB, KLF9, KYNU, LAMB3, LDLR, LIF, MAP3K8, MMP1, MMP10, MT1X, NAMPT, NFE2L2, NFKBIA, NR4A2, NR4A3, PHLDA2, PLAT, PLAU, PMAIP1, PPP1R15A, PTGS2, RCAN1, RELB, RIPK2, RND1,…	ERG
LDN-193189	BRD-K04853698	MCF10A	10um	3h	0.0885	25195294	ATF3, ATP2B1, BAMBI, BCL2A1, BIRC3, BMP2, BTG2, C3, CCL20, CCL4, CCNL1, CD83, CSF2, CX3CL1, CXCL1, CXCL2, CXCL3, CXCL5, CXCL6, CYLD, DUSP1, EFNA1, EGR1, F3, G0S2, GATA6, GCH1, HBEGF, ICAM1, IER3, IER5, IL1A, IL1B, IL6, INHBA, INSIG1, JUN, JUNB, KDM6B, KLF9, LDLR, LIF, MAP3K8, MT1X, NAMPT, NFKB1, NFKBIA, NFKBIE, NINJ1, NR4A2, NR4A3, PID1, PLAU, PMAIP1, PPP1R15A, PTGS2, PTX3, RELB, RIPK2, RND1, SAT…	COL1A2, DKK1, FHL2, MAT2A, NET1
Heliomycin	BRD-K64517075	PC3	10.0um	6.0h	0.0859	5282060	ATF3, ATP2B1, BIRC2, BIRC3, BMP2, BPGM, BTG3, CCL20, CCNA1, CEBPB, COQ10B, CXCL1, CXCL2, CXCL3, CXCL5, DDIT4, DNAJB9, DOK5, DRAM1, DUSP1, DUSP5, EFNA1, EIF1, EREG, HBEGF, HIVEP2, ICAM1, IER3, IER5, IL11, IL1A, IL1B, IL6, IL6ST, IL7R, INHBA, INSIG1, JUNB, KLF9, LDLR, LIF, MAP3K8, MMP7, MYO10, NAMPT, NFKBIA, NR4A2, NR4A3, PELI1, PLAU, PMAIP1, PNRC1, PPP1R15A, PTGS2, PTX3, RCAN1, RELB, RGS16, RIPK2,…	AHNAK2, HOXA5, MAT2A, RANBP6
LDN 193189 hydrochloride	BRD-K04853698	MCF7	10.0um	24.0h	0.0846	25195294	ACSL3, AKR1C1, AKR1C2, ATF3, BIRC3, BMP2, BTG2, CASP7, CCL20, CCL5, CCNL1, CEBPD, CLDN1, CRISPLD2, CX3CL1, CXCL1, CXCL10, CXCL11, CYLD, DDX21, DNAJB9, DUSP1, DUSP5, EGR1, EIF1, FNDC3B, FOSL1, FTH1, GBP1, GPRC5A, ICAM1, IDO1, IER3, IER5, IL6, IRF1, JUN, KRT6B, KYNU, LAMB3, LDLR, MT2A, MTSS1, MX1, MYO10, NAMPT, NFKBIA, PHLDA2, PMAIP1, PPP1R15A, RELB, RND3, SAMD4A, SAT1, SLC2A1, SLC2A6, SLC7A11, SOD…	ADH1B, COL1A2, EMP1, EPHX2, FHL1, FHL2, GPSM2, KANK2, NET1, NYNRIN, THYN1
BX-795	BRD-K47983010	HT29	10.0um	24.0h	0.0833	10077147	BCL2A1, BIRC3, BMP2, BTG3, C3, CCL20, CFB, CSF1, CSF2, CTSS, CXCL1, CXCL10, CXCL2, CXCL3, CXCL6, DDIT4, DNAJB9, DUSP5, EREG, F3, FOSL1, GBP1, GBP2, HLA-B, HLA-F, ICAM1, IER3, IFNGR2, IL15RA, IL1A, IL36G, IL6, IL7R, IRF1, KRT6B, KYNU, LAMB3, LAMC2, LIF, MX1, NAMPT, NFKB2, NFKBIA, NFKBIE, OGFRL1, OPTN, PSTPIP2, PTGS2, RELB, RIPK2, SAT1, SDC4, SLC2A6, SLC7A11, SOD2, TAP1, TAPBP, TNFAIP2, TNFAIP3, TN…	ATP9A, NRN1
LDN 193189 hydrochloride	BRD-K04853698	HT29	10.0um	6.0h	0.0833	25195294	ADAM17, ATF3, BIRC3, BMP2, BTG2, BTG3, CCL20, CCNL1, CD83, CEBPD, CXCL1, CXCL10, CXCL2, CXCL3, DDIT4, DNAJB9, DUSP1, DUSP5, EFNA1, EGR1, EREG, F3, FOSL1, GBP1, GCH1, GPRC5A, ICAM1, IER3, IER5, IL6, INHBA, INSIG1, IRF1, JUN, JUNB, KDM6B, KLF5, LAMB3, LAMC2, LDLR, LIF, MAP3K8, MT1X, MT2A, MTSS1, NFKB1, NFKB2, NFKBIA, NFKBIE, NINJ1, NR4A3, PHLDA2, PIM1, PLAU, PLK3, PPP1R15A, PSTPIP2, PTGS2, REL, REL…	KANK2
IMD 0354	BRD-K74305673	MCF7	10.0um	24.0h	0.0821	5081913	AMIGO2, ATF3, ATP2B1, BHLHE41, BIRC3, BPGM, BTG2, CCL20, CD44, CX3CL1, DDIT4, DNAJB9, DUSP1, DUSP5, EGFR, EGR1, EIF1, EREG, FNDC3B, FOSL1, FTH1, GPRC5A, HBEGF, HIVEP2, ICAM1, IER3, IER5, INHBA, IRF1, JUN, JUNB, KDM6B, KLF5, KRT6B, LAMB3, LAMC2, LDLR, LIF, MMP1, MMP10, MMP7, MTSS1, MYO10, NFKBIA, NPAS2, NR4A2, OPTN, PHLDA2, PLAU, PNRC1, PPP1R15A, PTPN12, RELB, RIPK2, RND3, RNF19B, SAT1, SDC4, SLC7…	ADH1B, FABP5, FHL1, PEX11A, SYBU
Narciclasine	BRD-K06792661	A549	10.0um	6.0h	0.0808	72376	ALCAM, ATF3, ATP2B1, BIRC2, BIRC3, BMP2, BTG2, CCL2, CCL20, CCNL1, CD83, COQ10B, CRISPLD2, CXCL1, CXCL2, CXCL3, CYLD, DAAM1, DUSP1, DUSP5, EFNA1, EGR1, ETS1, F3, FEM1C, FOSL1, FRY, G0S2, GATA6, GPRC5A, HBEGF, HIVEP2, HLA-B, ICAM1, IER3, IER5, IL6, IL6ST, INHBA, IRF1, JUN, JUNB, KDM6B, KLF9, LDLR, LIF, MAP3K8, MT1E, MT1X, MT2A, NFKB1, NFKB2, NFKBIA, NFKBIE, NR4A2, NR4A3, PELI1, PLAU, PLK2, PMAIP1,…	ANP32A, CBR1, DUSP7, KANK2, MAT2A, PPP1R3C, SAC3D1, SLC20A1
AVXQPEKZIGPIJW-UHFFFAOYSA-N	BRD-K17140735	HT29	11.1um	6.0h	0.0808	4259181	ATF3, BMP2, BTG2, CCNL1, CRISPLD2, CSF2, CXCL1, CXCL2, CXCL3, CYLD, DDIT4, DENND5A, DNAJB9, DUSP1, DUSP5, EFNA1, EGFR, EIF1, EREG, ETS1, F3, FNDC3B, FOSL1, G0S2, HBEGF, HIVEP2, ICAM1, IER3, IL1A, IL6ST, INHBA, INSIG1, IRF1, JUN, JUNB, KDM6B, KLF9, KRT6B, LAMB3, LAMC2, LDLR, LIF, MAP3K8, MT1X, MT2A, NAMPT, NFKBIA, OPTN, PHLDA2, PLAU, PMAIP1, PNRC1, PPP1R15A, PTX3, RCAN1, RELB, RIPK2, RND1, RNF19B,…	GEMIN6, HOXA5, ORC5, POLG2, TRMT61B
HY-10159	BRD-K81528515	HA1E	10.0um	6.0h	0.0808	644241	ATF3, BAMBI, BCL2A1, BHLHE41, BIRC3, BMP2, BTG2, C3, CCL2, CCL20, CCL4, CCNL1, CEBPB, CEBPD, CXCL1, CXCL2, CXCL3, CXCL6, DDIT4, DUSP1, DUSP5, EFNA1, EGR1, ETS1, FEM1C, G0S2, GBP1, HBEGF, ICAM1, IER3, IER5, IL1B, IL6, INSIG1, IRF1, JUN, JUNB, KRT6B, LDLR, LIF, MAP3K8, MT1E, MT2A, NAMPT, NFKBIA, NR4A2, PELI1, PHLDA2, PLK2, PMAIP1, PPP1R15A, PTX3, RCAN1, RELB, RIPK2, RND1, SDC4, SGK1, SOD2, TNFAIP2,…	KANK2, NRN1, PEX11A
QL-XII-47	BRD-K99252563	A549	10um	24h	0.0808	71748056	APOLD1, ATF3, ATP2B1, BIRC2, BIRC3, BMP2, BTG3, CFLAR, CSRNP2, CX3CL1, CXCL1, CXCL2, CXCL3, CYLD, DUSP1, DUSP5, EFNA1, EGFR, EGR1, EIF1, ETS1, FGF2, FOSL1, GCH1, GPRC5A, HBEGF, HIVEP2, ICAM1, IER3, IER5, IL11, IL6, INHBA, JUN, JUNB, KDM6B, KLF9, LAMB3, LAMC2, LIF, LPXN, MMP3, N4BP2L1, NFKB2, NFKBIA, NFKBIE, NR4A2, NR4A3, PELI1, PLAU, PLK2, PMAIP1, PPP1R15A, PTX3, RCAN1, RELB, RNF19B, SAMD4A, SDC4…	COL1A2, MTUS1, PTGIS
NICLOSAMIDE	BRD-K35960502	MCF7	10.0um	24.0h	0.0795	4477	ALCAM, ATF3, ATP2B1, BIRC3, BMP2, BTG2, CCL20, CD44, DDIT4, DNAJB9, DUSP1, DUSP5, EGFR, EGR1, EIF1, FNDC3B, FOSL1, FRY, FTH1, HBEGF, HIVEP2, ICAM1, IER3, IER5, IFNGR2, IL1A, INHBA, JUN, JUNB, KDM6B, KLF5, LAMB3, LAMC2, LDLR, LIF, MMP1, MMP7, MTSS1, NFKB1, NFKB2, NFKBIA, OPTN, PHLDA2, PLAU, PNRC1, PPP1R15A, PTPN12, RELA, RELB, RIPK2, RND3, SAT1, SDC4, SDCBP, SLC2A6, SLC7A11, SOD2, TAPBP, TNFAIP2, …	ADH1B, FHL1, MDM1, PEX11A, PPP1R3C, SYBU, TRMT5
Prostratin	BRD-K91145395	A375	10.0um	6.0h	0.0795	454217	AMIGO2, ATF3, ATP2B1, BCL2A1, BIRC3, BMP2, CCL2, CCL20, CCL4, CD83, CTSS, CXCL1, CXCL3, DRAM1, DUSP5, EFNA1, ETS1, G0S2, GCH1, HBEGF, ICAM1, IER3, IER5, IL11, IL1A, IL1B, IL6, INHBA, JUNB, KLF5, LAMB3, LAMC2, LIF, LPXN, MMP1, MMP10, MMP3, NFKB1, NFKB2, NR4A3, PDE4B, PELI1, PLAT, PLAU, PTGS2, PTPN12, RELB, RIPK2, RNF19B, SAT1, SDC4, SELE, SGK1, SLC39A14, SOD2, STC1, TFPI2, TNFAIP2, TNFAIP3, TNFAIP…	MAF
4-Demethoxydaunorubicin hydrochloride (65)	BRD-A71390734	A375	0.08um	6.0h	0.0769	42594	ATF3, BIRC3, BMP2, BTG3, CCL2, CCL20, CCL4, CCL8, CD83, CSF1, CSF2, CX3CL1, CXCL10, CXCL11, DRAM1, DUSP1, DUSP5, EGR1, ETS1, F3, FAS, GBP1, GCH1, HBEGF, ICAM1, IER3, IER5, IL6, IRF1, JUN, JUNB, LRIG1, NFKB1, NFKB2, NFKBIA, NFKBIE, NINJ1, NR4A3, OPTN, PIM1, PLAU, PLK3, PMAIP1, PPP1R15A, PTX3, RELB, RIPK2, RNF19B, SAMD4A, SDC4, SELE, SLC2A6, SOCS3, SOD2, TNF, TNFAIP3, TNFAIP8, TNFRSF10B, TNFRSF9, T…	DKK1, GPSM2, MOK
PX12	BRD-A56592690	PL21	30.0um	6.0h	0.0769	219104	ATF3, BCL2A1, BTG2, BTG3, C3AR1, CASP7, CCL2, CCL20, CCL4, CCL7, CD58, CD83, COQ10B, CXCL1, CXCL3, CXCL5, DDIT4, DUSP1, EREG, F3, FPR1, FTH1, G0S2, GBP2, GCH1, HBEGF, ICAM1, IER3, IER5, IL1A, IL1B, IL24, JUN, JUNB, KYNU, MMP3, MT1M, NAMPT, NFKBIA, NINJ1, PDE4B, PID1, PMAIP1, PPP1R15A, PTGS2, PTPN12, PTX3, RELB, RIPK2, RNF19B, SAT1, SDC4, SGK1, SLC2A6, SLC7A11, SOD2, TFPI2, TMEM158, TNF, TNFAIP3, …	POLG2, PTCH1, TNS3
PKC-412	BRD-K13646352	HCC515	10.0um	6.0h	0.0756	9829523	AKR1C1, AKR1C2, AKR1C3, ATP2B1, BAMBI, BHLHE41, BIRC3, BTG2, CBR3, CCL20, CFB, CX3CL1, CXCL10, CXCL2, CXCL5, EFNA1, FAS, FTH1, GCH1, HLA-B, ICAM1, IL15, IL7R, KYNU, MT1M, MTSS1, NFKB1, NFKB2, NFKBIA, NINJ1, NKX3-1, OPTN, PNRC1, PTGES, PTX3, RELB, SERPINA3, SGK1, SLC2A6, SLC7A11, SOD2, TAP1, TAPBP, TNF, TNFAIP2, TNFAIP3, TNFAIP6, TNFAIP8, TNFRSF9, TNFSF10, TNIP1, TRAF1, VCAM1, XBP1	ADH1B, AHNAK2, CYR61, FABP5, HOXA5, POLG2, SLC20A1, THBS1, TRAM2
DIGOXIN	BRD-A94756469	HA1E	10.0um	6.0h	0.0756	5702042	AKIRIN1, ATF3, ATP2B1, BAMBI, BCL2A1, BIRC3, BMP2, BTG3, CCL2, CCL20, CCNL1, CD83, CEBPD, CFLAR, CX3CL1, CXCL1, CXCL10, CXCL2, CXCL3, DUSP5, EFNA1, EGFR, EGR1, EREG, ETS1, F3, FNDC3B, FOSL1, GABPB1, GBP1, HBEGF, ICAM1, IER3, IL1A, IL1B, IL6, IL6ST, IL7R, INSIG1, IRF1, JUN, JUNB, KDM6B, KLF9, LDLR, LIF, NAMPT, NFKB1, NFKBIA, NFKBIE, NR4A3, OGFRL1, PLAU, PMAIP1, PPP1R15A, RCAN1, REL, RELB, RGS16, R…	CBR1, HMOX1, HOXA5, KANK2, MAT2A, PPP1R3C
cercosporin	BRD-A78360835	A375	10.0um	6.0h	0.0756	2674	ATF3, BTG2, CCL20, CCNL1, CXCL1, CXCL2, CXCL3, DDIT4, DNAJB9, DUSP1, DUSP5, EFNA1, EGR1, ELF3, F3, GATA6, GPRC5A, HBEGF, HSD11B1, IER3, IER5, IL11, IL6, INHBA, INSIG1, IRF1, JUN, JUNB, KDM6B, KLF5, KRT6B, LAMC2, LDLR, LIF, LPXN, MMP1, MMP10, MMP3, MMP7, MT1E, MT1M, NAMPT, NFKBIA, NR4A2, NR4A3, PELI1, PHLDA2, PLAU, PLK2, PMAIP1, PPP1R15A, PTGS2, RARRES1, RCAN1, RELB, RND1, SAT1, SELE, SERPINA1, SE…
YSGDXEKQTNMRQN-UHFFFAOYSA-N	BRD-K25737009	HT29	40.0um	6.0h	0.0756	24868309	ATF3, BCL2A1, BHLHE41, BIRC3, CCL20, CCNL1, CTSS, CXCL2, CXCL3, DDIT4, DNAJB9, DUSP5, EGR1, FOSL1, G0S2, HBEGF, HIVEP2, ICAM1, IER3, IER5, IL1A, IL6, IL6ST, INHBA, IRF1, JUN, JUNB, KLF9, LAMB3, LAMC2, LIF, MT1M, MTSS1, MX1, NAMPT, NFE2L2, NFKB1, NFKB2, NFKBIA, NFKBIE, NINJ1, NKX3-1, PDE4B, PELI1, PHLDA2, PLAU, PMAIP1, PNRC1, PPP1R15A, PTGS2, RELB, RIPK2, RND1, RNF19B, SAT1, SDC4, SELE, SERPINA1, …
SU11652	BRD-K60623809	HT29	10.0um	6.0h	0.0744	5329103	ATF3, BIRC3, BMP2, BTG2, BTG3, C3, CCL20, CCL4, CCNL1, CD83, CEBPD, CSF1, CSF2, CX3CL1, CXCL1, CXCL10, CXCL2, CXCL3, DDIT4, DNAJB9, DUSP1, EFNA1, EGR1, EREG, GBP1, GCH1, ICAM1, IER3, IER5, IL1A, IL6, INSIG1, IRF1, JUN, JUNB, KDM6B, KLF9, LDLR, MAP3K8, MMP10, NAMPT, NFKB1, NFKB2, NFKBIA, NR4A2, OPTN, PELI1, PMAIP1, PPP1R15A, PTGS2, PTX3, RELB, RGS16, RIPK2, RNF19B, SAT1, SELE, SLC2A6, SOD2, SOX17,…	DKK1, HMOX1, MAT2A, POLG2
Ingenol 3, 20-dibenzoate	BRD-A52650764	MDST8	10.0um	6.0h	0.0744	5225086	AKR1C3, AMIGO2, ATP2B1, BCL2A1, BPGM, CASP3, CCL20, CDH2, CFLAR, CXCL1, CXCL3, CXCL5, DDIT4, DRAM1, DUSP5, EFNA1, EGFR, EGR1, EREG, ETS1, FNDC3B, GABPB1, GPRC5A, HBEGF, HS3ST3A1, ICAM1, IER3, IL11, IL1A, IL1B, IL6, INHBA, JUNB, KDM6B, KYNU, LIF, LPXN, MYO10, NAMPT, NR4A2, NR4A3, PLAT, PLAU, PPP1R15A, PTGS2, PTPN12, PTX3, RELB, RNF19B, SAT1, SDC4, SGK1, SLC19A2, SLC39A8, SMOX, SOD2, STC1, TFPI2, T…	ADH1B, HOXA5, RCAN2
10006350	BRD-A15010982	HA1E	10.0um	6.0h	0.0744	9886498	ATF3, BHLHE41, BMP2, BTG2, CCL2, CCL20, CCL4, CCNL1, CD44, CEBPB, CX3CL1, CXCL1, CXCL2, CXCL3, CXCL6, CYLD, DDIT4, DNAJB9, DUSP1, DUSP5, EGR1, F3, G0S2, HBEGF, ICAM1, IER3, IER5, IL1A, IL1B, IL6, INSIG1, IRF1, JUN, JUNB, KDM6B, LAMB3, LAMC2, LIF, NAMPT, NFKBIA, NR4A2, NR4A3, PDE4B, PLAU, PMAIP1, PPP1R15A, PTGS2, PTX3, RELB, RIPK2, SAT1, SDC4, SELE, SOD2, TFPI2, TNFAIP3, TNFAIP6, TNIP1, WARS, XBP1…	KANK2, POLG2, TRIB2
AMSACRINE	BRD-K98490050	VCAP	10.0um	6.0h	0.0731	3926765	AKR1B1, APOBEC3G, APOL2, ATF3, BIRC2, BIRC3, BMP2, BTG2, BTN3A2, BTN3A3, C3, CASP7, CCL2, CCL20, CCL5, CCL8, CD83, CEBPD, CFB, CRISPLD2, CSF1, CX3CL1, CXCL10, CXCL11, CXCL5, GBP1, GBP2, GCH1, GLA, HLA-B, HLA-F, ICAM1, IFIH1, IL6ST, INSIG1, IRF1, JAM2, JUNB, KLF5, LAMB3, MMP12, NAMPT, NFKB1, NFKB2, NFKBIA, NFKBIE, NINJ1, OPTN, PIGA, RELB, SDC4, SDCBP, SELE, SERPINA3, SLC2A6, SOD2, TAP1, TAPBP, TNF…	FRMD4B
Ingenol 3, 20-dibenzoate	BRD-A52650764	HCC515	10.0um	6.0h	0.0731	5225086	ALOX15B, ATF3, ATP2B1, BCL2A1, BIRC2, BMP2, BTG2, BTG3, CCL20, CD44, CXCL2, CXCL3, DNAJB9, DUSP5, EGFR, EGR1, EREG, ETS1, FOSL1, G0S2, GPRC5A, HBEGF, ICAM1, IER3, IER5, IL6, INHBA, JUN, JUNB, KDM6B, KYNU, LAMB3, LAMC2, LIF, LPXN, MMP1, MMP12, MMP3, MT1X, MT2A, NAMPT, NFKBIA, NR4A2, NR4A3, PDE4B, PHLDA2, PLAT, PLAU, PMAIP1, PPP1R15A, PTGS2, RELB, RGS16, RIPK2, SDC4, SERPINA1, STC1, TNFAIP3, TNIP1,…	ADH1B, PTCH1
Narciclasine	BRD-K06792661	MDST8	10.0um	6.0h	0.0731	72376	ATF3, BAMBI, BCL2A1, BHLHE41, BIRC2, BPGM, CCL20, CCNL1, CD83, CSF2, CXCL1, CXCL3, DUSP1, EFNA1, EGFR, EGR1, ETS1, FNDC3B, GLA, HBEGF, HIVEP2, ICAM1, IER3, IL1A, IL1B, IL6, INHBA, JUN, JUNB, KLF9, LAMC2, LIF, MAP3K8, NFE2L2, NFKB1, NFKB2, NFKBIA, NFKBIE, NINJ1, NR4A2, NR4A3, PLAU, PMAIP1, PPP1R15A, PTGS2, RCAN1, RELB, RIPK2, SAT1, SDC4, SELE, SLC2A6, SNAPC1, SOD2, TGIF1, TNFAIP3, TP53BP2, VGLL4, …	ADH1B, KANK2, MAT2A, PPP1R3C, SAC3D1
homoharringtonine	BRD-A24643465	A549	10.0um	6.0h	0.0731	16219462	ALCAM, ATF3, BIRC2, BIRC3, BTG2, CCL2, CCL20, CCNL1, CD83, CEBPD, CX3CL1, CXCL1, CXCL10, CXCL2, CXCL3, CYLD, DUSP1, DUSP5, EFNA1, EGR1, ETS1, F3, FOSL1, GCH1, HBEGF, HIVEP2, ICAM1, IER3, IL1A, IL6, IL6ST, IRF1, JUN, JUNB, KDM6B, MAP3K8, NFE2L2, NFKB1, NFKB2, NFKBIA, NFKBIE, NR4A2, NR4A3, PDE4B, PELI1, PMAIP1, PPP1R15A, PTGS2, REL, RELB, RND1, SAT1, SDC4, SELE, SERPINA1, SLC2A6, SOCS3, TNFAIP2, TN…	HMOX1, HOXA5, MAT2A
Puromycin dihydrochloride	BRD-K36007650	HA1E	10.0um	6.0h	0.0718	23618032	ATF3, ATP2B1, BIRC3, BMP2, C3, CCL20, CFLAR, CXCL1, CXCL2, CXCL3, DDIT4, DNAJB9, DUSP1, DUSP5, EGFR, ETS1, F3, FOSL1, G0S2, GABPB1, HBEGF, HIVEP1, ICAM1, IER3, IER5, IL1A, IL6, IL6ST, INHBA, JUNB, KLF9, MT1M, MYO10, NAMPT, NFKB1, NFKBIA, NR4A3, PELI1, PLK2, PMAIP1, PPP1R15A, PTGS2, PTX3, RELB, RIPK2, RND1, RNF19B, SAT1, SELE, SGK1, SLC7A11, SLC7A5, SOD2, TNFAIP3, TNFAIP6, TNFRSF10B, TP53BP2, TRIB…	CBR1, FABP5, HOXA5, KANK2, NRN1, PPP1R3C, ZMYM3, ZMYND8
BX-795	BRD-K47983010	HCC515	10.0um	6.0h	0.0718	10077147	ATF3, B4GALT5, BCL2A1, BIRC2, BIRC3, BMP2, CCL5, CFLAR, CLIC2, CSF1, CTSS, CX3CL1, CXCL10, CXCL11, CYB5A, DDX58, DRAM1, EFNA1, FAS, GBP1, GCH1, HLA-F, ICAM1, IER3, IFNGR2, IRF1, JUNB, MTSS1, NFKB1, NFKB2, NFKBIA, NFKBIE, NINJ1, OPTN, PELI1, PNRC1, PTGS2, RELB, RGS16, RNF19B, SDC4, SLC11A2, SOD2, TAP1, TAPBP, TNF, TNFAIP2, TNFAIP3, TNFAIP6, TNFAIP8, TNFRSF10B, TNFRSF9, TNFSF10, TNIP1, TRAF1, TSC22…	DKK1, ORC5, SNAI2, TRAM2
Ingenol 3, 20-dibenzoate	BRD-A52650764	PC3	10.0um	24.0h	0.0718	5225086	BIRC3, BMP2, CCL20, CXCL1, CXCL2, CXCL3, CXCL5, CXCL6, DDIT4, DNAJB9, DRAM1, DUSP1, F3, FTH1, HLA-B, ICAM1, IL1A, IL1B, IL24, IL36G, IL6, IL7R, KLF5, KRT6B, LAMB3, LAMC2, LIF, MMP1, MMP10, MTSS1, MYO10, NFKBIA, PHLDA2, PI3, PLAU, PMAIP1, PTGS2, PTX3, RELB, RNF19B, SDC4, SDCBP, SERPINA1, SGK1, SLC2A1, SLC39A14, SLC7A11, SLC7A5, SOD2, SRGN, STC1, TAC1, TAPBP, TMEM158, TNFAIP3, TNFAIP6, TNFRSF10B, T…	ADH1B, ANP32A, ORC5, PTGIS
Ingenol 3, 20-dibenzoate	BRD-A52650764	PL21	10.0um	6.0h	0.0718	5225086	ALCAM, ATF3, ATP2B1, BCL2A1, BTG2, CCL2, CCL20, CCL4, CD83, CXCL1, CXCL3, DNAJB9, DUSP1, DUSP5, EGR1, EREG, F3, FOSL1, FPR1, FTH1, G0S2, GCH1, GPRC5A, HBEGF, ICAM1, IER3, IL11, IL1B, IL24, IL6, INHBA, JUN, JUNB, KDM6B, LIF, NAMPT, NFE2L2, NFKB1, NFKBIA, NINJ1, NR4A2, NR4A3, PHLDA2, PMAIP1, PPP1R15A, PTGS2, PTPN12, PTX3, RELB, RGS16, RIPK2, SDC4, SGK1, SLC2A6, SLC7A11, SOD2, TFPI2, TJP2, TNF, TNFA…	ADH1B, POLG2, SAC3D1
phorbol-12-myristate-13-acetate (PMA)	BRD-A15079084	RMUGS	10.0um	6.0h	0.0718	4792	ALCAM, ATP2B1, BAZ1A, BCL2A1, BIRC3, BMP2, BTG3, CASP3, CCL2, CCL20, CCNA1, CD44, CTSS, CXCL1, CXCL2, CXCL3, DDIT4, DUSP5, ETS1, F3, FOSL1, G0S2, GCH1, GPRC5A, HBEGF, ICAM1, IER3, IFNGR2, IL6, IL6ST, JUNB, LAMB3, LAMC2, LIF, MMP1, MMP10, NFKB1, NFKBIA, PHLDA2, PLAT, PLAU, PMAIP1, PTGS2, PTPN12, PTX3, REL, RELB, RIPK2, RNF19B, SDC4, SELE, SGK1, SLC2A6, SOD2, TNFAIP2, TNFAIP3, TNFAIP6, TNFRSF10B, T…	SYBU
LDN-193189	BRD-K04853698	A549	10um	24h	0.0718	25195294	ATF3, BIRC3, BMP2, CCL2, CCL20, CCL5, CCL8, CCNL1, CD83, CEBPD, CFLAR, CXCL1, CXCL2, CXCL3, DNAJB9, EGFR, EGR1, F3, FTH1, GBP1, HIVEP1, HIVEP2, ICAM1, IDO1, IER3, IER5, IL1A, IL1B, IL6, INSIG1, IRF1, JUN, JUNB, LDLR, LIF, MAP3K8, MMP10, MT1E, MT1M, MT1X, MT2A, NFKB1, NFKB2, NFKBIA, NKX3-1, NR4A2, NR4A3, PID1, PMAIP1, PPP1R15A, PSTPIP2, PTGS2, PTX3, RELB, SAMD4A, SAT1, SELE, SOD2, STC1, TNFAIP2, T…	CBR1, FABP5, FHL1, PPP1R3C
LDN-193189	BRD-K04853698	HT29	10um	24h	0.0718	25195294	ATF3, ATP2B1, BMP2, BTG3, CCNL1, COQ10B, CXCL1, CXCL2, CXCL3, DNAJA1, DNAJB9, DUSP1, DUSP5, EGFR, EGR1, F3, FOSL1, FZD10, GPRC5A, HBEGF, HLA-B, IER3, IER5, IFIT1, IL6, IRF1, JUN, JUNB, KRT6B, KYNU, LAMB3, LAMC2, LDLR, LIF, MMP10, MT1X, MT2A, MX1, NAMPT, NFKBIA, NR4A2, NR4A3, PELI1, PHLDA2, PLK2, PLK3, PMAIP1, PPP1R15A, PTGS2, RELB, SAT1, SOD2, TNFAIP3, TNFAIP6, TNFRSF10B, TNIP1, TRIB1, YRDC	COL1A2, DAPK1, EPHX2, FHL1, THYN1, ZMYM3, ZMYND8
QL-XII-47	BRD-K99252563	HS578T	10um	24h	0.0718	71748056	ATF3, BAZ1A, BCL2A1, BHLHE41, BIRC3, BTG2, CCL20, CCNL1, CSRNP2, CXCL1, CXCL3, CYLD, DUSP1, DUSP5, EGR1, ETS1, FOSL1, G0S2, GCH1, HBEGF, HIVEP1, HIVEP2, ICAM1, IER3, IL1B, IL24, IL6, IRF1, JUNB, KDM6B, KLF5, LAMB3, LAMC2, LIF, MAP3K8, MMP3, N4BP2L1, NFKB1, NFKBIA, NFKBIE, NR4A2, NR4A3, PMAIP1, PPP1R15A, RCAN1, RELB, SAV1, SDC4, SDCBP, SELE, SNAPC1, SOD2, SPATA5L1, TNFAIP2, TNFAIP3, TNFAIP6, ZFP36…	COL1A2, DKK1, FHL1, MAT2A, PEX11A, PPP1R3C, PTGIS, RHOBTB1, THBS1, TNS3

## Sheet: Group6
pert_desc	pert_id	cell_id	pert_dose	pert_time	score	pubchem_id	overlap.up	overlap.down
AVXQPEKZIGPIJW-UHFFFAOYSA-N	BRD-K17140735	MCF7	11.1um	24.0h	0.0542	4259181	ADM, AMIGO2, ANKRD10, ARF4, ARHGEF2, ASNS, ATF3, ATF4, ATP1B1, ATP2B1, ATXN1, B4GALT3, BHLHE40, BMP2, BPGM, BRD2, BTG1, CARS, CASK, CBLB, CCL20, CCNL1, CD44, CD55, CDKN1A, CEBPG, CLDN4, CPM, CREB3L2, CSGALNACT1, CXCL1, CYLD, DDIT3, DDIT4, DNAJB9, DNAJC3, DUSP1, DUSP4, DUSP5, EGFR, EGR1, EIF1, EIF2AK3, ELF4, EMP3, ENO2, EPAS1, EREG, EZR, FKBP11, FN1, FNDC3B, FOSB, FOSL1, FOXO3, GAB2, GADD45A, GADD…	ADH1B, ADH5, AKR7A2, ALDH5A1, ALG6, ANGPT1, ASPM, ATIC, BARD1, BIRC5, CCNA2, CD36, CDCA3, CDKN2C, CENPA, CEP55, CHRDL1, CLIC3, CLU, COX11, CPNE3, CRYZ, CXCL12, DCXR, DLGAP5, DSCC1, DTL, DUT, FABP5, FANCI, GINS2, GMDS, GPD1L, GTF2H5, HADH, HIBCH, HLTF, HMGB2, HMGN3, HMMR, HOXC6, ICAM3, ITGAE, KIF11, KIF15, KIF20A, LMNB1, LSM4, MANSC1, MCM3, MCM6, METTL7A, MSRB2, MXRA5, NDC80, NDN, NDUFB5, NIF3L1, …
Ingenol 3, 20-dibenzoate	BRD-A52650764	HA1E	10.0um	6.0h	0.0534	5225086	ABCA1, AKR1B1, AMPD3, ARHGEF2, ARL4C, ASAP2, ATP13A3, ATP2B1, B4GALT5, BCL10, BCL2A1, BHLHE41, BID, BIRC2, BIRC3, BMP2, BTG1, CASP3, CCL2, CCL20, CCL4, CCL5, CCL8, CCND1, CD40, CD44, CD47, CD55, CD74, CD82, CD83, CDCP1, CDKN1A, CEBPB, CFLAR, CHI3L1, CHIC2, CHST15, CHST2, CLIC4, CLIP2, COL4A1, COL4A2, CSF1, CSF2, CSF2RB, CSF3, CSGALNACT1, CTSS, CX3CL1, CXCL1, CXCL10, CXCL11, CXCL2, CXCL3, CXCL5, C…	ACTA2, ALDH1A1, ALDH3A2, CXCL12, DAPK1, FILIP1L, FZD2, GSTA4, HOXA10, HOXA5, HOXC6, HSPB8, ID1, IRS2, KCNE4, MEIS2, MID1, NAP1L3, NPR3, OLFML3, PBX1, PEG3, PFKM, PPP1R3C, PRUNE2, PTGIS, RUNX1T1, TMEM14A, TOX, TUFT1
MLN2238	BRD-K78659596	MCF7	10.0um	24.0h	0.0517	25183872	ADM, ADORA2B, AKR1B10, AKR1C1, AKR1C2, ARHGEF2, ASNS, ATF3, ATP2B1, BMP2, BTG3, CA2, CASP7, CAV1, CAV2, CBR3, CCL5, CD55, CHAC1, CHORDC1, CREB3L2, CYLD, DCP1A, DDIT3, DDIT4, DNAJB1, DNAJB9, DNAJC2, DUSP1, DUSP5, EIF5, ELF4, EPAS1, EREG, ETS2, F2RL1, FN1, FNDC3B, FOSL1, FOSL2, FTH1, GABARAPL1, GABPB1, GADD45A, GCLM, GPRC5A, GRB10, HBEGF, HMOX1, HSPA13, HSPA5, HSPA6, HSPH1, HYOU1, IER3, IFRD1, ISG2…	ADH1B, AKR7A2, ALDH6A1, ALDH7A1, ASPM, AURKA, BARD1, BIRC5, BPHL, BRCA1, CARHSP1, CBR4, CBX5, CCNA2, CCNB2, CDC20, CDC25B, CDC7, CDCA3, CDKN2C, CENPA, CENPM, CEP55, CHRDL1, CKS1B, CRIP1, CRIP2, CXCL12, DAG1, DCXR, DDAH1, DDB2, DDX17, DEPTOR, DLGAP5, DNAJC9, DNMT1, DSCC1, DTL, DUT, EFHD1, EIF1AY, EIF4B, ELOVL6, EVL, FANCI, GAS1, GINS2, GMNN, GPSM2, HADH, HJURP, HLF, HLTF, HMGB2, HMGN3, HMMR, HOXC1…
Ro 28-1675 ?	BRD-K21672174	HT29	160.0um	24.0h	0.0502	9886086	ABCA1, AIM2, AKR1C1, AKR1C2, ARF4, ARFGAP3, ARHGEF2, ASNS, ATF3, ATF4, CARS, CD55, CDKN1A, CEBPG, CHAC1, CHIC2, CREB3L2, CSGALNACT1, CSGALNACT2, CTH, CXCL2, CXCL3, CXCL5, DDIT3, DDIT4, DDX58, DNAJB9, DNAJC3, DNAJC6, DUSP5, EIF2AK3, FEM1C, FICD, FKBP11, FNDC3B, FOSL1, FOSL2, GAB2, GABARAPL1, GBP1, GFPT1, GFPT2, GLRX, GOLT1B, GOT1, GRB10, GTPBP2, H1F0, HBEGF, HIST1H1C, HIST1H2BC, HIST1H2BD, HIST1H4…	ADH1B, ALDH1A1, ALDH5A1, ANP32A, ARHGDIB, ASPM, AURKA, BIRC5, BMP4, CAT, CBX5, CCNA2, CCNB2, CCNG1, CDC7, CDCA3, CDKN2C, CENPA, CENPE, CENPM, CEP55, CYB5A, DDAH1, DDB2, DLGAP5, DSCC1, DTL, DUT, EHD3, ENPP2, FANCI, FANCL, GINS2, GUCY1A3, HADH, HES1, HJURP, HMGB2, HMGN3, HMMR, HSPB1, ID1, KCTD12, KIF11, KIF15, KIF20A, LGR5, LMNB1, LPCAT1, LSM3, MCM2, MCM3, MCM5, MCM6, MCM7, MELK, MSH2, MXRA5, NDC80…
Chemistry 2804	BRD-K74402642	MCF7	10.0um	24.0h	0.0502	6477762	ADM, AKR1B10, AKR1C1, AKR1C2, ALAS1, ARHGEF2, ASNS, ATF3, ATF4, ATP1B1, BMP2, BTG1, BTG3, CA2, CADM1, CCL5, CD44, CD55, CDKN1A, CEBPG, CHAC1, COL1A1, COL4A1, CREB3L2, CYLD, DDIT3, DDIT4, DNAJB1, DNAJB9, DSC2, DUSP1, DUSP5, EGFR, EGLN3, EIF1, ELF4, EMP3, EPAS1, ETS2, FASTKD5, FN1, FNDC3B, FOSL1, FOSL2, FOXD1, FYN, FZD5, GABARAPL1, GABPB1, GADD45A, GCLM, GEM, GPRC5A, GRB10, HBEGF, HLX, HMOX1, HSPA1…	ADH1B, AEBP1, AKR7A2, ALDH1A1, ALDH6A1, ALDH7A1, ANK3, AOX1, APOD, ARHGDIB, ASPM, BIRC5, CCNA2, CCNB2, CDC25B, CDC7, CDKN2C, CENPA, CEP55, CHRDL1, CILP, CRIP2, CTSO, CXCL12, DDX17, DLGAP5, DPM3, DSCC1, DUT, ELOVL6, FANCI, FHL1, GAS1, GINS2, GPD1L, GTF2H5, GTF3A, HADH, HLF, HMGB2, HMMR, HOXC6, IGFBP4, IMPDH2, KIF11, KIF15, KIF20A, LMNB1, LXN, MACROD1, MARCKS, MCM3, MCM6, MELK, METRN, METTL7A, MGP,…
IMD 0354	BRD-K74305673	MCF7	10.0um	24.0h	0.0497	5081913	AGRN, AMIGO2, ARF4, ARHGEF2, ASNS, ASS1, ATF3, ATF4, ATP1B1, ATP2B1, ATXN1, BHLHE41, BIRC3, BPGM, BTG1, BTG2, CARS, CBLB, CCL20, CD44, CD55, CDKN1A, CHAC1, COL15A1, CREB3L2, CSGALNACT1, CX3CL1, DDIT3, DDIT4, DNAJB9, DUSP1, DUSP4, DUSP5, DUSP6, EGFR, EGR1, EGR2, EGR3, EIF1, EPAS1, EPHA2, EREG, ETS2, FN1, FNDC3B, FOS, FOSB, FOSL1, FOXO3, FTH1, FZD5, GADD45A, GFPT1, GPRC5A, HBEGF, HES1, HIVEP2, HMGC…	ADH1B, ADH5, ATP6V0E2, BIRC5, BRCA1, CBX1, CCNA2, CCNB2, CDC20, CDCA3, CDKN2C, CDO1, CENPA, CENPM, CEP55, CKS1B, CLU, COX11, CRYZ, CXCL12, DCXR, DLGAP5, DNAJC9, DSCC1, DTL, DUT, ENPP2, FABP5, FANCI, FHL1, GHR, GINS2, GMNN, GSTA4, HADH, HMGB2, HMGN3, HMMR, HOXC10, HOXC6, HSPB8, IMPA2, ITGAE, KIF15, KIF20A, LMNB1, LSM3, LSM4, MAP2K6, MCM2, MCM3, MCM5, MCM6, MELK, MRPL16, MSRB2, NDC80, NDUFC1, NME4,…
NICLOSAMIDE	BRD-K35960502	MCF7	10.0um	24.0h	0.0492	4477	ALCAM, ARF4, ARHGEF2, ASNS, ATF3, ATF4, ATP1B1, ATP2B1, BHLHE40, BIRC3, BMP2, BTG1, BTG2, CARS, CBLB, CCL20, CD44, CD55, CDKN1A, CREB3L2, CSGALNACT1, DDIT3, DDIT4, DNAJB9, DNMBP, DSP, DUSP1, DUSP4, DUSP5, EGFR, EGR1, EGR2, EGR3, EIF1, EMP3, ETS2, FN1, FNDC3B, FOS, FOSB, FOSL1, FOXO3, FTH1, GADD45A, GRB10, HBEGF, HECA, HES1, HIVEP2, HMGCS1, HMOX1, HSPA6, ICAM1, IER2, IER3, IER5, IFNGR2, IL1A, IL32…	ACACB, ADH1B, ALDH3A2, ALDH9A1, ALG6, ASPM, ATP6V0E2, BARD1, BIRC5, BRCA1, CCNA2, CCNB2, CD14, CDC20, CDC7, CDCA3, CDKN2C, CENPA, CENPE, CENPM, CEP55, CKS1B, CLU, COX11, CRYZ, DCXR, DLEU1, DLGAP5, DNAJC9, DSCC1, DTL, DUT, EFHD1, FANCI, FBXO9, FHL1, GHR, GINS2, GMNN, HADH, HMGB2, HMGN3, HMMR, HOXC6, HSPB8, IFIT1, ITGAE, ITGB3BP, KIF11, KIF15, KIF20A, LMNB1, LSM4, MAP2K6, MCM2, MCM3, MCM5, MCM6, MD…
B675700.cdx	BRD-K88510285	MCF7	0.04um	24.0h	0.049	387447	ADM, AKR1B10, AKR1C1, AKR1C2, ALAS1, AMIGO2, ARHGEF2, ASNS, ATF3, BTG1, BTG3, CAV2, CBR3, CCL5, CD44, CD55, CDKN1A, CHAC1, CREB3L2, CYLD, CYP24A1, DDIT3, DDIT4, DNAJB1, DNAJB9, DNAJC2, DUSP1, DUSP5, EIF5, EPAS1, EREG, FNDC3B, FOSL1, FOSL2, FTH1, FZD10, GABARAPL1, GABPB1, GADD45A, GCLM, GEM, GPRC5A, GRB10, HBEGF, HMOX1, HSPA13, HSPA5, HSPA6, HSPH1, HYOU1, IER3, IER5, IFRD1, ISG20, JMJD6, JUN, KCMF…	ACACB, AKR7A2, ALDH6A1, ALDH7A1, ASPM, ATP6V0E2, AURKA, BARD1, BIRC5, BPHL, BRCA1, CARHSP1, CBX5, CCNA2, CCNB2, CDC20, CDC25B, CDC7, CDCA3, CDKN2C, CENPA, CENPM, CEP55, CFI, CHRDL1, CLIC3, CRIP1, CRIP2, CXCL12, DAG1, DCXR, DDAH1, DLGAP5, DNAJC9, DPM3, DSCC1, DTL, DUT, EIF4B, ELOVL6, EVL, FANCI, GAMT, GAS1, GHR, GINS2, GPSM2, HADH, HJURP, HLF, HLTF, HMGB2, HMMR, HOXC6, IDH2, IFIT1, IGFBP5, KIF11, …
YSGDXEKQTNMRQN-UHFFFAOYSA-N	BRD-K25737009	MCF7	40.0um	24.0h	0.0485	24868309	ADM, AKR1B10, AKR1C1, AKR1C2, ALAS1, ARF4, ARHGEF2, ASNS, ATF3, ATF4, ATP2B1, ATXN1, BET1, BHLHE40, BMP2, BTG1, CA2, CARS, CASK, CCL5, CD55, CDKN1A, CEBPG, CLIP2, COL1A1, CREB3L2, CSGALNACT1, CTH, CYLD, DDIT3, DDIT4, DNAJB9, DNAJC3, DUSP1, DUSP4, DUSP5, DYRK3, EIF1, EIF2AK3, EMP3, EPAS1, FICD, FKBP11, FN1, FNDC3B, FOSB, FOSL1, FOSL2, FOXD1, FTH1, FYN, GABPB1, GADD45A, GCLM, GLRX, GOLT1B, GOT1, GR…	ACACB, ADH1B, ADH5, ALDH5A1, ALDOC, ANGPT1, APOD, ASPM, BIRC5, BPHL, CCNA2, CCNB2, CDCA3, CDKN2C, CENPA, CENPE, CENPM, CFI, CHRDL1, CLTB, CRYZ, CXCL12, DCXR, DHCR24, DLGAP5, DSCC1, DTL, DUT, EFHD1, EPB41L2, FABP5, FANCI, FMO2, GHR, GINS2, GMNN, GOT2, GPD1L, HADH, HDAC1, HJURP, HMGB2, HMMR, HOXC6, IFIT1, IGFBP5, KCNMA1, KIF11, KIF15, KIF20A, LMNB1, MANSC1, MCM2, MCM3, MCM6, MRPL16, MXRA5, MXRA8, N…
Ingenol 3, 20-dibenzoate	BRD-A52650764	MCF7	10.0um	6.0h	0.048	5225086	ALCAM, ALDH1A3, ARHGEF2, ARNTL2, ATF3, ATP1B1, ATP2B1, B4GALT5, BCL10, BCL2A1, BHLHE40, BIRC3, BMP2, BTG1, BTG3, CBLB, CCL2, CCL20, CCL4, CCL5, CD44, CD55, CHST11, COTL1, CREM, CSF1, CX3CL1, CXCL1, CXCL10, CXCL11, CXCL3, CYLD, DAXX, DCBLD2, DDX21, DNMBP, DUSP4, DUSP5, DUSP6, EGFR, EGR1, EGR2, EGR3, EHD1, ELF4, EMP3, EPHA2, EREG, F2RL1, FAM57A, FNDC3B, FOSB, FOSL1, G0S2, GABPB1, GADD45A, GCH1, GEM…	BAMBI, CD14, CDC25B, CEBPA, CLU, DDB2, DEPTOR, EPHX2, FUBP1, HLTF, HMGN3, HOXA5, HOXC6, IDH1, IGFBP5, IGFBP6, KIF20A, LPAR6, MAFB, METTL7A, MYL6B, NDRG3, NR2F2, NUPR1, OLFML3, PACSIN3, PAN2, PEX11A, PFKM, PHYH, PPP1R3C, PRUNE2, PTGDS, RCBTB2, RNASE4, SERPINF1, SESN1, SKP2, SLC2A10, SLC9A3R1, SNX2, THYN1, TMEM176B, TOB1, TOP2A, TPD52L1, TSC22D3, VPS28
CHR 2797	BRD-K92241597	HT29	80.0um	24.0h	0.0477	15547703	ABCA1, ADM, AKR1B10, AKR1C1, AKR1C2, ARHGEF2, ASNS, ATF3, ATF4, BDKRB2, BTG3, CARS, CD55, CD74, CDKN1A, CEBPG, CFB, CHAC1, CHIC2, CREB3L2, CTH, CXCL10, CXCL2, CXCL3, CXCL5, DDIT3, DDIT4, DDX58, DDX60, DNAJB9, DNAJC6, DUSP5, EIF1, ENPP1, EPAS1, FOSL1, FOSL2, GAB2, GABARAPL1, GBP1, GFPT1, GLRX, GRB10, GTPBP2, HBEGF, HBP1, HIST1H1C, HIST1H2BC, HLA-A, HLA-B, HLA-E, HLA-F, HLA-G, HMOX1, HSPA13, HSPA5,…	ANP32A, ARL6IP5, ASPM, AURKA, BDH2, BIRC5, CAT, CCNA2, CCNG1, CDC7, CDCA3, CDKN2C, CENPA, CENPE, CENPM, CEP55, CRYZ, CYB5A, DDAH1, DDB2, DLGAP5, DPYSL2, DSCC1, DTL, DUT, ENPP2, F2R, FAM13A, FANCI, GINS2, HADH, HES1, HMGN3, HMMR, HSPB1, IDH2, ITGB3BP, KIF11, KIF15, KIF20A, LGR5, LMNB1, LSM3, MCM2, MCM3, MCM5, MCM6, MCM7, MELK, METTL7A, MSH2, MYH10, NIPSNAP1, NME4, NRN1, NUDT1, NUSAP1, OIP5, PAFAH1…
Gossypol acetic acid, (R)-	BRD-K19295594	A375	11.1um	24.0h	0.0462	227456	ADM, AMPD3, ANKRD10, ARHGEF2, ASNS, ASS1, ATF3, BCL2A1, BHLHE41, BIRC3, BMP2, BNIP3, CARS, CBLB, CCL20, CD55, CDKN1A, CHI3L1, CTH, CXCL5, DDIT3, DNAJB1, DNAJB9, DUSP1, DUSP5, DYRK3, EIF2AK3, ENO2, GAB2, GADD45A, GEM, GFPT1, GLRX, GRB10, HBEGF, HBP1, HMOX1, HSPA6, HSPH1, IER3, IER5, IFRD1, INSIG1, ISG20, JUN, KCNK1, KLF4, KLF6, KLHL21, KLHL24, LAMB3, LAMC2, LARP6, LIF, LRP12, MAFF, MAP1LC3B, MICAL…	ABCA8, ACAT1, ACP6, ALDH1A1, ANP32A, ARHGDIB, ASPM, AURKA, BIRC5, BRCA1, CALD1, CARHSP1, CAT, CBX1, CCNA2, CCNB2, CDC25B, CDC7, CDCA3, CENPA, CENPE, CENPM, CEP55, CHRDL1, CKS1B, COL9A3, COQ2, CYTL1, DAG1, DCXR, DKK1, DLGAP5, DSCC1, DTL, DUT, ETFB, F2R, FABP4, FABP5, FANCI, FHL1, FOLR1, FSTL1, FZD2, GINS2, GPD1L, GPSM2, GTF2H5, HADH, HJURP, HLA-DMA, HLTF, HMGB2, HMGN3, HMMR, HOXC6, IMPA2, KANK2, K…
528116.cdx	BRD-K49371609	MCF7	0.09um	24.0h	0.0457	10275789	ANKRD10, ARL4C, ATF3, BCL10, BHLHE40, BMP2, BTG2, BTG3, CA2, CASK, CCL20, CCL5, CD44, CDKN1A, COTL1, CSGALNACT2, CXCL10, CXCL11, CXCL14, CXCL6, CXCR4, CYLD, CYP27B1, DDX21, DLX2, DNAJC6, DNTTIP2, DUSP4, DUSP5, EGR1, ELF4, EPHA2, EREG, ETS2, F2RL1, FAM46A, FBXO28, FJX1, FN1, FOS, FOSB, FOSL1, FZD5, GADD45A, GATA6, GEM, GJA1, GPRC5A, HBEGF, HIST1H1C, HIST1H2BD, HLA-DQB1, HMOX1, HSPA6, IER5, IFI27, …	ADH5, AEBP1, AGA, ALDH1A1, ASPM, AURKA, BARD1, BMPR1A, BRCA1, CBX1, CCNA2, CCNB2, CD14, CDC20, CDCA3, CEBPA, CENPA, CENPM, CEP55, CFH, CHRDL1, CILP, CKAP4, CLU, CMAHP, CPNE3, CTPS2, CXCL12, DAG1, DEPTOR, DLGAP5, DPYSL2, DUT, ENPP2, F13A1, FAM129A, FAM149A, FANCI, FBLN2, FDFT1, FZD2, GAS1, GBAP1, GINS2, GSTA4, GTPBP8, HMGB2, HMGN3, HMMR, HOXC10, HOXC6, HSPB8, IDH1, IFIT1, IL1R1, KANK2, KDELR3, KIF…
ARP 101	BRD-K73395020	MCF7	10.0um	24.0h	0.0457	11292680	ABCG1, ADM, AKR1C1, AKR1C2, ARF4, ARHGEF2, ASNS, ASS1, ATF3, ATF4, ATP2B1, BHLHE40, BTG1, CARS, CCL5, CD55, CDKN1A, CEBPG, CLDND1, COL15A1, COL1A1, CREB3L2, CTH, DDIT3, DDIT4, DDX21, DNAJB9, DNAJC3, DUSP1, DUSP4, DUSP5, EGFR, EIF1, EIF2AK3, EMP3, EPAS1, EREG, ETS2, FICD, FKBP11, FN1, FNDC3B, FOSB, FOSL1, FOSL2, FOXD1, FTH1, GAB2, GADD45A, GCLM, GLRX, GOLT1B, GOT1, GRB10, GTPBP2, HBEGF, HMOX1, HSP…	ACACB, ADH1B, ALDH5A1, ANGPT1, ANKRD36B, ANXA4, APOD, ASPM, ATP6V0E2, BIRC5, CCNA2, CD9, CENPA, CENPM, CFI, CHRDL1, CPNE3, CROT, CRYZ, CXCL12, DCXR, DLGAP5, DNMT1, DSCC1, DTL, DUT, ELOVL6, FABP5, FANCI, FANCL, FMO2, GAS1, GINS2, GMNN, GOT2, GPD1L, HADH, HMMR, HOXC6, KANK2, KIF11, KIF15, KIF20A, LMNB1, MAN1C1, MANSC1, MAT2A, MCM2, MCM3, MCM5, MCM6, MEGF9, MELK, MGP, MRPL16, NDC80, NME4, NR2F2, NR2…
phorbol-12-myristate-13-acetate (PMA)	BRD-A15079084	HA1E	10.0um	6.0h	0.0455	4792	ABCA1, ADAMDEC1, AMPD3, ARHGEF2, ARL4C, ARNTL2, ATP2B1, BCL2A1, BIRC3, BMP2, CASP3, CBLB, CCL2, CCL20, CCL4, CCL5, CCL8, CCRL2, CD40, CD44, CD47, CD55, CD74, CD82, CD83, CDCP1, CDKN1A, CEBPB, CHI3L1, CHI3L2, CHIC2, CLDN4, CLIC4, CSF1, CSF2, CSF2RB, CSF3, CTSS, CX3CL1, CXCL1, CXCL10, CXCL11, CXCL2, CXCL3, CXCL5, CXCL6, CXCL9, DDIT4, DNAJB9, DOCK4, DRAM1, DUSP4, DUSP5, DUSP6, EGFR, EGR1, EHD1, EMP1…	ACTA2, ANKS1A, CLU, CXCL12, DKK1, ENPP2, FHL1, HLTF, HOXA10, HOXA5, HOXC6, ID1, IFIT1, IRS2, KPNB1, MATN2, MEIS2, MID1, OLFML3, PAN2, PRUNE2, QDPR, RRAGD, RUNX1T1, TMEM97
celastrol	BRD-A24396574	BT20	1.11um	24h	0.0452	73707365	AIM2, AKR1C2, ARC, ARF4, ARHGEF2, ARIH1, ASNS, ATF3, ATF4, ATP6V0B, ATP6V1C1, BACH1, BAG3, BCAT1, BCL2A1, BCL6, BRD2, BTG1, BTG3, CARS, CBLB, CCDC59, CCL20, CCNL1, CD55, CDKN1A, CEBPG, CHAC1, CHI3L1, CHIC2, CHORDC1, COL3A1, COQ10B, CREM, CSRP2, CTH, CXCL1, CXCR4, CYLD, CYTIP, DDIT3, DDIT4, DNAJA1, DNAJB1, DNAJB9, DNAJC3, DUSP1, DUSP2, DUSP5, DUSP6, EGR1, EIF2AK3, EIF5, FABP5, FASTKD5, FEM1C, FOS,…	ABLIM1, ADH1B, AHNAK, ANXA3, ARHGAP29, ASPM, AURKA, BIRC5, CALD1, CCNA2, CCNB2, CD24, CDC20, CDC25B, CDCA3, CENPA, CENPE, CEP55, CILP, CLIC3, CPS1, DAG1, DAPK1, DHRS1, DLGAP5, FHL1, FKBP1B, FMO1, GAS1, GPD1L, HADH, HMMR, HNRNPD, IDH1, IGFBP5, ITGB5, KIF11, KIF15, KIF20A, LAMB1, MARCKS, MATN2, MELK, METTL7A, MID1, MYOF, NAV2, NFIB, NR2F2, NUCKS1, NUSAP1, PBK, PBX1, PCCB, PDGFD, PDHB, PGRMC2, PPL, …
LDN 193189 hydrochloride	BRD-K04853698	MCF7	10.0um	24.0h	0.045	25195294	ACSL3, AKR1B10, AKR1C1, AKR1C2, ARF4, ARFGEF2, ARL8B, ASNS, ATF3, ATP1B1, BHLHE40, BIRC3, BMP2, BTG1, BTG2, CASP7, CBLB, CCL20, CCL5, CCNL1, CD55, CEBPD, CLDN1, CREB3L2, CRISPLD2, CSGALNACT1, CX3CL1, CXCL1, CXCL10, CXCL11, CXCL9, CYLD, CYP27B1, DDIT3, DDX21, DNAJB9, DNTTIP2, DUSP1, DUSP4, DUSP5, EGR1, EIF1, EPAS1, FAM46A, FN1, FNDC3B, FOSB, FOSL1, FST, FTH1, FZD5, GABARAPL1, GADD45A, GBP1, GCLM, …	ADH1B, ALDH1A1, ALDH5A1, ALDH6A1, CACNB3, CCNA2, CCNG1, CFI, COL1A2, CRYL1, CRYZ, DDAH2, DDB2, DNAJC9, DPYSL2, DSCC1, DUT, EHHADH, EIF4B, EMP1, EPHX2, FANCI, FHL1, FHL2, GAMT, GINS2, GMDS, GPSM2, HOXC6, HSDL2, IDH2, KANK2, LSM2, MACROD1, MANSC1, MAP2K6, MCM3, MCM5, MCM6, MSH2, MYL6B, NDRG2, NET1, NIPSNAP1, NME4, NYNRIN, PACSIN3, PAFAH1B3, PBX1, PCYOX1, PHYH, PIK3R1, POLE2, PRIM1, PSIP1, RAD51C, R…
PK-11195	BRD-A41451487	HT29	160.0um	24.0h	0.0447	1345	ABCA1, ADM, AIM2, AKR1C1, AKR1C2, ASNS, ATF3, BAG3, BMP2, BPGM, BTG2, BTG3, CARS, CD55, CDKN1A, CEBPG, CHIC2, CPM, CREB3L2, CTH, CYLD, CYTH1, DDIT3, DDIT4, DNAJB1, DNAJB9, DNAJC3, DNAJC6, DUSP1, EIF2AK3, EMP1, F2RL1, FASTKD5, FOSL1, FOSL2, GAB2, GABARAPL1, GABPB1, GADD45A, GADD45B, GEM, GFPT1, GLA, GLRX, GPRC5A, GRB10, HBEGF, HBP1, HMOX1, HOXB2, HSPA13, HSPA5, HSPA6, HSPH1, IFRD1, IL11, IL6, ISG2…	ACP6, ACSF2, AKAP1, AKR7A2, ANP32A, ANXA4, ASPM, AURKA, BCKDHB, BDH2, BIRC5, BMP4, CARHSP1, CBR4, CCNA2, CCNG1, CDC25B, CDCA3, CENPA, CRIP2, CTSO, CXCL12, CYB5A, DAPK1, DDAH1, DDB2, DET1, DLGAP5, DPYSL2, DSCC1, DUT, ELOVL6, ETFB, FABP5, FOLR1, GTF2H5, GTF3A, HADH, HES1, HLF, HMGN3, HMMR, ID1, IDH2, IGFBP4, IMP3, IMPDH2, ITGB5, KIF20A, LMNB1, LSM4, MACROD1, MCM6, MELK, MGST2, NFIB, NIPSNAP1, NME3,…
phorbol-12-myristate-13-acetate (PMA)	BRD-A15079084	MCF7	10.0um	24.0h	0.044	4792	ABCC3, ADM, AIM2, AKR1B1, AKR1C1, AKR1C2, ALDH1A3, AMIGO2, ANGPTL4, ARNTL2, ATP1B1, ATXN1, BHLHE40, BMP2, BPGM, CAV2, CBLB, CCL20, CCL5, CD44, CD47, CD55, CHST11, CLDND1, COL7A1, CREB3L2, CTNNAL1, CTSC, CXCL1, CXCL5, DNAJB9, DNM1L, DUSP1, DUSP4, DUSP5, DUSP6, EGFR, ELK3, EPAS1, EPHA2, EREG, ETS2, EZR, F2RL1, F3, FABP5, FN1, FNDC3B, FOSL1, FOSL2, FSTL3, GEM, GLRX, GPRC5A, GRB10, HBEGF, HLA-B, HLA-…	ALDH6A1, ASPM, AURKA, BARD1, BIRC5, CBX5, CCNA2, CCNB2, CDC20, CDCA3, CDKN2C, CENPA, CENPM, CEP55, CHRDL1, CIRBP, CKS1B, CLU, COL2A1, CXCL12, DCXR, DDAH1, DDB2, DLGAP5, DSCC1, DUT, FANCI, GHR, GINS2, GPSM2, HADH, HJURP, HMGB2, HMMR, HOXC4, HOXC6, IGF1, KAT6B, KIF11, KIF15, KIF20A, KIF22, KIFC1, LMNB1, MAFB, MELK, METTL7A, MGP, NDC80, NME4, NUDT1, NUSAP1, OIP5, OLFML3, PAN2, PBK, PBX1, PIK3R1, PRC…
LDN-193189	BRD-K04853698	HT29	10um	24h	0.0437	25195294	ABCA1, ADM, AIM2, ARC, ARL4C, ATF3, ATP2B1, ATP6V1G1, BAG3, BHLHE40, BMP2, BRD2, BTAF1, BTG3, CADM1, CCND1, CCNL1, CD55, CDKN1A, CHIC2, COQ10B, CXCL1, CXCL2, CXCL3, CYTH1, DDIT3, DNAJA1, DNAJB9, DNAJC2, DSP, DUSP1, DUSP5, EGFR, EGR1, EMP1, EZR, F3, FOS, FOSB, FOSL1, FOSL2, FOXO3, FZD10, GABARAPL1, GADD45A, GADD45B, GEM, GJA1, GPRC5A, HBEGF, HERC5, HIST1H1C, HIST1H2BC, HLA-A, HLA-B, HMOX1, HSPA5, …	ACAT1, ACP6, ACTN1, ALDH1A1, ALDH5A1, ANXA4, ARHGDIB, AURKA, BIRC5, CASP6, CAT, CCNA2, CCNB2, CCNG1, CDC20, CHRDL1, COL1A2, CPA3, CRYZ, CXCL12, DAG1, DAPK1, DDAH1, DEPTOR, DPYSL2, EHBP1, EPHX2, FHL1, GPD1L, GTF3A, HADH, HMGN3, HMMR, HSPB1, IDH1, IDH2, IMPA2, ITGA6, KIF20A, MAGED1, MGST2, MPST, NIPSNAP1, NME4, OLFM4, PAFAH1B3, PHGDH, PLAC8, POLE2, PPA2, PPIC, PRUNE2, PSMG1, PTER, PXMP2, RPS4Y1, SE…
Narciclasine	BRD-K06792661	A375	10.0um	24.0h	0.0435	72376	ADM, ADNP2, ALG13, ARFGEF2, ARIH1, ATF3, ATP2B1, BIRC3, BRD2, BTG1, BTG2, BTG3, CA2, CADM1, CCL2, CCL20, CCNL1, CD55, CD83, CHI3L1, CHIC2, CLK4, COMP, CREM, CXCL10, CXCL11, CXCL2, CXCL3, CYLD, DAAM1, DDIT3, DDX3X, DNAJB9, DUSP1, DUSP5, EGR1, EGR2, EGR3, EPHA4, ETS1, EZR, FOS, FOSB, FOSL2, GADD45B, GATA6, GBP1, GCH1, GEM, GMFB, GTF2B, H1F0, HBEGF, HIST1H1C, HIST1H2BC, HIST1H2BD, HIST1H2BK, HIST1H4…	ABHD10, ADCY3, ALDH1A1, ALDH3A2, ALDOC, ANXA4, APOD, ARHGEF10, ASB13, ASMTL, ATP6V0E2, BIRC5, BLVRA, BRCA1, CAPNS1, CBR1, CBX1, CCNA2, CCNG1, CD14, CDCA3, CENPA, CEP55, CHRDL1, CRIM1, CRTAP, CRYL1, CRYZ, DAB2, DAG1, DKK1, DLGAP5, DPYSL2, DSCC1, DUT, EHD3, ERLIN2, FABP5, FANCL, FBLN1, FLNB, FN3KRP, FSTL1, FTO, FZD2, GINS2, GNB5, GPD1L, HADH, HLTF, HS3ST1, IDH1, IMPA2, ITGB5, KANK2, KBTBD11, KCNMA1…
Kinetin riboside	BRD-K94325918	MCF7	10.0um	24.0h	0.0433	20345	ADM, AIM2, AKR1B10, AKR1C1, AKR1C2, AMIGO2, ARHGEF2, ASNS, ATF3, ATF4, ATP1B1, ATXN1, BIRC3, BMP2, BPGM, BTG1, CASK, CAV1, CAV2, CBR3, CCL5, CD44, CDKN1A, CEBPG, COL4A2, CSGALNACT1, CYLD, DCP1A, DDIT3, DDIT4, DEFB1, DNTTIP2, DRAM1, DSC2, DUSP1, DUSP4, DUSP5, DUSP6, EGR1, EIF1, ELF4, EPHA2, EREG, F2RL1, FAS, FASTKD5, FN1, FNDC3B, FOSB, FOSL1, FYN, GABARAPL1, GABPB1, GADD45A, GCLM, GEM, GPRC5A, GRB…	ACACB, ADH1B, AEBP1, ASPM, BIRC5, BPHL, CCNA2, CCNB2, CD14, CD36, CDC25B, CDC7, CDKN2C, CENPA, CENPM, CEP55, CFI, CHRDL1, COL1A1, CRIP2, DCXR, DHCR24, DLGAP5, DNALI1, DNMT1, DPYSL2, DSCC1, DTL, DUT, EFHC1, EVL, FANCI, GAS1, GHR, GINS2, GMNN, HADH, HMGB2, HMMR, IDH2, IFIT1, IGF1, IGFBP2, IGFBP5, ITGAE, ITGB3BP, KDELR3, KIF11, KIF15, KIF20A, LMNB1, LOX, MAGED1, MCM2, MCM3, MCM5, MCM6, MEIS2, METRN,…
5H-Quinolino[8,7-c][1,2]benzothiazine 6,6-dioxide	BRD-K92317137	MCF7	10.0um	24.0h	0.0433	659101	ABCC1, ADM, AFF4, AK4, AKR1B10, ARHGEF2, ARIH1, ASNS, ATF3, ATP2B1, BHLHE40, BMP2, BMP7, BNIP3, BTG1, CA2, CBLB, CEBPD, CEBPG, CES1, CHI3L1, CHIC2, CHMP1B, CHST11, COTL1, DDIT3, DDIT4, DNAJB9, DNAJC3, DUSP1, DUSP5, EGR1, EIF2AK3, FN1, FNDC3B, FOS, FOSB, FOSL1, FOSL2, FOXD1, GABARAPL1, GABPB1, GADD45B, GFPT1, GLRX, GRB10, GTPBP2, HBEGF, HMOX1, HSPA13, HSPA6, IER2, IFRD1, IL13RA2, IL6R, INHBA, INSI…	ABLIM1, ADH1B, ADH1C, ADH5, ARHGDIB, ARL6IP5, ASPM, ASPN, BAMBI, BCAT2, BIRC5, CASP6, CCNA2, CCNB2, CD24, CDC20, CDCA3, CDKN2C, CENPA, COL3A1, COX11, CXCL12, DCXR, DEPTOR, DLGAP5, DSCC1, DUT, ECH1, ELOVL6, FANCI, FBLN1, GINS2, GPD1L, HADH, HIST1H2AC, HLTF, HMGB2, HMMR, IGF1, IGFBP4, ITGB3BP, KIF11, KIF15, KIF20A, LAMB1, LIPA, LMNB1, MANSC1, MARCKS, MATN2, MCM2, MCM3, MCM5, MCM6, MELK, METTL7A, MG…
Prostratin	BRD-K91145395	MCF7	10.0um	6.0h	0.043	454217	ALCAM, APOBEC3B, APOBEC3G, ATF3, ATP1B1, ATP2B1, BCL6, BHLHE40, BIRC3, BMP2, BTG1, BTG3, CBLB, CCL2, CCL20, CCL4, CD44, CD47, CD55, CD83, CDKN1A, CHI3L1, CLDND1, CREM, CSF1, CSF2, CX3CL1, CXCL1, CXCL10, DAXX, DNMBP, DUSP2, DUSP4, DUSP5, DUSP6, EGFR, EGR1, EGR2, EGR3, EHD1, ELF4, EPHA2, EREG, ETS2, F2RL1, FOSB, FOSL1, G0S2, GADD45A, GCH1, GEM, GFPT2, GPRC5A, HBEGF, HIVEP2, HMGA1, ICAM1, IER2, IER3…	ABCA8, ADH1B, ALDH1A1, ATP6V0E2, BAMBI, CD14, DAG1, DDB2, DUT, EVL, FHL1, FZD2, HIST1H2AC, HLTF, HOXC6, IDH1, IGFBP5, IGFBP6, KANK2, KAT6B, KIF20A, MAFB, MEIS2, MGP, MTUS1, NDRG3, NME4, NPDC1, NUPR1, PACSIN3, PBX1, PCMTD2, PDGFD, PEBP1, PPP1R3C, PRUNE2, PSRC1, RHOBTB3, RNASE4, SLC9A3R1, STMN1, TOP2A, TPD52L1, TSC22D3
Chemistry 2804	BRD-K74402642	HT29	10.0um	24.0h	0.0423	6477762	ABCA1, ABCG1, ACSL1, ADM, AHSA1, ARHGAP44, ARHGEF2, ATF3, ATF4, BACH1, BCL2A1, BMP2, BPGM, BTG1, BTG3, CA2, CADM1, CARS, CD55, CDKN1A, CEBPG, CHORDC1, CHST11, CPM, CREB3L2, CRISPLD2, CSRP2, CTH, CXCL5, CYLD, CYTH1, CYTIP, DDIT3, DDIT4, DNAJB1, DNAJB9, DNAJC3, DUSP1, DUSP5, EIF2AK3, EIF5, EMP1, EREG, ETS1, F2RL1, FASTKD5, FEM1C, FN1, FOSL1, FOSL2, FOXO3, GABARAPL1, GABPB1, GADD45B, GEM, GFPT1, GPR…	ABHD10, ADH5, AKAP1, ALDH5A1, ALG6, ARHGDIB, ASB13, BIRC5, CASP6, CCNA2, CENPA, CEP55, CFI, COX11, CYB5A, DLGAP5, DTL, DUT, FANCI, FHL1, GMDS, GMNN, GPD1L, GTF3A, HADH, HMGB2, HMGN3, IGFBP2, IMP3, IMPDH2, KDM5D, KIF11, LSM2, LSM4, LSM7, MCM3, MCM6, MELK, MSH2, MXRA5, MYOF, NARS2, NIPSNAP1, NME3, NUP37, OLFM4, P4HTM, PARP1, PBK, PBX1, PCYOX1L, PDHB, PGRMC2, PKP4, PLSCR4, PODXL, POLE2, POLR2L, PPA2…
Emetine Dihydrochloride Hydrate (74)	BRD-K01976263	MCF7	0.63um	6.0h	0.0423	11957493	ACSL3, ADM, ALCAM, APOBEC3B, APOLD1, ARC, ATF3, ATP1B1, BACH1, BCL10, BHLHE40, BIRC3, BRD2, CCL2, CCL20, CCNL1, CD83, CDKN1A, CEBPD, CSGALNACT1, CX3CL1, CXCL10, CXCL11, CXCL9, CYLD, DAXX, DDX21, DNMBP, DUSP1, DUSP4, DUSP5, DUSP6, EFNA1, EGFR, EGR1, EGR2, EGR3, EHD1, ELF4, EMP1, EPHA2, EPS8, EREG, F2RL1, F3, FAM46A, FBXO28, FNDC3B, FOS, FOSB, FOSL1, FOSL2, FOXO3, G0S2, GADD45A, GADD45B, GBP1, GEM,…	ATP9A, CASP6, CBX1, CCNG1, CD14, CETN2, COL3A1, COL8A2, DAB2, DAG1, DPYSL2, FBXO9, FKBP9, FSTL1, GAS1, GAS6, GNPDA1, GSTA4, HOXA5, IDH1, KAZN, MFAP5, MTMR4, NDRG3, NME4, NUPR1, OLFML3, PAPSS2, PPP1R3C, PRUNE2, PSRC1, PTGIS, RALGDS, RXRA, SCD, SCRG1, SDC2, SESN1, SKP2, SLC26A2, SLC9A3R1, SNRNP25, SYNM, TMEM14A, TMEM47, TMEM97, TNFSF10, TSPAN3, WFS1
curcubitacin I	BRD-A28105619	HT29	10.0um	24.0h	0.042	73707401	ABCA1, ADM, ARHGEF2, ASNS, ATF3, ATF4, ATP2B1, ATXN1, BTG1, BTG3, CADM1, CARS, CBR3, CD55, CDKN1A, CEBPG, CES1, CHAC1, CHIC2, CLIC4, CREB3L2, CTH, CYP1B1, CYTH1, DDIT3, DDIT4, DDX58, DNAJB9, DNAJC3, DSP, DUSP5, EIF1, EIF2AK3, EIF5, ELF1, ELF4, EMP1, ENPP1, EPAS1, ETS1, FEM1C, FOSL1, FOSL2, FOXO3, GAB2, GABARAPL1, GFPT1, GLRX, GRB10, GTPBP2, HBEGF, HERC5, HMOX1, HSPA13, HSPA5, IFI27, IFI44L, IFI6,…	ABHD10, ADH1B, ADH5, AKR7A2, ALDH1A1, ALDH5A1, ARHGDIB, ARL6IP5, BDH2, BIRC5, CAT, CCNA2, CCNG1, CDKN2C, CENPA, CFI, CRYZ, CYB5A, DCXR, DLGAP5, DSCC1, DTL, DUT, EFNB2, ENPP2, F2R, FAM13A, FANCI, FBLN1, FIS1, GINS2, GPD1L, GUCY1A3, HADH, HES1, HIBCH, HMGN3, HOXA5, HSDL2, ID1, ITGB3BP, KIF20A, LANCL1, LDHB, LGR5, LMNB1, LSM3, MCM2, MCM3, MCM5, MCM6, MCM7, MFAP4, MRPL16, MSH2, MXRA5, MYH10, NHP2, NI…
Suloctidil	BRD-A34205397	MCF7	10.0um	24.0h	0.042	5354	ABCC3, ADM, ARF4, ARHGEF2, ASNS, ASS1, ATF3, ATF4, ATP2B1, BHLHE40, BHLHE41, BTG1, CARS, CBLB, CCL20, CCNL1, CD55, CDKN1A, CHAC1, CREB3L2, DDIT3, DDIT4, DNAJB9, DUSP1, DUSP4, DUSP5, DUSP6, EFNA1, EGFR, EGR1, EIF1, EIF2AK3, EPAS1, EREG, ETS2, FKBP11, FNDC3B, FOSB, FOSL1, FOXO3, FTH1, GADD45A, GADD45B, GALNT7, GFPT1, GLRX, GRB10, GTPBP2, H1F0, HBEGF, HBP1, HES1, HIST2H2BE, HMGCR, HMOX1, HSPA13, HSP…	ADH1B, ADH5, ALDH5A1, ATP6V0E2, BAD, BIRC5, CCNA2, CCNB2, CENPA, CEP55, CRYZ, DCXR, DDX17, DLGAP5, DSCC1, DTL, DUT, FANCI, GINS2, HEBP1, HLF, HMGN3, HOXC6, HSPB8, IGFBP5, KIF11, LMNB1, MCM2, MCM3, MCM5, MCM6, MELK, MRPL16, MXRA5, NFIB, NME4, NR2F2, OIP5, PBK, POLE2, PRC1, PRIM1, PSRC1, PTGDS, PTGER4, QDPR, RAD51AP1, RAD54B, RFC5, RRM1, SKP2, SLC9A3R1, SNRNP25, STMN1, SUV39H1, TMEM106C, TMEM14A, T…
PERHEXILINE MALEATE	BRD-A19633847	HT29	10.0um	24.0h	0.0413	5284439	AKR1C1, AKR1C2, ANKRD10, ARF4, ARFGAP3, ARHGEF2, ASNS, ATF3, ATF4, ATXN1, BTG1, CARS, CCL20, CD55, CDKN1A, CEBPG, CREB3L2, CSGALNACT1, CTH, CXCL2, CXCL3, CXCL5, CYLD, DDIT3, DDIT4, DNAJB9, DNAJC3, DUSP1, DUSP3, DUSP5, EIF2AK3, EREG, FEM1C, FKBP11, FNDC3B, FOSL1, FOSL2, FOXO3, GAB2, GABARAPL1, GFPT1, GLRX, GRB10, H1F0, HBP1, HECA, HLA-B, HLA-E, HMGCR, HMGCS1, HMOX1, HSPA13, HYOU1, IFI27, IFI44, IF…	ADH1B, ALDH5A1, ALDH7A1, ANP32A, ARHGDIB, ASPM, AURKA, BIRC5, CCNA2, CDC7, CDCA3, CDKN2C, CENPA, CENPE, CENPM, CEP55, CHRDL1, COX11, CYB5A, DLGAP5, DNAJC9, DNMT1, DSCC1, DTL, DUT, ENPP2, FABP5, FANCI, GINS2, GTF2H5, HADH, HES1, HJURP, HMGB2, HMGN3, HMMR, ITGB3BP, KIF11, KIF15, KIF20A, LGR5, LMNB1, LSM3, LSM4, MCM2, MCM3, MCM5, MCM6, MCM7, MELK, MSH2, MYH10, NDC80, NME4, NR2F2, NUDT1, NUP37, NUSAP…
Ingenol 3, 20-dibenzoate	BRD-A52650764	MCF7	10.0um	24.0h	0.041	5225086	ABCA1, ABCC3, AIM2, AKR1B10, AKR1C1, AKR1C2, ALDH1A3, ARNTL2, ATP1B1, BHLHE40, BIRC3, BMP2, BZW1, CA2, CAV1, CAV2, CCL20, CCL5, CD44, CD55, CLDND1, COL7A1, CREM, CTNNAL1, CTSC, CXCL1, CYP24A1, DLX2, DUSP4, DUSP5, DUSP6, EGFR, ELK3, EPAS1, EPHA2, EREG, ETS2, F2RL1, FABP5, FNDC3B, FOSL1, FOSL2, FYN, G0S2, GABPB1, GADD45A, GPRC5A, HBEGF, IER3, IL11, IL1A, IL2RG, IL32, IL4R, IL6, IL7R, INHBA, ITGA5, …	AKR7A2, ALDH6A1, ASPM, BIRC5, CBX5, CCNA2, CCNB2, CDC25B, CENPA, CILP, CKS1B, CMAHP, COL1A1, CXCL12, DAB2, DCXR, DDAH1, DDB2, DDX17, DLGAP5, DPYSL2, DUT, ECI1, EPHX2, EVL, FMOD, FRAT2, GAS1, GHR, GPNMB, GPSM2, HADH, HMGB2, HMMR, HOXC6, IDH2, IGF1, IGFBP2, IGFBP5, KAT6B, KIF11, KIF15, KIF20A, METTL7A, MGP, MPPED2, NDC80, NFIB, NUPR1, NUSAP1, OLFML3, OSR2, PAPSS2, PBK, PBX1, PCBP2, PEX11A, PHGDH, P…
5H-Quinolino[8,7-c][1,2]benzothiazine 6,6-dioxide	BRD-K92317137	MCF7	10.0um	24.0h	0.041	659101	ADM, AFF4, AK4, AKR1B10, AKR1C1, AKR1C2, ARHGEF2, ARIH1, ASNS, ATF3, ATF4, ATP1B1, ATP2B1, BHLHE40, BMP2, BNIP3, BTG1, BTG2, CA2, CARS, CD44, CD55, CEBPG, CHMP1B, DDIT3, DDIT4, DNAJB9, DNAJC3, DNAJC6, DUSP1, DUSP5, EGFR, EGLN3, EGR1, EIF1, ELF4, ENO2, EPAS1, EZR, FN1, FNDC3B, FOS, FOSB, FOSL1, FOXD1, FTH1, FYN, GABPB1, GCLM, GFPT1, GLRX, GOLT1B, GPRC5A, GRB10, HBEGF, HK2, HMOX1, HSPA5, HSPA6, IER…	ADH1B, ADH5, ALDH6A1, APBB2, ASPM, AURKA, B3GALNT1, BIRC5, CASP1, CCNA2, CDC7, CDKN2C, CENPA, COL3A1, CXCL12, CYB5A, DCXR, DEPTOR, DLGAP5, DSCC1, DUT, EIF4B, ELOVL6, EVL, FMO2, GINS2, GPD1L, HADH, HIBCH, HIST1H2AC, HMGB2, HMGN3, HMMR, HSDL2, IFIT1, IGF1, KIF11, KIF15, KIF20A, LMNB1, LXN, MANSC1, MARCKS, MEGF9, METTL7A, MGP, MLPH, MPPED2, MRPL16, MXRA5, NHP2, NME4, NR2F2, NUSAP1, OIP5, PAFAH1B3, P…
QL-XII-47	BRD-K99252563	A549	10um	24h	0.041	71748056	ADM, ANKRD10, APOLD1, ATF3, ATP2B1, BCL10, BIRC2, BIRC3, BMP2, BMP7, BTG1, BTG3, CDKN1A, CFLAR, CHIC2, CHST2, CLK4, COL4A1, CSGALNACT2, CSRNP2, CX3CL1, CXCL1, CXCL2, CXCL3, CYLD, DUSP1, DUSP5, DUSP6, EFNA1, EGFR, EGR1, EGR2, EGR3, EHD1, EIF1, EPAS1, EPHA2, ETS1, FAM46A, FGF2, FOS, FOSB, FOSL1, FOXO3, GADD45A, GADD45B, GCH1, GEM, GPRC5A, HBEGF, HEY1, HIST1H1C, HIST1H2BD, HIST1H2BK, HIVEP2, HMOX1, …	AEBP1, ALDH1A1, ATP6V0E2, BDH2, CALD1, CCNA2, CD14, CD24, CES1, CFH, CFI, COL1A2, CXCL12, DAG1, DLGAP5, DPYSL2, EVL, F2R, FBLN1, FTO, GINS2, GLCE, GPX3, HLTF, IDH1, KIF20A, LAMB1, LIPA, MAGED1, MANSC1, MAP2K6, MATN2, MGP, MGST2, MLPH, MTUS1, MYH10, MYLK, NDN, NDRG3, NME4, NR2F6, OLFM4, OLFML3, PBK, PBX1, PCYOX1, PECR, PHGDH, PIR, PLBD1, POLE2, PRUNE2, PSIP1, PTGIS, RAD51AP1, RHOBTB3, RNASE4, RNAS…
5H-Quinolino[8,7-c][1,2]benzothiazine 6,6-dioxide	BRD-K92317137	A549	10.0um	6.0h	0.0408	659101	ADAM12, ADAMTS1, ADIPOR2, ADM, AFF4, ANKRD10, ARHGEF2, ARIH1, ATF3, ATF4, ATP2B1, ATP6V1G1, BAG3, BHLHE40, BMP2, BNIP3, BRD2, BTG1, BTG2, CASP3, CBLB, CCNL1, CD55, CDKN1A, CEBPG, CHI3L2, CHIC2, COQ10B, CREM, CRISPLD2, CSGALNACT2, CYLD, CYTH1, DDIT3, DDIT4, DLX2, DNAJB1, DNAJB9, DUSP1, DUSP10, DUSP5, DYRK3, EFNA1, EGR1, EGR3, EIF2AK3, EMP1, ENO2, ETS1, FAM46A, FASTKD5, FEM1C, FN1, FOS, FOSB, FOSL2…	ACTA2, ACTN1, ALDH5A1, ANP32A, ANXA4, ARL6IP5, ASPM, AURKA, BIRC5, CASP6, CCNA2, CDC20, CDC7, CDCA3, CENPA, CEP55, COX11, CXCL12, CYB5A, DDB2, DLGAP5, ERLIN2, FBXO9, FHL1, GPSM2, GREM1, GUCY1A3, HMGN3, IRS1, KIF11, KIF20A, LMNB1, MCM3, MCM6, MELK, MITF, MYH10, MYOF, NR2F2, PARP2, PBX1, PLAC8, POLG2, PRIM1, PRSS23, PSRC1, RAD51C, RFC5, SEPHS1, SLC47A1, SUV39H1, TACC3, TMEM14A, TNS3, TOP2A, TP53I3,…
Arachidonyl trifluoro-methyl ketone	BRD-K07303502	HT29	80.0um	24.0h	0.0408	5280436	ABCA1, ABCG1, ADM, AKR1C1, AKR1C2, ARHGEF2, ATF3, ATP6V0B, BAG3, BPGM, BTG2, BTG3, CARS, CD55, CDKN1A, CEBPG, CHORDC1, CHST11, CPM, CREB3L2, CSGALNACT2, CXCL5, CYLD, CYTH1, DDIT3, DDIT4, DNAJB1, DNAJB9, DNAJC3, DNAJC6, DUSP1, DUSP5, EIF2AK3, EPAS1, F2RL1, FASTKD5, FN1, FOSL1, FOSL2, FOXO3, GAB2, GABARAPL1, GADD45A, GADD45B, GFPT1, GLA, GLRX, HBEGF, HBP1, HECA, HLA-E, HMOX1, HOXB2, HSPA13, HSPA5, …	ACTA2, ADH1B, AKAP1, AKR7A2, ALDH5A1, ANXA4, ARHGDIB, ASPM, BIRC5, CBR4, CCNA2, CCNG1, CDC7, CENPA, CIRBP, COQ2, CTSO, CXCL12, CYB5A, DCXR, DDAH1, DET1, DLGAP5, DPYSL2, DUT, FABP5, FANCI, GINS2, GMDS, GPD1L, GTF2H5, HADH, HMGB2, HMGN3, HMMR, IGFBP4, IMP3, ITGB3BP, KIF11, KIF15, KIF20A, LGR5, LMNB1, LSM7, MCM2, MCM3, MCM6, MCM7, MELK, MGST2, MXRA5, NFYB, NHP2, NME4, NUSAP1, PAFAH1B3, PAN2, PBK, PB…
B675700.cdx	BRD-K88510285	HCC515	0.04um	24.0h	0.0405	387447	ADAM17, AHSA1, AIM2, AKR1C1, AKR1C2, ARHGEF2, ASNS, ATF3, BAG3, BIRC2, BIRC3, CBR3, CCL20, CD55, COL1A1, CXCL2, CYLD, CYP1B1, DDIT3, DNAJB9, DNTTIP2, DUSP1, EIF5, FOSL1, GABARAPL1, GEM, GLA, GRB10, HBP1, HECA, HMOX1, HSPA5, HSPA6, HSPH1, ICAM1, IFRD1, IL36G, IRF1, ISG20, KCMF1, KLHL24, LAMB3, LAMC2, LARP6, MAFG, MAP1LC3B, ME1, MICAL2, MLLT11, NCF2, NEDD4L, NEFM, NFKBIA, OPTN, PAFAH1B1, PELI1, PIK…	AKAP12, ANXA4, ASPM, BARD1, BIRC5, BRCA1, CALD1, CARHSP1, CBR4, CBX5, CCNA2, CD24, CDC25B, CDC7, CDCA3, CDKN2C, CEBPD, CENPA, CEP55, CFH, CFI, CHRDL1, COLEC12, COQ2, CPS1, CRIM1, CRIP1, CRIP2, DAG1, DDAH1, DDB2, DLGAP5, DPYSL2, DSCC1, DTL, DUT, ELOVL6, FAT4, FHL1, FSTL1, GAS1, GSTT1, HADH, HJURP, HMGB2, HMGN3, HMMR, HOXC6, ID1, ID4, IDH2, IGFBP4, IGFBP5, IMPA2, IMPDH2, ITGB5, KANK2, KIF11, KIF15,…
F1566-0341	BRD-K69852452	MCF7	10.0um	6.0h	0.0405	5056826	ACSL3, ADAMTS1, ADM, AKR1C1, AKR1C2, ALDH1A3, ARC, ARF4, ASNS, ATF3, ATF4, ATP1B1, BDNF, BHLHE40, BRD2, BTG1, BTG3, BZW1, C5AR1, CAV2, CCNL1, CD44, CD55, CDKN1A, CEBPD, CH25H, CHAC1, CHMP1B, COQ10B, COTL1, CREM, CRISPLD2, CSRP2, CTH, CXCL1, DDIT3, DDIT4, DLX2, DNAJA1, DNAJB1, DNAJB4, DNAJB9, DNMBP, DUSP1, DUSP2, DUSP5, DUSP6, EGR1, EGR2, EGR3, EIF1, EIF2AK3, EIF5, EMP1, EPHA2, EZH2, FKBP11, FN1, …	ADAMTS5, ARHGDIB, ARL6IP5, AURKA, BIRC5, CCNA2, CCNG1, CD24, CDC20, CDKN1B, CENPA, CILP, COX11, DEPTOR, FANCF, FUBP1, GEMIN6, GPD1L, GTF3A, HLF, IGFBP5, IMP3, LSM2, METTL7A, MRPS18B, NARS2, NFIB, NUCKS1, PIK3R1, PRSS23, PSRC1, SALL2, SEPHS1, SESN1, SORL1, SOX4, SRSF1, SUV39H1, TGFBR3, THAP11, TNS3, ZMYM3, ZNF652
phorbol-12-myristate-13-acetate (PMA)	BRD-A15079084	MCF7	10.0um	6.0h	0.0403	4792	ACSL3, AIM2, ALCAM, ALDH1A3, ASNS, ASS1, ATF3, ATP1B1, ATP2B1, BACH1, BCL2A1, BHLHE40, BIRC3, BMP2, BTG1, BTG3, CASK, CBLB, CCL2, CCL20, CD44, CD55, CD83, CDKN1A, CHST11, CLDND1, COTL1, CREM, CSF2, CX3CL1, CXCL1, CYLD, CYP1B1, DAXX, DDIT4, DNAJB9, DUSP2, DUSP4, DUSP5, DUSP6, EGFR, EGR1, EGR2, EGR3, EMP3, EPHA2, EREG, F2RL1, F3, FNDC3B, FOSB, FOSL1, FOSL2, FOXO3, G0S2, GADD45A, GEM, GFPT2, GPRC5A,…	ASTN2, AURKA, BAMBI, CEBPA, CPS1, DDB2, DEPTOR, DLGAP5, EHD3, HLF, HMGN3, HMMR, HOXC6, IDH1, LGR5, LPAR6, METTL7A, NME4, PACSIN3, PAN2, PCMTD2, PEX11A, PPP1R3C, RAD51C, RMND1, SESN1, SLC37A4, SLC4A4, SORL1, TCF4, THYN1, TSC22D3
Dorsomorphin dihydrochloride	BRD-K54233340	MCF7	10.0um	24.0h	0.04	11524144	A2M, ADAM17, ADM, AMMECR1, ARL4C, ARL8B, ATF3, ATP2B1, BIRC2, BIRC3, BMP2, BTG3, CA2, CCL20, CCL5, CD40, CDK17, CDKN1A, CHAC1, CHI3L1, CSGALNACT2, CXCL10, CXCR4, CYLD, CYTIP, DCP1A, DDIT4, DNAJC6, DUSP1, DUSP4, EGR1, EIF1, ELF1, ELF4, EPAS1, ETS2, FASTKD5, FBXO28, FEM1B, FN1, FOSL1, FZD5, GAB2, GABPB1, GADD45A, GNA13, HBEGF, HECA, HIST1H1C, HIST1H2BD, HIST2H2BE, HMOX1, HSPA6, IER5, IFI27, IFRD1, …	ABLIM1, ADH1B, AEBP1, ALG6, ANXA4, APEX1, ARMCX2, BAG2, BRCA1, CCNA2, CEBPA, CENPA, CENPM, CEP55, CHRDL1, CILP, CIRBP, CKAP4, CLU, COL1A2, COL3A1, COL5A1, COL6A3, COMMD3, CXCL12, DDX17, DEPTOR, DIXDC1, DLGAP5, DSCC1, DUT, ENDOG, FAM149A, FANCI, GAS1, GBAP1, GEMIN6, GINS2, GLCE, GMDS, GSTA4, GYG1, HOXC10, HOXC4, HOXC6, HSD17B8, ICAM3, IFIT1, IGFBP5, IMPA2, IMPDH2, KANK2, KDELR3, LMNB1, LOX, LSM4, …
Salermide	BRD-A67788537	PC3	120.0um	24.0h	0.04	42626405	AKR1C2, ARHGEF2, ARL4C, ASNS, ATF3, ATF4, BAMBI, BMP2, BTG1, BTG3, CA2, CBLB, CCNL1, CD55, CDKN1A, CDV3, CEBPD, CEBPG, CHAC1, CLIC4, CRY1, CSGALNACT2, CSNK1E, CTH, CXCL1, CXCL14, CXCL2, CXCL3, CXCR4, DDIT3, DDIT4, DNAJB9, DNAJC6, DSC2, DUSP1, DYRK3, EIF1, EIF1B, ELF3, EMP1, EREG, ETS2, FOSL2, GAB2, GADD45A, GEM, GTPBP2, H1F0, HECA, HIST1H1C, HIST1H2BD, HIST2H2BE, HMOX1, HSPA13, HSPA5, HSPA6, ID1,…	ABHD10, ACACB, ACP6, ACSF2, ACTN1, ANXA6, APOD, ARHGDIB, ASF1A, ASPM, ATP6V0E2, AURKA, BARD1, BIRC5, BMPR1A, BRCA1, CALD1, CBX5, CCNA2, CDCA3, CENPA, CEP55, CFH, CHRDL1, CRYZ, DAG1, DCLRE1A, DHCR24, DIRAS3, DLG5, DLGAP5, DTL, EIF1AY, ETV1, FANCI, FUCA1, GAS1, GINS2, GLCE, HJURP, HLTF, HMGN3, HMMR, HOXA10, HOXC10, IDH2, IGFBP5, INPP5A, ITGB3BP, KANK2, KCNMA1, KIF11, KIF15, KIF20A, LAMB1, LDLRAP1, …
S1057	BRD-K15600710	MCF7	10.0um	24.0h	0.0398	11404337	ABCC3, AKR1C1, AKR1C2, ALCAM, AMIGO2, ATP1B1, BHLHE40, BTG1, CBLB, CCL20, CD55, CDKN1A, CHST15, COMP, CREB3L2, CRISPLD2, CSGALNACT1, DDIT4, DNAJB9, DNMBP, DSP, DUSP1, DUSP3, DUSP4, DUSP5, DUSP6, EFNA1, EGFR, EGR1, EGR3, EPHA2, FN1, FNDC3B, FOS, FOSB, FOSL1, FOSL2, FOXO3, FSTL3, G0S2, GADD45A, GALNT7, GLRX, GPRC5A, HBEGF, HES1, HIST2H2BE, HMGCS1, HMOX1, ICAM1, IER2, IER3, IER5, IL32, INHBA, INSIG1…	ADH1B, ASPM, BIRC5, BRCA1, CCNA2, CCNB2, CDC20, CDCA3, CDKN2C, CENPA, CENPM, CEP55, CKS1B, CLU, CNN3, COL3A1, COPS4, CXCL12, DCXR, DEPTOR, DLGAP5, DNAJC9, DSCC1, DTL, DUT, EMX2, ENPP2, FANCG, FANCI, FOLR1, GHR, GINS2, GMNN, GUCY1B3, HADH, HLF, HMGB2, HMGN3, HMMR, HSPB8, ITGAE, ITGB3BP, KIF11, KIF15, LMNB1, MCM2, MCM3, MCM5, MEF2C, MELK, MNS1, NDC80, NDN, NUP37, NUSAP1, OIP5, PALMD, PBK, PECR, POL…
MG-132	BRD-K60230970	ASC	10.0um	24.0h	0.0398	462382	ATF3, ATP6V0B, ATP6V1C1, BAMBI, BCL2A1, BMP2, BMP7, BPGM, BTG3, CA2, CCL20, CHIC2, CHORDC1, CREB3L2, CXCL1, CXCL2, CXCL3, CXCL5, CXCL6, DDIT3, DNAJA1, DNAJB1, DNAJB9, DNAJC6, DOCK4, EIF5, ENC1, EREG, F2RL1, FOS, GAB2, GABPB1, GADD45A, GCH1, GDF15, GEM, GLA, GOLT1B, HBEGF, HMOX1, HSPA4L, HSPA6, HSPA9, HSPH1, IER3, IER5, IFRD1, IL11, IL1B, IL1RN, IL6, JUNB, MAFF, MAP1LC3B, MAPKAPK5, MERTK, MICB, MM…	ACACB, ACOX2, ACTA2, ADAMTS1, ADH1B, ADRA2A, AGA, AHNAK2, AKR7A2, ALDH3B1, ALDOC, ANXA4, ANXA6, ARHGAP1, ARMCX2, ATP2B4, BIRC5, CALD1, CARHSP1, CCNA2, CCNB2, CDC20, CEBPA, CEBPD, CFD, CFI, COL1A1, COL1A2, COL3A1, COL6A3, COLEC12, CPS1, CRIP1, CXCL12, CYB5A, DDB2, EHBP1, EHD2, EIF1AY, ELOVL6, ETFB, FAM13A, GAS1, GHR, GNAI2, GPNMB, GPX1, GTF2H5, GYG2, HADH, HCFC1R1, HLTF, IGFBP2, IGFBP5, IGFBP6, IT…
LDN 193189 hydrochloride	BRD-K04853698	HCC515	10.0um	24.0h	0.0395	25195294	ADM, ATF3, ATP6V1C1, B4GALT5, BAG3, BMP2, BTG2, CCL20, CCNL1, CD55, CDKN1A, CHI3L1, CHORDC1, CSGALNACT2, CXCL14, CXCL2, CXCL3, DDIT3, DNAJB1, DNAJB9, DUSP1, DUSP5, EGR1, FOS, FOSB, FOSL1, FTH1, GAB2, GADD45A, HBEGF, HMGCS1, HMOX1, HSPA5, HSPA6, HSPH1, ICAM1, IER5, IFI27, IFRD1, IL36G, IRF1, ISG20, ITPKC, JMJD6, KDM6B, KLF4, KLF6, KLF7, KLHL24, MAFF, MAFG, MAP1LC3B, MT1E, MT1M, N4BP1, NFKBIA, NR4A…	ACP6, ADH1B, ALDH1A1, ANXA4, AOX1, AP2M1, ARL6IP5, ASPM, AURKA, BARD1, BICC1, BIRC5, BRCA1, C5, CALD1, CARHSP1, CASP6, CBX1, CBX5, CCNA2, CCNB2, CD24, CDC20, CDC7, CDCA3, CDKN2C, CENPA, CENPE, CENPM, CEP55, CFH, CFI, COX11, CPS1, DAG1, DDB2, DIXDC1, DLGAP5, DNAJC9, DPYSL2, DTL, EHD3, EIF1AY, EPB41L2, ETV1, EVL, F2R, FANCI, FSTL1, GAS1, GINS2, HADH, HJURP, HLTF, HMMR, ID1, IDH2, IGFBP4, IMPA2, KAT…
Bax Channel Blocker	BRD-A18763547	HT29	10.0um	24.0h	0.0395	2729027	ABCA1, ARF4, ARFGAP3, ARHGEF2, ASNS, ATF3, ATF4, ATP2B1, BTG1, BTG3, CARS, CD55, CDKN1A, CEBPG, CREB3L2, CSGALNACT1, CSGALNACT2, CTH, CXCL2, CXCL3, DDIT3, DDIT4, DNAJB9, DNAJC3, DUSP5, EIF2AK3, EMP1, FICD, FKBP11, FOSL1, FOSL2, FOXO3, GAB2, GABARAPL1, GADD45B, GEM, GFPT1, GLRX, GRB10, GTPBP2, HBP1, HMOX1, HSPA13, HSPA5, HSPA9, HYOU1, IFI27, IFI6, IFRD1, INSIG1, ISG20, JUN, JUND, KCNK1, KLF4, KLF6…	ACAA2, ACTR2, ADH1B, ADH5, ALDH1A1, ALDH5A1, ANP32A, ANXA4, ARHGDIB, BIRC5, BMP4, CASP6, CAT, CCNA2, CD24, CENPA, CFI, CHRDL1, COX11, CRYZ, CYB5A, DCTPP1, DCXR, DKK1, DLGAP5, DSCC1, DTL, DUT, FABP5, FANCI, FANCL, FHL1, FMO2, GINS2, GOT2, GPD1L, GPX3, GTF2H5, GUCY1A3, HADH, HES1, HMGB2, HMGN3, HMMR, HSPB1, ID1, IMPA2, KIF15, KIF20A, LGR5, LMNB1, LSM3, MCM2, MCM3, MCM5, MCM6, MCM7, MELK, METTL7A, M…
Narciclasine	BRD-K06792661	MCF7	10.0um	24.0h	0.0395	72376	ABCA1, ADM, ARFGEF2, ARIH1, ATF3, ATP1B1, ATP2B1, BHLHE40, BIRC3, BMP2, BTG2, CA2, CADM1, CCL2, CCL20, CCL5, CCNL1, CD83, CHI3L2, CLK4, COMP, CRISPLD2, CXCL3, CYLD, CYP1B1, DDIT3, DLX2, DMXL2, DSC2, DUSP6, EFNA1, EGR1, ELF1, EREG, FN1, FNDC3B, FOS, FOSB, FOSL1, FZD5, GADD45A, GCH1, GEM, H1F0, HES1, HIST1H1C, HIST1H2BC, HIST1H2BD, HIST1H4H, HIST2H2BE, HIVEP2, ICAM1, IER2, IER5, IFRD1, IKBKE, IL32,…	ABHD10, ADH5, AHNAK, AKR7A2, ALDH5A1, ANXA1, ANXA11, BLVRB, CBR1, CD14, CETN2, CHRDL1, CRTAP, CRYZ, CXCL12, DCTPP1, DCXR, DEPTOR, DLG5, DPYSL2, DUT, EHD3, EIF4B, ENDOD1, FABP5, FDFT1, GINS2, GNAI2, GNB5, GNPTAB, GOT2, GPD1L, GYG1, HADH, HS3ST1, IDH1, IMPA2, IMPDH2, IQSEC1, KANK2, KAZN, KCTD12, KDELR3, LANCL1, LDHB, LIPA, LSM4, MANSC1, MAP2K6, MAT2A, MCM5, MCM6, MLPH, MRPL16, NHP2, NIPSNAP1, NME4,…
3,5-dichloro-2-hydroxy-N-(2-methoxy-5-phenylphenyl)benzenesulfonamide	BRD-K43620258	MCF7	80.0um	24.0h	0.0395	16747776	ADM, AMIGO2, ARHGEF2, ARL4C, ASNS, ATF3, ATF4, ATP2B1, BMP2, BTG1, CARS, CASK, CCL5, CCNL1, CD44, CD55, CDKN1A, CEBPG, CHAC1, COL15A1, CREB3L2, CSGALNACT2, CSNK1E, CXCL9, DDIT3, DDIT4, DDX21, DNAJB9, DUSP1, DUSP4, DUSP5, EGFR, EIF1, EMP3, EPAS1, EREG, ETS2, FKBP11, FN1, FNDC3B, FOSB, FOSL1, FOSL2, FTH1, FYN, FZD5, GADD45A, GCLM, GFPT1, GRB10, GTPBP2, HES1, HMOX1, HSPA13, HSPA5, HSPA6, HYOU1, ICAM…	ACACB, ADH1B, ADH5, ALDH5A1, ANGPT1, APOD, ATP6V0E2, BIRC5, BPHL, BRCA1, CCNA2, CENPM, CETN2, CFI, COG4, CROT, CRYZ, CXCL12, DCTPP1, DCXR, DHCR24, DLGAP5, DSCC1, DTL, DUT, EFHD1, FANCI, FBXO9, FMO2, FN3KRP, GHR, GINS2, GMNN, GPD1L, GPX3, HADH, HDAC1, HMMR, HOXC10, HOXC6, ICAM3, IFIT1, IGFBP2, ITGBL1, KIF20A, MCM2, MCM3, MCM5, MCM6, MEGF9, METTL7A, MRPL16, NDRG2, NME4, NR2F2, PBK, PEX11A, PIK3R1, …
QL-XII-47	BRD-K99252563	HS578T	10um	24h	0.0395	71748056	ANKRD10, ARHGEF2, ARL8B, ASS1, ATF3, BAZ1A, BCL2A1, BHLHE40, BHLHE41, BIRC3, BRD2, BTG1, BTG2, BTN2A1, CCL20, CCNL1, CDKN1A, CGRRF1, CHI3L1, CHIC2, CLK4, CSRNP2, CXCL1, CXCL3, CYLD, CYP1B1, DDIT3, DNAJC6, DUSP1, DUSP10, DUSP2, DUSP5, DUSP6, DYRK3, EGR1, EGR2, EGR3, ETS1, FBXO28, FOS, FOSB, FOSL1, G0S2, GADD45A, GADD45B, GATA2, GCH1, GDF15, GEM, HBEGF, HES1, HIST1H2BD, HIST1H2BK, HIST1H4H, HIVEP1,…	ACTA2, ADAM9, ALDH1A1, B3GALNT1, CALD1, CCNA2, CDH11, CETN2, CFH, CKAP4, CLIC3, COL1A2, CYB5A, DAG1, DHCR24, DKK1, DSTN, ENDOD1, EPHX1, EVL, FHL1, GNPTAB, GPD1L, HLTF, HMGCS1, HMGN3, IDH1, IGFBP2, KDELR3, KIF20A, LAMA4, LAMB1, LIPA, LPCAT1, LSM4, MAGED1, MAT2A, MCM6, METTL7A, NDNF, NME4, NR2F2, PALLD, PAPSS2, PBK, PBX1, PCYOX1, PDGFD, PDLIM2, PEBP1, PEX11A, PFN2, PLSCR4, PPIC, PPP1R3C, PRSS23, PT…
Narciclasine	BRD-K06792661	MCF7	10.0um	6.0h	0.039	72376	ADM, ARIH1, ATF3, ATP1B1, BACH1, BHLHE40, BHLHE41, BIRC3, BMP2, BRD2, BTG2, CADM1, CCL2, CCL20, CCNL1, CLK4, COMP, COQ10B, CYLD, CYP1B1, DAAM1, DDIT3, DDX21, DLX2, DNMBP, DUSP1, DUSP10, DUSP4, DUSP5, DUSP6, EGR1, EGR2, EGR3, EIF1, EPHA2, EREG, EZH2, F3, FNDC3B, FOS, FOSB, FOSL1, FOSL2, FOXO3, FZD5, G0S2, GADD45B, GCH1, GEM, HBEGF, HES1, HIST1H1C, HIST1H2BC, HIST1H2BD, HIST1H2BK, HIST1H4H, HIST2H2…	ACAT1, AHNAK2, AP2M1, ARL6IP5, ASB13, ATP9A, BLVRA, CCNG1, CDC42EP3, CXCL12, DAB2, DAG1, DEPTOR, DPYSL2, EHD3, EMX2, ENDOD1, FABP5, FHL1, GNPDA1, GNPTAB, GPD1L, GREM1, GTF3A, IDH1, IMPA2, IQSEC1, KAZN, KCTD12, LMNB1, LSM4, MAT2A, MCM3, MCM6, MLEC, MRPL16, MRPS34, NHP2, NME4, PACSIN3, PAFAH1B3, PDLIM2, PEBP1, PLAC8, PODXL, POLR2I, PRUNE2, PSMG1, PTGIS, RALGDS, RNASET2, RXRA, S100A10, SEPHS1, SEPT1…
manumycin A	BRD-K78599730	PC3	10.0um	24.0h	0.0388	44483259	ADAMTS1, ADM, AGTR1, AKR1C1, AKR1C2, ARF4, ARIH1, ATF3, ATF4, ATP1B3, ATP6V1C1, BAMBI, BMP2, BTG3, CASP7, CBLB, CCNL1, CD55, CDKN1A, CEBPG, CHD1, CHIC2, CHMP1B, CHORDC1, COQ10B, CPM, CRISPLD2, CRY1, CSRP2, CTH, CXCL2, CYLD, DDIT3, DDIT4, DNAJA1, DNAJB1, DNAJB4, DNAJB9, DNAJC3, DNAJC6, DUSP1, DUSP5, DYRK3, EDNRB, EPB41L3, FASTKD5, FOSB, FOSL2, FOXO3, GAB2, GABARAPL1, GABPB1, GADD45A, GADD45B, GEM,…	ACOX2, AKR7A2, ANXA4, ARHGDIB, AURKA, BIRC5, BTBD2, CBR4, CBX5, CCNA2, CDC25B, CENPA, CEP55, COQ2, CRIP1, CRIP2, DLGAP5, DUT, FAM3C, FANCI, GINS2, GTF3A, HADH, HMMR, IDH2, IGFBP2, ITGA6, KCNMA1, KIF11, KIF15, KIF20A, LIPA, LMNB1, LTA4H, MCM2, MCM3, MCM6, METRN, MYOF, NDC80, NT5E, NUP37, OBSL1, PBK, PBX1, PPA2, PRC1, PTGIS, PYCARD, SEPHS1, SFRP1, SHCBP1, SKP2, SLC2A10, SLC2A4RG, SLC37A4, SORL1, SP…
AVXQPEKZIGPIJW-UHFFFAOYSA-N	BRD-K17140735	HT29	11.1um	6.0h	0.0388	4259181	APOBEC3B, ARFGAP3, ASNS, ATF3, ATF4, BACH1, BAG3, BMP2, BTG1, BTG2, CARS, CCNL1, CD55, CDKN1A, CEBPG, CHIC2, CPM, CRISPLD2, CRY1, CSF2, CSGALNACT2, CTH, CXCL1, CXCL2, CXCL3, CYLD, CYTH1, DDIT3, DDIT4, DENND5A, DNAJB9, DUSP1, DUSP3, DUSP5, EFNA1, EGFR, EIF1, EIF2AK3, EMP1, EREG, ETS1, EZR, F2RL1, F3, FN1, FNDC3B, FOSL1, FOSL2, FOXO3, G0S2, GABARAPL1, GADD45A, GFPT1, GLRX, GRB10, H1F0, HBEGF, HBP1,…	ALDH5A1, AURKA, CASP6, CCNA2, CXCL12, CYB5A, DLGAP5, DSCC1, GEMIN6, HMGN3, HMMR, HOXA10, HOXA5, MRPL16, NME3, NME4, NR2F2, OLFM4, ORC5, PBX1, PFKM, POLG2, POP5, PPA2, PPIH, TBC1D4, TSEN2
NCGC00185684-02	BRD-K37940862	HT29	10.0um	24.0h	0.0388	46930969	AKR1B10, AKR1C1, AKR1C2, APOL6, ARHGEF2, ASS1, ATF3, ATF4, BST2, BTG1, CARS, CCL20, CCL8, CCNL1, CD55, CD74, CDKN1A, CEBPG, CFB, COMP, CSGALNACT1, CXCL10, CXCL11, CXCL2, CXCL3, DDIT3, DDIT4, DDX58, DDX60, DNAJB9, DUSP5, EIF2AK3, ERAP1, FKBP11, FNDC3B, FOSL1, GAB2, GBP1, GFPT1, GLRX, GRB10, GTPBP2, HLA-A, HLA-B, HLA-E, HLA-F, HLA-G, HMGCS1, HMOX1, HSPA13, HSPA5, IFI27, IFI35, IFI44, IFI44L, IFI6, …	ANP32A, ASPM, AURKA, BIRC5, CCNA2, CDC7, CDCA3, CDKN2C, CENPA, CENPM, CEP55, CXCL12, CYR61, DCXR, DDB2, DLGAP5, DSCC1, DTL, DUT, EFNB2, FANCI, GINS2, GPX3, HADH, HJURP, HMMR, HOXC6, HSPB1, KIF11, KIF15, KIF20A, KIFC1, LMNB1, LSM3, MCM2, MCM3, MCM5, MCM6, MELK, NDC80, NME4, NR2F2, NUDT1, NUSAP1, OIP5, PALLD, PARP1, PBK, POLE2, POLR2L, PRC1, PRIM1, PRKACB, PTGDS, PXMP2, RACGAP1, RGS2, RGS4, RPA1, R…

## Sheet: Group7
pert_desc	pert_id	cell_id	pert_dose	pert_time	score	pubchem_id	overlap.up	overlap.down
mocetinostat	BRD-K16485616	MCF7	10um	24h	0.1379	9865515	CD55, COL1A2, COL6A3, MT1H, S100A4, SERPINE1, SERPINE2, TGFBI
16-HYDROXYTRIPTOLIDE	BRD-A13122391	CL34	0.08um	6.0h	0.1207	16220015	CLIC3, COL1A2, COL3A1, COL6A3, FAP, MXRA5, SERPINE2	IGHM
IMD 0354	BRD-K74305673	MCF7	10.0um	24.0h	0.1207	5081913	CD55, COL15A1, COL6A1, SERPINE1, SERPINE2, TGFBI, TNFRSF12A	PLIN1
Ingenol 3, 20-dibenzoate	BRD-A52650764	MCF7	10.0um	6.0h	0.1207	5225086	CD55, IL11, SERPINE1, TGFBI, TNFAIP6, TNFRSF12A, TPBG
Ingenol 3, 20-dibenzoate	BRD-A52650764	PL21	10.0um	6.0h	0.1207	5225086	COL15A1, COL6A3, IL11, SERPINE1, TNFAIP6, TNFRSF12A	CES1
7241-4207	BRD-K69852452	MCF7	10.0um	6.0h	0.1207	5056826	CD55, COL1A2, COL6A1, COL6A3, TGFBI	PLA2G16, PLIN1
NU-7441	BRD-K00337317	MCF7	0.12um	3h	0.1207	11327430	CLIC3, COL1A2, COL3A1, NBL1	ADRB2, CD52, RARRES2
DOXORUBICIN	BRD-A52530684	MCF7	10.0um	6.0h	0.1034	6916127	COL1A2, COL3A1, COL6A1, COL6A3, SERPINE2, TGFBI	STC2
Ingenol 3, 20-dibenzoate	BRD-A52650764	A549	10.0um	6.0h	0.1034	5225086	CD55, COL6A1, FAP, IL11, SERPINE1, TNFAIP6
528116.cdx	BRD-K49371609	CORL23	0.09um	6.0h	0.1034	10275789	COL1A2, COL3A1, MXRA5, SERPINE2	ADRB2, IGHM
16-HYDROXYTRIPTOLIDE	BRD-A13122391	DV90	0.08um	6.0h	0.1034	16220015	COL1A2, COL3A1, COL6A3, FAP, MXRA5	IGHM
480743.cdx	BRD-K53903639	HT115	80.0um	6.0h	0.1034	19582717	CLIC3, COL1A2, COL6A1, COL6A3, NBL1, SERPINE2
Quinoclamine	BRD-K66792149	HT29	11.1um	24.0h	0.1034	17748	CD55, IL11, PTGES, TNFRSF12A, TPBG	RARRES2
AG14361	BRD-K00615600	HT29	25.0um	6.0h	0.1034	9840076	COL3A1, COL6A3, MXRA5, NBL1, OGN	PLA2G16
Ingenol 3, 20-dibenzoate	BRD-A52650764	MCF7	10.0um	24.0h	0.1034	5225086	CD55, HOMER2, IL11, SERPINE1, SERPINE2, TGFBI, TNFRSF12A
Sos bismethanol	BRD-K00317371	MCF7	10.0um	24.0h	0.1034	374536	COL6A1, MXRA5, NBL1, SERPINE2, TGFBI, TNFRSF12A
NICLOSAMIDE	BRD-K35960502	MCF7	10.0um	24.0h	0.1034	4477	CD55, SERPINE2, TGFBI, TNFRSF12A	PLA2G16, PLIN1
Narciclasine	BRD-K06792661	PC3	10.0um	6.0h	0.1034	72376	CD55, COL1A2, COL6A3, IL11, OGN, TNFRSF12A
BIBR1532	BRD-K04623885	SW620	80.0um	6.0h	0.1034	9927531	CD55, PTGES, SERPINE1, SERPINE2, TNFRSF12A	CES1, RARRES2
Ingenol 3, 20-dibenzoate	BRD-A52650764	VCAP	10.0um	6.0h	0.1034	5225086	CD55, COL15A1, SERPINE2, TGFBI, TNFAIP6, TNFRSF12A	ADRB2
(7R,9R)-Idarubicin	BRD-K85853281	MCF7	10.0um	24.0h	0.1034	151582	COL1A2, COL6A1, MXRA5, NBL1, SERPINE2, TGFBI
(7R,9R)-Idarubicin	BRD-K85853281	MCF7	10.0um	6.0h	0.1034	151582	COL1A2, COL3A1, COL6A1, COL6A3, TGFBI	STC2
P8624	BRD-K83794624	A549	10.0um	6.0h	0.1034	11296583	COL1A2, COL3A1, COL6A3, FAP, MXRA5, SOX11	PLA2G16
230752	BRD-A11702965	HCC515	10.0um	6.0h	0.1034	73707419	COL1A2, COL3A1, COL6A3, MXRA5, TGFBI	IGHM
F1566-0341	BRD-K69852452	MCF7	10.0um	6.0h	0.1034	5056826	CD55, COL1A2, SERPINE1, SERPINE2, TGFBI, TNFRSF12A
P8624	BRD-K83794624	MCF7	10.0um	6.0h	0.1034	11296583	COL1A2, COL3A1, COL6A1, COL6A3, TGFBI	STC2
LCUMYVYIHXYBIA-VBKFSLOCSA-N	BRD-K59469039	A549	10.0um	24.0h	0.1034	5353385	PTGES, SERPINE1, TGFBI	CES1, IGHM, RARRES2
ER-27319 Free base	BRD-K11927976	ASC	10.0um	24.0h	0.1034	9799509	CD55, COL15A1, MXRA5, SOX11, TNFAIP6	GYG2, PLIN1
Piplartine	BRD-K24132293	MCF7	10.0um	24.0h	0.1034	637858	COL1A2, COL6A1, COL6A3, MT1H, TGFBI	IGHM
Strophanthidin	BRD-K84595254	MCF7	10.0um	6.0h	0.1034	6185	COL6A1, COL6A3, MXRA5, TNFAIP6	CFB, RARRES2
digoxin	BRD-A75144621	PC3	10.0um	24.0h	0.1034	30322	CD55, COL1A2, COL3A1, COL5A1, IL11, SOX11	PLA2G16
saracatinib	BRD-U07805514	HEPG2	10um	24h	0.1034		COL1A2, COL3A1, COL6A3, HOMER2, MT1H, SERPINE1
CGP-60474	BRD-K79090631	MCF10A	0.37um	24h	0.1034	644215	COL18A1, COL1A2, COL3A1, COL6A1, COL6A3, MXRA5
geldanamycin	BRD-A19500257	MCF7	1.11um	3h	0.1034	13017911	COL6A1, MT1H, MXRA5, TGFBI	ADRB2, IGHM
sirolimus	BRD-A79768653	A549	0.04um	24h	0.1034	5374464	CD55, COL1A2, MT1H, TGFBI	IGHM, STC2
CGP-60474	BRD-K79090631	LNCAP	0.12um	24h	0.1034	644215	COL18A1, COL1A2, COL3A1, COL5A1, COL6A1, COL6A3, SERPINE2
NVP-TAE684	BRD-K50140147	MCF7	10um	3h	0.1034	16038120	CD55, COL15A1, COL1A2, CRLF1, TGFBI, TNFAIP6
CGP-60474	BRD-K79090631	MDAMB231	0.37um	3h	0.1034	644215	COL1A2, COL3A1, COL6A3, PTGES, SERPINE2	ADRB2
Ro 31-8220 mesylate	BRD-K06543683	HT29	10.0um	6.0h	0.0862	5083	CD55, COL1A2, COL3A1, COL6A3	IGHM
DIGITOXIN	BRD-A93236127	PC3	10.0um	6.0h	0.0862	5702041	CD55, COL3A1, IL11, MT1H, MXRA5
DAUNORUBICIN	BRD-K43389675	PC3	10.0um	6.0h	0.0862	30323	CLIC3, COL1A2, COL3A1, MXRA5, SERPINE2	ADRB2
cercosporin	BRD-A78360835	A375	10.0um	6.0h	0.0862	2674	CD55, IL11, SERPINE1, TNFAIP6, TNFRSF12A, TPBG
phorbol-12-myristate-13-acetate (PMA)	BRD-A15079084	A549	10.0um	6.0h	0.0862	4792	CD55, COL6A1, IL11, TNFAIP6, TPBG
Narciclasine	BRD-K06792661	A549	10.0um	6.0h	0.0862	72376	CD55, MT1H, SERPINE1, TNFRSF12A	IGHM
COT-10b	BRD-K18190982	A549	44.4um	6.0h	0.0862	73707373	CD55, MT1H, NBL1, OGN, SERPINE1, TNFAIP6
ZM 336372	BRD-K73789395	A549	102.71um	6.0h	0.0862	5730	IGFBP1, SERPINE1, TNFRSF12A, TPBG	FRZB
480743.cdx	BRD-K53903639	A673	80.0um	6.0h	0.0862	19582717	COL3A1, COL6A1, COL6A3, MT1H, MXRA5, TGFBI
AG14361	BRD-K00615600	CL34	25.0um	6.0h	0.0862	9840076	COL18A1, COL1A2, COL6A1, COL6A3, MXRA5	IGHM
Ingenol 3, 20-dibenzoate	BRD-A52650764	HA1E	10.0um	6.0h	0.0862	5225086	CD55, COL6A1, IL11, TNFAIP6, TNFRSF12A
phorbol-12-myristate-13-acetate (PMA)	BRD-A15079084	HCC515	10.0um	6.0h	0.0862	4792	CD55, COL6A1, IL11, MT1H, TNFAIP6	IGHM

## Sheet: Group8
pert_desc	pert_id	cell_id	pert_dose	pert_time	score	pubchem_id	overlap.up	overlap.down
SARMENTOGENIN	BRD-A89434049	PC3	10.0um	24.0h	0.0201	6708600	ADM, ATP2B1, BIRC3, CCL20, CCNL1, CLEC11A, COL5A2, CPM, CXCL3, CXCL5, EDN1, ENPP2, FILIP1L, FOXF1, HIST1H1C, HIST2H2BE, HMGCS1, ICAM1, IER5, IGFBP7, IL6, IRF1, KLF5, MMP9, MSX1, NEDD9, NEU1, NFKBIA, NFKBIE, NR4A2, PCBP2, PFKFB3, PPIF, PTBP2, PTGS2, PTX3, RAB11FIP1, RELB, RGS16, RIPK2, SERPINB2, SLC2A3, TFRC, THY1, TNFAIP3, UGCG, VAMP1	ABHD10, AKR1B10, AKR1C1, AKR1C2, AKR1C3, ANXA4, ARPC5, ASF1A, CA12, CBR3, CNIH3, CSTF2T, DUSP4, DUSP6, ETV1, ETV5, GLRX, IGFBP6, IMPA2, KRCC1, MAP1B, MLPH, NRIP1, PDGFA, PHYH, PNMA1, SOX4, SYNM, TMEM187, TRAK2, TRIB2, TSPAN6, TUBA1A
URSKZILGGPFGHW-UHFFFAOYSA-N	BRD-K06666320	VCAP	10.0um	24.0h	0.0197	3000022	ABAT, ADM, AMOTL2, ATXN1, BIRC3, CADM1, CASP1, CCL11, CCL2, CCL5, CLEC2B, COL11A1, CRABP2, CXCL14, CXCL5, FNDC3B, GPM6B, GPRC5B, HIST1H1C, HIST1H2BD, ICAM1, IGHM, IL32, KLF9, LUM, MARCKS, MXRA5, NFKBIA, OLFML2A, PDGFRA, PSAT1, PSTPIP2, PTX3, RCAN2, RELB, RGS16, RIPK2, SERPINB2, SLC2A3, STC2, TCF4, THBS1, THY1, TNFAIP3, TNFAIP6, TNFRSF11B, VCAM1, WEE1, WT1	ABCG1, AKR1B10, AKR1C1, AKR1C2, AKR1C3, ALCAM, ALDH1A2, ANXA4, AQP3, ARPC1B, CBR3, CDS1, CLGN, CLU, CTSH, FAM149A, FBN1, FLNB, GALNT12, GALNT7, GLRX, HOMER2, HOXC6, IMPA2, ITGA5, LSM5, MET, NR2F2, PAFAH1B3, PGM1, PSIP1, SLC20A1, SPINT2, STXBP1, THYN1, TM4SF1, TOMM34, TPM1, TUBA1A, UAP1, UGDH, ZNF185
656402-250MG	BRD-K72238567	HA1E	10.0um	6.0h	0.0192	8975	ADAMDEC1, ARL4C, ASS1, BMP4, CD200, CDC42BPA, CPM, CRABP2, EGFL6, EGLN3, FHL1, GUCY1A3, GUCY1B3, HIST1H1C, IDO1, IGFBP2, ISOC1, KCNJ2, LUM, MAF, MAOA, MME, MXRA5, MYO1B, RARRES2, RCAN2, SPRY1, TCF4, ZFPM2	ALCAM, AP2B1, ATP6V0E2, BDH2, BST2, CBR3, CHPT1, CLU, CYP1B1, DLC1, DNAJB1, DUSP10, DUSP5, EMP3, FAM102A, FLNB, FOSL1, FOXC1, GADD45B, GEM, GPRC5A, HOXA5, HOXC6, KLF4, LMNA, MAP3K4, MAP4K4, MARCKSL1, MLLT11, MYC, NOTCH2, PHLDA1, PNMA1, RARRES1, RIT1, RPS4Y1, SLC19A2, SOX9, SPTAN1, TGIF1, TM4SF1, UAP1, VGLL4
MEBENDAZOLE	BRD-K77987382	VCAP	10.0um	24.0h	0.0183	4030	APOBEC3B, ARHGAP19, AURKA, BIRC5, CCNA2, CDCA3, CDCA8, CENPA, CEP55, CKS2, CLEC2B, CREB3L1, DEPDC1, DKK1, DLGAP5, EIF5A, GPM6B, HJURP, HMMR, KIF11, KIF14, KIF18B, KIF20A, KIF23, KIF2C, KIF4A, KIFC1, MARCKS, MBNL2, MELK, MGLL, MICB, MKI67, NCAPG, NDC80, NEK2, NUSAP1, PBK, SLC39A8, SPAG5, SPC25, TACC3, TOP2A, TPX2, TSPAN13, TTK	AKAP1, ASPN, CD24, CFI, HES1, MYC, OLFM4, SLC38A1, SOX9, SPARCL1, SULF1, TMOD1, TRIM13, VEGFA
Adavosertib	BRD-K54256913	VCAP	10.0um	6.0h	0.0183	24856436	ACSL1, ANXA3, AURKA, CCL2, CCL8, CCNA2, CDCA3, CDCA8, CENPA, CEP55, CKS2, DEPDC1, DHCR24, DHCR7, DLGAP5, FADS2, FARP1, FDFT1, HJURP, HMGCR, HMGCS1, HMMR, KIF14, KIF20A, KIF23, KIF2C, KIF4A, KPNA2, LPIN1, LSS, ME1, MKI67, MSMO1, NCAPG, NDC80, NEK2, NSDHL, NUSAP1, OLFM1, PBK, PRC1, PTX3, SPAG5, TOP2A, TPX2, TTK, TUBB2A	AKR1C1, CFI, COL14A1, DKK3, HES1, RPA2, SLC20A1, SULF1, ZBTB20
geldanamycin	BRD-A19500257	HS578T	1.11um	24h	0.0183	13017911	ACSL3, AQP1, ASS1, AURKA, BBX, CDK1, CKS2, COL21A1, CXCL5, DIAPH2, DLGAP5, FNBP1, GAS1, GNAL, GPM6B, HMGCR, KIF20A, KRT19, MAOA, MKI67, NDC80, NME4, NUSAP1, PBK, PRC1, SCUBE2, TOP2A, TSPAN13, UGCG	ARPC1B, ATP1B1, CCND1, CD36, CD3EAP, CD55, CLGN, COMP, DKK3, DLC1, DUSP6, EPHA2, ETV1, FBN1, FHL2, FOSL1, GEM, GLRX2, HDAC9, HES1, ID1, IER2, IFI27, JUN, LRRC17, MFAP2, MYC, OLFM4, PDGFA, PHLDA1, PLAT, PLAU, PLAUR, PMAIP1, RGS4, SLC20A1, SLC25A13, SLC7A11, SOX9, SPRY2, STK38L, THBD, TIMP3, TM4SF1, TNFRSF12A
vincristine	BRD-K82109576	VCAP	10.0um	24.0h	0.0179	5388992	ACSL3, ANXA3, APOBEC3B, AURKA, BIRC5, CCNA2, CDC20, CDCA3, CDCA8, CDKN1B, CENPA, CEP55, CKS2, DEPDC1, DKK1, DLGAP5, HJURP, HMMR, IL7R, KIF15, KIF18B, KIF20A, KIF23, KIF2C, KIF4A, KIFC1, LOX, MELK, MKI67, NCAPG, NDC80, NEK2, NUSAP1, OXTR, PBK, PRC1, SPAG5, SPC25, TACC3, THBS1, TOP2A, TPX2, TSPAN13, TTK	AKAP1, AKR1C3, BHMT2, CFI, CP, GSTT1, MYC, PLTP, PPP1R3C
Importazole	BRD-A02481876	A375	60.0um	24.0h	0.0175	2949965	ADM, ARL4C, ASS1, CASP1, CD40, CDC42EP3, CLEC2B, CPA3, CRABP2, CXCL10, CXCL11, EDN1, EXPH5, EXT1, FHL1, FZD1, GAS6, GJA1, GMPR, HIST1H1C, HIST1H2BD, HIST2H2BE, HSD17B6, IDO1, IER5, IGHM, ISOC1, JAG1, KCNJ2, MYO1B, NPEPL1, PDLIM3, PMM2, RAD1, RARRES2, RSAD2, SFRP4, SLC2A5, SNAI2, SPON1, SPRY1, STON1, TFRC, TMEM158, TNFSF4, VAMP1, WT1, ZFPM2	ADK, AHNAK, AKR1C3, ALCAM, AMD1, ANXA1, ARL6IP5, ARPC1A, ARPC1B, ATP1B1, CBR3, CCND1, CHPT1, COL4A1, CYTL1, EPHA3, ETV1, FGF13, GALNT7, GPD1L, HLA-DRA, HLTF, HOXC6, JARID2, LAMB1, LAMC1, MEGF9, MGP, MNAT1, NOTCH2, NR2F2, OSBPL8, OXCT1, PCOLCE2, PGM1, PHLDA1, PLAT, PLP1, PPARG, RPS4Y1, S100A10, SIX1, SLC25A13, SLC4A4, SNX10, SYNM, TGFBR2, TIAM1, TIMP4, TLE1, TMEM100, TPM1, UAP1
AZD-7762	BRD-K46056750	SKBR3	0.37um	24h	0.0175	67077825	ABAT, ACAT2, ADAMDEC1, ATP2B1, AURKA, BIRC5, CDC20, CHST2, ELL2, FAM46A, H2BFS, HIST1H2BD, ICAM1, IER5, IGFBP2, IRS2, KIF20A, MARCKS, ME1, NFKB2, NFKBIA, PTX3, RELB, ROBO1, SLC2A6, SLC39A8, SNAI2, THBS1, TIMP1, TMEM2, TNFAIP3, TNIP1, TPSAB1, TPSB2, UBE2C, WNT5A	AKR1B10, AKR1C1, AKR1C2, ALCAM, ASPN, ATP2B4, CLU, EFHD1, FLNB, GALNT12, GPD1L, HMGA1, HOXA5, MAP1B, MEF2C, MEIS2, PBX1, PODXL, SH3BGRL3, SKAP2, TMEM106B, UCP2
mitoxantrone	BRD-K21680192	PC3	10.0um	6.0h	0.017	5458171	CD200, COL11A1, COLEC12, DHCR24, EGFL6, EIF5A, EXPH5, FADS2, GAS6, GJA1, HIST1H1C, IDO1, IFITM1, IGFBP2, ITM2C, LOX, LRRC15, SNAP29, TCF4, THY1, XAF1, ZFPM2	ADRB2, AHNAK, AMD1, AQP3, ARL4A, CD24, CLDN4, COL14A1, DUSP4, DUSP5, DUSP6, DYRK2, EFS, EIF5, EPHA2, FAM129A, FEM1C, FOSL1, HOMER1, ID1, IER2, IL6R, MATN2, MYC, NOTCH2, NRIP1, PDGFA, PHLDA1, PLEKHF2, PTGER4, PTPRN2, RANBP6, RGS2, SCAF4, SLC20A1, SLPI, SOX9, SPRY2, TGFBR2, TLE1, TNFRSF21, TOB2, TUBA4A, VGLL4, ZFP36L1
selumetinib	BRD-K57080016	HA1E	10um	24h	0.017	10127622	ASS1, CCL2, CFLAR, CNN1, CSF2RB, CXCL10, CXCL11, CXCL9, CYB5A, DRAM1, EDN1, FHL1, FILIP1L, GPC1, HERC5, ICAM1, IDO1, IFI35, IFIH1, IFIT1, IFITM1, IL32, ISG15, KRT19, LGMN, LMCD1, LOX, MX1, MX2, MXRA5, NFKBIA, OAS3, OSR2, PARP12, PLSCR1, PPL, PSMB9, RSAD2, SERPINB9, SLC2A6, STAT1, TAP1, TNFAIP3, TNFAIP8, TPSAB1, TPSB2, USP18	ANXA1, BCHE, CCND1, DUSP6, FOSL1, GEM, GLRX, HLA-DPA1, HOMER1, IDS, KYNU, LRRC17, MET, PHLDA1, PPARG, SLC20A1, SRGN, XIST
geldanamycin	BRD-A19500257	HS578T	10um	24h	0.017	13017911	ABCC4, ACSL3, APOD, ASS1, AURKA, BBX, CHN1, CKS2, CRELD2, DIAPH2, DLGAP5, DPT, EGFL6, FAS, FNBP1, GAS1, GNAI1, GPC3, GPM6B, HPGD, HSP90B1, IDO1, ITM2C, KRT19, LUM, MAOA, ME1, MKI67, MSMO1, NR4A2, NUSAP1, PTGDS, SCUBE2, SLC12A7, SLC2A3, TOP2A, TSPAN13, VNN1	ACADVL, ALCAM, BST2, CCND1, CD36, CRLF1, DLC1, DUSP6, ENPP1, EPHA2, ETV1, FHL2, FOSL1, GADD45B, HES1, ID1, IER2, JUN, LMNA, LRRC17, MET, MFAP2, MYC, PAFAH1B3, PHLDA1, PLAU, PLAUR, RGS4, SLC20A1, SOX9, SPRY2, TIMP4, TM4SF1, TNFRSF12A, VGLL4
geldanamycin	BRD-A19500257	HS578T	0.37um	24h	0.017	13017911	ABCC4, APOD, AQP1, ASS1, AURKA, BBX, CCL20, CHN1, CKS2, CXCL5, DIAPH2, DLGAP5, EGFL6, GAS1, GPM6B, HPGD, IRX5, ITM2C, KRT19, MAOA, NME4, NUSAP1, P4HA1, PERP, PTGDS, SLC2A3, SPAG4, STC1, TMEM97, TOP2A, TSPAN13, TTK, UBE2C	ACADVL, ALCAM, ATP1B1, CCND1, CD24, CD3EAP, COL14A1, COMP, CRLF1, CYP1B1, DKK3, DLC1, DUSP6, EPHA2, ETV1, ETV5, FHL2, FOSL1, GEM, HDAC9, HES1, ID1, ID3, IER2, JUN, KLF4, LRRC17, MYC, OAS1, OLFM4, PDGFA, PHLDA1, PLAU, PLAUR, PMAIP1, PTN, PUS7, RGS4, SLC25A13, SLC4A4, SPRY2, TM4SF1, TNFRSF12A
QUINACRINE HYDROCHLORIDE	BRD-A45889380	A375	10.0um	24.0h	0.0166	23581813	ARL4C, ASS1, BGN, CADM1, CAMK2N1, CASP1, CD40, CDH13, COLEC12, CPA3, CPM, CXCL10, CXCL11, DSP, EDN1, EGFL6, EGLN3, EIF5A, ETS2, EXPH5, FAIM, FILIP1L, GAS6, GJA1, GUCY1A3, HIST1H1C, HIST1H2BD, IDO1, IFIH1, IGHM, IGLL3P, INA, JAG1, KCNJ2, KDR, MEIS1, MMP3, MXRA5, MYO1B, PDGFRA, PERP, PID1, PSTPIP2, RARRES2, RCAN2, ROBO1, RSAD2, SERPINB2, SLC39A8, SNAI2, SPON1, STC1, SYBU, THBS1, THY1, TMEM158, VSNL1	AKR1C1, AKR1C2, AMD1, ARL6IP5, CHL1, CHPT1, CTSH, CYTL1, DLC1, DNAJB1, DUSP4, ETV1, GRB14, HOMER1, HOXC6, KLHL21, LAMC1, LTBP3, MARCKSL1, MGP, MICALL1, NOTCH2, NR2F2, NRIP1, PLA2G16, PLAT, PLP1, RIT1, SF1, SKAP2, SLC16A4, SLC19A2, SPRY2, TIMP4, UAP1, WDR6
Selumetinib	BRD-K57080016	HA1E	80.0um	24.0h	0.0166	10127622	ADM, AMIGO2, CADM1, CFLAR, CXCL11, CYB5R2, EDN1, EIF2AK2, ENPP2, FABP3, FARP1, FHL1, FILIP1L, GPC1, GPC3, HERC5, ICAM1, IFI35, IFIH1, IFIT1, IFITM1, IL32, ISG15, KLF9, LGMN, MX1, MX2, NEDD9, NEFL, NFKBIA, OAS2, OAS3, OASL, OXTR, PARP12, PLSCR1, PPIC, PSMB9, RAB11FIP1, RELB, RSAD2, SLC2A6, SPATS2L, STAT1, TAP1, TNFAIP3, TNFSF10, TNIP1, TYMP, USP18, VGLL3, VLDLR, XAF1	BCHE, CCND1, CXADR, CYTL1, DUSP4, DUSP6, EIF4E, FERMT1, FOSL1, GLRX, GZMK, HMGA1, ID1, NR2F2, OLFM4, PHLDA1, SOX9, SRGN, TGFBR2, TM4SF1
SUBGWCBFFPRODX-HFONSACISA-N	BRD-K01614657	SKB	10.0um	24.0h	0.0166	24869085	CCL5, CDK2AP2, CXCL10, CXCL11, DNAJC12, EIF2AK2, FKBP11, GCH1, HERC5, IDO1, IFI35, IFIH1, IFIT1, IFITM1, IL6, IRS2, ISG15, MANF, MX1, MX2, NMI, OAS2, OAS3, OASL, PARP12, PLSCR1, PSMB9, RSAD2, RTP4, SDF2L1, STAT1, TAP1, TNFSF10, USP18, VCAM1, WIPI1, WT1, XAF1	ACTC1, AGT, ANP32A, CAP2, CD24, CELF2, CFI, COTL1, CRYAB, CTSH, DLC1, FEZ1, GSN, GSTM3, MARCKSL1, MEF2C, MGP, MLLT11, MTSS1, PKIA, PROS1, RGS2, S100A10, SERPINF1, SH3BGRL3, TGFBR2, TPM1, TUBA4A, VCAN
Doxorubicin hydrochloride	BRD-K92093830	PC3	10.0um	24.0h	0.0162	443939	ABAT, ARL4C, BGN, CADM1, CD200, CD38, COL11A1, COL5A2, COLEC12, CXCL10, CYFIP2, EIF5A, ENPP4, EXPH5, FILIP1L, GAS6, GLT8D2, HIST1H1C, IDO1, IFITM1, IGFBP2, IGHM, INA, ISG15, ITGA4, ITM2C, KCNJ2, MAOA, MMP9, PDGFRA, PDLIM3, RARRES2, RGS16, RSAD2, STC1, THY1, ZFPM2	ADRB2, AHNAK, AKR1B10, AMD1, ATP1B1, BST2, C2CD2, CBR3, CDC42EP4, CYP1B1, DNAJB1, DUSP4, DUSP5, EIF5, FHL2, FOSL1, FOXC1, GPRC5A, HMOX1, HOXC6, IER2, IGFBP6, KCNN4, MAP3K4, MYC, NOTCH2, NRIP1, PNMA1, RGS2, SLC20A1, SLC5A3, SOX9, SPRY2, TGFBR2, TLE1, TM4SF1, UAP1
daunorubicin	BRD-A68009927	MCF7	10.0um	6.0h	0.0157	3085107	AKT3, ARL4C, CCL20, COL11A1, COL6A1, CPM, EGFL6, EIF5A, FGF9, GAS6, GDPD5, GJA1, IFITM1, IGFBP2, IL7R, ISG15, MAOA, PDGFRA, PPFIBP1, RARRES2, SMARCA1, SPON1, STEAP1, THY1, TMEM158, TMEM45A, XAF1	CA12, CD24, CDC42EP4, DLC1, DNAJB1, DYRK2, EIF5, FOXC1, GADD45B, GEM, HES1, HOMER1, HOXA5, HOXC6, HSPB8, ID1, IER2, JARID2, KYNU, MAFB, MGP, MYC, NRIP1, PDGFA, PTPRO, RAP2B, SLC19A2, SLC38A1, SOX4, SOX9, TGIF1, TLE1, ZNF185
Digitoxigenin	BRD-K92923799	PC3	10.0um	24.0h	0.0157	73707465	ADAMDEC1, CADM1, CCL20, CCNL1, CLEC11A, CXCL10, CXCL3, CXCL9, EDN1, ENPP2, ETS2, FILIP1L, HIST1H1C, HIST1H2BD, HIST2H2BE, HSD17B6, IGFBP7, LIPG, LRRC15, MMP9, NFKBIA, NFKBIE, NR4A2, PPFIBP1, PTGS2, RELB, RGS16, SLC2A3, STC1, TAGLN, THBS1, TNFAIP3, VAMP1	ADRB2, AGT, AHNAK2, AKR1B10, AKR1C1, AKR1C2, AKR1C3, ARPC5, ASF1A, BST2, CBR3, CHL1, CSTF2T, DUSP4, DUSP6, ETV5, FAM129A, FOXC1, GLRX, HOXC6, IGFBP6, IMPA2, LAMC1, MMD, NRIP1, PLEC, PLEKHF2, PPARG, PPP1R3C, RARRES1, SOX4, SOX9, TGFBR2, TIMP4, TLE1, TMEM187, ZNF185
PD-0325901	BRD-K49865102	HA1E	10um	24h	0.0157	9826528	ADA, CD200, CDC42EP3, CFLAR, CNN1, COCH, CSF2RB, CXCL10, CXCL11, ENPP2, FHL1, FILIP1L, GPC1, GPM6B, GPRC5B, HERC5, HPGD, ICAM1, IFIT1, IFITM1, IGFBP2, ISG15, MX1, MX2, NFKBIA, OAS2, OAS3, PLSCR1, PPL, PSMB9, RSAD2, STAT1, TAP1, TIMP1, TMEM47, TNFAIP8, USP18, VCAM1, XAF1	CCND1, CYTL1, EIF1AX, EREG, FOSL1, GLRX, ID1, KCNN4, MYC, PHLDA1, SDC2, SOX9, SPRY2, TM4SF1, TSPAN6
cinobufagin	BRD-A80502530	PC3	10.0um	24.0h	0.0153	23947601	ATP2A2, BIRC3, CADM1, CCL20, CCL5, CCNL1, CPM, CXCL3, CXCL5, ETS2, FNDC3B, H1F0, H1FX, HIST1H1C, HIST1H2BD, HMGCS1, ICAM1, IER5, IL32, KLF5, MMP9, NEDD9, NFKB1, NFKBIA, NRG1, PDGFD, PSTPIP2, PTBP2, PTGS2, RAB11FIP1, RELB, RGS16, SERPINB2, SERPINB7, SLC2A3, SLC39A8, STC1, TNFAIP3, TNIP1, VAMP1, VCAM1	AHNAK2, AKR1B10, AKR1C1, AKR1C2, AKR1C3, ANXA4, ARPC5, ASF1A, CBR3, CNIH3, CSTF2T, DUSP4, DUSP6, GLRX, IMPA2, KRCC1, LAMB1, MATN2, MLPH, NOL3, NR2F2, NRIP1, PDGFA, PHYH, PLAT, PNMA1, POPDC3, PPARG, PPP1R3C, SOX4, SVIL, THYN1, TMEM187, TRAK2, TRIB2, TSPAN6, TUBA1A, VCAN
DIGITOXIN	BRD-A93236127	PC3	10.0um	24.0h	0.0153	5702041	BIRC3, CADM1, CCL20, CCNL1, COL5A1, CXCL3, EDN1, ENPP2, ETS2, FILIP1L, GAS6, H1FX, HMGCS1, ICAM1, IER5, IGFBP7, IL32, IL6, KLF5, LUM, MMP9, NFKB2, NFKBIA, NFKBIE, PDGFD, PTBP2, PTGS2, RAB11FIP1, RELB, RGS16, ROBO1, STC1, TFRC, TMEM176B, TNFAIP3, TNIP1, VAMP1	AKR1B10, AKR1C1, AKR1C2, AKR1C3, ARPC5, ASF1A, CBR3, CHL1, CNIH3, DUSP4, DUSP6, ETV1, ETV5, GALNT12, GLRX, HOXC6, HS3ST1, HSD11B1, IGFBP6, IMPA2, NPTXR, NR2F2, NRIP1, PNMA1, PPARG, PRKCB, RARRES1, SLC4A4, SOX4, TPD52L1, TSPAN6
COT-10b	BRD-K18190982	A549	44.4um	6.0h	0.0153	73707373	AKT3, ARHGAP29, CCL20, CLIP3, CPM, CXCL3, F3, FAM46A, GCH1, ICAM1, ICAM2, IGFBP2, IGFBP7, IL6, ISG15, KLF5, NEFL, NFKBIA, NR4A2, OLFML2A, PTGS2, RELB, RIPK2, S100A2, SERPINB2, SLC12A7, TMEM176A, TMEM176B, TNFAIP3, TNFAIP6, TNFSF4, TNIP1, TPSAB1, TPSB2, VCAM1	ASF1A, DNAJB1, DUSP4, DUSP6, EIF5, FERMT1, GALC, HOXA5, IL6R, LAMB1, LPAR6, LRP4, MARCKSL1, MYC, NFYA, NRIP1, OSBPL8, PDGFA, PNMA1, PPP1R3C, PPP2R1B, PSD3, RARRES1, RBM38, RGS2, SLC25A13, SOX4, TRAK2, VCAN, VGLL4
VU0365118-1	BRD-K53732802	VCAP	10.0um	24.0h	0.0153	53338863	AURKA, BIRC5, CCNA2, CDCA3, CDCA8, CENPA, CEP55, CKS2, CLEC2B, COL5A1, DKK1, DLGAP5, EPHA4, FSTL1, GJA1, HJURP, HMGB3, HMMR, IGHM, ISG15, KIF11, KIF14, KIF20A, KIF23, KIF2C, KPNA2, LOX, MARCKS, MELK, MID1, MKI67, MSX1, NCAPG, NDC80, NEK2, PBK, PERP, PRC1, SPAG5, TACC3, TPX2, TSPAN13, TTK	CP, MGP, MYC
656402-250MG	BRD-K72238567	HCC515	10.0um	6.0h	0.0153	8975	CASP1, COL11A1, CXCL14, FHL1, FKBP1B, GUCY1A3, KCNJ2, KDELR3, LRRC15, MME, PDGFD, PPFIBP1, RCAN2, THY1, XAF1	ARL4A, BST2, CLDN4, CLU, CYP1B1, DNAJB1, DUSP4, DUSP5, DUSP6, ETV1, ETV5, FOSL1, GADD45B, GEM, GPRC5A, GSTM3, HES1, HOMER1, IER2, JARID2, JUN, JUNB, KYNU, MAP3K4, MGP, MYC, PDE4B, PHLDA1, RGS2, SLC19A2, SLC20A1, SORBS2, SOX4, SOX9, SPRY2, SVIL, TM4SF1
CGP-60474	BRD-K79090631	HME1	0.12um	3h	0.0153	644215	ABCC3, ACP6, BCAT1, CD200, COCH, COL11A1, CPVL, CYFIP2, DYNLT3, FGF9, GPRC5B, HPGD, IGFBP2, KDELR3, ME1, NDN, TGM2, THY1, TSPAN13, TSPAN8, TST	ADRB2, BTG2, CBLB, CDC42EP4, CREM, DNAJB1, DUSP10, DUSP4, DUSP5, DUSP6, ETV5, FAM129A, FEM1C, FEZ1, FHL2, FOSL1, GADD45A, GADD45B, GEM, HES1, HMOX1, IER2, JUN, JUNB, KLF4, KLHL21, MYC, NR4A3, NRIP1, PDE4B, PDGFA, PHLDA1, PTGER4, PTN, RAP2B, RGS2, SLC19A2, SLC38A1, SOCS6, SOX4, SOX9, SPHK1, SPRY2, SRGN, TGIF1, TOB2, TUFT1, UAP1, VEGFA
GSK-3 Inhibitor II	BRD-K09991945	HA1E	10.0um	24.0h	0.0149	6539732	ACSL3, ASS1, BIRC3, CAMK2N1, CCL2, CD40, CFLAR, CPM, EDN1, EIF5A, ENPP2, FGF1, GCH1, GPM6B, ICAM1, IDO1, IGFBP2, IL32, MGLL, MME, PSAT1, RAB11FIP1, SLC1A3, SLC39A8, SYBU, TMEM176B, TUBB2A	AKR1C1, AKR1C3, BST2, FLRT3, GEM, GNG11, GPX3, HOXA5, HOXC6, IGFBP6, JUN, MARCKSL1, NR2F2, PRKCB, SKAP2, SLC6A15, SOX4, SOX9, TM4SF1, TUSC3, VWA5A
SU11652	BRD-K60623809	VCAP	10.0um	6.0h	0.0149	5329103	ACAT2, ACSL3, AKT3, AQP1, BIRC3, CCL2, CCL20, CCL8, CPA3, CRABP2, CXCL10, DHCR24, DHCR7, EBP, F11R, FADS2, FBLN1, FDFT1, FDPS, FHL1, GAS6, HBP1, HIST1H2BD, HMGCR, HMGCS1, ICAM1, IL32, LPIN1, LSS, MSMO1, NFKBIA, NSDHL, PTX3, RELB, SLC2A6, THBS1, TMEM158, TMEM41B, TNFAIP3, TUBB2A	AQP3, BST2, CBR3, HOXC6, KLF4, MYC, SLC25A13, SLC4A4, SOX4, TUBA4A
HY-10005	BRD-K87909389	MCF7	10.0um	6.0h	0.0149	5287969	ARL4C, CASP1, CCL20, CLEC2B, COL5A2, COL6A1, COLEC12, CPA3, DHCR24, EGFL6, EIF5A, FKBP1B, FOXF1, GAS6, GJA1, GLT8D2, HIST1H1C, HIST1H2BD, IDO1, IGFBP7, INA, ITGA4, ITM2C, KCNJ2, KDR, MAOA, MEIS1, PPFIBP1, PSMB9, RCAN2, ROBO1, SCG5, STEAP1, THY1, TMEM158, TMEM45A, TMEM47	ASF1A, CA12, CDC42EP4, CEP76, CHPT1, CYP1B1, DNAJB1, EIF5, FAM102A, GALNT6, GEM, GPRC5A, HES1, HMOX1, HOMER1, HOXC6, HSPA2, HSPB8, IER2, JUNB, KYNU, MEPCE, MYC, NOTCH2, NRIP1, RAP2B, RARRES1, SIX1, SLC19A2, SLC5A3, SOX4, SOX9, SPHK1, TGIF1, TLE1, VGLL4
mitoxantrone	BRD-K21680192	SKBR3	0.12um	24h	0.0149	5458171	ADAMDEC1, AMIGO2, BIRC3, CCL2, CCL20, CCL5, CCL8, COL11A1, COL5A2, CXCL10, EDN1, FILIP1L, GCH1, HERC5, HPGD, ICAM1, IER5, IFIH1, IKBKE, IL15RA, IL32, IRF1, JAG1, NFKBIA, PARP12, PID1, PSMB9, RELB, RTP4, SLC2A6, TAP1, TNFAIP3, TNIP1, VCAM1	AKR1C3, DBN1, GALNT7, GPX3, ID1, IGFBP6, MFAP2, PBX1, PDLIM5, PEG10, TIMP3, TRPS1, TSC22D3, XIST
alvocidib	BRD-K87909389	HME1	1.11um	3h	0.0149	5287969	CFH, CPVL, EIF5A, FBLN1, FKBP1B, IFITM1, MFAP4, MXRA5, RARRES2, RCAN2, ROBO1, TCF4, TGM2, THY1, TMEM45A, TMEM47, TNFSF10, TSPAN13	AHNAK, ANXA1, BTG2, CBLB, CD24, CD55, DNAJB1, DUSP4, DUSP5, DUSP6, EIF5, EREG, FEM1C, FKBP5, FOSL1, FOXO1, GADD45A, GADD45B, GEM, GPRC5A, HES1, HMOX1, HOXA5, IER2, JUN, JUNB, KLHL21, LMNA, MAFB, MYC, NR4A3, NRBF2, NRIP1, PDE4B, PDGFA, PHLDA1, PLAU, PNMA1, PTGER4, RAP2B, RGS2, SLC5A3, SOX9, SPHK1, SPRY2, SRGN, TGIF1, TM4SF1, TOB2, VEGFA, XIST
alvocidib	BRD-K87909389	MCF10A	0.37um	3h	0.0149	5287969	ACP6, APOBEC3B, COL5A1, CYFIP2, EGLN3, KDELR3, LIMA1, P4HA1, TBX2, THY1, TSPAN13	ADRB2, BTG2, CD24, CDC42EP4, CYP1B1, DNAJB1, DUSP4, DUSP5, DUSP6, DYRK2, EIF5, EREG, FOSL1, GADD45A, GADD45B, GEM, HES1, HOXA1, HOXA5, ID1, IER2, IFRD1, JUNB, MGP, MT1X, MYC, NRIP1, PDE4B, PDGFA, PEG10, PHLDA1, PLEKHF2, PTGER4, RGS2, SLC38A1, SOX9, SPRY2, TCF7L2, TGIF1, TOB2, TRPS1, TUBA4A, VEGFA, ZFP36L1
geldanamycin	BRD-A19500257	MDAMB231	1.11um	24h	0.0149	13017911	ACSL3, ADA, ASS1, AURKA, CCL20, CRABP2, CXCL5, DHCR24, DHCR7, EGFL6, ENPP2, FDFT1, GAS1, GJA1, GPRC5B, HMGCR, HMGCS1, KDELR3, KIF14, KIF20A, KIF2C, KPNA2, MSMO1, RAB11FIP1, SERPINH1, STC2, TCF4, TMEM97, TSPAN13, UGCG	ACSL5, ADRB2, AKR1C3, CCND1, COTL1, DKK3, DUSP4, DUSP5, DUSP6, EPHA2, ETV1, ETV5, FAM129A, FERMT1, FOSL1, GEM, HDAC9, HMGA1, JUN, LRP4, MAP1B, MMP1, MTSS1, MYBL1, PHLDA1, PLAT, PLAU, PLAUR, RGS20, SLC20A1, SOX9, TNFRSF12A, TRIB2, ZFP36L1
PKC-412	BRD-K13646352	HCC515	10.0um	6.0h	0.0144	9829523	ATP2B1, BIRC3, CCL20, CPM, CXCL10, CXCL5, DNAJC12, FAS, GCH1, HBP1, ICAM1, IKBKE, IL15, IL32, IL7R, KMO, MARCKS, NCK1, NEU1, NFKB1, NFKB2, NFKBIA, NINJ1, PPA1, PTGES, PTX3, RELB, ROBO1, SLC1A3, SLC2A6, TAP1, TNFAIP3, TNFAIP6, TNFAIP8, TNFSF10, TNIP1, TRIM16, VCAM1	ADH1B, AHNAK2, CCND1, DKK3, EREG, ETV5, FGF13, FOSL1, HOXA5, ID1, OLFM4, PCDH9, PHLDA1, RGS2, RPS4Y1, SDC1, SERINC5, SLC20A1, SPRY2, TGFBR2, TUBA4A, VCAN
vindesine	BRD-K59753975	VCAP	10.0um	24.0h	0.0144	40839	APOBEC3B, AURKA, BIRC5, CCL2, CCNA2, CDCA3, CDCA8, CENPA, CEP55, CKS2, CRABP2, DEPDC1, DLGAP5, FBLN1, HMMR, IL32, ISG15, KIF14, KIF20A, KIF2C, KIF4A, KIFC1, KPNA2, LGALS1, MELK, MKI67, NCAPG, NDC80, NEK2, NUSAP1, PBK, SPAG5, SPC25, TMEM2, TPX2, TTK	CLU, MYC, PLTP, STEAP3, ZBTB20
vinorelbine	BRD-K97514127	VCAP	10.0um	24.0h	0.0144	13200033	ACAT2, ACSL3, APOBEC3B, AURKA, BIRC5, CCNA2, CCNB1, CDC20, CDCA3, CDCA8, CDKN1B, CENPA, CEP55, CKS2, DEPDC1, DLGAP5, EBP, FDFT1, GABRP, HJURP, HMGB3, HMGCR, HMMR, KIF11, KIF14, KIF20A, KIF23, KIF2C, KIF4A, KIFC1, KPNA2, MELK, MKI67, NCAPG, NDC80, NEK2, NSDHL, NUSAP1, PBK, PDLIM1, PRC1, SMTN, SPAG5, SPC25, TACC3, TMEM2, TPX2, TSPAN13, TTK	HLA-DPA1, MYC, PLTP, PUS7, XIST
EI-156	BRD-K70549064	PC3	10.0um	6.0h	0.0144	6610353	CADM1, CAMK2N1, CBS, CD38, CDH13, COL11A1, COLEC12, CRABP2, EGFL6, EIF5A, FARP1, FHL1, FILIP1L, FKBP1B, GAS6, GJA1, GLT8D2, HIST1H1C, IGFBP2, INA, ITGA4, ITM2C, KCNJ2, LRRC15, LUM, MMP9, PDGFRA, PDLIM3, RARRES2, RCAN2, RGS16, ROBO1, THY1, ZFPM2	ADRB2, AHNAK2, AKR1B10, AMD1, AQP3, ATP1B1, CBR3, CHPT1, CYP1B1, DNAJB1, DUSP4, DUSP5, DUSP6, EIF5, EMP3, EPHA2, FOSL1, FOXC1, GADD45B, HES1, HMOX1, HOXC6, HSPA2, HSPB8, IER2, IGFBP6, KLF4, MAP3K4, MEPCE, MYC, NOTCH2, NRIP1, PDGFA, PDLIM5, PEBP1, PHLDA1, PNMA1, PTGER4, RGS2, SOX4, SOX9, SRGN, TACC1, TGFBR2, TM4SF1, WDR6, ZC3HAV1
CGP-60474	BRD-K79090631	HS578T	0.04um	24h	0.0144	644215	ALDH1A3, AQP1, ASS1, CADM1, CCL20, CCL8, CILP, CLEC2B, COL11A1, CPVL, CXCL10, DPT, DYNLT3, EIF5A, EXPH5, F11R, F2RL1, FBLN1, GNAI1, GUCY1A3, HIST1H1C, IFITM1, IL1B, IL7R, ITM2C, LGMN, LOX, LRRC15, MAPT, ME1, MX2, NR4A2, PARP8, PTGDS, RAB38, RARRES2, SEPT6, SFRP4, SLC39A4, SPON1, SYNGR2, TPSAB1, TPSB2, TSPAN13, VAV3, WT1, ZFPM2	AKR1B10, CBR3, CD24, DNAJB1, JUN, LRP4, MARCKSL1, MGP, NR2F2, POSTN, PPP1R3C, PSD3, RPS4Y1, TUBA4A, VEGFA
DIGOXIN	BRD-A94756469	HA1E	10.0um	6.0h	0.014	5702042	ADM, AMOTL2, ANXA3, ATP2B1, BIRC3, CADM1, CCL2, CCL20, CCNL1, CFLAR, CPM, CXCL10, CXCL3, CXCL9, EDN1, ETS2, F2RL1, F3, FILIP1L, FNDC3B, H1FX, ICAM1, IL1B, IL32, IL6, IL6ST, IL7R, INHBB, IRF1, KLF9, MMP9, NEDD9, NFKB1, NFKBIA, NFKBIE, PFKFB3, PPIF, PPT1, PTBP2, RAB11FIP1, REL, RELB, RGS16, RIPK2, SCUBE2, SERPINB2, SPRY1, STAT1, THBS1, TNFAIP3, UGCG, VCAM1, WEE1	ACSL5, AKR1C3, ANXA4, ATP2B4, CBR3, COMP, DNAJB1, EIF5, HMOX1, HOXA5, HOXC6, IMPA2, PLIN2, PPP1R3C, PRUNE2, PSD3, SLC9A3R1, STARD7, TRAK2, TUBA4A, ZNF185
Narciclasine	BRD-K06792661	SW948	10.0um	6.0h	0.014	72376	ABAT, CADM1, CCNL1, COL11A1, COL5A2, COLEC12, CXCL3, DMXL2, F11R, FNDC3B, H2BFS, HIST1H1C, HIST1H2BD, HIST1H2BH, HIST2H2BE, HSD17B6, ICAM1, IL6, ISG15, KLF9, LPXN, NFKBIA, POLI, PTBP2, REL, RELB, ROBO1, SLC2A6, SNAI2, TNFAIP3, TUBB2A	AHNAK2, AKR1B10, ALDH1A2, ANP32B, ARL6IP5, ARPC1A, ARPC1B, ATP1B1, CD24, DNAJB1, GCNT3, GPD1L, IMPA2, ITPR3, IVNS1ABP, LXN, LY6E, MET, METTL9, MYC, PAFAH1B3, PEBP1, PHGDH, PLA2G16, RARRES1, RPA1, SEMA5A, SLPI, STEAP3, TGFBR2, TLE1, TM4SF1, TPD52L1, TPM1, TUBA4A, VAT1
MK-2206	BRD-K68065987	VCAP	10.0um	6.0h	0.014	24964624	ACAT2, ACSL1, ACSL3, BIRC3, CCL2, CDKN1B, CLIC3, CYB5A, DHCR24, DHCR7, DRAM1, EBP, FADS2, FAS, FDFT1, FDPS, HBP1, HMGCR, HMGCS1, IL32, IRS2, LPIN1, LSS, ME1, MGLL, MME, MSMO1, MVD, NFKBIA, NSDHL, PTX3, RELB, SLC2A6, SLC39A8, STEAP1, TANK, TIMP1, TMEM2, TNIP1, TSPAN5, WIPI1	AKR1B10, BST2, CD24, CKB, EDNRA, HES1, ID1, ID3, NAP1L3, OLFM4, PLTP, SDC2, THYN1
docetaxel	BRD-K63265447	VCAP	10.0um	24.0h	0.014	11970251	ALPL, APOBEC3B, AURKA, BIRC5, CCNA2, CDC20, CDCA3, CDCA8, CDKN1B, CENPA, CEP55, DEPDC1, DLGAP5, HJURP, HMMR, KIF14, KIF18B, KIF20A, KIF2C, KIF4A, KIFC1, MKI67, MSX1, NCAPG, NDC80, NEK2, PBK, SPAG5, SPC25, TACC3, TOP2A, TPX2, TTK	AHNAK2, CLU, FOSB, GALC, MGP, MYC, NRIP1, RGS2
clobenpropit	BRD-K71430621	VCAP	10.0um	24.0h	0.014	2790	AURKA, BIRC5, CCNA2, CDCA3, CDCA8, CENPA, CEP55, COCH, DEPDC1, DKK1, DLGAP5, FBLN1, FXYD5, H1FX, HIST1H2BD, HJURP, HMMR, KIAA0930, KIF14, KIF18B, KIF20A, KIF2C, KIF4A, LUM, MICB, MKI67, NCAPG, NDC80, NEK2, NUSAP1, PRC1, SLC47A1, SPC25, TACC3, TPX2, TTK	A2M, AHNAK2, ASPN, CD24, CD36, CLU, CP, HLA-DPA1, MYC, PNMA2, SULF1
HY-10992	BRD-K46056750	HT29	10.0um	6.0h	0.014	67077825	ACSL1, AURKA, CCDC28A, DHCR24, DHCR7, DLGAP5, H1F0, HBP1, HMGB3, HMGCR, HMGCS1, HMMR, ICAM1, KIF20A, KIF2C, MSMO1, NFKBIA, RBPMS, RELB, SPAG5, TNIP1, TOP2A, TTK	DKK3, DUSP6, EPHA2, ETV5, FHL2, FOSL1, GEM, ID1, MAP1B, MET, MYC, PHLDA1, RGS2, SLC20A1, SOX9, SPRY2, VCAN
EI-346	BRD-U08759356	SKB	10.0um	24.0h	0.014		ALDH18A1, ARFGAP3, BDH1, CBS, CDK2AP2, CXCL5, EIF4EBP1, ICAM3, ITPR2, KDELR3, LY75, MALT1, MANF, MAPT, MLEC, PDCD4, PDXDC1, PI3, PSAT1, RCN3, SDF2L1, SERPINB4, WIPI1	ACTC1, ARPC1B, BCHE, CCND1, CELF2, CHRDL1, COTL1, CSPG4, DKK3, DLC1, DUSP4, DUSP6, GEM, GPX3, GSTM3, IFI27, LAMB1, MEF2C, MTSS1, MYC, PHLDA1, PLAT, PLIN2, PRKAR2B, PTGER4, RGS2, RGS4, S100A10, SFRP1, SH3BGRL3, SOX4, TM4SF1, TP53I3, TPM1, TRIB2, TSPAN6, VCAN, ZFP36L1
radicicol	BRD-A39996500	HS578T	3.33um	24h	0.014	5311380	ABCC4, ACSL3, ASS1, AURKA, BID, CES1, CHN1, CKS2, COL21A1, CXCL5, DLGAP5, EGFL6, FBLN1, GPM6B, HEXIM1, HMMR, HPGD, KIF20A, KRT19, MAOA, MICB, NME4, NUSAP1, P4HA1, PI3, SEPT6, SLC2A3, STC1, TSPAN13, UBE2C	ATP1B1, CCND1, CD36, CD55, COL14A1, COMP, CYTL1, DKK3, DLC1, DUSP6, ENPP1, ETV1, FBN1, FHL2, FOSL1, IFI27, JUN, KLF4, LMNA, LSM5, MFAP2, MTSS1, PHLDA1, PHYH, PLAU, PLAUR, PSD3, SERPINI1, SLC19A2, SLC20A1, SLC38A1, SLC7A11, SLC7A5, THBD
PD-0325901	BRD-K49865102	HA1E	0.37um	24h	0.014	9826528	ABCC4, BIRC3, CCL2, CFLAR, CNN1, CXCL10, CXCL11, CXCL5, EGFL6, FILIP1L, HERC5, HMGCS1, ICAM1, IFI35, IFIT1, IFITM1, ISG15, KDELR3, MAPT, MME, MMP9, MX1, NEDD9, NEFL, NFKBIA, OAS3, PLSCR1, PSMB9, RSAD2, TAP1, TMEM47, TNFAIP3, TNFAIP6, TNFRSF11B, TNFSF10, TUBB2A, USP18, XAF1	CA12, CD24, CD36, EREG, FOSL1, GLRX, IGFBP1, IL13RA2, MMD, PHLDA1, PLAT, SFRP1
CYMARIN	BRD-A71459254	PC3	10.0um	24.0h	0.0135	6708764	ATP2B1, BIRC3, CADM1, CCL20, CCNL1, COL5A2, CXCL3, EDN1, ENPP2, ETS2, HIST1H1C, HIST2H2BE, IGFBP7, IL6, KLF5, MMP9, NEDD9, NFKBIA, NINJ1, NR4A2, NRG1, PPIF, PTGS2, RAB11FIP1, RELB, RGS16, RSAD2, SLIT2, THBS1, THY1, TNFAIP3, TNIP1, VCAM1	ALDH1A2, ARPC5, CBR3, CNIH3, CSTF2T, DUSP4, DUSP6, ETV5, FAM129A, G0S2, GALNT7, GLRX, GNG11, IMPA2, KRCC1, LAMB1, LAMC1, MATN2, MLPH, NR2F2, NRIP1, PNMA1, POPDC3, PPARG, SULT1C2, SVIL, THYN1, TLE1, TMEM187, TPD52L1, TRAK2, TSPAN6
OXFENDAZOLE	BRD-A33447119	VCAP	10.0um	24.0h	0.0135	40854	APOBEC3B, AURKA, BIRC5, CCNA2, CDCA8, CENPA, CEP55, DEPDC1, DKK1, DLGAP5, HJURP, HMMR, KIF14, KIF18B, KIF20A, KIF23, KIF2C, KIF4A, LOX, MARCKS, MELK, MKI67, NCAPG, NEK2, NUSAP1, PRC1, SHCBP1, SPAG5, SPC25, TACC3, TPX2	CP, GSTT1, HLA-DPA1, IL13RA2, MYC
mitoxantrone	BRD-K21680192	A375	10.0um	24.0h	0.0135	5458171	AQP1, ARL4C, CADM1, CASP1, CFH, COL11A1, COLEC12, CPA3, CRABP2, CXCL10, CXCL11, EGFL6, EGLN3, EIF5A, ETS2, EXPH5, FHL1, FILIP1L, GAS6, GJA1, HIST1H1C, HIST1H2BD, HIST2H2BE, IDO1, IGHM, KCNJ2, KRT19, MEIS1, MMP9, MXRA5, PDGFRA, PPFIBP1, PSMB9, RARRES2, ROBO1, RSAD2, SPON1, STC1, STON1, TCF4, TMEM176B, TMEM45A, VAMP1, VNN1	AKR1C3, ATP1B1, CDC42EP4, CHPT1, CYP1B1, DLC1, DNAJB1, DUSP4, DUSP6, EIF4E, ETV5, FAM102A, FOSL1, GPRC5A, HOMER1, HOXC6, JARID2, KLHL21, KYNU, LAMC1, MARCKSL1, MGP, NRIP1, PACSIN3, PDGFA, PHLDA1, PLA2G16, PLP1, PPARG, RPS4Y1, SF1, SLC19A2, SLC20A1, SPINK1, SPRY2, TM4SF1, UAP1, VCAN, WDR6, ZDHHC7

## Sheet: Group9
pert_desc	pert_id	cell_id	pert_dose	pert_time	score	pubchem_id	overlap.up	overlap.down
AS-605240	BRD-K41895714	HME1	3.33um	24h	0.0588	10377751	AHNAK2, BCL3, CA12, CEBPA, CKB, CRISPLD2, F12, FOSL2, GADD45B, GPC1, HSPB8, IRF1, NFKBIA, OSR2, PLA2G15, RHOB, SLC9A3R1, TNS1, ZMIZ1	AREG, DHRS2, DKK1, PDE4B, TRIB2
EMETINE	BRD-A25687296	HEPG2	10.0um	6.0h	0.0529	5702048	BCL3, BHLHE40, CSF1, FOXO1, GADD45B, HES1, IRF1, JUNB, KLF10, KRT7, NFKBIA, NFKBIE, NINJ1, PDGFA, PFKFB3, SERPINB9, TNIP1, TRAF1, ZMIZ1	DKK1
5H-Quinolino[8,7-c][1,2]benzothiazine 6,6-dioxide	BRD-K92317137	PC3	10.0um	24.0h	0.0529	659101	AHNAK2, ANGPTL4, BHLHE40, CHST15, CKB, FOSL2, GADD45B, GPC1, IL6R, IRS2, KLF10, PDGFA, PDLIM4, PFKFB3, PGF, RHOB, SLC2A1, STC1, TNIP1	IL1B, MGP, NR2F1, RGS2, TRIB2
Ingenol 3, 20-dibenzoate	BRD-A52650764	HA1E	10.0um	6.0h	0.05	5225086	ARL4C, BCL3, CCND1, CD82, CEBPB, CHST15, CSF1, EHD1, G0S2, IL4R, IRF1, JUNB, MT1X, NFKBIA, NFKBIE, NINJ1, PDGFA, PDLIM4, PFKFB3, PPIF, PTPRE, RGS3, SOX9, STC1, SYNJ2, THBD, TNIP1, TRAF1	FILIP1L, GCLC, MYLIP
METHYLENE BLUE	BRD-K16406336	MCF7	10.0um	24.0h	0.05	4139	BHLHE40, EPHA2, FOSL2, GADD45B, HES1, HPCAL1, IRF1, JUNB, KRT7, NFKBIA, NOTCH1, PDGFA, RHOB, RNF19B, SDC1, SLC2A1, SLC7A5, SMAD3, SMOX, SOX9, TACC2, TGM2, THBD, TNIP1, TSKU	ESR1, GAS1, NAT1, PIK3R1
5H-Quinolino[8,7-c][1,2]benzothiazine 6,6-dioxide	BRD-K92317137	HEPG2	10.0um	6.0h	0.0471	659101	BHLHE40, CEBPB, FOSL2, GADD45B, HSPB8, IRS2, JUNB, KLF10, KLF9, KRT7, MT1X, PDGFA, RHOB, SMOX, SNAI2, SOX9, SPSB1, THBD, ZMIZ1	BMP4, GAS1, NAT1
F1566-0341	BRD-K69852452	MCF7	10.0um	6.0h	0.0471	5056826	AVPI1, BCL3, BHLHE40, CRISPLD2, DNMBP, EPHA2, FOSL2, FOXO1, G0S2, GADD45B, HPCAL1, IRS2, JUNB, KLF10, KLF9, MT1X, NFATC1, NKX3-1, NOTCH1, PTPRE, RHOB, SMAD3, SMOX, SOCS3, SOX9, STC1, THBD	ADAMTS5, ESR1, HIST1H2BG, PIK3R1, SESN1, SOX4
AZD-5438	BRD-K72414522	MCF10A	3.33um	24h	0.0471	16747683	ABCG2, AHNAK2, ANXA9, ARL4C, C2CD2, CA12, CHST15, GPC1, HSPB8, KLF10, NFKBIA, SLC2A1, SNN, TSKU	IL1B, RGS2
Quinoclamine	BRD-K66792149	HT29	11.1um	24.0h	0.0441	17748	AHNAK2, FOSL2, G0S2, HSPB8, INHBB, KLF10, KRT7, NKX3-1, PDLIM4, PTGES, SLC7A5, SMAD3, SMOX, SNAI2, SOX9, TACC2, TGM2, THBD, WISP2, ZMIZ1	PTGER4, RGS2, SOX4
Emetine Dihydrochloride Hydrate (74)	BRD-K01976263	MCF7	0.63um	6.0h	0.0441	11957493	AMOTL2, BCL3, BHLHE40, CDKN2AIP, DNMBP, EHD1, EPHA2, FOSL2, FOXO1, G0S2, GADD45B, HPCAL1, IRF1, JUNB, KLF10, KLF9, KRT7, MT1X, NFATC1, NFKBIA, NFKBIE, NINJ1, PFKFB3, RHOB, RNF19B, SMAD3, SOX9, TBX2, TNIP1, TRAF1	GAS1, SESN1
S1057	BRD-K15600710	MCF7	10.0um	24.0h	0.0441	11404337	BHLHE40, CHST15, COMP, CRISPLD2, DNMBP, EPHA2, FOSL2, G0S2, HES1, IGFBP4, IRS2, JUNB, KRT7, LRRC15, MAPKAPK2, NFKBIA, SMAD3, SOX9, STC1, TGM2, TNIP1, TSKU, ZFP36L2	ESR1
7241-4207	BRD-K69852452	MCF7	10.0um	6.0h	0.0441	5056826	ARL4C, BHLHE40, CKB, EPHA2, FGFR3, FOSL2, FOXO1, GADD45B, IL6R, IRF1, JUNB, KLF10, KLF9, MT1X, NOTCH1, SMOX, SNAI2, THBD	ESR1, FAM46A, NAT1, SESN1, SOX4
Prostratin	BRD-K91145395	MCF7	10.0um	6.0h	0.0441	454217	AMOTL2, BCL3, BHLHE40, CSF1, DNMBP, DUSP7, EHD1, EPHA2, G0S2, HPCAL1, IL4R, IRF1, JUNB, KLF10, NFATC1, NFKBIA, NFKBIE, PFKFB3, RNF19B, SLC2A1, SMAD3, SOX9, STC1, TGM2, TNIP1, TRAF1	MGP
EMETINE	BRD-A25687296	MCF7	10.0um	6.0h	0.0412	5702048	BCL3, BCOR, CDKN2AIP, COMP, CRISPLD2, DNMBP, GADD45B, HES1, IRF1, JUNB, KLF10, KRT7, MT1X, NFKBIA, NFKBIE, NINJ1, RHOB, SMAD7, TBX2	ADAMTS5, KCNJ2, SESN1
Parthenolide	BRD-K98548675	HA1E	10.0um	24.0h	0.0412	6473881	AHNAK2, CCND1, CEBPB, DUSP7, EPHA2, G0S2, HPCAL1, INHBB, PDGFA, SDC1, SIX2, SOX9, STC1, THBD	ESR1, FBXO5, MGP, SOX4
Emetine Dihydrochloride Hydrate (74)	BRD-K01976263	HT29	0.63um	24.0h	0.0412	11957493	AHNAK2, AMOTL2, ARL4C, CARD10, CRISPLD2, EHD1, EPHA2, FOSL2, G0S2, GADD45B, INHBB, IRS2, JUNB, KLF10, KLF9, PDGFA, PFKFB3, RNF19B, SMAD3, SMOX, SNAI2, SOX9, STC1	ADAMTS1, DHRS2, SESN1
phorbol-12-myristate-13-acetate (PMA)	BRD-A15079084	NCIH2073	10.0um	6.0h	0.0412	4792	CHST15, COMP, EHD1, G0S2, JUNB, KLHL21, LRRC15, MAPKAPK2, MT1X, NFKBIA, NINJ1, NKX3-1, PFKFB3, PTPRE, RNF19B, SOX9, STC1, TNIP1	DNAJB4, GCLC, HMGCS1, TWIST1
5H-Quinolino[8,7-c][1,2]benzothiazine 6,6-dioxide	BRD-K92317137	VCAP	10.0um	6.0h	0.0412	659101	ABCG2, AVPI1, BCL3, BHLHE40, CEBPB, COMP, DHRS3, EPHA2, FGFR3, FOSL2, FOXO1, GADD45B, HES1, HSPB8, IL6R, IRS2, JUNB, KLF10, KLF9, KLHL21, LRRC15, NFATC1, PFKFB3, SLC2A1, SLC7A5, SMAD3, SMAD7, SMOX, SOX9, THBD	NR2F1
2-[(chloroacetyl)(4-methoxyphenyl)amino]-N-(2-phenylethyl)-2-thien-2-ylacetamide	BRD-A72180425	HT29	10.0um	6.0h	0.0412	3689416	COMP, FOSL2, G0S2, GADD45B, IRF1, JUNB, KLF10, KLF9, KLHL21, NFKBIA, PPIF, PTGES, SLC2A1, SMAD3, SMOX, SOX9, STC1, THBD	BMP4, CITED2, RGS2, TRIB2
INK-128	BRD-K59317601	HEPG2	3.33um	24h	0.0412		CCND1, CHST15, DHRS3, IRS2, PRKAG2, STC1, TGM2, THBS2, ZBTB38	AREG, DHRS2, HIST1H2BG, HMGCS1, SERPINB2
Etoposide	BRD-A18419789	A375	10.0um	6.0h	0.0382	44483274	BCL3, BHLHE40, CSF1, FOXO1, G0S2, GADD45B, HES1, INHBB, IRF1, JUNB, KLF10, KLHL21, NFATC1, NFKBIA, NFKBIE, NINJ1, NKX3-1, NOTCH1, PDGFA, RHOB, SMAD3, SNAI2, SOCS3, SOX9, TNIP1, TOB1, TRAF1	PITX2
CA-074-Me	BRD-A56020723	HT29	10.0um	24.0h	0.0382	23760717	CA12, CEBPA, CRISPLD2, G0S2, GPC1, LMO2, NKX3-1, PTGES, RHOB, SLC2A1, SMAD3, SYNJ2, TSKU	RGS2, TXNIP
BX-795	BRD-K47983010	HT29	10.0um	6.0h	0.0382	10077147	BCL3, CHST15, EHD1, G0S2, IRF1, JUNB, NFKBIA, NFKBIE, NINJ1, PFKFB3, RNF19B, SMAD3, SOCS1, TNIP1, TRAF1	DKK1, RGS2, TWIST1
5H-Quinolino[8,7-c][1,2]benzothiazine 6,6-dioxide	BRD-K92317137	HT29	10.0um	6.0h	0.0382	659101	ABCG2, BCL3, BHLHE40, CEBPA, CLDN4, CRISPLD2, FOSL2, GADD45B, GATA2, HPCAL1, HSPB8, IRF1, JUNB, KLF10, MT1X, NOTCH1, OSR2, RALGDS, RHOB, SOCS3, SOX9, THBD	BMP4, PDE4B
5H-Quinolino[8,7-c][1,2]benzothiazine 6,6-dioxide	BRD-K92317137	MCF7	10.0um	24.0h	0.0382	659101	BHLHE40, FOSL2, GADD45B, GPC1, HPCAL1, IL6R, JUNB, KLF9, MT1X, SIX2, SLC2A1, SMAD3, SMOX, SNAI2, SOX9, ST3GAL1, STC1, TGM2	ESR1, MGP, NAT1, PIK3R1, PTGER4, SOX4
Penfluridol	BRD-K15409150	HEPG2	10.0um	6.0h	0.0382	33630	BCL3, BHLHE40, CRISPLD2, FOSL2, GADD45B, HES1, KLF10, KLF9, NFKBIA, SMAD3, SOX9, ZBTB38	FAM46A, MGP, RGS2
AZD-5438	BRD-K72414522	MCF10A	3.33um	3h	0.0382	16747683	BHLHE40, CCND1, COMP, PODXL	ADRB2, BTG1, CITED2, DYRK2, GADD45A, GCLC, IER5, LRIF1, PTGER4, RGS2, SESN1, SLC38A2, SOX4
HDAC6 inhibitor ISOX	BRD-K69840642	HA1E	10.0um	6.0h	0.0353	24951314	ABCG2, AVPI1, CRISPLD2, G0S2, GATA2, HES1, HPCAL1, MT1X, OSR2, PLA2G15, RGS10, SERPINB9, SLC9A3R1, SNN, THBS2, TOB1	DKK1, FBXO5, HAS2
Emetine Dihydrochloride Hydrate (74)	BRD-K01976263	HEPG2	0.63um	6.0h	0.0353	11957493	BHLHE40, DNMBP, FOXO1, GADD45B, GATA2, HES1, JUNB, KLF10, MT1X, PDGFA, SMAD3, ZBTB38, ZFP36L2	KCNJ2
LDN 193189 hydrochloride	BRD-K04853698	HT29	10.0um	6.0h	0.0353	25195294	BCL3, BHLHE40, COMP, EHD1, FOSL2, FOXO1, GADD45B, HES1, IRF1, JUNB, KLF10, KLHL21, MT1X, MT2A, NFATC1, NFKBIA, NFKBIE, NINJ1, PFKFB3, RNF19B, SMAD3, SMAD7, SNAI2, TNIP1
Ingenol 3, 20-dibenzoate	BRD-A52650764	MCF7	10.0um	24.0h	0.0353	5225086	BHLHE40, EPHA2, FOSL2, G0S2, HOXA5, HPCAL1, IL4R, KLF10, KRT7, PDGFA, SLC2A1, SMAD3, STC1, TGM2, THBD	ESR1, GAS1, MGP, PCDH9, PIK3R1
phorbol-12-myristate-13-acetate (PMA)	BRD-A15079084	RMUGS	10.0um	6.0h	0.0353	4792	BCL3, EHD1, EPHA2, FGFR3, G0S2, IL4R, JUNB, KLF10, NFKBIA, RNF19B, SMAD3, SOX9, SYNJ2, TNIP1
Apoptosis Activator VI	BRD-K28907958	SKLU1	11.1um	6.0h	0.0353	135411	BHLHE40, COMP, CRISPLD2, EHD1, FOXO1, G0S2, GADD45B, HOXA5, IRS2, JUNB, KLF10, KLHL21, NFKBIA, NFKBIE, TNIP1	DKK1, ESR1
Oligomycin	BRD-A81541225	SW620	10.0um	6.0h	0.0353	6364620	BHLHE40, CEBPB, CLDN4, COMP, GADD45B, JUNB, KLF9, LRRC15, SDC1, SHB, SLC7A5, THBS2, ZFP36L2	BMP4, FAM46A, HEY1
PX12	BRD-A56592690	VCAP	30.0um	6.0h	0.0353	219104	BCL3, CCR7, CEBPB, CSF1, GADD45B, HSPB8, IRF1, JUNB, NFKBIA, NFKBIE, NINJ1, RGS3, RUNX3, SERPINB9, SLC7A5, SOCS1, SOX9, TNIP1, TRAF1	ADRB2, DKK1, SERPINB2, SESN1
VU0418947-2	BRD-K76907295	A375	10.0um	6.0h	0.0353	46742354	BCL3, BHLHE40, CLDN4, FOSL2, GADD45B, JUNB, KLF10, MT1X, PDGFA, PFKFB3, RAB20, RALGDS, RHOB, SLC2A1, TNIP1	DKK1
wortmannin	BRD-A75409952	A375	10.0um	6.0h	0.0353	5691	BCL3, CEBPB, COMP, G0S2, KLHL21, MT1X, NFKBIA, PDGFA, SYNJ2, TGM2, TNIP1, ZMIZ1	DKK1, FILIP1L, HMGCS1, MGP, NAT1, PIK3R1
CGP-60474	BRD-K79090631	HCC515	3.33um	24h	0.0353	644215	CKB, G0S2, HSPB8, IL6R, KCNK3, STC1	BTG1, IER5, MGP, RGS2, SLC38A2, SOX4
4-Demethoxydaunorubicin hydrochloride (65)	BRD-A71390734	A375	0.08um	6.0h	0.0324	42594	BCL3, CSF1, EHD1, GADD45B, IRF1, JUNB, LRIG1, NFKBIA, NFKBIE, NINJ1, PDGFA, RNF19B, SMAD3, SOCS1, SOCS3, TNIP1, TRAF1	DKK1
phorbol-12-myristate-13-acetate (PMA)	BRD-A15079084	A549	10.0um	6.0h	0.0324	4792	ANGPTL2, BHLHE40, COMP, CRISPLD2, DNMBP, FOSL2, G0S2, IL4R, JUNB, LRRC15, NFKBIA, PDLIM4, PFKFB3, RGS3, SMOX, STC1, SYNJ2, TNIP1	DHRS2, GCLC, HMGCS1
phorbol-12-myristate-13-acetate (PMA)	BRD-A15079084	HA1E	10.0um	6.0h	0.0324	4792	ARL4C, CD82, CEBPB, CLDN4, CSF1, EHD1, G0S2, IRF1, JUNB, NFKBIA, NFKBIE, NINJ1, PDGFA, PDLIM4, PFKFB3, RGS3, SOX9, STC1, TGM2, THBD, TNIP1, TRAF1	DKK1
COT-10b	BRD-K18190982	HCC15	44.4um	6.0h	0.0324	73707373	BCL3, BHLHE40, IRF1, KLHL21, NFKBIA, RNF19B, THBS2, TNIP1	ADRB2, AREG, FAM46A, PIK3R1, TSC22D1
YM-155	BRD-K76703230	HCC515	0.31um	24.0h	0.0324	10126189	AHNAK2, BHLHE40, CLDN4, F12, FOSL2, GADD45B, KLF9, KLHL21, NFATC1, PDGFA, RHOB, RNF19B, SMAD3, SOX9	GAS1, RGS2
phorbol-12-myristate-13-acetate (PMA)	BRD-A15079084	HCC515	10.0um	6.0h	0.0324	4792	ARL4C, EHD1, FOSL2, G0S2, JUNB, NFKBIA, PDGFA, PDLIM4, PFKFB3, PTPRE, RHOB, SLC2A1, SMAD3, SOX9, STC1, THBD, TNIP1, ZMIZ1
5H-Quinolino[8,7-c][1,2]benzothiazine 6,6-dioxide	BRD-K92317137	HCC515	10.0um	6.0h	0.0324	659101	BHLHE40, CLDN4, FOSL2, GADD45B, HSPB8, JUNB, KLF10, KLHL21, NOTCH1, PFKFB3, PGF, RHOB, SOX9	AREG, MGP, NR2F1, SOX4
5H-Quinolino[8,7-c][1,2]benzothiazine 6,6-dioxide	BRD-K92317137	HEPG2	10.0um	6.0h	0.0324	659101	AVPI1, BHLHE40, BIN1, CEBPB, GADD45B, GATA2, HSPB8, IRS2, JUNB, KLF10, KLF9, KLHL21, PDLIM4, SMOX, SOCS3, SOX9, THBD, ZBTB38, ZMIZ1	NR2F1
BO2 (inhibits RAD51)	BRD-K10882151	HT29	40.0um	24.0h	0.0324	5738263	CRISPLD2, EPHA2, GPC1, HSPB8, PTGES, SLC2A1, SLC7A5, SMAD3, SMOX, STC1	ESR1, FILIP1L, MGP, PIK3R1, PTGER4, RGS2, SOX4
LDN 193189 hydrochloride	BRD-K04853698	LOVO	10.0um	6.0h	0.0324	25195294	CEBPB, COMP, CRISPLD2, FOSL2, GADD45B, HES1, HOXA5, KLF9, KLHL21, MT1X, NFKBIA, RHOB, SMAD3, SNAI2, SOX9, TNIP1, TOB1, ZFP36L2
Dactolisib	BRD-K12184916	NCIH2073	0.63um	6.0h	0.0324	11977753	CKB, FGFR3, GADD45B, MAPKAPK2, OSR2, RGS10, WISP2	ADAMTS1, PDE4B, PIK3R1, RGS2, TWIST1
HEKJYZZSCQBJGB-XDHOZWIPSA-N	BRD-K68548958	RMGI	20.0um	6.0h	0.0324	1285940	GADD45B, GATA2, HSPB8, ITPKB, JUNB, KLF10, KLHL21, MN1, SEMA3B, SMOX, SOCS1, TBX2	DHRS2, SOX4

## Sheet: Group10
pert_desc	pert_id	cell_id	pert_dose	pert_time	score	pubchem_id	overlap.up	overlap.down
alvocidib	BRD-K87909389	HME1	3.33um	3h	0.1036	5287969	CYFIP2	ARID5B, ATF3, CEBPD, CXCL1, DUSP1, EGR3, ELL2, FOSB, FOSL1, GPRC5A, ICAM1, IER3, IL6, ISG20, JUNB, KLF4, LDLR, LIF, MCL1, NFKBIA, NR4A2, PHLDA2, RCAN1, THBS1, TM4SF1, UPP1, ZFAND5, ZFP36
Luminespib	BRD-K41859756	HA1E	10.0um	24.0h	0.0996	10096043	COL21A1, CRABP1, EGFL6, KCNJ2, KCTD12, NBEA	BHLHE40, CCL2, COMP, CXCL1, F3, FOSL1, GPRC5A, IER3, IGFBP3, INSIG1, LAMB3, LIF, MMP10, MT1X, MT2A, NFKBIA, PHLDA2, PLAUR, PNP, RCAN1, S100A2, SERPINE1, SERPINE2, TM4SF1, UPP1
alvocidib	BRD-K87909389	HME1	1.11um	3h	0.0996	5287969	MXRA5, SERPINF1	AHNAK, ANXA1, ARID5B, ATF3, CEBPD, CXCL1, DUSP1, EGR3, ELL2, FOSL1, GPRC5A, IER3, ISG20, JUNB, LDLR, LIF, MCL1, NFKBIA, NR4A2, PHLDA2, SLC7A1, SOD2, SRGN, THBS1, TM4SF1, UPP1, VEGFA, ZFP36
geldanamycin	BRD-A19500257	HA1E	10.0um	24.0h	0.0956	13017911	EGFL6, FLRT3, KCNJ2, NBEA, NNAT, WFDC1	BHLHE40, CCL2, COMP, CXCL1, F3, FOSL1, IER3, IGFBP3, KLF4, LIF, MT1X, MT2A, NFKBIA, PHLDA2, PNP, RCAN1, S100A2, SERPINE1, SERPINE2, SLC39A14, TM4SF1, UPP1
TWS119	BRD-K94176593	HA1E	10.0um	6.0h	0.0876	9549289	EGFL6, ENPP2, MXRA5, SPRY1, WFDC1	ANXA1, ATF3, CCL2, EGR3, FOSB, FOSL1, GDF15, GPRC5A, IER3, INSIG1, LDLR, LIF, MBNL1, MCL1, PHLDA2, PLAUR, RCAN1, S100A2, TFPI2, TM4SF1
BMS-387032	BRD-K43389698	HME1	1.11um	3h	0.0876	3025986	CYFIP2	AHNAK, ATF3, BCL6, BHLHE40, CEBPD, DUSP1, FOSL1, GCH1, ICAM1, INSIG1, JUNB, KLF4, LAMB3, LDLR, MCL1, NFKBIA, NR4A2, PHLDA2, SRGN, UPP1, VEGFA, ZFAND5, ZFP36
alvocidib	BRD-K87909389	HME1	0.37um	3h	0.0876	5287969	MXRA5, PIK3C2B	ARID5B, ATF3, BIRC3, CCL20, CEBPD, CXCL1, DUSP1, FOSL1, GCH1, ICAM1, IER3, ISG20, LDLR, MCL1, NFKBIA, NR4A2, PHLDA2, RCAN1, SERPINA1, SRGN, THBS1, TM4SF1, UPP1, VEGFA, ZFP36
geldanamycin	BRD-A19500257	HA1E	10.0um	24.0h	0.0837	13017911	EGFL6, NELL2, NNAT	AHNAK, ATF3, CCL2, COMP, CXCL1, EGR3, F3, FOSL1, IER3, IGFBP3, KLF4, LIF, MCL1, NFKBIA, PHLDA2, RCAN1, S100A2, SERPINE1, SERPINE2, THBS1, TM4SF1, UPP1
radicicol	BRD-A39996500	HA1E	3.33um	24h	0.0837	5311380	CRABP1, ENPP2, KCNJ2, MAP2K6	AHNAK, BHLHE40, CCL2, COMP, EGR1, EGR3, F3, FOSB, FOSL1, IER3, IGFBP3, INSIG1, KLF4, LIF, MCL1, NFKBIA, PHLDA2, S100A2, SERPINE1, SERPINE2, THBS1, TM4SF1
geldanamycin	BRD-A19500257	HA1E	10.0um	24.0h	0.0797	13017911	ASPN, EGFL6, KCNJ2, KCTD12, NBEA, NELL2, SERPINF1	ATP1B3, BHLHE40, CCL2, CXCL1, EGR3, F3, FOSL1, IER3, IGFBP3, KLF4, LIF, MCL1, MT1E, MT1X, MT2A, NFKBIA, RCAN1, S100A2, SERPINE1, SERPINE2, TM4SF1, UPP1
geldanamycin	BRD-A19500257	HA1E	10.0um	24.0h	0.0797	13017911	EGFL6, KCTD12	ATF3, BHLHE40, CCL2, COL14A1, COMP, CXCL1, F3, FOSL1, IER3, IGFBP3, KLF4, LIF, MCL1, MT1X, MT2A, NFKBIA, PNP, RCAN1, S100A2, SERPINE1, SERPINE2, SLC39A14, THBS1, TM4SF1, UPP1
HY-50295	BRD-K05104363	HT29	10.0um	6.0h	0.0797	6918454	CXCL14, CYFIP2, EGFL6, MLLT3, PIK3C2B	ANXA1, EGR1, EGR3, FOSL1, GCH1, GPRC5A, IER3, LDLR, LIF, MCL1, NR4A2, PHLDA2, PLAUR, PNP, PTGS2, PTPN12, SLC7A1, TM4SF1
trametinib	BRD-K12343256	MCF10A	1.11um	3h	0.0797	11707110	ENPP2, PIK3C2B	BHLHE40, CHI3L1, COL6A1, DDAH1, EGR1, EGR3, F3, FOSL1, G0S2, IER3, LDLR, LIF, MT1E, MT1X, MT2A, PHLDA2, PLAUR, SERPINA1, SLC43A3, TFPI2, TM4SF1, VEGFA
geldanamycin	BRD-A19500257	HA1E	3.33um	24h	0.0797	13017911	EGFL6, FLRT3, KCNJ2	BHLHE40, CCL2, COL14A1, COMP, CXCL1, EGR1, EGR3, FOSL1, IER3, IGFBP3, INSIG1, LDLR, LIF, MCL1, NFKBIA, PHLDA2, PNP, S100A2, SERPINE1, SERPINE2, THBS1, TM4SF1, UPP1
CGP-60474	BRD-K79090631	HME1	3.33um	3h	0.0797	644215	CYFIP2, FGF13	ATF3, BHLHE40, BIRC3, CCL20, CEBPD, DUSP1, FOSL1, ICAM1, IER3, IL6, INSIG1, ISG20, JUNB, KLF4, LDLR, LIF, MCL1, NFKBIA, PTGS2, THBS1, TM4SF1, ZFP36
CGP-60474	BRD-K79090631	HME1	10um	3h	0.0797	644215		BCL2A1, BHLHE40, BIRC3, CCL20, CHI3L2, CXCL1, EGR3, FOSL1, ICAM1, IER3, IL6, ISG20, JUNB, KLF4, LIF, NFKBIA, RCAN1, SERPINA3, SOD2, TM4SF1, ZFP36
canertinib	BRD-K50168500	MCF10A	1.11um	3h	0.0797	156414	CXCL14, EGFL6	BCL2A1, BHLHE40, CCL20, CDCP1, COL14A1, CXCL1, EGR1, EGR3, F3, FOSL1, G0S2, GPRC5A, IER3, LAMB3, LDLR, LIF, NR4A2, PHLDA2, PLAUR, SLC43A3, THBS1, TM4SF1
afatinib	BRD-A58767537	MCF10A	0.04um	3h	0.0797	22225683	CXCL12, ENPP2	BHLHE40, CCL20, CXCL1, EGR1, EGR3, F3, FOSL1, G0S2, GDF15, IER3, LCN2, LDLR, LIF, NR4A2, PHLDA2, PLAUR, PTPN12, RBP4, TM4SF1, UPP1, VEGFA, ZFP36
PLX-4720	BRD-K16478699	A375	1.11um	24h	0.0757	24180719	ASPN, COL21A1, CXCL12, MXRA5, OGN, PDGFD, PIK3C2B, PTPRD, RASSF2, SERPINF1, STON1, TOX3	CXCL1, EGR1, FOSL1, GPRC5A, IER3, IGFBP3, LIF, MMP1, PHLDA2, PLAUR, PNP, TGM2, TM4SF1, UPP1
NVP-AUY922	BRD-K65182930	HA1E	10um	24h	0.0757		COL21A1, ENPP2, MAP2K6, NBEA	BHLHE40, CCL2, COL14A1, COMP, CXCL1, EGR1, FOSL1, IER3, IGFBP3, INSIG1, KLF4, LIF, MCL1, MT1X, MT2A, NFKBIA, PHLDA2, S100A2, SERPINE1, SERPINE2, THBS1, TM4SF1
NVP-AUY922	BRD-K65182930	HA1E	0.12um	24h	0.0757		NELL2	ATF3, BHLHE40, BIRC3, CCL2, COL14A1, COMP, EGR3, FOSL1, G0S2, IER3, IGFBP3, INSIG1, KLF4, LIF, MCL1, NFKBIA, PHLDA2, S100A2, SCD, SERPINE1, SERPINE2, THBS1, TM4SF1, UPP1
WH-4-025	BRD-U60236422	HA1E	3.33um	24h	0.0757		COL21A1, CTSK, ENPP2, MDK, SERPINF1	CCL2, FOSL1, GPRC5A, IER3, IGFBP3, IL6, ISG20, MCL1, MT1E, MT1X, PHLDA2, RCAN1, SERPINE1, SLC39A14, TGM2, THBS1, TM4SF1
CGP-60474	BRD-K79090631	MDAMB231	0.37um	3h	0.0757	644215	BCHE, CD200, PIK3C2B	AHNAK, CCNL1, DYRK1A, F3, FOSL1, GPRC5A, IER3, JUNB, KLF4, LDLR, MCL1, NFKBIA, NR4A2, PHLDA2, THBS1, ZFAND5
geldanamycin	BRD-A19500257	HA1E	1.11um	24h	0.0757	13017911	EGFL6, KCNJ2, NBEA, NELL2, SPRY1, WFDC1	ANXA1, BHLHE40, CCL2, COMP, EGR1, FOSL1, IER3, IGFBP3, INSIG1, KLF4, LIF, MCL1, NFKBIA, PHLDA2, S100A2, SERPINE1, SERPINE2, THBS1, TM4SF1, UPP1
PD-0325901	BRD-K49865102	HME1	1.11um	3h	0.0757	9826528	CLGN, RASSF2	CCL20, CXCL1, EGR3, FOSL1, G0S2, ICAM1, IER3, IL6, LAMB3, LIF, MALL, MT1M, NPC1, PHLDA2, PNP, PTGS2, PTPN12, TFPI2
CGP-60474	BRD-K79090631	HME1	0.12um	3h	0.0757	644215	CD200, CYFIP2	ATF3, BHLHE40, CEBPD, DUSP1, ELL2, EPAS1, FOSL1, ICAM1, IER3, ISG20, JUNB, KLF4, LDLR, MCL1, NFKBIA, NR4A2, SRGN, VEGFA, ZFAND5, ZFP36
BMS-387032	BRD-K43389698	HS578T	1.11um	3h	0.0757	3025986	BCHE, MXRA5	AHNAK, ARID5B, ATF3, BHLHE40, CCNL1, FOSL1, IER3, INSIG1, JUNB, KLF4, LDLR, LIF, MCL1, NFKBIA, NR4A2, PHLDA2, SRGN, TM4SF1, UPP1, VEGFA, ZFAND5, ZFP36
PD-0325901	BRD-K49865102	MCF10A	10um	3h	0.0757	9826528	CXCL12, NEFL	BHLHE40, CDCP1, EGR1, EGR3, EPAS1, F3, FOSL1, G0S2, GPRC5A, IER3, LAMB3, LDLR, LIF, MALL, PHLDA2, PLAUR, PTPN12, S100A2, SERPINE2, TM4SF1, UPP1
afatinib	BRD-A58767537	MCF10A	3.33um	3h	0.0757	22225683	BCHE, CXCL12, SERPINF1	CCL20, CHI3L1, CXCL1, EGR1, EGR3, F3, FOSL1, G0S2, GDF15, IER3, LCN2, LDLR, LIF, PHLDA2, PLAUR, THBS1, TM4SF1
tanespimycin	BRD-A61304759	HA1E	10um	24h	0.0757	73707384		ANXA1, BHLHE40, COMP, CXCL6, FOSL1, IER3, IGFBP3, INSIG1, LCN2, LDLR, LIF, MALL, NFKBIA, PHLDA2, PNP, S100A2, SCD, SERPINE1, SERPINE2, THBS1, TM4SF1
geldanamycin	BRD-A19500257	HA1E	10.0um	24.0h	0.0717	13017911	CD200, COL21A1, KCNJ2, NELL2, SPRY1, WFDC1	CCL2, COMP, CXCL1, F3, FOSL1, IER3, IGFBP3, KLF4, LIF, MCL1, MT1X, NFKBIA, RCAN1, S100A2, SERPINE1, SERPINE2, TM4SF1, UPP1
geldanamycin	BRD-A19500257	A375	10.0um	24.0h	0.0717	13017911	CYFIP2, ENPP2, KCNJ2, PIK3C2B, PTPRD, SERPINF1	COL6A1, CXCL1, EGR3, F3, FOSL1, FXYD5, G0S2, IER3, IGFBP3, LIF, PHLDA2, PLAUR, PNP, PTPN12, S100A2, SERPINE2, SLC43A3, TM4SF1, UPP1
BMS-536924	BRD-K34581968	A375	11.1um	24.0h	0.0717	11353973	ASPN, CTSK, KCNJ2, NLGN1, PDGFD, RASSF2, SERPINF1, STON1	ANXA1, COL6A1, CXCL1, FOSL1, FXYD5, GCH1, GPRC5A, IER3, IGFBP3, PHLDA2, PLAUR, PNP, SLC43A3, SLC7A1, UPP1
HY-10247	BRD-K56343971	HT29	10.0um	6.0h	0.0717	42611257	ENPP2, EYA1, IFI44L, PIK3C2B	EGR1, EGR3, FOSB, FOSL1, GCH1, IER3, LDLR, LIF, MCL1, NR4A2, PHLDA2, PLAUR, PNP, PTPN12, S100A2, TM4SF1
MEK1/2 Inhibitor	BRD-K12244279	A375	10.0um	6.0h	0.0717	9549284		FOSL1, GPRC5A, IER3, IGFBP3, ISG20, KLF4, LDLR, LIF, MCL1, MT1X, MT2A, NNMT, NR4A2, PHLDA2, PLAUR, PTPN12, S100A2, SPRED2, TM4SF1
NVP-AUY922	BRD-K65182930	A375	3.33um	24h	0.0717		CRABP1, CYFIP2, PIK3C2B	ANXA1, CXCL1, EGR3, FOSL1, GPRC5A, IER3, IGFBP3, LDLR, LIF, MALL, PHLDA2, PTPN12, SERPINA3, SERPINE1, SERPINE2, TFPI2, TGM2, THBS1, TM4SF1, UPP1
NVP-AUY922	BRD-K65182930	HS578T	3.33um	24h	0.0717		COL21A1, CYFIP2, EGFL6, ENPP2, FLRT3	ATF3, COMP, F3, FOSL1, IER3, KLF4, PHLDA2, PLAUR, PNP, S100A2, SERPINE1, SERPINE2, THBS1, UPP1, VEGFA
pelitinib	BRD-K08799216	MCF10A	0.37um	3h	0.0717	6445562	CLGN, NEFL, PIK3C2B, TMEM100	CDCP1, CHI3L1, CXCL1, EGR1, EGR3, F3, FOSL1, G0S2, GPRC5A, IER3, LDLR, LIF, PHLDA2, PLAUR, PTPN12, TM4SF1
afatinib	BRD-A58767537	HME1	3.33um	24h	0.0717	22225683	BCL11A, CDH2, CXCL14, FZD2, PDGFD, SEMA5A	BHLHE40, CCL20, EGR1, EGR3, G0S2, IER3, INSIG1, LDLR, LIF, MALL, MMP1, MMP10, PNP, PTGS2, PTPN12, SERPINA3, SRGN, TFPI2, TGM2
A443654	BRD-K88573743	HME1	3.33um	3h	0.0717		CYFIP2	ANXA1, ARID5B, ATF3, BHLHE40, BIRC3, DUSP1, FOSL1, IER3, JUNB, KLF4, LDLR, MCL1, NFKBIA, NR4A2, TFPI2, UPP1, ZFAND5, ZFP36
dasatinib	BRD-K49328571	HME1	0.12um	3h	0.0717	3062316	CXCL12	BCL2A1, CCL20, CFB, CHI3L2, COMP, CXCL1, F3, FOSL1, G0S2, GPRC5A, ICAM1, IL6, LIF, PLAUR, PTGS2, RCAN1, S100A2, SERPINA1, SOD2
AZD-7762	BRD-K46056750	HME1	10um	3h	0.0717	67077825	LRRC17	BCL2A1, CXCL1, CXCL6, EGR3, F3, FOSL1, G0S2, ICAM1, IER3, IL6, LAMB3, LIF, MALL, MET, PHLDA2, PLAUR, PNP, PTGS2, RBP4, TFPI2, TM4SF1, UPP1, VEGFA
PD-0325901	BRD-K49865102	HME1	10um	3h	0.0717	9826528		BCL2A1, CCL20, CXCL1, EGR3, FOSL1, G0S2, GPRC5A, ICAM1, IER3, IL6, LAMB3, LDLR, LIF, MALL, PHLDA2, PNP, PTGS2, PTPN12, TFPI2, THBS1, TM4SF1
alvocidib	BRD-K87909389	HS578T	10um	3h	0.0717	5287969	BCHE, MXRA5	AHNAK, ARID5B, ATF3, CCNL1, DUSP1, FOSL1, GDF15, IER3, INSIG1, JUNB, KLF4, LDLR, LIF, MCL1, NFKBIA, RCAN1, SRGN, VEGFA, ZFAND5, ZFP36
BMS-387032	BRD-K43389698	HS578T	10um	3h	0.0717	3025986	ASPN, BCHE, EGFL6, HGF	ARID5B, ATF3, BHLHE40, DUSP1, DYRK1A, EGR3, ELL2, FOSL1, IER3, INSIG1, JUNB, LDLR, MCL1, NFKBIA, THBS1, VEGFA, ZFP36
A443654	BRD-K88573743	HS578T	10um	3h	0.0717		BCHE, CYFIP2, IFI44L, MXRA5	ARID5B, ATF3, CCNL1, DUSP1, FOSL1, IER3, INSIG1, JUNB, KLF4, LDLR, MCL1, NFKBIA, TM4SF1, VEGFA, ZFAND5, ZFP36
CGP-60474	BRD-K79090631	MCF10A	0.12um	3h	0.0717	644215	CYFIP2	ATF3, CEBPD, EGR1, FOSL1, GDF15, IER3, JUNB, KLF4, LDLR, MCL1, MT1E, MT1X, MT2A, NFKBIA, NR4A2, SERPINE1, TFPI2, VEGFA, ZFP36
dasatinib	BRD-K49328571	HA1E	1.11um	24h	0.0717	3062316	ASPN, COL21A1, CTSK, IFI44L, WFDC1	CCL2, CHI3L2, CXCL1, G0S2, IER3, IGFBP3, INSIG1, LCN2, LDLR, NNMT, SCD, SERPINE1, TM4SF1, TNFRSF11B
ER 27319 maleate	BRD-K11927976	HCC515	10.0um	6.0h	0.0677	9799509	ASPN, BCHE	BCL6, BHLHE40, BIRC3, CEBPD, CXCL1, DUSP1, DYRK1A, FOSL1, GPRC5A, IER3, JUNB, MCL1, MT1X, MT2A, NFKBIA, NR4A2, PHLDA2, RCAN1
PP 2	BRD-K95785537	HCC515	10.0um	24.0h	0.0677	4878	BCHE, KCNJ2, MME, MXRA5, STON1	ANXA1, CCL2, CXCL1, FOSL1, FXYD5, GPRC5A, IER3, ISG20, MALL, PHLDA2, S100A2, SERPINE2, SLC43A3, TM4SF1, UPP1

[truncated: 32 more sheets: Group11, Group12, Group13, Group14, Group15, Group16, Group17, Group18, Group19, Group20, Group21, Group22, Group23, Group24, Group25, Group26, Group27, Group28, Group29, Group30 …]
