# Supplementary material for: SkeletalVis: an exploration and meta-analysis data portal of cross-species skeletal transcriptomics data
Source: Bioinformatics. 2018 Nov 27;35(13):2283–90. doi: 10.1093/bioinformatics/bty947 (PMC6596879; doi:10.1093/bioinformatics/bty947)
Supplement: bty947_Supplementary_Data [file bty947_supplementary_data.zip › SupplementryTable8_GroupDrugsReverse.xlsx]

## Sheet: Group1
pert_desc	pert_id	cell_id	pert_dose	pert_time	score	pubchem_id	overlap.up	overlap.down
4-Demethoxydaunorubicin hydrochloride (65)	BRD-A71390734	HA1E	0.08um	24.0h	0.024	42594	ACAT1, ARL6IP1, BIRC5, CCNB2, CDCA3, CDH2, CEP55, CFI, CKS2, CRISPLD2, CYCS, DEPDC1, ECT2, EIF1AX, ENPP1, FBN1, FBXO5, GGH, HMMR, HNRNPA2B1, HSD17B11, IL6ST, ITGBL1, KIF11, KIF18A, KIF20A, KIF2C, KPNA2, LEPR, LUM, MARCKS, MBNL1, METTL7A, NAP1L1, NCAPG, NDC80, NEK2, OLFM4, OSBPL8, PDZD8, PLS3, PTTG1, SFPQ, SFRP4, SHCBP1, SMC4, SORD, SPTBN1, STAG2, TFPI, TM4SF1, UBE2C	ADA, ADCY2, BLCAP, C1QA, C1QB, C3, CALML3, CDKN1A, DDB2, ENO2, FCER1G, GALE, HOXB2, HPGD, IGFBP6, ITGB4, LAMB3, LYPD3, NPEPL1, PBXIP1, PERP, PHLDA3, PLXNB2, PMAIP1, POLD4, PTP4A3, S100A8, S100A9, SEPT9
phorbol-12-myristate-13-acetate (PMA)	BRD-A15079084	HCC515	10.0um	24.0h	0.0227	4792	ALDH1A1, ARL6IP1, BIRC5, CCNB2, CDCA3, CENPE, CEP55, CKS2, COL3A1, CRISPLD2, DCK, DEPDC1, ECT2, FAM107A, FBXO5, GCH1, H2AFZ, HELLS, HMGB2, HMMR, KIF11, KIF15, KIF18A, KIF20A, KIF2C, KPNA2, LUM, MAD2L1, MCM4, METTL7A, MIS18A, NCAPG, NCAPG2, NDC80, NEK2, PHGDH, PLK4, PTTG1, RFC3, RRM1, RRM2, SERPINA6, SHCBP1, SMC2, SMC4, TRIP13, TUSC3, USP1	ABCC3, ALDOC, AMPD3, BNIP3, COL6A1, ENO2, FLNA, FXYD3, GPI, GRB10, HK2, ITGB4, LAMB3, LYPD3, MMP10, NDRG1, NDUFA4L2, PERP, PHLDA2, PLD3, PLEC, POLD4, RNF167, SLC16A3, SLC2A1, SPAG4, STX1A
QUINACRINE HYDROCHLORIDE	BRD-A45889380	A375	10.0um	24.0h	0.0215	23581813	ALDH1A1, ARL6IP1, BCLAF1, BIRC5, CCNB2, CCNE2, CDCA3, CENPE, CENPI, CEP55, CKS2, CLIC4, CSRP2, DCK, DEK, DEPDC1, DONSON, ECT2, FBXO5, GGH, H2AFZ, HELLS, HMGB2, HMMR, HNRNPA2B1, HSD17B11, KIF11, KIF15, KIF18A, KIF20A, KIF2C, KPNA2, LAPTM4B, MAD2L1, MCM4, MIS18A, NCAPG, NCAPG2, NDC80, NEK2, PDK4, PHGDH, PLK4, PSIP1, PSMC3IP, PSPH, PTTG1, RAD21, RANBP1, RFC3, RFC4, RHOBTB3, RRM1, RRM2, SDC2, SHCBP1,…	BLCAP, CDKN1A, CTSD, DDB2, GNPDA1, LDLR, PBXIP1, PHLDA3, STX4, TSPAN31, WISP2
Diphenyleneiodonium	BRD-K65814004	MCF7	10.0um	24.0h	0.0211	3101	ARL6IP1, BCLAF1, BIRC5, CCNB2, CCNE2, CDCA3, CEP55, CFH, CKS2, DEK, DEPDC1, DKC1, ECT2, EIF1AX, FBXO5, GGH, HMGB2, HMMR, HSPA8, IPO7, KIF11, KIF15, KIF18A, KIF2C, KPNA2, MAD2L1, MAFB, MCM4, METTL7A, NCAPG, NCAPG2, NDC80, NEK2, NFIB, NPM1, ODC1, PHGDH, PLK4, POLE3, POLR3K, PRDX4, PSAT1, PTTG1, RFC3, RFC4, RNASE4, RRM1, RRM2, SDC2, SHCBP1, SMC2, SMC4, SRSF3, TIPIN, TRIP13, TRPS1, UBE2C, USP1, WDR12	AKR1B10, CALML3, CDKN1A, CORO1A, CYFIP2, DDB2, EGLN3, ENO2, FXYD3, GAA, HPGD, ITGB4, KDM5B, KRT19, MBNL2, PERP, PHLDA2, PHLDA3, PRKCZ, RAP1GAP, RNF19B, S100A8, S100A9, SLC12A7, SLC16A3, SPAG4
wortmannin	BRD-A75409952	A375	10.0um	24.0h	0.0207	5691	ARL6IP1, BCLAF1, BIRC5, CCNB2, CCNE2, CD36, CDC42, CDCA3, CENPE, CENPI, CEP55, CKS2, CYCS, DCK, DEPDC1, DONSON, ECT2, EFHD1, FBXO5, HELLS, HMGB2, HMMR, HSP90AA1, ITM2A, KIF11, KIF15, KIF18A, KIF20A, KIF2C, KLHL7, KPNA2, MAD2L1, MARCKS, MCM4, MIS18A, MTHFD2, NCAPG, NCAPG2, NDC80, NEK2, ODC1, PHGDH, PLK4, PSAT1, PTTG1, RAD21, RFC3, RFC4, RRM1, RRM2, RSRC1, SHCBP1, SMC2, SMC4, SRSF3, SRSF7, TPM4, TR…	ATP9A, CHI3L1, FXYD3, ID4, IDUA, MIA, PBXIP1, PRAF2, PSAP, SLC1A1, TPD52L1, TRAPPC6A
vorinostat	BRD-K81418486	A375	10.0um	24.0h	0.0207	5311	ALDH1A3, ANXA1, ATF1, BACE2, BCLAF1, BIRC5, CCNB2, CCND1, CD200, CD44, CDCA3, CDH2, CENPE, CEP55, CFI, CHPT1, DCK, DEK, DEPDC1, FBN1, GBE1, GNAS, GPX1, HMGB2, HMMR, HSD17B11, HSPA8, KIF11, KIF15, KIF20A, KIF2C, KRT18, LAMB1, LIMS1, LPGAT1, MAD2L1, MMP16, NCAPG2, NDC80, NID1, NRIP1, NSMAF, PLAT, PLK4, PROM1, PTPRZ1, PTTG1, QKI, RCN1, RRM1, RRM2, SACS, SGCB, SHCBP1, SMC2, SMC4, SRSF7, STAG2, TCF4, …	ABCA7, AKR1B10, ALDOC, ARHGEF18, ATP6V1E1, CDKN1A, CHI3L1, CORO1A, CYB5R1, CYBB, DMXL2, EPHX1, KDM5B, LDLR, LGMN, LPIN1, NAGK, NDRG1, PBXIP1, PMAIP1, POR, PSAP, RHOB, SUSD4, TNNT1, TRAPPC6A, TUBA4A, UCHL1
mitoxantrone	BRD-K21680192	MCF10A	0.37um	24h	0.0207	5458171	BIRC5, CCNB2, CD24, CDCA3, CENPE, CEP55, CKS2, CXCL14, DCK, DEK, DEPDC1, ECT2, FBXO5, H2AFZ, HMGB2, HMMR, KIF11, KIF15, KIF18A, KIF20A, KPNA2, MAD2L1, MAFB, MCM4, MIS18A, MSH6, NCAPG, NCAPG2, NDC80, NEK2, NFIB, NTS, OLFM1, PHGDH, PLK4, PSAT1, PTTG1, RAD21, RANBP1, RFC3, RFC4, RNF138, RRM1, RRM2, SDC2, SHCBP1, SMAD1, SMC2, SMC4, SRSF3, TIPIN, TRIP13, UBE2C, USP1	ABCC3, CDKN1A, CYFIP2, DDB2, FEZ1, GAA, LAMB3, MAN2B2, MUC1, PBXIP1, PRAF2, PSAP, SLC1A1, SPINT2
GSK-2126458	BRD-K42918627	HEPG2	3.33um	24h	0.0207	52914946	ADAM9, ANXA1, ATF3, BIRC5, CA2, CAV1, CD24, CDC42, CEP55, CKS2, COL3A1, CPE, CSRP2, DONSON, DPT, ECT2, EZR, GJA1, HMGB2, KIF11, KIF15, KIF20A, KPNA2, LRRC17, LUM, MAD2L1, MCM4, NCAPG, NCAPG2, NEK2, ODC1, PLK4, POSTN, PTN, RANBP1, RFC3, RRM1, RRM2, S100A4, SDF2L1, SHCBP1, SMC4, SPARCL1, TRIP13, UBE2C	ACOX2, AMACR, ANG, APOE, BAG6, CALCOCO1, CYFIP2, EPS8, HDAC6, HP, IGBP1, LETMD1, OGT, PYGL, RAP1GAP, RGN, SLC26A2, SORBS2, SPSB3, TSC2, TSPAN31
celastrol	BRD-A24396574	HME1	10um	3h	0.0207	73707365	ADAM10, CA2, CAB39, CANX, CCNG2, CD164, CD24, CD44, CLIC4, CNN3, CPD, CYR61, DHX9, DNAJB9, EIF4G1, EIF5, ELL2, ETS1, EZR, GBE1, HSP90B1, HSPA4, IL6ST, KLF6, KPNA4, MAPK6, MARCH7, MARCKS, MBNL1, MMP12, MOB1A, NET1, NMD3, NRIP1, PAPOLA, PBX3, PDP1, PJA2, PLAU, RAB5A, RAD21, SEC23A, SGPP1, SLC39A6, SLC5A3, SPTBN1, SPTSSA, TAB2, TCF7L2, TMOD3, UBA6, UBXN4, WAC, WEE1	ADA, MCOLN1, PLBD1, PLXND1, PTP4A3, SRRM2, ZSCAN18
trichostatin A	BRD-A19037878	HA1E	10.0um	24.0h	0.0202	6376322	ANXA1, CCND1, CDH2, CFLAR, CXCL14, DEK, EPN2, FBN1, FNDC3B, FOXD1, GBE1, HMGB2, IL6ST, KIF20A, KRT18, LIMS1, LOX, MARCKS, MBNL1, MFAP5, MYLK, NRIP1, NSMAF, PDLIM1, PFKP, PRSS23, QKI, RCN1, SDC2, SEMA3C, SHCBP1, SMAD3, TNFRSF11B, TPBG, TUSC3, UBE2C, VGLL4, WEE1	A2M, ACOT7, ADA, AGT, AKR1B10, ALDOC, C1QA, C1QB, C3, CCND3, CDKN1A, CHI3L1, COBL, COL15A1, CYB5R1, CYBB, CYFIP2, EPHX1, FCER1G, FEZ1, GAL, HLA-DQB1, IPO13, KCTD13, LGMN, MAN1C1, PBXIP1, PIP4K2C, PRKCB, RAP1GAP, REEP1, S100A8, S100A9, SELENBP1, SLC9A3R1, SLPI, STX1A, TRAPPC6A, VNN1
Parthenolide	BRD-K98548675	HA1E	10.0um	24.0h	0.0202	6473881	AZIN1, BCLAF1, BIRC5, CCNB2, CD24, CDCA3, CDH11, CDH2, CFH, CFI, CSRP2, DCK, DMD, EDN1, EPHA3, FBN1, FBXO5, FNBP1L, GCA, GJA1, HMGB2, HMMR, IDI1, IGFBP3, KIF20A, KPNA2, LUM, MATN2, METTL7A, MYLK, NEDD9, NTS, OLFM4, PHGDH, PSIP1, PTPRD, PTTG1, QKI, RHOBTB3, RNASE4, SEC23A, SFPQ, SMC4, SORD, SPTSSA, SRSF3, THBS1, TMEM47, TNFRSF11B, TRA2B, UBE2C, USP1, ZEB2	AMPD3, CDKN1A, CHI3L1, COL9A2, CRABP1, DUSP7, IGFBP6, LAMB3, LYPD3, MCOLN1, PERP, PLBD1, POLD4, PXN, STX1A, UBE2H
PD-0325901	BRD-K49865102	A375	1.11um	24h	0.0202	9826528	AMD1, BIRC5, CCND1, CCNE2, CD24, CENPE, CEP55, CKS2, DUSP5, ECT2, GPRC5A, GTPBP4, HELLS, HMGB2, HNRNPAB, HSPA8, IGFBP3, KIF11, KIF15, KRT18, MAD2L1, MCM4, MTHFD2, NCAPG, NET1, ODC1, PLAT, PPAT, RFC3, RRM2, SHCBP1, SLC20A1, SRSF7, TFPI2, TIPIN, TLR4, TM4SF1, TMEM2, TMEM70, TRIP13, UBE2C, USP1	ALDOC, ANXA9, C3, CAPN1, CAPN3, CDKN1A, CTSH, F13A1, FEZ1, GPC4, HLA-DRB1, HMG20B, IDUA, KRT19, MUC1, NCK2, OLFML3, PBXIP1, PGAP3, PLEKHB1, POLD4, PRAF2, PYGL, REEP1, RHOB, SCRG1, SELENBP1, SLC9A3R1, SMARCD3, SORBS2, SPAG4, TNNC1, TPD52L1, TRAPPC6A, TSPAN31
"""Ingenol 3, 20-dibenzoate"""	BRD-A52650764	HCC515	10.0um	24.0h	0.0198	5225086	ARL6IP1, BIRC5, CCNB2, CD24, CDCA3, CENPE, CEP55, CKS2, COL3A1, DCK, DEK, DEPDC1, ECT2, FBXO5, GCH1, H2AFZ, HELLS, HMGB2, HMMR, IGF1, KIF11, KIF15, KIF18A, KIF20A, KIF2C, KPNA2, LUM, MAD2L1, MCM4, METTL7A, MFAP5, MIS18A, NCAPG, NCAPG2, NDC80, NEK2, NID1, NUCKS1, NUP85, PHGDH, PLK4, PSAT1, PTTG1, RANBP1, RBBP8, RFC3, RFC4, RRM1, RRM2, SHCBP1, SMAD1, SMC2, SMC4, SRSF3, TRIP13, TSC22D3, USP1, WEE1	ABCC3, ALDOC, AMPD3, ARHGEF2, BNIP3, CDKN1A, CHI3L1, COL6A1, CSGALNACT1, ENO2, FABP7, GRB10, HK2, ITGB3, LAMB3, MAP4K4, MMP10, NDRG1, POLD4, SLC2A1, SOCS2, SPAG4, STX1A, ZMYND8
AZD8055	BRD-K69932463	HT29	10.0um	24.0h	0.0198	25262965	AMD1, BCLAF1, BIRC5, BMI1, CDCA3, CENPE, CEP55, CKS2, CSRP2, DDX10, DEPDC1, FBXO5, HMGB2, HMGN5, HMMR, KIF15, KIF20A, KIF2C, KPNA2, MAD2L1, MIS18A, MYCBP, NAA15, NCAPG, NCAPG2, NEK2, ODC1, PHGDH, PLK4, POLR3K, PPAT, PSAT1, PSPH, PTTG1, RCN1, RDH11, RFC3, RRM1, RRM2, SACS, SHCBP1, SLC39A6, SMC2, SMC4, SNRPF, SORD, SRSF3, TIPIN, TRA2B, TRIP13, UBE2C, USP1	ABCC3, ATP9A, CALCOCO1, DAB2, DHRS3, FEZ1, HPGD, IGBP1, LBH, MBNL2, NDRG1, POLD4, RAP1GAP, TRAPPC6A, TSPAN31, ZMIZ1
HEKJYZZSCQBJGB-XDHOZWIPSA-N	BRD-K68548958	MCF7	20.0um	24.0h	0.0198	1285940	ARL6IP1, BIRC5, CCNB2, CCNE2, CDCA3, CDH11, CENPE, CENPI, CEP55, CKS2, DCK, DEK, DEPDC1, DONSON, ECM2, ECT2, ELANE, EMP2, FBXO5, H2AFZ, HELLS, HMGB2, HMMR, KIF11, KIF15, KIF18A, KIF20A, KIF2C, KPNA2, MAD2L1, MCM4, MFAP5, MIS18A, NCAPG, NCAPG2, NDC80, NEK2, NUP85, PLK4, PRIM2, PSMC3IP, PTTG1, RAD21, RANBP1, RBBP8, RFC3, RFC4, RHOBTB3, RNASE4, RRM1, RRM2, SDC2, SHCBP1, SMC2, SMC4, SRSF3, TIPIN, TRI…	BLCAP, CDKN1A, CYFIP2, DDB2, GSTK1, LYPD3, PBXIP1, PERP, PHLDA2, PHLDA3, PTP4A3, S100A8, TSPAN31
Importazole	BRD-A02481876	HA1E	60.0um	24.0h	0.019	2949965	ADAM10, ALDH1A1, ASCC3, BACE2, BICC1, C1QTNF3, CAV1, CD200, CD24, CDC42, CDH11, CDH2, CFI, CNN3, COL11A1, COL3A1, CSRP2, CTSC, CYCS, DDX10, FAM114A1, FAM172A, FBN1, FILIP1L, FLRT2, FNDC3B, GBE1, GGH, GJA1, IGFBP3, IL6ST, KIF20A, LAMA4, LAMB1, LAPTM4B, LIMA1, LOX, LRRC17, LUM, MARCKS, MATN2, MBNL1, MDFIC, ME1, MYCBP, MYLK, NEDD4, NEDD9, OLFM4, OXCT1, P4HA1, PAM, PHACTR2, PLAT, PLEKHA5, PLXNA2, POS…	AMPD3, ARHGEF2, CDKN1A, CHI3L1, DKK1, EML3, GAL, GNPDA1, IFIH1, IFIT3, IGFBP6, MCOLN1, P2RY13, PLCXD1, PMAIP1, S100A9, SPR
PHA-793887	BRD-K64800655	HS578T	1.11um	24h	0.019	46191454	ALDH1A1, BCLAF1, CDCA3, CENPE, CEP55, CFLAR, COL3A1, DDIT4, DEK, DMD, GCH1, HAS2, HMGB2, HNRNPH1, HSPA8, KIAA0355, KIF11, KIF15, KIF20A, KLF6, ME1, NAP1L1, NCAPG, NDC80, NEDD9, NSMAF, NUCKS1, PSAT1, RHOBTB3, RRM2, SFPQ, SFRP4, SIRT1, SLC7A11, SMC4, SRSF3, TCF4, THBS1, TMEM47, U2SURP, UBE2C	A2M, ABHD6, BNIP3, CDCP1, CRABP1, CYB5R1, DDX41, ENO2, GAA, HK2, HP, IPO13, KRT19, NDRG1, NDUFA4L2, PDK1, S100A8, S100A9, SLC16A3, SLC2A1, SPAG4, SPINT2, TNNT1, TRAPPC6A, ZNF395
itavastatin ca	BRD-K30097969	MCF7	10.0um	24.0h	0.0186	11251522	ATF1, BIRC5, CCNB2, CDCA3, CEP55, CFH, CKS2, CLIC4, DEK, DEPDC1, ECT2, EMP2, FBXO5, GMDS, GRB14, HELLS, HMGB2, HMMR, IPO7, KIF11, KIF15, KIF20A, KIF2C, KLHL7, KPNA2, LAMA4, LIMS1, MAD2L1, MBNL1, MCM4, MDFIC, MSH6, NCAPG, NCAPG2, NDC80, NEK2, NPM1, NRIP1, PHGDH, PLK4, PRKAR2B, PSPH, PTTG1, RBBP8, RFC3, RHOBTB3, RRM1, RRM2, SMC4, TCF4, TCF7L2, TFPI2, THBS1, TRIP13, UBE2C	ABCB6, ABCC3, ALDOC, CD74, CDKN1A, COMP, CYB5R1, CYFIP2, ENO2, NDRG1, PBXIP1, PHLDA3, PRAF2, PTP4A3, RAP1GAP, RETSAT, RHOB, S100A8
mitoxantrone	BRD-K21680192	A549	0.37um	24h	0.0186	5458171	ARL6IP1, BIRC5, CCNB2, CD44, CDCA3, CENPE, CEP55, CKS2, COL3A1, DCK, DEPDC1, ECT2, FBXO5, H2AFZ, HELLS, HMGB2, HMMR, HSPA8, ITM2A, KIF11, KIF15, KIF18A, KPNA2, LAPTM4B, LUM, MAD2L1, MCM4, MSH6, NCAPG, NCAPG2, NDC80, NEK2, PLK4, PTTG1, RFC3, RFC4, RHOBTB3, RRM1, RRM2, SFRP4, SHCBP1, SLC7A11, SMC2, SMC4, SPTBN1, TIPIN, TRIP13, UBE2C, USP1	BLCAP, CDKN1A, COL9A2, DDB2, F13A1, GAA, HLA-DMA, HLA-DQB1, HP, KRT8, MT1X, PMAIP1, SLC1A1
BJM-ctd2-9	BRD-M86331534	HA1E	10.0um	24.0h	0.0182	73707397	ALDH1A1, AMD1, ARL6IP1, BACE2, BIRC5, CCNB2, CDCA3, CDH2, CFI, CKS2, CNN3, CRIP1, DDX10, FBN1, FBXO5, GBE1, GGH, GMDS, GRB14, HAS2, HMGB2, HMGCS1, HMMR, HNRNPA2B1, IL6ST, ITGBL1, KIF11, KIF15, KIF20A, KIF2C, KLF6, KPNA2, LAPTM4B, LEPR, LOX, MAD2L1, MBNL1, MLF1, NAP1L1, NCAPG, NCAPG2, NEDD9, NEK2, OXCT1, PFKP, PTTG1, RASA1, RHOBTB3, SACS, SEC23A, SFPQ, SHCBP1, SORD, SPTSSA, SRSF3, THBS1, TPM4, TRA…	ABCB6, BLCAP, CALML3, CDKN1A, COL15A1, CYB5R1, DAAM2, DDB2, GALE, GNPDA1, HPGD, IPO13, LAMB3, NPEPL1, PERP, PHLDA3, PLXNB2, PMAIP1, PRKX, PSAP, PTP4A3, S100A8, STAB1, TMEM140, VTCN1
wortmannin	BRD-A75409952	A549	10.0um	24.0h	0.0182	5691	AMD1, AMMECR1, ARL1, ARL6IP1, ASNS, BIRC5, CCNB2, CD24, CDCA3, CENPE, CEP55, CKS2, CSRP2, DCK, DEPDC1, EMP2, H2AFZ, HMGB2, HMMR, KIF11, KIF15, KIF20A, KIF2C, KPNA2, MAD2L1, MIS18A, MTHFD2, MYCBP, NCAPG, NCAPG2, NDC80, NEK2, NUP37, PHGDH, PLK4, POLR3K, PTTG1, RFC3, RFC4, RNF138, RRM1, RRM2, SHCBP1, SMAD1, SMC2, SMC4, SNRPF, SRSF3, TRA2B, TRIP13, UBE2C, USP1	ABCC3, ATP9A, DHRS3, DKK1, FEZ1, GAA, IGFBP6, ITGB4, LDLR, LGALS4, LPIN1, NAV2, PRAF2, ZNF423
JRNUZHHDXNSOMO-UHFFFAOYSA-N	BRD-K98490050	MCF7	10.0um	24.0h	0.0182	3926765	ARL6IP1, BIRC5, CCNB2, CCNE2, CD36, CDCA3, CENPE, CEP55, CKS2, CSRP2, DCK, DEK, DEPDC1, ECT2, EFHD1, FBXO5, GGH, H2AFZ, HELLS, HMGB2, HMMR, ITM2A, KIF11, KIF15, KIF18A, KIF20A, KIF2C, KPNA2, MAD2L1, MCM4, METTL7A, MIS18A, NCAPG, NCAPG2, NDC80, NEK2, NFIB, NXT2, PHGDH, PLK4, PLS3, POLE3, PSIP1, PTTG1, RANBP1, RBBP8, RFC3, RFC4, RHOBTB3, RRM1, RRM2, SHCBP1, SMC2, SMC4, SRSF3, TIPIN, TPBG, TRA2B, TR…	ABCC3, AKR1B10, CDKN1A, CYB5R1, DDB2, ENO2, PHLDA2, PHLDA3, PSAP, RAP1GAP, SCUBE2, TACC2
Hycanthone	BRD-K50406511	MCF7	10.0um	24.0h	0.0182	3634	ASNS, BIRC5, CCNB2, CDCA3, CEP55, CRIM1, CSRP2, CXCL14, DCK, DEK, DNAJC2, DOCK4, EMP2, FBXO5, GGH, H2AFZ, HMGB2, HMMR, HNRNPAB, IFRD1, KIF11, KIF15, KIF18A, KIF20A, KIF2C, KPNA2, MAD2L1, MSH6, MTHFD2, NCAPG, NDC80, NEK2, NFIB, OLFM1, OSBPL8, PHGDH, PLK4, RBBP8, RFC3, RNASE4, RNF138, RRM1, SFPQ, SLC7A11, SMC2, SMC4, TM4SF1, TRIP13, TRPS1, UBE2C	CDKN1A, DPEP1, F13A1, IRF6, RAB2A, S100A8
Aminopurvalanol A	BRD-K07762753	PC3	10.0um	24.0h	0.0178	6604931	ALDH1A3, ARL6IP1, BCLAF1, BIRC5, CAV1, CCNB2, CDCA3, CENPE, CENPI, CEP55, CKS2, CYCS, CYR61, DCK, DEK, DEPDC1, FBXO5, H2AFZ, HAS2, HMGB2, HMMR, HNRNPA2B1, KIF11, KIF15, KIF18A, KIF2C, KLHL7, KPNA2, LAPTM4B, MAD2L1, MCM4, MTSS1, NCAPG, NCAPG2, NEK2, NPM1, NUCKS1, ODC1, PLK4, POLR3K, PTTG1, RANBP1, RFC3, RRM1, RRM2, SHCBP1, SMC2, SMC4, SORD, SRSF1, SRSF3, SRSF7, THBS1, TRIP13, UBE2C	A2M, ABCB6, ABCC3, ALDOC, ENO2, KRT19, KRT8, LGALS4, MARS, NDRG1, PBXIP1, SLC1A1, SLC22A17, SPAG4
trichostatin A	BRD-A19037878	A375	10.0um	24.0h	0.0178	6376322	ALDH1A3, ANXA1, ATF1, BACE2, BCLAF1, BIRC5, CCNB2, CCND1, CD44, CDCA3, CDH2, CEP170, CHPT1, DCPS, DEK, DEPDC1, FBXO5, GNAS, GPRC5A, HMGB2, HMMR, HNRNPAB, HSD17B11, HSPA8, IGFBP3, IL6ST, KIF11, KIF15, KIF20A, KIF2C, KLF9, KRT18, LAMB1, LPGAT1, LYPLA1, MBNL1, MMP16, NCAPG, NDC80, NID1, NRIP1, NSMAF, PARP4, PDLIM2, PHACTR2, PIK3R1, PLAT, PLK4, PRDX4, PROM1, PRSS23, PTPRZ1, PTTG1, QKI, RCN1, S100A10,…	ABCA7, ALDOA, ALDOC, ARHGEF18, ATP6V1E1, CDKN1A, CHI3L1, CYB5R1, DMXL2, EPHX1, HDAC6, KDM5B, LDLR, LGMN, MCOLN1, NAGK, NDRG1, PBXIP1, PHKG2, POR, PPP1R15A, PSAP, RHOB, S100A9, SPINT2, SUSD4, TNNT1, TRAPPC6A, TUBA4A, UCHL1
Cytochalasin B	BRD-K26664453	A375	10.0um	24.0h	0.0178	5311281	ADK, ANXA1, ARL6IP1, BIRC5, CCNB2, CDCA3, CENPE, CENPI, CEP55, CKS2, DCK, DEPDC1, DONSON, ECT2, FBXO5, H2AFZ, HELLS, HMGB2, HMMR, KIF11, KIF15, KIF18A, KIF20A, KIF2C, MAD2L1, MCM4, MIS18A, MLF1, MSH6, MTHFD2, NCAPG, NCAPG2, NDC80, NEK2, NUCKS1, PHGDH, PLK4, PTTG1, RAD21, RFC3, RFC4, RRM1, RRM2, SHCBP1, SMC2, SMC4, SRSF3, SRSF7, TIPIN, TRA2B, TRIP13, UAP1, UBE2C, USP1	A2M, ABCC3, CD74, CDKN1A, CHI3L1, COL15A1, DHRS3, FEZ1, FXYD3, HOXB2, PBXIP1, PHLDA3, PLXNB2, PRAF2, SLC14A1
AS605240	BRD-K41895714	A375	10.0um	24.0h	0.0178	10377751	ALDH1A3, AMD1, BIRC5, CCND1, CD24, CDCA3, CEP55, CKS2, CYCS, DEPDC1, DKC1, DUSP5, ECT2, FBXO5, GPRC5A, GTPBP4, H2AFZ, HELLS, HMGB2, HMMR, HNRNPAB, HSP90AA1, HSPA8, IGFBP3, KIF11, KIF15, KIF18A, KIF20A, KIF2C, KRT18, LRIF1, MAD2L1, MARCKS, MCM4, MIS18A, MLF1, MME, MTHFD2, NCAPG, NCAPG2, NEK2, NET1, PFKP, PLK4, POLR3K, PPAT, RAN, RFC3, RRM1, RRM2, SACS, SHCBP1, SLC20A1, SMC2, SMC4, SRSF1, SRSF3, SR…	AGT, ANXA9, C1QB, C3, CAP2, CHI3L1, EPHX1, FEZ1, GPX3, ID4, IGFBP6, PBXIP1, PGAP3, PLEKHB1, POLD4, PRAF2, PYGL, S100A8, SCRG1, SELENBP1, ST5, TPD52L1, TRAPPC6A, VTCN1, ZSCAN18
"""2-(6,6-dimethoxy-3-oxocyclohexa-1,4-dienylcarbamoyl)phenyl acetate GNFk-3"""	BRD-K88198340	A375	10.0um	24.0h	0.0178	12043281	ARL6IP1, BCLAF1, BIRC5, CCNB2, CD24, CDCA3, CENPE, CEP55, COL3A1, DEPDC1, EPHA3, FBXO5, FLRT3, GRB14, HEY1, HMGB2, HMMR, IGFBP3, KHDRBS1, KIF11, KIF15, KIF20A, KIF2C, KPNA2, LAMB1, LUM, MAD2L1, MATN2, MCM4, MSH6, NCAPG, NCAPG2, NDC80, NEDD9, NEK2, NFIB, OXCT1, PLAT, PLK4, PTTG1, RAD21, RFC3, RRM2, S100A4, SFPQ, SHCBP1, SMC2, SMC4, SPTBN1, TCF4, TLR4, TMEM2, TMX4, UBE2C, USP1	AKR1B10, ALDOC, BLCAP, CDKN1A, CHI3L1, CRABP1, CYB5R1, EPHX1, GALE, GNPDA1, KRT19, LPIN1, MYC, NQO1, P2RX5, PBXIP1, PERP, PMAIP1, RETSAT, RHOB, S100A8, S100A9, UCHL1
Teniposide	BRD-A35588707	NPC	10.0um	24.0h	0.0178	6708778	ALDH1A1, ALDH1A2, AMD1, ARL6IP1, BIRC5, BMI1, CCNB2, CDH11, CDH2, CEP170, CKS2, CLIC4, COL10A1, COL11A1, CSRP1, EPHA3, GPX1, H2AFZ, HMGB2, HNRNPH1, IGFBP3, KPNA2, LAMA4, LAMB1, MARCKS, MFAP5, MGAT2, MSMO1, NAP1L1, NEK2, NRIP1, NUCKS1, PCM1, PDLIM2, PHGDH, PPP2R2A, PSAT1, PSPH, PTP4A2, PTPRZ1, PTTG1, SMC4, SNX6, SORD, SRSF1, TCF12, TMEM2, UBE2C, YWHAQ, ZC3H13	ATP11B, CD74, CDKN1A, CHI3L1, EGLN3, GMPR, HSPB3, KCTD14, MKNK1, PXN, RAB20, S100A8, TPD52L1, VPS72, WT1
KIN001-265	BRD-K79259477	A375	10um	24h	0.0178		ALDH1A3, ASNS, BIRC5, CCNB2, CD24, CDC42, CEP55, CKS2, CXCL14, DEK, DEPDC1, DKC1, DSP, ECT2, FGL2, GGH, GTPBP4, HELLS, HMGB2, HMMR, HSPA8, KIF11, KIF15, KIF20A, KPNA2, MAD2L1, MTHFD2, MYBPC1, NFIB, ODC1, PDLIM1, PPAT, RAN, RFC3, RRM1, RRM2, SACS, SHCBP1, SLC20A1, SLC5A3, SMC4, SMURF2, SPRR1B, TLR4, TMEM2, TMEM70, TRIP13, UAP1, UBE2C	BTBD3, CAPN3, COBL, CREBL2, CYFIP2, DAB2, DDB2, ENO2, EPHX1, FXYD3, GALE, GNPDA1, HMG20B, ID4, KRT19, KRT8, PRAF2, PYGL, TSPAN31
IMD 0354	BRD-K74305673	HCC515	10.0um	24.0h	0.0173	5081913	ALDH1A1, ARL6IP1, BIRC5, CCNB2, CCND1, CCNE2, CDCA3, CENPE, CEP55, CFI, CSRP2, DCK, EMP2, GJA1, HELLS, HMGB2, HMMR, IGFBP3, ITM2A, KIF11, KIF15, KIF20A, KIF2C, KPNA2, LAMB1, LMO2, LUM, MAD2L1, MCM4, MSH6, MYCBP, NCAPG, NCAPG2, NTS, OLFM1, PLK4, PRKAR2B, PRSS23, PTTG1, RANBP1, RFC3, RFC4, RRM1, RRM2, S100A4, SFPQ, SHCBP1, SMC4, SNRPF, SRSF1, SRSF3, SRSF7, TM4SF1, TMEM2, TMEM47, TRIP13, TUSC3, WEE1	ALDH2, ARHGEF2, BMP7, CDKN1A, CHI3L1, CLDN3, GNPDA1, GRB10, HYOU1, LDLR, LPIN1, PLD3, PPP1R15A, PSAP, RNF19B, SARS, UCHL1, UFM1, YIPF2
DAUNORUBICIN	BRD-K43389675	HCC515	10.0um	24.0h	0.0173	30323	ALDH1A1, ARL6IP1, BAZ1B, BMI1, CAB39, CCNB2, CEP170, CHERP, CHPT1, CKS2, CTR9, DCK, DDIT4, EIF5, FOXJ3, GGNBP2, GPRC5A, HNRNPF, HSPA8, ISG20L2, LUC7L3, MAPK6, MARCKS, MED1, NFIB, NRIP1, PFKP, PIK3R1, PPP2R2A, PROM1, PUM1, RAB5A, RCN1, RUFY3, SACS, SECISBP2L, SFPQ, SGK1, SLC20A1, SLC7A11, SMAD3, SPTBN1, TCF12, TFB2M, TIPIN, TM4SF1, TXNDC9, UBE2Z, USP1	A2M, APLP2, CD74, CHI3L1, CLIC3, COL6A1, DLK1, EPHX1, FCHO1, FEZ1, GMPR, HEG1, ID4, ISYNA1, MXRA7, NUCB1, PERP, PLD3, S100A8, SLC14A1, THY1, TNNT1
Ro 31-8220 mesylate	BRD-K06543683	HCC515	10.0um	6.0h	0.0173	5083	ACBD3, AMD1, APPBP2, ARID4B, B3GNT2, CASP3, CDKN2AIP, CEBPZ, DDIT4, DNTTIP2, DUSP5, EIF5, ELF3, GCLM, GGNBP2, HSPA8, ID2, IL6ST, ISG20L2, KIF2C, KLF10, KLHL9, LIPG, LMO2, LRIF1, MAPK6, MARCKS, MGAT2, MSH6, NET1, PHF20, PIK3R1, PLK4, PPP2R2A, PURA, RAB5A, RANBP6, RAP2B, REST, RNF6, SACS, SECISBP2L, SIRT1, SLC20A1, SLC7A11, SMAD3, SMAD7, TOB1, TOB2, TSC22D2, TSPYL1, USP1, VEZF1, WEE1, YTHDF3, ZBTB1…	BSG, ENO1, HPGD, NDUFA4L2, NUCB1, SLC27A3, TGFB1I1, THY1, TNNC1
BMS-536924	BRD-K34581968	A375	11.1um	24.0h	0.0173	11353973	AMD1, ANXA1, BIRC5, CCND1, CCNE2, CDCA3, CDH2, CEP55, CKS2, CYCS, DCK, DEPDC1, DKC1, ECT2, EIF1AX, FBXO5, GCH1, GPN3, GPRC5A, GTPBP4, H2AFZ, HMGB2, HMMR, HNRNPAB, HSP90AA1, HSPA8, IGFBP3, KIF11, KIF15, KIF20A, KIF2C, KPNA2, KRT18, MAD2L1, MCM4, MIS18A, MTHFD2, NAA15, NCAPG, NCAPG2, NEK2, NPM1, NUP85, PITRM1, PLK4, PLS3, POLR3K, PPAT, PTTG1, RFC3, RFC4, RRM1, RRM2, SACS, SFPQ, SHCBP1, SLC20A1, SMC…	A2M, BTBD3, CD74, CDKN1A, CHI3L1, DDB2, DHRS3, EPHX1, FEZ1, FXYD3, PBXIP1, PGAP3, PLXNB2, PRAF2, PRKCD, S100A8, SCRG1, SCUBE2, SELENBP1, SLC27A3, ST5, TRAPPC6A, TSPAN31, ZNF423
5-(2-Fluorophenyl)quinolin-8-ol	BRD-K55722623	MCF7	10.0um	24.0h	0.0173	44460166	APPBP2, ATF1, AZIN1, BIRC5, CD24, CEP55, CKS2, CYR61, DCK, EGR3, EIF1AX, FOSB, GCH1, GOLPH3, HMGB2, HMMR, IGF1, KIF11, KIF2C, LUC7L3, LYPLA1, MAD2L1, MAFB, MARCKS, MPZL1, MTHFD2, NR4A1, NR4A2, NRIP1, OSBPL8, PRKAR2B, RDH11, RNF138, RNF6, SGK1, SMC2, TFPI2, THBS1, TSPAN12, UBE2V2, USP1	AKR1B10, CHI3L1, CRIP2, DHRS3, GAL, ITPR3, NDRG1, PERP, PRTN3, S100A8, SLPI, UBR4
GDC-0941	BRD-K52911425	LNCAP	10um	24h	0.0173	17755052	BIRC5, CCNB2, CCNE2, CDC42, CDCA3, CENPE, CEP55, CKS2, DCK, DDIT4, DEPDC1, DONSON, ECT2, FBXO5, H2AFZ, HELLS, HMGB2, HMMR, HSPA8, KIF11, KIF15, KIF20A, KPNA2, MAD2L1, MCM4, MYCBP, NCAPG, NCAPG2, NDC80, NEK2, NFIB, ODC1, OLFM1, PLK4, POLE3, PSPH, PTTG1, RANBP1, RFC3, RFC4, RRM1, RRM2, SHCBP1, SMC2, SMC4, TRIP13, UBE2C	ACOX2, AGL, AMACR, CHI3L1, COMP, CREBL2, HEATR1, HP, IDUA, KRT8, LDLR, OGT, POLD4, ZMIZ1
mitoxantrone	BRD-K21680192	LNCAP	0.37um	24h	0.0173	5458171	ARL6IP1, ASNS, BIRC5, CAV1, CCNB2, CCNE2, CDCA3, CENPE, CEP55, CKS2, CLIC4, DCK, DEK, DEPDC1, DONSON, ECT2, EMP2, FBXO5, H2AFZ, HELLS, HMGB2, HMMR, KIF11, KIF15, KIF20A, KPNA2, LAPTM4B, MAD2L1, MCM4, MIS18A, MTHFD2, NCAPG, NCAPG2, NDC80, NEK2, NFIB, PHGDH, PLK4, PSAT1, PSIP1, PTTG1, RANBP1, RBBP8, RFC3, RFC4, RRM1, RRM2, SHCBP1, SMC2, SMC4, TRIP13, UBE2C	ABCC5, AMACR, CDKN1A, CTSH, CYFIP2, FCER1G, GNPDA1, PLBD1, POLD4, SORBS1, TNFRSF21, WT1
mitoxantrone	BRD-K21680192	LNCAP	1.11um	24h	0.0173	5458171	ARL6IP1, ASNS, BIRC5, CAV1, CCNB2, CDCA3, CENPE, CEP55, CFH, CHPT1, CKS2, CLIC4, DCK, DEPDC1, ECT2, HELLS, HMGB2, HMMR, KIF11, KIF15, KIF20A, MAD2L1, MCM4, MTHFD2, NCAPG, NCAPG2, NDC80, NEK2, NFIB, PHGDH, PLK4, PSAT1, PSPH, PTTG1, RANBP1, RFC3, RFC4, RHOBTB3, RNASE4, RRM1, RRM2, SERPINA6, SHCBP1, SIGMAR1, SLC7A11, SMC2, SMC4, SORD, TNFAIP6, TRIP13, UAP1, UBE2C	AMACR, BLCAP, C1QA, C1QB, CDKN1A, CYFIP2, DDB2, ENO2, F13A1, PERP, POLD4, RARRES1, REEP1, S100A9, SSBP2, STAB1, TNFRSF21, WT1
SELAMECTIN	BRD-A58564983	HCC515	10.0um	24.0h	0.0169	16667695	ALDH1A1, ALDH1A2, ALDH1A3, BIRC5, CCND1, CDCA3, CDH2, CEP55, DCK, DMD, DONSON, FLRT2, GNAS, HELLS, HMMR, HNRNPA2B1, HNRNPAB, ID2, ITM2A, KIF11, KIF15, KIF20A, KIF2C, KPNA2, LMO2, LUM, MAD2L1, MCM4, MDFIC, MIS18A, MSH6, NCAPG, NCAPG2, NEK2, NFIB, OLFM1, PLK4, POSTN, PRSS23, RANBP1, RFC3, RFC4, RRM1, RRM2, SHCBP1, SMC1A, SMC2, SMC4, SPRR1B, SRSF3, SRSF7, TCF4, TRIP13, USP1	ARHGEF2, CTSS, GNPDA1, HYOU1, LTB, PLD3, PPP1R11, PSAP, S100A9, SARS, UFM1
QUINACRINE HYDROCHLORIDE	BRD-A45889380	A375	10.0um	6.0h	0.0169	23581813	ALDH1A1, AMD1, ARID4B, ARL6IP1, ATF1, BMI1, CHPT1, CMTM6, DCK, DDIT4, IL6ST, MAPK6, NFIB, NR1D2, NRIP1, PIK3R1, PITRM1, PROM1, PURA, RAB5A, REV3L, SACS, SLC39A6, SLC7A11, SMAD7, SRSF7, TLR4, TMX4, TOP2B, TOX3, TSC22D2, VEZF1, WAC, WDR37, ZBTB1	ARHGDIA, BSG, CHI3L1, CHST1, COL9A2, CRABP1, DLK1, ENO1, EPHX1, GAL, GMPR, HLA-DQB1, IPO13, ISYNA1, NDUFA4L2, S100A1, SLPI, SOCS2, THY1, TNNT1, TUBA4A, WARS, ZNF423
Importazole	BRD-A02481876	A375	60.0um	24.0h	0.0169	2949965	ACAT1, ADK, ALDH1A1, ALDH1A3, AMD1, ANXA1, ARL6IP1, ATF1, BCLAF1, CCND1, CDH2, CEP170, CHPT1, CMTM6, CTSC, CXCL14, DCPS, DDIT4, DDX10, EPHA3, GALNT7, GMDS, HNRNPA2B1, HSP90AA1, HSPA8, IGFBP3, IL6ST, INPP5F, KIF15, KIF20A, LAMA4, LAMB1, LYPLA1, MBNL1, ME1, MEGF9, NCAPG2, NET1, NTS, NUCKS1, NUP85, OSBPL8, OXCT1, PAM, PCM1, PFKP, PIK3R1, PLAT, PRSS23, RHOBTB3, S100A10, S100A4, SACS, SFPQ, SIX1, SLC1…	CDKN1A, CHI3L1, COL9A2, ENTPD1, GMPR, IPO13, IRF6, ISYNA1, KCTD14, LST1, NPEPL1, PLXNB2, PMAIP1, PTP4A3, SLC2A5, SOCS2, STAB1, SUPV3L1, TRAPPC6A, VTCN1, WT1, ZNF423
gemcitabine	BRD-K15108141	MCF7	0.08um	24.0h	0.0169	60749	BCLAF1, BIRC5, CDCA3, CENPE, CEP55, CKS2, CYCS, EIF1AX, HMGB2, HMMR, HNRNPAB, HSP90AA1, HSPA8, KIF15, KIF18A, KIF20A, KPNA2, KPNA3, MAD2L1, MYCN, NCAPG, NDC80, NEK2, NFIB, ODC1, PSPH, PTP4A2, RBBP8, RFC3, SFPQ, SLC25A32, SMC4, SRSF3, TCF4, TIPIN, TRA2B, TRIP13, UBE2C, WDR12	ABCB6, ABCC3, AKR1B10, BLCAP, BSG, CALML3, CDKN1A, CLIC3, CTSH, CYB5R1, CYFIP2, DDB2, FXYD3, GAA, HPGD, ITGB4, LAMB3, LBH, LYPD3, MICALL2, PBXIP1, PERP, PHLDA2, PHLDA3, PLXNB2, POLD4, PSAP, PXN, PYGL, RAP1GAP, RHOD, S100A8, S100A9, SLC25A1, SLPI, TNFRSF21, TRAPPC6A, TRIP6
tremulacin	BRD-A61856038	MCF7	10.0um	24.0h	0.0169	442544	ARL6IP1, BIRC5, CCNB2, CDCA3, CEP55, CKS2, CLIC4, DCK, DEPDC1, DONSON, ECT2, FBXO5, GGH, HMGB2, HMMR, HSPA8, IPO7, KIF11, KIF15, KIF18A, KIF20A, KIF2C, KLHL7, KPNA2, MAD2L1, MIS18A, MSH6, MTHFD2, NCAPG, NCAPG2, NDC80, NEK2, PAPOLA, PHGDH, PLK4, PSAT1, PSPH, PTTG1, RBBP8, RFC3, RFC4, RHOBTB3, RRM1, RRM2, SHCBP1, SMC2, SMC4, TRIP13, UBE2C	ABCC3, CDKN1A, COMP, ENO2, F13A1, IRF6, KRT19, S100A8, S100A9
Homosalate	BRD-A34751532	MCF7	10.0um	24.0h	0.0169	8362	BIRC5, CCNE2, CDC42, CDCA3, CENPE, CEP55, CSRP2, DCK, DEK, DEPDC1, DONSON, FBXO5, H2AFZ, HELLS, HMGB2, HMMR, KIF11, KIF15, KIF20A, KIF2C, MAD2L1, MCM4, MIS18A, MSH6, NCAPG, NCAPG2, NDC80, NEK2, PHGDH, PLK4, PRDX4, PSIP1, PTTG1, RBBP8, RFC3, RFC4, RRM1, RRM2, SDC2, SHCBP1, SMAD1, SMC2, SMC4, TRA2B, TRIP13, UBE2C, USP1	ABCC3, COMP, CRIP2, CYFIP2, DDB2, KDM5B, MICALL2, PHLDA2, PHLDA3, PLXNB2, TSPAN31
GDC-0941	BRD-K52911425	A549	10um	24h	0.0169	17755052	ASNS, BIRC5, CD24, CDCA3, CENPE, CEP55, CKS2, CSRP2, DONSON, DPT, ECT2, GGH, HMGB2, HMMR, ITGA4, KIF11, KIF15, KIF20A, KPNA2, LAPTM4B, MAD2L1, MCM4, MIS18A, MTHFD2, MYCBP, NCAPG, NCAPG2, NDC80, NEK2, PHGDH, PLK4, POLE3, PSAT1, PSPH, RFC3, RFC4, RRM1, RRM2, SDC2, SHCBP1, SMC2, SMC4, TIPIN, TRIP13, UBE2C	ABCC3, ALDOC, ATP9A, CALCOCO1, CREBL2, CTSD, GAA, HPGD, ID4, IGBP1, LAMB3, LDLR, LTA4H, TRAPPC6A
mitoxantrone	BRD-K21680192	A549	0.12um	24h	0.0169	5458171	ARL6IP1, BIRC5, CCNB2, CDCA3, CENPE, CEP55, CKS2, COL10A1, CXCL14, DEK, DEPDC1, ECT2, EMP2, FBXO5, GGH, H2AFZ, HELLS, HMGB2, HMMR, HSD17B11, KIF11, KIF15, KIF20A, KPNA2, LAPTM4B, MAD2L1, NCAPG, NDC80, NEK2, PLK4, RFC3, RFC4, RHOBTB3, RRM2, SERPINF1, SFRP4, SGCB, SLC7A11, SMC2, SMC4, SPARCL1, SPP1, SPTBN1, TRA2B, UBE2C, USP1	ARHGAP44, CDKN1A, COL9A2, DDB2, GAA, LBH, MT1X, PERP, PLXNB2, SLC1A1, TRAPPC6A
palbociclib	BRD-K51313569	BT20	3.33um	24h	0.0169	5330286	ASPN, BIRC5, CA2, CAV1, CCNB2, CCNE2, CDCA3, CENPE, CEP55, CLIC4, DEK, DEPDC1, ECT2, EMP1, FBXO5, GADD45A, GPRC5A, H2AFZ, HELLS, HMGB2, HMMR, KIF11, KIF15, KIF20A, MAD2L1, MCM4, MYBPC1, NCAPG, NCAPG2, NDC80, NEK2, PSIP1, PTTG1, RBBP8, RFC3, RRM1, RRM2, SHCBP1, SMC2, SMC4, TRIP13, UBE2C, WEE1	AKR1B10, GSTK1, IDUA, KRT19, PRKCD, RARRES1, SELENBP1, TPD52L1
JNK-9L	BRD-K19220233	HA1E	0.37um	24h	0.0169	59588070	CDKN1C, CFLAR, CH25H, CSRP1, DDIT4, DMD, DSE, EDN1, EGR3, FBN1, FILIP1L, FNDC3B, HAPLN1, HMGCS1, IDI1, IGFBP3, IGSF3, ITM2A, KLF6, KLF9, LIMS1, LOX, LRRC17, MATN2, MSMO1, MTSS1, MYBPC1, MYLK, NEDD9, NEK7, OSBPL8, PHGDH, PIK3R1, PLAT, PROM1, PSAT1, RHOBTB3, S100A10, SCGB1A1, SDC2, SEMA3C, SERINC5, SGK1, SH3BGRL, SLC12A2, SNAI2, TCF4, THBS2, TOX3, TPM4, UAP1	CDCP1, CDKN1A, CYB561, IGFBP6, MCOLN1, PRKX, TSPAN4
palbociclib	BRD-K51313569	HME1	3.33um	24h	0.0169	5330286	ARL6IP1, BIRC5, CCNB2, CCNE2, CD24, CDCA3, CENPE, CEP55, CKS2, DCK, DEK, DEPDC1, ECT2, FBXO5, H2AFZ, HELLS, HMGB2, HMMR, KIF11, KIF15, KIF18A, KIF20A, KPNA2, MAD2L1, MCM4, METTL7A, NCAPG, NCAPG2, NDC80, NEK2, NFIB, PHGDH, PLK4, PSAT1, PTTG1, RAD21, RANBP1, RFC3, RFC4, RPS6KA5, RRM1, RRM2, SHCBP1, SMC2, SMC4, SPARCL1, SPP1, TRIP13, UBE2C	ABCC3, ALDH2, GAA, LPIN1, PRKCZ, PSAP, SEC31A
Selumetinib	BRD-K57080016	A375	80.0um	24.0h	0.0165	10127622	AMD1, BIRC5, CCNB2, CCND1, CCNE2, CDCA3, CEP55, CKS2, CYCS, DEPDC1, DKC1, DUSP5, ECT2, FBXO5, GPRC5A, GTPBP4, H2AFZ, HELLS, HMGB2, HMMR, HNRNPAB, HSP90AA1, HSPA8, IGFBP3, KIF11, KIF15, KIF20A, KIF2C, KRT18, MAD2L1, MCM4, MIS18A, MLF1, MTHFD2, NAA15, NCAPG, NCAPG2, NDC80, NEK2, NET1, NPM1, ODC1, PFKP, PLK4, POLR3K, PPAT, PTTG1, RFC3, RRM1, RRM2, SHCBP1, SLC20A1, SMC2, SMC4, SMURF2, SRSF7, TFPI2, T…	CDKN1A, CHI3L1, CRIP2, FEZ1, ID4, IDUA, IGFBP6, PBXIP1, PCP4, PGAP3, POLD4, PRAF2, PYGL, SCRG1, TPD52L1, TRAPPC6A, VTCN1, ZNF423

## Sheet: Group2
pert_desc	pert_id	cell_id	pert_dose	pert_time	score	pubchem_id	overlap.up	overlap.down
Y-39983	BRD-K56751279	MDAMB231	3.33um	3h	0.0878	9810884		ACTA1, ACTN2, ATP2A1, CKM, CSRP3, MYL1, MYLPF, MYOT, TNNC1, TNNC2, TNNI1, TTN, VCAN
Spironolactone	BRD-K90027355	NPC	10.0um	24.0h	0.0743	5833		ACTA1, ACTC1, CHI3L1, CKM, COL11A1, COL8A2, CSRP3, MEF2C, MYL1, MYOZ2, PAPSS2, TNNC1
C8273	BRD-K25504083	SKB	10.0um	24.0h	0.0676	44634700		ACTA1, ATP2A1, CKM, COCH, CSRP3, MGP, MYL1, MYOT, TNNC1, TNNC2, TTN
CYCLOSPORINE	BRD-A69815203	HCC515	10.0um	24.0h	0.0608	5280754		ACTA1, ACTC1, CKM, DPT, KDELR3, PAPSS2, SORBS2, TNNC1, TNNC2, TTN
Nifedipine	BRD-K96354014	HT115	10.0um	6.0h	0.0608	4485		ACTA1, ACTN2, CHI3L1, COMP, CSRP3, MEF2C, MYL1, TNNC2, TTN
BX-795	BRD-K47983010	MDST8	10.0um	6.0h	0.0608	10077147		ACTA1, ACTC1, CKM, CSRP3, MEF2C, MYL1, MYOT, TNNC1, TNNC2
NCGC00183696-01	BRD-A24021119	VCAP	10.0um	24.0h	0.0608	44142351	TDO2	COL11A1, COMP, DPT, EPYC, IGFBP7, MGP, NTRK2, SEMA6A, VCAN
NCGC00182357-01	BRD-K75999307	MCF7	10.0um	24.0h	0.0608	44142131		ACTA1, APOB, CKM, COL11A1, CSRP3, MEF2C, MYL1, MYOT, TNNC2, TNNI1, TTN
UIWHTZIAIXNFGN-USUMGCFOSA-N	BRD-K56196992	NPC	10.0um	24.0h	0.0608	44507063		ACTA1, ACTC1, CHI3L1, DCN, MEF2C, MYL1, NR4A3, TNC, TNNC2
mitoxantrone	BRD-K21680192	HA1E	3.33um	24h	0.0608	5458171		CHI3L1, COL11A1, DCN, DHRS3, DPT, ENPP2, FGFR3, FST, MEF2C, PLAGL1
AT-7519	BRD-K13390322	SKBR3	0.37um	24h	0.0608	11338033	TDO2	APOB, CHI3L1, DPT, ENPP2, FOXC1, IGFBP7, NTRK2, PLAGL1
H-9 dihydrochloride	BRD-K70577657	HCC515	10.0um	6.0h	0.0541	3544		ACTA1, ACTN2, CKM, DPT, IL1RN, MYL1, MYLPF, MYOT, TNNC1, TNNC2, TTN
BMS-536924	BRD-K34581968	SNGM	11.1um	6.0h	0.0541	11353973	CXCL10	CKM, COL9A2, DPT, MEF2C, MYL1, PAPSS2, TNNC2
BI 2536	BRD-K64890080	SW480	10.0um	6.0h	0.0541	11364421		ACTA1, CHI3L1, CKM, COL11A1, COMP, MEF2C, MYOT, PAPSS2, SLPI, TTN
AG14361	BRD-K00615600	TYKNU	25.0um	6.0h	0.0541	9840076		COL11A1, DCN, FGFR3, FST, IGFBP7, MGP, PDE8B, VCAN
Dorsomorphin dihydrochloride	BRD-K54233340	U937	10.0um	6.0h	0.0541	11524144		CHI3L1, COCH, ENPP2, FST, MEF2C, NR4A3, TGFA, TGFBI
Ingenol 3, 20-dibenzoate	BRD-A52650764	VCAP	10.0um	6.0h	0.0541	5225086		CHI3L1, DCN, IL1RN, MGP, NR4A3, PLAGL1, SLPI, TGFBI
OYFRFXHZWLMGDU-UHFFFAOYSA-N	BRD-K77547920	VCAP	10.0um	24.0h	0.0541	31055126		COL11A1, COL9A3, COMP, DHRS3, EPYC, PMP22, SCRG1, VCAN
3-Anilinoquinolin-8-ol;2,2,2-trifluoroacetic acid	BRD-K78385490	VCAP	10.0um	24.0h	0.0541	56643206	TDO2	COL11A1, COMP, NR4A3, NTRK2, RAB32, RUNX3, TGFA, TGFBI
topotecan hcl	BRD-K55696337	A549	10.0um	6.0h	0.0541	60699		CHI3L1, COL11A1, COL8A2, COMP, DCN, DPT, IGFBP7, IL1RN
T542500	BRD-A59985574	A549	10.0um	6.0h	0.0541	5515		APOB, CHI3L1, COL11A1, DPT, IGFBP7, IL1RN, PDE8B, TNNC1
HY-10192	BRD-K50140147	A375	10.0um	6.0h	0.0541	16038120		ACTA1, ACTN2, CHI3L1, CKM, CSRP3, MYL1, MYLPF, NR4A3, SCUBE2, TNNC1, TNNC2, TNNI1, TTN
S1249	BRD-K11636097	MCF7	10.0um	24.0h	0.0541	5330790		APOB, CHI3L1, FGFR3, FST, IGFBP7, MEF2C, NR4A3, PDE8B
HY-10518	BRD-K13566078	MCF7	10.0um	24.0h	0.0541	9813758		CHI3L1, COL11A1, ENPP2, FGFR3, FST, IGFBP7, NR4A3, VCAN
AZD-8330	BRD-K37687095	A375	10um	24h	0.0541	16666708		ATP1A2, COL11A1, COL9A2, DCN, DHRS3, FGFR3, MEF2C, SCRG1
TGX-221	BRD-A41692738	A375	0.37um	24h	0.0541	9907093		ATP1A2, CHI3L1, DCN, MEF2C, PAPSS2, SCRG1, SCUBE2, TNNC1
PD-184352	BRD-K05104363	A375	1.11um	24h	0.0541	6918454		ATP1A2, COL11A1, DCN, MEF2C, SCRG1, SCUBE2, SEMA6A, VCAN
CGP-60474	BRD-K79090631	HT29	1.11um	24h	0.0541	644215		CHI3L1, COL11A1, COL9A3, ENPP2, IGFBP7, MEF2C, SORBS2, TNNC1
CGP-60474	BRD-K79090631	MCF7	0.37um	3h	0.0541	644215		ACTA1, ACTN2, CKM, MYL1, MYOT, TNNC1, TNNC2, TNNI1, TTN
PD-0325901	BRD-K49865102	A375	1.11um	24h	0.0541	9826528		ATP1A2, DCN, FGFR3, HSPB2, MEF2C, SCRG1, SORBS2, TNNC1
PD-0325901	BRD-K49865102	A375	3.33um	24h	0.0541	9826528	TDO2	ATP1A2, DCN, MEF2C, MGP, SCRG1, SORBS2, TNNC1
CGP-60474	BRD-K79090631	A549	0.37um	24h	0.0541	644215		COL11A1, DCN, ENPP2, FGFR3, IGFBP7, MGP, PLAGL1, SLPI
alvocidib	BRD-K87909389	A549	10um	24h	0.0541	5287969		CHI3L1, COL11A1, DCN, ENPP2, IGFBP7, MGP, PLAGL1, SLPI
JNK-9L	BRD-K19220233	HA1E	10um	24h	0.0541	59588070		CHI3L1, COL11A1, COL2A1, DHRS3, DPT, ENPP2, FGFR3, FST, MEF2C
CGP-60474	BRD-K79090631	SKBR3	3.33um	24h	0.0541	644215		CHI3L1, FOXC1, FST, IGFBP7, MEF2C, MGP, TGFA, TNNC1
AZ-628	BRD-K05804044	A375	10um	24h	0.0541	11676786		ACTA2, ATP1A2, FGFR3, MEF2C, PLAGL1, SCRG1, SLPI, TNNC1
trichostatin A	BRD-A19037878	HA1E	10.0um	6.0h	0.0473	6376322		ACTA2, APOB, CACNA2D2, DCN, FGFR3, MGP, SLPI
vorinostat	BRD-K81418486	A375	10.0um	6.0h	0.0473	5311		CHI3L1, COL11A1, COMP, DCN, MGP, PAPSS2, SCRG1, TNC
Digitoxigenin	BRD-K18518344	PC3	10.0um	24.0h	0.0473	4369270		ENPP2, FGFR3, IGFBP7, NR4A3, PLAGL1, SLPI, SORBS2
BMS-536924	BRD-K34581968	A375	11.1um	24.0h	0.0473	11353973		CHI3L1, DCN, DHRS3, MEF2C, SCRG1, SCUBE2, VCAN
MW-ras12	BRD-A36275421	EFO27	10.0um	6.0h	0.0473	3689413		ATP1A2, CHI3L1, DCN, NR4A3, NTRK2, PAPSS2, PMP22
7b-cis	BRD-K61829047	EFO27	10.0um	6.0h	0.0473	44589607		CHI3L1, DHRS3, IGFBP7, MEF2C, MGP, PAPSS2, PMP22, SORBS2
vorinostat	BRD-K81418486	HA1E	11.1um	6.0h	0.0473	5311		ATP1A2, CACNA2D2, CHI3L1, DCN, FGFR3, MGP, PAPSS2
CT-200783	BRD-K02822062	HCT116	10.0um	6.0h	0.0473	73707405		APOB, CHI3L1, DCN, FGFR3, IL1RN, SLPI, TGFBI
COT-10b	BRD-K18190982	HEC108	44.4um	6.0h	0.0473	73707373		CHI3L1, CKM, CSRP3, MYL1, MYOT, TNNI1, TTN
FK506	BRD-K08845546	HT115	22.2um	6.0h	0.0473	24140138		CHI3L1, COL11A1, MGP, NR4A3, RUNX3, SCUBE2, SLPI
UNC0321	BRD-K74236984	NCIH1694	10.0um	6.0h	0.0473	46901937		ACTA2, COL11A1, COMP, KDELR3, MGP, NTRK2, PLAGL1, SLPI, TNC
AG14361	BRD-K00615600	NCIH1836	25.0um	6.0h	0.0473	9840076		CHI3L1, COL11A1, COL9A2, FGFR3, IGFBP7, MEF2C, NR4A3
PAC 1	BRD-K92991072	PC3	10.0um	24.0h	0.0473	6851947		ATP1A2, FST, IL1RN, PLAGL1, SLPI, SORBS2, TGFA, TGFBI
Ingenol 3, 20-dibenzoate	BRD-A52650764	PL21	10.0um	6.0h	0.0473	5225086		CHI3L1, COL9A3, COMP, CYTL1, DCN, IL1RN, NR4A3

## Sheet: Group3
pert_desc	pert_id	cell_id	pert_dose	pert_time	score	pubchem_id	overlap.up	overlap.down
torin-1	BRD-K40175214	HS578T	0.37um	24h	0.0748	49836027	AARS, ASNS, DDIT4, MTHFD2, PCK2, PHGDH, PSAT1, SDF2L1, SLC1A4, SLC7A11, WARS	AHNAK, AHNAK2, CCND1, CD24, EMP1, ETV1, GLS, IRS1, ITGBL1, NT5E, PDGFC, SEMA3C, SERPINE1
sirolimus	BRD-A79768653	LNCAP	1.11um	24h	0.0685	5374464	ASNS, CEBPG, CHAC1, DDIT3, DDIT4, LMO4, MTHFD2, NUPR1, PCK2, PHGDH, PSAT1, SLC1A4, SLC3A2, SLC7A11, WARS	DST, ETV1, GJA1, IRS1, RGS4, SGK1, SLC4A4
NVP-BEZ235	BRD-K12184916	MCF10A	0.37um	24h	0.0592	11977753	ASNS, DDIT4, PHGDH, PSAT1, SDF2L1	AHNAK, AMIGO2, GLS, INPP4B, IRS1, ITGBL1, LOX, NT5E, SEMA3C, SERPINE1, SPOCK1, STK39, TGM2, VCAN, VEGFC
GSK-2126458	BRD-K42918627	HS578T	0.37um	24h	0.0592	52914946	AARS, ASNS, DDIT4, MTHFD2, PHGDH, PSAT1, SLC1A4, SLC7A11	DIAPH2, DOCK4, EMP1, ENC1, ETV1, IRS1, NT5E, PLCB1, PPP3CA, SEMA3C, SFXN3, VCAN
torin-1	BRD-K40175214	HS578T	0.12um	24h	0.0592	49836027	AARS, ASNS, DDIT4, EPHX1, MTHFD2, PHGDH, PSAT1, SLC1A4, SLC7A11, VEGFA, WARS	AMIGO2, COL11A1, EPHA4, NRP1, NT5E, PTPRK, SEMA3C, SFXN3, VCAN
AZD-8055	BRD-K69932463	LNCAP	1.11um	24h	0.0592	25262965	ASNS, ATF3, CEBPG, DDIT4, LMO4, MTHFD2, PCK2, PHGDH, PSAT1, SDF2L1, SLC1A4, TRIB3	CD24, DIAPH2, ETV1, IRS1, MID1, PDGFC, PLCB4, SEMA3C, TGM2
NVP-BEZ235	BRD-K12184916	HS578T	1.11um	24h	0.0561	11977753	ASNS, CHAC1, DDIT4, IL32, PHGDH, PSAT1, SDF2L1, SLC1A4, SLC7A11, WARS	AHNAK, AMIGO2, CCND1, IRS1, LMO3, NT5E, PDGFC, SEMA3C, VCAN
NVP-BEZ235	BRD-K12184916	HT29	0.04um	24h	0.0561	11977753	PHGDH, PSAT1	AHNAK2, AMIGO2, ARHGAP29, CD24, DOCK9, EDN1, IFIT1, LIMCH1, MYOF, NT5E, PLCB1, PLCB4, PLK2, PRUNE2, PTPRK, SEMA3C, TGM2
QL-X-138	BRD-K72636697	HEPG2	3.33um	24h	0.0561	73707530	DDIT4, EPHX1, LMO4, PHGDH	DST, ELK3, EMP1, GPRC5A, GREM1, ITGA6, NR2F2, NRP1, NT5E, PLAT, PLCB4, RGS4, SERPINE1, SGK1, SPOCK1, THBS1, VCAN
MULJTSUGOUUWJE-UHFFFAOYSA-N	BRD-K81814927	MCF7	10.0um	6.0h	0.053	46907621	CEBPB, CGRRF1, DDIT4, NFKBIA, TNFRSF10B, ZNF22	CAV2, COL11A1, COL1A2, COL3A1, DPP4, DPYD, EMP1, FBN2, IFIT1, IL7R, ITGA4, SEMA3A, STS, TMEM158
(7R,9R)-Idarubicin	BRD-K85853281	HEPG2	10.0um	6.0h	0.053	151582	CEBPB, DDIT4, GDF15, HERPUD1, NFKBIA, SLC7A11, TNFRSF10B	CAV2, COL11A1, DPYD, ESM1, GJA1, IL7R, LMO3, NRP1, PPFIBP1, STC1, STS, TCF4, TMEM158, TRHDE
GSK-2126458	BRD-K42918627	HS578T	0.12um	24h	0.053	52914946	AARS, ASNS, DDIT4, MTHFD2, PHGDH, PSAT1, SDF2L1, SLC1A4	AMIGO2, CAV2, EMP1, ENC1, ETV1, IRS1, ITGBL1, NT5E, PLCB1, PSD3, SEMA3C
GSK-2126458	BRD-K42918627	HS578T	3.33um	24h	0.053	52914946	DDIT4, PHGDH, SLC1A4, SLC7A11	AHNAK2, AMIGO2, CAV2, DIAPH2, DPP4, EMP1, ENC1, EPHA4, ETV1, IRS1, ITGBL1, LMO3, NT5E, PLCB1, SEMA3C, SGK1, VCAN
torin-1	BRD-K40175214	LNCAP	0.04um	24h	0.053	49836027	ASNS, ATF3, CEBPG, DDIT4, MTHFD2, PCK2, PHGDH, PSAT1, SLC1A4, WARS	DPP4, ETV1, GALNT7, IRS1, PLCB4, SEMA3C, VCAN
NVP-TAE226	BRD-K21025364	A375	0.12um	24h	0.053		GDF15, PSAT1	AHNAK2, CD24, COL1A1, COL3A1, COL5A2, GPRC5A, GREM1, IL7R, KCNMA1, MMP2, NT5E, PLCB1, PLCB4, POSTN, THBS1, VCAN
Daunorubicin hydrochloride	BRD-A68009927	HCC515	10.0um	24.0h	0.0498	3085107	CXCL2, DDIT4, MKNK2, NFKBIA, TNFRSF10B	CD24, COL11A1, COL1A1, COL1A2, COL3A1, COL5A2, DPP4, FILIP1L, IL7R, P4HA1, PPFIBP1, SCG2, STC1, TCF4, THBS1, TMEM158
DOXORUBICIN	BRD-A52530684	MCF7	10.0um	6.0h	0.0498	6916127	CGRRF1, DDIT3, DDIT4, MYLIP, NFKBIA	CAV2, COL1A2, COL3A1, COL5A2, EMP1, FILIP1L, KCNMA1, LOXL2, NT5E, SEMA3A, TCF4, THBS1, TMEM158
QUINACRINE HYDROCHLORIDE	BRD-A45889380	HT29	10.0um	24.0h	0.0498	23581813	NFKBIA, TNFRSF10B	ANPEP, CD24, COL11A1, COL1A2, COL3A1, DPYD, FBN2, GJA1, IL7R, LMO3, MMP3, NRP1, NT5E, SCG2, STC1, STS, THBS1, TMEM158
Dactolisib	BRD-K12184916	SNGM	0.63um	6.0h	0.0498	11977753	ATF3, CHAC1, DDIT4, HERPUD1, LMO4, PHGDH, PSAT1, SDF2L1, SLC1A4, SLC7A11, VAMP1, WARS	CAV2, EDN1, ELK3, LOX, NT5E, STK39
MULJTSUGOUUWJE-UHFFFAOYSA-N	BRD-K81814927	HEPG2	10.0um	6.0h	0.0498	46907621	CEBPB, DDIT4, NFKBIA, TNFRSF10B	CAV2, COL11A1, COL1A2, DIAPH2, DPYD, EMP1, HAPLN1, ITGA4, MYOF, PRUNE2, RUNX1T1, STC1, TCF4, VCAN
S1122	BRD-K16485616	PC3	10.0um	6.0h	0.0498	9865515		AMIGO2, ANPEP, ARHGAP29, CD24, COL1A2, DPP4, FILIP1L, GJA1, LGR5, MMP1, MYOF, NRP1, NT5E, PDGFC, PLAT, POSTN, PPFIBP1, SEMA3C, STC1, STS, THBS1
Doxorubicin hydrochloride	BRD-K92093830	MCF7	10.0um	24.0h	0.0498	443939	DDIT4, NFKBIA, TNFRSF10B	ARHGAP29, CAV2, COL11A1, COL1A2, COL3A1, COL5A2, DPP4, EMP1, ESM1, FILIP1L, GREM1, ITGA4, KCNMA1, LOXL2, POSTN, PRUNE2, SCG2, STC1, TMEM158
GDC-0980	BRD-A18328003	HS578T	1.11um	24h	0.0498		ASNS, DDIT4, EPHX1, MTHFD2, PHGDH, PSAT1, SLC1A4, WARS	DPP4, ENC1, IRS1, MYOF, NT5E, PDGFC, SPOCK1, VCAN
WYE-125132	BRD-A45498368	HS578T	10um	24h	0.0498	25260757	DDIT4, PHGDH, PSAT1, SLC1A4, SLC7A11	AHNAK2, CCND1, CDCP1, EMP1, ETV1, FAP, LMO3, LOX, MMP3, NT5E, SEMA3C, TMEM158, VCAN
torin-1	BRD-K40175214	LNCAP	3.33um	24h	0.0498	49836027	ASNS, ATF3, CHAC1, DDIT4, LMO4, PCK2, PHGDH, SDF2L1, SLC1A4, WARS	DIAPH2, ETV1, GJA1, IGFBP4, IRS1, ITPR2, MID1, PLCB4, SPOCK1, TGM2
AZD-8055	BRD-K69932463	LNCAP	10um	24h	0.0498	25262965	ASNS, ATF3, CEBPG, DDIT4, MTHFD2, PCK2, PHGDH, PSAT1, SDF2L1, WARS	AMIGO2, DIAPH2, DPP4, GJA1, IRS1, MID1, PDGFC, PSD3, SLC4A4
alvocidib	BRD-K87909389	LNCAP	0.37um	3h	0.0498	5287969	ATF3, ATF4, CEBPB, CEBPG, DDIT4, GADD45A, GDF15, HERPUD1, NFKBIA, NR4A3, VEGFA	CAV2, CCND1, COL1A2, COL3A1, LMO3, SCG2, SEMA3A
alvocidib	BRD-K87909389	MCF10A	0.12um	3h	0.0498	5287969	ARHGEF2, ATF3, BTG2, CEBPB, CEBPG, DDIT3, DDIT4, EGR1, GADD45A, GATA6, GDF15, NFKBIA, TRIB3, VEGFA	HAPLN1, P4HA1, POSTN, PSD3, SLC4A4, STS, TCF4
16-HYDROXYTRIPTOLIDE	BRD-A13122391	SKM1	0.08um	6.0h	0.0467	16220015	CEBPB, CEBPG, HERPUD1	ANPEP, COL1A1, DPP4, FILIP1L, HSPG2, LAMA4, MEST, PLAT, PLCB1, POSTN, PPFIBP1, SLC4A4, THBS1
HY-11009	BRD-K79090631	ASC	10.0um	24.0h	0.0467	644215	ARHGEF2, DDIT4, GDF15, MKNK2, TNFRSF10B	AMIGO2, COL11A1, COL1A1, COL3A1, COL5A2, FAP, IFIT1, NRP1, PLAT, POSTN, SCG2, STC1, TCF4, VCAN
HY-11009	BRD-K79090631	MCF7	10.0um	6.0h	0.0467	644215	CGRRF1, DDIT4, NFKBIA	CAV2, COL11A1, COL1A2, COL3A1, COL5A2, EMP1, GJA1, ITGA4, LMO3, PPFIBP1, SEMA3A, TCF4, TMEM158, TRHDE
32937	BRD-K39944607	HA1E	10.0um	6.0h	0.0467	442530	ARHGEF2, DDIT4, MT1X	ACSL5, ARHGDIB, CAV2, CCND1, COL11A1, COL1A2, COL3A1, COL5A1, COL5A2, ITGA4, ITGA6, NT5E, STS, TMEM158
EI-156	BRD-K70549064	HEPG2	10.0um	6.0h	0.0467	6610353	IL32, NFKBIA, TNFRSF10B	CAV2, CD24, COL11A1, COL1A2, COL3A1, EMP1, GJA1, ITGA4, KCNMA1, NT5E, SEMA3C, STC1, STS, TCF4, TMEM158, TRHDE
ER-27319 Free base	BRD-K11927976	MCF7	10.0um	6.0h	0.0467	9799509	CEBPB, DDIT4, MT1X, NFKBIA	CAV2, COL11A1, COL1A2, COL3A1, COL5A2, DPP4, EMP1, GJA1, PPFIBP1, SEMA3A, TCF4, TMEM158, TRHDE
Cycloheximide	BRD-K36055864	MCF7	10.0um	24.0h	0.0467	6197	AARS, ARHGEF2, ASNS, DDIT4, PHGDH, SLC7A11	ARHGAP29, ARNT2, CD24, GPRC5A, IRS1, LIMCH1, MID1, NRP1, POSTN, TGFB2, TGM2, TMEM158, VCAN
AOJJSUZBOXZQNB-BLSUDJMZSA-N	BRD-A52530684	MCF7	10.0um	6.0h	0.0467	6916127	ARHGEF2, CEBPB, NFKBIA	CAV2, COL11A1, COL1A2, COL3A1, COL5A2, DPP4, DPYD, EMP1, GJA1, P4HA1, PPFIBP1, SEMA3A, THBS1, VCAN
nilotinib	BRD-K81528515	A549	3.33um	24h	0.0467	644241	ASNS, CEBPG, CTH, DDIT3, LMO4, PCK2, PHGDH, PSAT1, SLC3A2, TRIB3	AHNAK, MYOF, PLAT, VCAN, VEGFC
PLX-4720	BRD-K16478699	HEPG2	10um	24h	0.0467	24180719	NFKBIA	DNMBP, EDN1, ELK3, EMP1, GLS, GPRC5A, IGFBP4, INPP4B, ITGA6, LAMB1, NR2F2, NRP1, NT5E, PLAT, RGS4, SERPINB2, SERPINE1, TGM2, THBS1, VEGFC
SB590885	BRD-K24496482	HS578T	1.11um	24h	0.0467		ASNS, CTH, DDIT4, IL32, NUPR1, SLC7A11	CCND1, CDCP1, ENC1, ETV1, FERMT1, ITGA6, NRP1, NT5E, PLAT, STC1
GSK-690693	BRD-A87137733	MCF10A	10um	24h	0.0467	16048642	DDIT4, PSAT1	AHNAK, AMIGO2, CCND1, CD24, EMP1, F3, GPRC5A, ITGBL1, NT5E, PDGFC, SEMA3C, SERPINB2, SERPINB7, SERPINE1, THBS1, VEGFC
torin-1	BRD-K40175214	HA1E	0.12um	24h	0.0467	49836027	ASNS, DDIT4, EPHX1, HYOU1, MT1X, PHGDH, PSAT1, SDF2L1, SLC7A11	CCND1, IRS1, ITGBL1, LGR5, POSTN, SEMA3C, VCAN
GSK-2126458	BRD-K42918627	HS578T	1.11um	24h	0.0467	52914946	AARS, ASNS, DDIT4, PHGDH, SDF2L1, SLC7A11	AMIGO2, DIAPH2, EPHA4, GREM1, LMO3, NT5E, PLAT, SEMA3C, SGK1, SPOCK1, VCAN
WYE-125132	BRD-A45498368	HS578T	1.11um	24h	0.0467	25260757	AARS, ASNS, DDIT4, EPHX1, MTHFD2, PHGDH, PSAT1, SDF2L1, SLC1A4, SLC7A11, WARS	AHNAK2, COL11A1, EMP1, ITGBL1, NT5E, VCAN
AZD-8055	BRD-K69932463	HS578T	1.11um	24h	0.0467	25262965	AARS, ASNS, DDIT4, MTHFD2, PHGDH, SDF2L1, SLC1A4, SLC7A11, WARS	AHNAK2, CCND1, EMP1, ENC1, ITGBL1, NT5E, PTPRK, VCAN
GSK-2126458	BRD-K42918627	LNCAP	1.11um	24h	0.0467	52914946	ASNS, DDIT4, LMO4, MTHFD2, PCK2, PHGDH, PSAT1, SDF2L1, WARS	DIAPH2, DPP4, GJA1, IRS1, KCNMA1, NT5E, PLAT, SEMA3C, SERPINE1, SLC4A4
sirolimus	BRD-A79768653	LNCAP	0.37um	24h	0.0467	5374464	ASNS, ATF3, CEBPG, DDIT4, LMO4, MTHFD2, PCK2, PHGDH, PSAT1, SLC3A2, SLC7A11, WARS	IRS1, PLCB4, SPOCK1
WYE-125132	BRD-A45498368	LNCAP	10um	24h	0.0467	25260757	ASNS, CHAC1, DDIT4, MTHFD2, PCK2, PHGDH, PSAT1, SDF2L1, WARS	AMIGO2, ETV1, IRS1, ITGBL1, ITPR2, NT5E, PDGFC, PSD3, SEMA3C, SLC4A4, SPOCK1
PHA-793887	BRD-K64800655	LNCAP	10um	3h	0.0467	46191454	CEBPG, DDIT4, HERPUD1, NFKBIA, SLC7A11	AMIGO2, COL1A2, COL5A2, DST, KCNMA1, LMO3, PLAT, PLCB4, POSTN, SLC4A4, STS, TMEM158
WYE-125132	BRD-A45498368	MCF10A	0.04um	24h	0.0467	25260757	DDIT4, PHGDH, PSAT1, WARS	AHNAK, AMIGO2, EMP1, HAPLN1, IRS1, LPAR1, NT5E, OXTR, SPOCK1, TGM2, VCAN, VEGFC
CGP-60474	BRD-K79090631	MDAMB231	0.37um	3h	0.0467	644215	ATF3, CEBPB, DDIT4, GADD45A, GDF15, MT1X, NFKBIA, PPP1R15A	CAV2, COL1A2, COL3A1, FAM172A, KCNMA1, NRP1, PLAT, POSTN, TCF4

## Sheet: Group4
pert_desc	pert_id	cell_id	pert_dose	pert_time	score	pubchem_id	overlap.up	overlap.down
Luminespib	BRD-K41859756	HA1E	10.0um	24.0h	0.0413	10096043	AGA, BHLHE40, CD44, CDA, COL6A2, CRLF1, CXCL14, CYR61, DUSP10, ELK3, EMP1, EPHA2, F3, FN1, FOSL1, GALNT1, ID2, IER3, INHBA, NME1, PHLDA2, PLAT, PLAUR, PMEPA1, PRSS23, RRAS2, SERPINE1, SERPINE2, SLC19A2, SMAD7, SOX9, SPHK1, TAX1BP3, TGFBI, TM4SF1, TNFRSF12A, UAP1	CITED2, ECHDC2, MAOB, PBXIP1, S100A8, S100A9, WIF1
PP-110	BRD-K03618428	HA1E	22.2um	24.0h	0.0402	24905203	ARF4, ARL1, BHLHE40, COQ10B, CYCS, DBI, ENO1, FABP7, FOSL1, GALNT1, GGH, HSPB8, IER3, IMPAD1, LSM1, NME1, NPR3, OAT, P4HA1, PHLDA2, PMEPA1, PNO1, RDH11, SCD, SERPINE1, SERPINE2, SLC39A14, SQLE, SSR1, SUB1, TGFBI, TNFRSF12A, UAP1, UCHL3	C3, C5, CTDSPL, DKK3, FBLN1, GREM1, MAGI2, PHKA2, PYCARD
NVP-AUY922	BRD-K65182930	A375	0.12um	24h	0.0379		ATP1A1, CD24, CD9, CDCA4, COL6A2, CXCL14, DUSP6, ELK3, EMP1, ENO1, EPHA2, FABP7, FOSL1, FXYD3, HMGA2, ID1, IER3, INHBA, LAMB1, NID1, PDGFRA, PHLDA2, PLAT, PLAUR, PMEPA1, PTPN12, RNF128, SERPINE2, SOX9, SPRY2, SYNM, TGFBI, THBD, TIMP3, TLR4, TM4SF1, TNFRSF1A, TPBG, TUBB6	BCAM, CCND2, CITED2, CLU, ECHDC2, FDXR, GAS6
geldanamycin	BRD-A19500257	HA1E	1.11um	24h	0.0367	13017911	ANXA1, BHLHE40, CD24, CTGF, CXCL14, DUSP10, ELK3, EMP1, ENO1, EPHA2, FOSL1, ID1, IER3, INHBA, MLLT11, PHLDA2, PLAT, PMEPA1, POU2AF1, PTHLH, RRAS2, RRS1, SERPINE1, SERPINE2, SOX9, SPHK1, TAX1BP3, TGFBI, TM4SF1, TNFRSF12A	CA11, CITED2, CTDSPL, DDIT4, ECHDC2, MAOB, P4HTM
alvocidib	BRD-K87909389	HME1	1.11um	3h	0.0367	5287969	ADO, ANXA1, ATF3, AVPI1, BMP2, CD24, CDCA4, CTGF, CYR61, DUSP1, DUSP6, DYRK3, EGR2, FOSL1, GADD45A, HBEGF, IER3, IER5, KLHL21, MAFF, NFIL3, NR4A2, NTRK2, PHLDA2, RRAS2, RRS1, SGK1, SLC30A1, SLC5A3, SOX9, SPHK1, SPRY2, SRGN, TM4SF1	C3, COMP, DKK3, FBLN1, RARRES2
PP-110	BRD-K03618428	A375	22.2um	24.0h	0.0344	24905203	BLM, CACYBP, CD24, CDCA4, CDR2, CYCS, DUSP6, ELK3, ENO1, EPHA2, FOSL1, HAT1, HMGA2, HSPA8, HSPH1, IER3, INHBA, MLF1, MLLT11, NME1, NPY, PCNA, PHLDA2, PLAUR, PPAT, PRDX1, RPA3, SERPINE2, TNFRSF12A, TUBB6, TXN, UAP1, VBP1	BCAM, CA11, DKK3, FBLN1, GREM1, GSN, ID4, OBSL1, PBXIP1, PLEKHA5, PTGS1, PYCARD, RARRES2, SELENBP1, SLC22A18
BMS-387032	BRD-K43389698	HS578T	1.11um	3h	0.0344	3025986	ADO, ATF3, BHLHE40, BMP2, CCNG2, CDCA4, CHIC2, DNAJB9, DUSP6, EFNA1, EMP1, FOSL1, GADD45A, ID1, ID2, IER3, IER5, KLHL21, LRIG1, MAFF, NFIL3, NR4A2, NRN1, NTRK2, PHLDA2, RNF19B, RRS1, SGK1, SLC5A3, SMAD7, SOX9, SPRY2, SRGN, TM4SF1	ATP2A3
PP-110	BRD-K03618428	HT29	22.2um	24.0h	0.0333	24905203	ACSL3, BLM, C1QBP, CACYBP, CDCA4, COPS3, CYCS, DUSP6, ENO1, FOSL1, HAT1, HMGA1, HSPA4L, HSPD1, IDH3A, IER3, NME1, PCNA, PHLDA2, PNO1, PPAT, PTGS2, RAN, RPA3, RRS1, SERPINE2, TM4SF1, UCHL3, VBP1	DKK3, GAS6, IFT27, PBXIP1, PDZK1IP1, PIK3IP1, PLEKHA5, PYCARD, RARRES2
geldanamycin	BRD-A19500257	A375	3.33um	24h	0.0333	13017911	CD24, CDCA4, CTGF, CXCL14, CYR61, DUSP6, ELK3, EMP1, ENO1, EPHA2, FABP7, FOSL1, HMGA1, HMGA2, ID1, IER3, INHBA, LAMB1, MGP, MSN, NT5E, PDGFRA, PHLDA2, PLAT, PLAUR, PMEPA1, PTPN12, RNF128, SERPINE2, SOX9, SPRY2, SYNM, TGFBI, THBD, TIMP3, TLR4, TM4SF1	CITED2, FDXR, NEFH, PBXIP1
radicicol	BRD-A39996500	HME1	3.33um	24h	0.0333	5311380	ANXA1, C1QBP, CD24, CD44, COL10A1, CYR61, DPYSL3, DUSP6, EEF1E1, ELK3, EMP1, ENO1, F3, FOSL1, GJA1, HBEGF, HMGA2, IER3, INHBA, LAMB1, LUM, MGP, NME1, NT5E, PDGFC, PHLDA2, PLAT, PLAUR, PTGS2, PTPN12, RRS1, SERPINE1, SERPINE2, SOX9, SPRY2, THBD, TIMP1, TM4SF1, UAP1	CLU, PBXIP1, PPP1R3C, S100A8
AZD-7762	BRD-K46056750	HS578T	10um	3h	0.0333	67077825	AMOTL2, BMP2, CTGF, CYR61, DUSP1, DUSP6, EMP1, EPHA2, FOSL1, GADD45A, HBEGF, HMGA2, ID1, IER3, INHBA, LTBP2, MAFF, NT5E, PHLDA2, PLAUR, RNF128, RRS1, SERPINE1, SMAD7, SOX9, SPRY2, STK38L, SULF1, THBD, TLR4, TM4SF1, TNFRSF11B, TNFRSF12A	DDIT4, PPOX, S100A8, SPARCL1, TNS1
PD-0325901	BRD-K49865102	MCF10A	10um	3h	0.0333	9826528	BHLHE40, CAPN2, CD24, CD9, CTGF, DUSP6, EGR2, ELK3, EMP1, EPHA2, F3, F5, FOSL1, GJB3, HBEGF, HK2, HMGA2, IER3, LTBP2, MAFF, NT5E, PERP, PHLDA2, PLAUR, PTPN12, RRS1, SERPINE2, SOX9, SPRY2, TM4SF1, TNFRSF12A, UAP1	C3, CA11, GREM1
CGP-60474	BRD-K79090631	MCF10A	10um	3h	0.0333	644215	ATF3, BHLHE40, BMP2, CAPN2, CCL5, CD24, CHIC2, CPE, CTGF, CYR61, DUSP1, DUSP6, EPHA2, F3, FOSL1, FOXC1, ID1, IER3, IER5, MAFF, NFIL3, NR4A2, PHLDA2, RNF19B, RRS1, SERPINE1, SGK1, SOX9, SPRY2, SRGN, TSC22D1, ZFP36L1	COMP, PYCARD, WIF1
geldanamycin	BRD-A19500257	HA1E	10.0um	24.0h	0.0321	13017911	ATF3, BHLHE40, CDA, CTGF, CXCL14, CYCS, DUSP10, EIF2S1, ELK3, EMP1, F3, FOSL1, FOXD1, FXYD3, GGH, HAT1, ID1, IER3, IL11, INHBA, MAFF, PDGFRA, PLAT, PMEPA1, SERPINE1, SERPINE2, SLC39A14, SOX9, SPHK1, TGFBI, TM4SF1, TNFRSF12A, TUBB6, UAP1	CAMP, CITED2, ECHDC2, MAOB, TNS1
geldanamycin	BRD-A19500257	HA1E	3.33um	24h	0.0321	13017911	AGA, BHLHE40, COL10A1, COL6A2, CTGF, CXCL14, DPYSL3, DUSP10, ELK3, EMP1, ENO1, EPHA2, FABP7, FOSL1, HBEGF, ID1, IER3, INHBA, PDGFC, PHLDA2, PLAT, PLAUR, PMEPA1, PTHLH, SERPINE1, SERPINE2, SOX9, SPHK1, TAX1BP3, TGFBI, TM4SF1, TNFRSF12A	CITED2, DDIT4, ECHDC2, MAOB, S100A8, SPARCL1
dasatinib	BRD-K49328571	HME1	3.33um	3h	0.0321	3062316	AMOTL2, CAPN2, CD44, CDCA4, CHIC2, COL6A2, CTGF, CYR61, DUSP6, EGR2, ELK3, EMP1, EPHA2, F3, FOSL1, GADD45A, HBEGF, HMGA2, IER3, INHBA, MAFF, PHLDA2, PLAT, PLAUR, PTGS2, PTPN12, SOX9, SPRY2, TNFRSF12A, TXN, UAP1, ZFP36L1	CLU, DDIT4, FBLN1, MAOB
CGP-60474	BRD-K79090631	HME1	0.37um	3h	0.0321	644215	ADO, ATF3, BHLHE40, BMP2, CD9, CDCA4, CDR2, CHIC2, CTGF, CYR61, DUSP1, DUSP6, EGR2, FOSL1, GADD45A, HBEGF, IER5, KLHL21, MAFF, NFIL3, NR4A2, NTRK2, RRS1, SGK1, SLC19A2, SMAD7, SOX9, SPHK1, SPRY2, SRGN, TM4SF1, TNFAIP6, TNFRSF1A, UAP1, ZFP36L1	WIF1
PD-0325901	BRD-K49865102	A375	1.11um	24h	0.0321	9826528	ACSL3, CCL5, CD24, CDCA4, DUSP6, ENO1, FN1, FOSL1, HBEGF, HMGA2, HSPA8, HSPH1, IER3, INHBA, MAFF, NT5E, PHLDA2, PLAUR, RRS1, SPRY1, SPRY2, TLR4, TNFRSF11B, TNFRSF12A	ATP1A2, CCND2, CLU, DKK3, FDXR, GSN, ID4, NPEPL1, PBXIP1, PDZK1IP1, PLEKHA5, PTGS1, PYGL, RARRES2, SELENBP1, SLC22A18, TNS1
ERYTHROSINE SODIUM	BRD-K14920963	HCC515	10.0um	24.0h	0.031	25162930	ARF4, CCNG2, CD164, CLINT1, CYR61, DSTN, ELK3, FN1, GNL3, HSPD1, IFRD1, LAMB1, MOXD1, NPY, PCNA, PRDX1, PRKAR1A, SCP2, SLC39A6, SRPX2, SYPL1, TM2D1, TMED2, TRAM1, TSPAN3, TSPAN6, YWHAE	CLU, GAS6, NEFH, OBSL1, SRRM2
Doxorubicin hydrochloride	BRD-A76941896	A375	10.0um	6.0h	0.031	1691	ADO, CDCA4, CXCL14, DUSP6, ELK3, FABP7, FOSL1, HSPA8, IER3, KLHL21, MAFF, NTRK2, RNF19B, RRS1, SGK1, SLC19A2, SLC30A1, SLC5A3, SMAD7, SMNDC1, SOCS5, SPHK1, SPRY2, SYNM, TLR4, TM4SF1, UAP1	ATP2A3, LGALS4, PTGS1, RARRES2, S100A8, S100A9, SELENBP1, WISP2
KU-0063794	BRD-K67566344	HA1E	10.0um	24.0h	0.031	16736978	AKIRIN1, ANXA5, ARF4, ARL1, CETN2, COQ10B, CXCL14, CYCS, DBI, EGLN3, ENO1, GPX3, HSPB8, LSM1, NFIL3, NME1, OAT, P4HA1, PDCD10, PHLDA2, PSPH, RDH11, SCD, SEC22B, SLC39A14, SQLE, SSR1, SUB1, TNFAIP6, UBE2E1, UCHL3, VBP1	CCDC85B, DKK3, GAS6, GREM1, MACROD1, RGL2, RPL36
NVP-AUY922	BRD-K65182930	HA1E	3.33um	24h	0.031		BHLHE40, CD44, COL6A2, CXCL14, DPYSL3, ELK3, EMP1, EPHA2, FABP7, FN1, FOSL1, GADD45A, HBEGF, HMGA2, IER3, INHBA, NID1, PHLDA2, PLAT, PLAUR, PMEPA1, RRAS2, RRS1, SERPINE1, SERPINE2, SOX9, SPHK1, TAX1BP3, TGFBI, TM4SF1, TNFRSF12A	CITED2, DDIT4, ECHDC2, S100A8, S100A9
NVP-AUY922	BRD-K65182930	HA1E	0.12um	24h	0.031		ATF3, BHLHE40, CD24, CDA, CTGF, CXCL14, CYCS, CYR61, ELK3, EMP1, ENO1, EPHA2, FABP7, FOSL1, FXYD2, IER3, INHBA, MSN, NID1, PDGFC, PHLDA2, PLAT, RRAS2, RRS1, SCD, SERPINE1, SERPINE2, SOX9, TAX1BP3, TGFBI, TM4SF1, TNFRSF12A	CA11, CCND2, ECHDC2, SPARCL1
alvocidib	BRD-K87909389	HME1	0.37um	3h	0.031	5287969	ADO, ATF3, BMP2, CCL5, CD24, CDCA4, CHIC2, CXCL14, CYR61, DUSP1, DUSP6, EPHA2, FN1, FOSL1, GADD45A, HBEGF, ID1, IER3, IER5, KLHL21, MAFF, NFIL3, NR4A2, NTRK2, PHLDA2, RNF19B, RRAS2, RRS1, SGK1, SLC30A1, SMAD7, SPHK1, SPRY2, SRGN, THBD, TM4SF1	ATP2A3, PYCR1
CGP-60474	BRD-K79090631	HME1	0.12um	3h	0.031	644215	ADO, ATF3, AVPI1, BHLHE40, BMP2, CCL5, CDCA4, CHIC2, DNAJA1, DNAJB9, DUSP1, DUSP10, DUSP6, DYRK3, EFNA1, ELK3, FOSL1, GADD45A, HBEGF, IER3, IER5, KLHL21, MAFF, NFIL3, NR4A2, PTHLH, RNF19B, RRS1, SGK1, SLC19A2, SLC30A1, SMAD7, SOX9, SPHK1, SPRY2, SRGN, UAP1
alvocidib	BRD-K87909389	MDAMB231	3.33um	3h	0.031	5287969	ADO, BHLHE40, BMP2, CD24, CDCA4, CTGF, CXCL14, CYR61, DUSP6, EGR2, EPHA2, F3, FOSL1, FOXC1, GADD45A, HBEGF, ID1, IER3, IER5, KLHL21, MAFF, NR4A2, PTHLH, SGK1, SLC30A1, SLC5A3, SMAD7, SOX9, SPRY2, ZFP36L1
geldanamycin	BRD-A19500257	A375	10.0um	24.0h	0.0299	13017911	BLM, CD9, CDCA4, CTGF, CXCL14, DUSP6, ELK3, EMP1, EPHA2, F3, FABP7, FOSL1, HMGA2, IER3, MGP, NID1, NPY, NRN1, PDGFRA, PHLDA2, PLAT, PLAUR, PMEPA1, PTPN12, SERPINE2, SOX9, SPRY2, TGFBI, TLR4, TM4SF1, TNFRSF1A, UAP1	CCND2, CITED2, COL16A1, FDXR, GAS6, S100A8
Importazole	BRD-A02481876	HA1E	60.0um	24.0h	0.0299	2949965	ARL3, ATF6, ATG5, CASP6, CAV2, CD24, CETN2, CYCS, EGLN3, F2R, FABP7, FILIP1L, FN1, GGH, GJA1, GPX3, HSDL2, LAMB1, LTBP2, LUM, LYRM4, MGP, NEDD9, NPR3, P4HA1, PDGFC, PLAT, PRSS23, SCP2, SERPINE1, SERPINE2, SRGN, SULF1, TGFBI, TIMP3	CBX7, IFIT3, PCK2, PIK3IP1, S100A9, SLC43A3, WIF1
Emetine Dihydrochloride Hydrate (74)	BRD-K01976263	HA1E	0.63um	24.0h	0.0299	11957493	ATP6AP2, C1GALT1C1, CAT, CD164, COL8A1, CSTB, DNAJB9, DOK4, FN1, GGH, GPX3, HSPA8, HSPB8, IER3, LAMB1, LTBP2, MAGEH1, MLLT11, NEDD9, NPC2, NUPR1, P4HA1, PLAT, PRSS23, RHOQ, SCD, SCP2, SERINC3, SERPINE1, SLC19A2, SLC39A14, SQLE, SSR1, TGFBI, TM9SF3, TMED2, TMEM59, TSPAN3, TSPAN6	AKAP8L, S100A8
R406	BRD-K20285085	HA1E	10.0um	24.0h	0.0299	11213558	ANXA5, ARF4, CD44, CTH, EIF2S1, EMP1, ENO1, FOSL1, GALNT1, GGH, HSPD1, IER3, MAFF, MLF1, OAT, P4HA1, PDCD10, PHLDA2, PLAT, RCN2, RRS1, SEC22B, SERPINE1, SLC19A2, SSR1, TM4SF1, TXN, UAP1, UBE2E1	CCDC85B, PBXIP1, RARRES2, S100A8, SPARCL1
Cytochalasin B	BRD-K26664453	HA1E	10.0um	6.0h	0.0299	5311281	ATF3, CD24, CYR61, DNAJA1, DUSP10, EIF2S1, ELK3, EMP1, FABP7, FOSL1, GADD45A, HBEGF, HSPA8, IER3, MAFF, NEDD9, PHLDA2, PNO1, PTP4A1, RRAS2, RRS1, TIMP3, TM4SF1, TNFRSF12A	CLU, DDIT4, PCK2
geldanamycin	BRD-A19500257	HA1E	10.0um	24.0h	0.0299	13017911	BHLHE40, CD24, CD44, CDA, CXCL14, CYCS, CYR61, ELK3, EMP1, EPHA2, F3, FOSL1, FOXC1, ID1, ID2, IER3, INHBA, PHLDA2, PLAT, PMEPA1, RRAS2, SERPINE1, SERPINE2, SLC39A14, SMAD7, SOX9, SPHK1, SRPX2, TAX1BP3, TGFBI, TM4SF1, TNFRSF12A, UAP1	AZGP1, CITED2, DDIT4, MAOB, S100A8
MEK1/2 Inhibitor	BRD-K12244279	HT29	10.0um	6.0h	0.0299	9549284	ADO, CYR61, DUSP6, EGR2, EIF2S1, EPHA2, FOSL1, GNL3, HBEGF, ID1, IER3, MAFF, NME1, NT5E, PHLDA2, PLAT, PLAUR, PNO1, PPAT, PTGS2, PTPN12, RRS1, RSL1D1, SERPINE2, SOX9, SPRY1, SPRY2, TLR4, TM4SF1, TNFRSF12A, ZNHIT6	DDIT4, PLXNB1, SELENBP1
withaferin-a	BRD-K88378636	A375	0.04um	24h	0.0299	265237	ABHD2, CD24, CDCA4, COL6A2, CYR61, DUSP6, ELK3, EMP1, EPHA2, F5, FOSL1, HBEGF, HMGA2, IER3, INHBA, MAFF, MLLT11, NT5E, PHLDA2, PLAT, PLAUR, PTPN12, RNF128, SERPINI1, SOX9, SPRY2, SRPX2, TM4SF1	AKAP8L, CCND2, CLU, FDXR, GAS6, MYL9, OBSL1, PTGS1, RARRES2, SELENBP1
trametinib	BRD-K12343256	MDAMB231	1.11um	3h	0.0299	11707110	ABHD2, CTGF, CXCL14, DUSP6, ELK3, EMP1, EPHA2, FOSL1, HBEGF, HMGA2, IER3, MAFF, NT5E, NTRK2, PHLDA2, PLAT, PLAUR, PTHLH, REXO2, SOX9, SPRY2, SRPX2, TLR4, TM4SF1, YWHAE	CTDSPL, FBLN1, OBSL1, S100A8, TNS1
NVP-TAE684	BRD-K50140147	HA1E	3.33um	24h	0.0299	16038120	BHLHE40, CRIM1, CRLF1, F3, FABP7, FOSL1, FOXD1, HSPD1, ID2, INHBA, OAT, PRSS23, PSPH, RRS1, SERPINE1, SERPINE2, SLC19A2, SUB1, TGFBI, TMED2, TUBB6, UAP1	ATP2A3, C3, CLU, FBLN1, GSN, ICAM1, IFIT3, LGALS3BP, NEFH, OAS1, SLC43A3
geldanamycin	BRD-A19500257	HME1	3.33um	24h	0.0299	13017911	C1QBP, CD44, COL10A1, DUSP6, EEF1E1, ELK3, EMP1, ENO1, F3, FABP7, FOSL1, HBEGF, HMGA2, IER3, INHBA, NME1, NT5E, PCNA, PHLDA2, PLAUR, PTGS2, PTPN12, RNF128, RRS1, SERPINE1, SERPINE2, SPRY2, TM4SF1, TNFRSF12A, UAP1	ADCY9, CITED2, CLU, FBLN1, MYL9, PBXIP1, WISP2
alvocidib	BRD-K87909389	HS578T	0.12um	3h	0.0299	5287969	ATF3, BHLHE40, CDCA4, CYR61, DUSP1, DUSP6, EGR2, FABP7, FOSL1, GADD45A, ID2, IER3, IER5, IFRD1, MAFF, NEDD9, NFIL3, NRN1, RNF19B, RRS1, SERPINE1, SGK1, SLC5A3, SMAD7, SOX9, SPRY2, TLR4, ZFP36L1	C3, CLU, GSN, SELENBP1, SMARCA1
AT-7519	BRD-K13390322	MDAMB231	1.11um	3h	0.0299	11338033	ADO, ATF3, BMP2, CD24, CDCA4, CHIC2, CTGF, DNAJB9, DUSP1, DUSP10, DUSP6, F3, FOSL1, GADD45A, HBEGF, HMGA2, ID1, IER3, IER5, MAFF, NFIL3, NR4A2, PTHLH, RRAS2, SGK1, SLC30A1, SLC5A3, SMAD7, SOX9, SPRY2, TM4SF1, ZFP36L1	PADI2
PD-0325901	BRD-K49865102	A375	1.11um	24h	0.0299	9826528	CD164, CD24, DUSP6, ENO1, FOSL1, HMGA2, HSPA8, HSPD1, HSPH1, IER3, MLF1, NPM1, PCNA, PHLDA2, PLAUR, RAN, RRAS2, SPRY2, TLR4, TM4SF1, TNFRSF11B, UAP1	ATP1A2, C3, FBLN1, FDXR, ID4, NEFH, P4HTM, PBXIP1, PLXNB1, PYGL, SELENBP1, SEMA3B, SIL1, SMARCD3
PLX-4032	BRD-K56343971	A375	10.0um	24.0h	0.0287	42611257	BLM, CD24, CDCA4, CHST11, DNAJA1, DUSP6, ELK3, ENO1, EPHA2, FOSL1, HMGA2, HSPA8, HSPH1, IER3, MAFF, NPY, PCNA, PHLDA2, PLAUR, PPAT, PRDX1, PTPN12, RPA3, SPRY2, TLR4, TM4SF1, TNFRSF12A, TXN, UAP1	ARHGEF4, CHAC1, DKK3, GSN, ID4, LGALS4, MAGI2, MFGE8, OBSL1, OGN, PBXIP1, PCK2, PLEKHA5, PYCARD, RARRES2, SELENBP1, SLC22A18
F3055	BRD-K87909389	A375	10.0um	6.0h	0.0287	5287969	ADO, CDCA4, CDR2, DNAJA1, FN1, FOSL1, FRAT2, HSPA8, HSPH1, IER3, IER5, KLHL21, MAFF, MGAT2, NRN1, NTRK2, NUDT4, RNF113A, RNF19B, SGK1, SLC19A2, SLC30A1, SLC5A3, SOX9, SPHK1, SPRY2, SRGN, TLR4, TM4SF1	FBLN1, GAS6, GSN, PTGS1, RARRES2, SELENBP1, TNS1
NVP-AUY922	BRD-K65182930	A375	3.33um	24h	0.0287		ANXA1, ANXA5, COL6A2, CYR61, DUSP6, ELK3, EMP1, ENO1, EPHA2, FABP7, FOSL1, HMGA2, ID1, IER3, INHBA, LAMB1, MGP, NT5E, PDGFRA, PHLDA2, PLAT, PMEPA1, PTPN12, RNF128, SERPINE1, SERPINE2, SPRY2, TGFBI, TIMP3, TLR4, TM4SF1	CCND2, CITED2, FDXR, GAS6, S100A8, WISP2
AZD-8330	BRD-K37687095	HEPG2	3.33um	24h	0.0287	16666708	AEBP1, C1QBP, CILP, COL10A1, CTGF, CYR61, DUSP6, ENO1, EPHA2, FOSL1, HAPLN1, HMGA1, HSPH1, IER3, MAFF, NME1, NT5E, PHLDA2, PNO1, RRS1, SERPINE1, SNRPE, SPRY1, SPRY2, TIMP1, TM4SF1, TNFRSF12A, TPBG, TXN	AGT, APOE, C5, NEFH, PDZK1IP1, S100A8
PD-184352	BRD-K05104363	HEPG2	3.33um	24h	0.0287	6918454	AEBP1, C1QBP, CD24, CILP, COL10A1, COL6A2, CRLF1, CTGF, CYR61, DCN, DUSP6, EGR2, EMP1, EPHA2, FOSL1, HBEGF, HK2, IER3, LUM, MAFF, MLLT11, PHLDA2, PNO1, POU2AF1, RRS1, SERPINE1, SPRY1, SPRY2, SULF1, TIMP1, TNFAIP6, TNFRSF12A	C5, DDAH2, ECHDC2, ID4, PDZK1IP1
SB590885	BRD-K24496482	MDAMB231	10um	3h	0.0287		CCL5, CD24, CTGF, CYR61, DDAH1, DUSP6, ELK3, EMP1, EPHA2, F3, FOSL1, FXYD3, GBP2, HBEGF, HMGA2, IER3, NAP1L1, NT5E, PHLDA2, PLAT, RRS1, SERPINE2, SOX9, SPRY2, TLR4, TM4SF1	DDIT4, JUND, NEFH, PTGS1
PD-0325901	BRD-K49865102	A375	10um	24h	0.0287	9826528	CD164, CD24, CDCA4, DUSP6, ENO1, FN1, FOSL1, HMGA1, HMGA2, HSPA8, HSPD1, HSPH1, IER3, IQGAP1, PHLDA2, PPAT, PSPH, RAN, RRS1, SPRY2, TLR4, TM4SF1, UAP1	AGT, DNM1, FBLN1, GSN, ID4, MFGE8, NEFH, PBXIP1, PDZK1IP1, PYGL, RARRES2, SELENBP1, SMARCD3
AZ-628	BRD-K05804044	A375	1.11um	24h	0.0287	11676786	CD24, CDCA4, DUSP6, ELK3, ENO1, EPHA2, FN1, FOSL1, HMGA2, HSPA8, HSPD1, HSPH1, IER3, MAFF, NT5E, PHLDA2, PLAUR, RRS1, SPRY2, TLR4, TM4SF1, TNFRSF12A, UAP1	AGT, ATP1A2, C3, CLU, FDXR, GSN, NEFH, OBSL1, P4HTM, PYGL, SELENBP1, SEMA3B, TNS1, TOB2
Luminespib	BRD-K41859756	A375	10.0um	24.0h	0.0276	10096043	ATP1A1, CDCA4, CXCL14, DUSP6, ELK3, EMP1, ENO1, EPHA2, F3, FOSL1, FOXD1, HAT1, HMGA2, IER3, INHBA, LAMB1, MGP, NID1, NRN1, PHLDA2, PLAT, PLAUR, PMEPA1, PTPN12, RNF128, SERPINE2, SPRY2, TGFBI, TLR4, TM4SF1, UAP1	CA11, CCND2, CITED2, CLU, COL8A2, FDXR, GAS6, ID4, MZF1, PTGS1, RARRES2, WISP2
geldanamycin	BRD-A19500257	HA1E	10.0um	24.0h	0.0276	13017911	CD44, COL6A2, CXCL14, CYCS, ELK3, EMP1, ENO1, EPHA2, F2R, F3, FOSL1, HBEGF, ID1, ID2, IER3, IL11, INHBA, PDGFRA, PHLDA2, PLAT, PLAUR, PMEPA1, SERPINE1, SERPINE2, SMAD7, SOX9, SRPX2, TAX1BP3, TGFBI, TM4SF1, TNFRSF12A	CTDSPL, MAOB, PBXIP1, S100A8, WIF1

## Sheet: Group5
pert_desc	pert_id	cell_id	pert_dose	pert_time	score	pubchem_id	overlap.up	overlap.down
linifanib	BRD-K99749624	HME1	10um	3h	0.0551	11485656	BIRC2, BTG2, CCL20, CCL4, CEBPD, CXCL3, DDIT4, DUSP5, ETS1, F3, FOSL1, HBEGF, HIVEP1, ICAM1, IER3, IER5, IL1A, IL1B, IL6, IL7R, IRF1, JUN, JUNB, KDM6B, LDLR, LRRN3, MAP3K8, NAMPT, NFKB1, NFKBIA, NINJ1, NR4A2, NR4A3, PDE4B, PTGS2, PTX3, RELB, RNF19B, SDC4, SERPINA1, SGK1, SMAD7, TGIF1, TMEM2, TNF, TNFAIP2, TNFAIP3, TNFAIP6, ZFP36	ADH1B, DAPK1, THYN1
CGP-60474	BRD-K79090631	HME1	0.12um	3h	0.0538	644215	ATF3, BMP2, BTG2, CCL4, CCL5, CEBPB, CEBPD, CKS2, CSRNP2, CXCL2, CXCL3, DDIT4, DNAJA1, DNAJB9, DUSP1, DUSP5, EFNA1, FEM1C, FOSL1, FTH1, HBEGF, ICAM1, IER3, IER5, IRF1, JUN, JUNB, LDLR, NAMPT, NFKBIA, NKX3-1, NR4A2, NR4A3, PDE4B, PLAGL2, PLK2, PPP1R15A, PTX3, RELB, RND3, RNF19B, SDC4, SGK1, SLC19A2, SMAD7, SRGN, TGIF1, TNFAIP3, XBP1, ZFP36	FGF9, NSUN5P2
CGP-60474	BRD-K79090631	HME1	10um	3h	0.0526	644215	BCL2A1, BIRC3, BMP2, BTG2, CCL20, CCL4, CEBPB, CH25H, CXCL1, CXCL2, CXCL3, DUSP5, FOSL1, GFPT2, HBEGF, HIVEP2, ICAM1, IER3, IL1B, IL6, IL6ST, JUNB, KRT6B, LIF, MAP3K8, NFKBIA, NR4A3, PI3, PIM1, PLAU, PTX3, RCAN1, RELB, SDC4, SERPINA3, SGK1, SLC19A2, SMAD7, SOD2, TGIF1, TMEM2, TNF, TNFAIP3, TNFAIP6, TNFAIP8, USP12, WTAP, ZFP36	ADH1B
alvocidib	BRD-K87909389	HME1	0.37um	3h	0.0487	5287969	AMIGO2, ATF3, BIRC2, BIRC3, BMP2, BTG2, CCL20, CCL5, CEBPB, CEBPD, CKS2, CXCL1, CXCL2, CXCL3, DDIT4, DDX21, DUSP1, DUSP5, FOSL1, GCH1, HBEGF, ICAM1, IER3, IER5, JUN, KRT6B, KYNU, LDLR, NAMPT, NFKB1, NFKBIA, NR4A2, NR4A3, PDE4B, PELI1, PHLDA2, PLK2, PTX3, RCAN1, RELB, RNF19B, SDC4, SERPINA1, SGK1, SMAD7, SMOX, SRGN, TGIF1, TNFAIP3, TP63, XBP1, ZFP36	COL1A2, POLG2
CGP-60474	BRD-K79090631	HME1	1.11um	3h	0.0487	644215	ATF3, BMP2, BTG2, CCL4, CCL5, CEBPB, CEBPD, CKS2, CXCL10, CXCL2, CXCL3, DDIT4, DNAJB9, DUSP1, DUSP5, FOSL1, GCH1, GFPT2, HBEGF, ICAM1, IER3, IER5, IL6, INSIG1, IRF1, JUN, JUNB, LDLR, LIF, MTSS1, NAMPT, NEFM, NFKBIA, NR4A3, PLK2, PPP1R15A, PTX3, RCAN1, RELB, RND3, RNF19B, SAT1, SDC4, SGK1, SLC2A1, SRGN, TGIF1, TNFAIP3, XBP1, ZFP36	FHL1
alvocidib	BRD-K87909389	HME1	3.33um	3h	0.0474	5287969	AMIGO2, APOLD1, ATF3, BMP2, BTG2, CEBPB, CEBPD, CKS2, CXCL1, CXCL11, CXCL2, CXCL3, DDIT4, DDX21, DUSP1, DUSP5, FOSL1, GATA6, GPRC5A, HBEGF, ICAM1, IER3, IER5, IL6, IRF1, JUN, JUNB, KLF9, KRT6B, LDLR, LIF, NFKBIA, NR4A2, NR4A3, PDE4B, PHLDA2, PIM1, PLAU, PLK2, PPP1R15A, PTX3, RCAN1, RND1, RND3, SDC4, SGK1, SMAD7, TGIF1, TNFAIP3, TNFAIP6, TNFAIP8, ZFP36	COL1A2
A443654	BRD-K88573743	HME1	1.11um	3h	0.0462		ATF3, BIRC3, CCL20, CCL4, CCL5, CEBPB, CEBPD, CKS2, CXCL1, CXCL2, CXCL3, DDIT4, DUSP1, DUSP5, FOSL1, HBEGF, ICAM1, IER3, IER5, IL1B, IL6, JUN, JUNB, KRT6B, LIF, LYPD3, NAMPT, NEFM, NFKBIA, NR4A2, PTX3, RND3, RNF19B, SDC4, SGK1, SOD2, TGIF1, TNFAIP3, XBP1, ZFP36	ADH1B, FGF9, TNS3
dasatinib	BRD-K49328571	HME1	3.33um	3h	0.0462	3062316	BCL2A1, CCL20, CCL4, CD44, CXCL1, CXCL2, CXCL3, CXCL6, DUSP5, ETS1, F3, FOSL1, G0S2, GPRC5A, HBEGF, ICAM1, IER3, IL1A, IL1B, IL6, INHBA, JUN, JUNB, LAMB3, LAMC2, LDLR, LIF, PHLDA2, PI3, PIM1, PLAT, PLAU, PMAIP1, PPP1R15A, PTGS2, PTPN12, PTX3, RELB, SDC4, STC1, TAC1, TFPI2	ABHD4, ADH1B, FHL1, HOXA5, PDK4
AZD-7762	BRD-K46056750	HME1	10um	3h	0.041	67077825	ALCAM, AMIGO2, B4GALT5, BCL2A1, BMP2, CCL4, CD44, CD83, CXCL1, CXCL6, DUSP5, EREG, ETS1, F3, FOSL1, G0S2, HBEGF, ICAM1, IER3, IL1A, IL1B, IL6, INHBA, JUN, LAMB3, LAMC2, LIF, LPXN, PHLDA2, PIM1, PLAU, PTGS2, SDC4, SMAD7, STC1, TFPI2	ABHD4, ADH1B, CCNG2, HOXA5, PTGIS, TXNIP
CGP-60474	BRD-K79090631	HME1	0.04um	3h	0.0397	644215	APOLD1, ATF3, BIRC3, BMP2, BTG2, CCL5, CCNL1, CEBPB, CEBPD, DDIT4, DUSP1, DUSP5, EREG, FEM1C, FOSL1, HBEGF, ICAM1, IER5, IRF1, JUN, JUNB, KLF9, KRT6B, NAMPT, NFKBIA, NR4A3, PIM1, PLAGL2, PPP1R15A, PTX3, RELB, RND1, SDC4, SGK1, SMAD7, SRGN, TGIF1, TJP2, TNFAIP3, ZFP36	MTUS1, OSBPL10, PEX11A
dasatinib	BRD-K49328571	HME1	0.12um	3h	0.0397	3062316	BCL2A1, CCL20, CD83, CFB, CXCL1, CXCL3, EREG, ETS1, F3, FOSL1, G0S2, GPRC5A, ICAM1, IL1A, IL1B, IL6, INHBA, JUN, KDM6B, LAMC2, LIF, NAMPT, NINJ1, PELI1, PI3, PIM1, PLAU, PTGS2, RCAN1, REL, RELB, SDC4, SERPINA1, SOD2, TNFAIP2	HOXA5, PTCH1, ZMYND8
canertinib	BRD-K50168500	HME1	10um	3h	0.0397	156414	AMIGO2, BMP2, BTG2, CCL20, CCL4, CH25H, CXCL1, CXCL2, CXCL3, DUSP5, EREG, FNDC3B, FOSL1, G0S2, HBEGF, ICAM1, IER3, IL1A, IL1B, IL6, INHBA, JUN, KDM6B, KRT6B, LAMC2, LIF, PHLDA2, PI3, PLAU, PTGS2, PTX3, SDC4, SMAD7, STC1, TFPI2, TMEM2, TNFAIP3, ZFP36	CRYAB, HMOX1
PD-0325901	BRD-K49865102	HME1	10um	3h	0.0397	9826528	ALCAM, BCL2A1, CCL20, CXCL1, CXCL3, DDX21, EREG, FAS, FOSL1, G0S2, GPRC5A, HBEGF, ICAM1, IER3, IL1A, IL1B, IL6, INHBA, KRT6B, LAMB3, LAMC2, LDLR, LIF, LPXN, PELI1, PHLDA2, PI3, PLAT, PTGS2, PTPN12, SDC4, STC1, TFPI2, TMEM158	ABHD4, CRYAB, MEF2C, MTUS1, NRN1, PPP1R3C
CGP-60474	BRD-K79090631	HME1	3.33um	3h	0.0385	644215	APOLD1, ATF3, BIRC3, BMP2, CCL20, CCL4, CCL5, CEBPB, CEBPD, CH25H, CKS2, CXCL2, DDIT4, DUSP1, DUSP5, FOSL1, HBEGF, ICAM1, IER3, IER5, IL1B, IL6, INSIG1, JUNB, KRT6B, LDLR, LIF, NFKBIA, NR4A3, PTGS2, PTX3, RELB, SDC4, SGK1, SMAD7, TGIF1, TNFAIP3, XBP1, ZFP36	CHST1, COL1A2
PF-562271	BRD-K99545815	HME1	10um	3h	0.0372	11713159	BMP2, BTG2, CEBPB, CH25H, CXCL1, DDIT4, DUSP1, DUSP5, FOSL1, GFPT2, HBEGF, ICAM1, IER3, IER5, IL1B, IL6, IRF1, JUN, JUNB, LDLR, NAMPT, NFKB1, NFKBIA, NKX3-1, NR4A2, NR4A3, PHLDA2, PTX3, RCAN1, RELB, SDC4, SLC2A1, SMAD7, SOD2, TGIF1, TNFAIP3, TNFAIP6, XBP1	SMAD6
Ro 31-8220 mesylate	BRD-K06543683	HCC515	10.0um	6.0h	0.0359	5083	AKR1C1, BAZ1A, BCOR, CASP3, CEBPD, CXCL1, CXCL2, DDIT4, DNAJA1, DUSP1, DUSP5, ELF3, FEM1C, FOSL1, GABPB1, IER5, IL6ST, KYNU, LAMC2, LRIG1, NAV3, NFKBIA, NKX3-1, PIK3R1, PIM2, PLAGL2, PLK2, RND1, SAV1, SLC19A2, SLC7A11, SMAD7, SPATA5L1, TGIF1, TJP2, TP53BP2, TSC22D1, XBP1, ZNF189, ZNF267	COL1A2, FHL1
WYE-125132	BRD-A45498368	HA1E	10um	24h	0.0359	25260757	ACAT2, ALOX15B, BAMBI, BAZ1A, BIRC3, CCL2, CCL20, CD58, CFLAR, CXCL1, CYB5A, DDIT4, GATA6, GBP1, GPRC5A, ICAM1, IL6ST, IL7R, INSIG1, MT1E, NFKBIA, PELI1, PGAM1, SLC2A1, SLC2A6, SLC7A5, SRGN, TAP2, TNFAIP3, TNFAIP8, TNFRSF11B, VCAM1	AHNAK2, ATP9A, DKK1, HOXA5, NSUN5P2
CGP-60474	BRD-K79090631	HME1	0.37um	3h	0.0359	644215	ATF3, BIRC3, BMP2, BTG2, CCL4, CEBPB, CEBPD, CXCL2, DDIT4, DUSP1, DUSP5, FEM1C, FOSL1, HBEGF, ICAM1, IER5, IRF1, JUNB, KLF9, KRT6B, LDLR, NFKBIA, NR4A2, NR4A3, PDE4B, PELI1, PIM1, PLAU, RELB, SDC4, SELE, SGK1, SLC19A2, SMAD7, SRGN, TGIF1, TJP2, TNFAIP3, TNFAIP6, XBP1, ZFP36
alvocidib	BRD-K87909389	HME1	0.04um	3h	0.0359	5287969	AGTR1, ATF3, BCOR, BMP2, CBR3, CCL5, CEBPB, CEBPD, CKS2, CXCL2, DDIT4, DUSP1, DUSP5, FEM1C, FOSL1, ICAM1, IER3, IER5, JUN, LDLR, MMP12, NR4A2, NR4A3, PANX1, PTX3, RCAN1, RELB, RND3, RNF19B, SERPINA1, TGIF1, TP63, XBP1, ZFP36	DAPK1
KIN001-043	BRD-K44100512	HME1	10um	3h	0.0359		BCL2A1, BIRC2, BMP2, CCL20, CD40, CXCL1, CXCL2, CXCL3, DUSP5, ETS1, ICAM1, IER3, IL1B, IL6, JUNB, KDM6B, KRT6B, MAPKAPK2, NFKBIA, NR4A3, PDE4B, PIM1, PTGS2, PTX3, RELB, SAT1, SDC4, SGK1, SOD2, TNF, TNFAIP3, TNFAIP6, TRIB1, ZFP36	THYN1
PI 828	BRD-K97365803	HA1E	10.0um	24.0h	0.0346	25181195	ALCAM, CCL2, CDH2, CXCL1, CXCL5, DDIT4, FNDC3B, GSPT1, ICAM1, IL6ST, INSIG1, IRF4, LDLR, NFKBIA, NKX3-1, PGAM1, PHLDA2, RCAN1, SLC2A1, SLC2A6, SLC39A14, SLC39A8, SLC7A1, STC1, TNFAIP2, TNFAIP6	ADH1B, ATP9A, CCNG2, FHL1, RPS6KA5, TXNIP, WEE1
CGP-60474	BRD-K79090631	HS578T	0.37um	3h	0.0346	644215	ATF3, BAMBI, BCOR, CBR3, CCNL1, CEBPB, DDIT4, DNAJB9, DUSP5, FOSL1, GCH1, IER3, IER5, INSIG1, IRF1, JUNB, KRT6B, LDLR, LIF, NFKBIA, NKX3-1, PHLDA2, PPP1R15A, PTGS2, PTX3, RNF19B, SDC4, SGK1, SLC2A1, SMAD7, SRGN, TGIF1, TNFAIP3, TP53BP2, XBP1, YRDC, ZFP36	ADH1B, COL1A2, FHL1, MEF2C, PTGIS
alvocidib	BRD-K87909389	HME1	0.12um	3h	0.0346	5287969	APOLD1, ATF3, BMP2, BTG2, CCL20, CCNL1, CEBPB, CEBPD, CXCL2, CXCL3, DDIT4, DDX21, DUSP1, DUSP5, FEM1C, FOSL1, GPRC5A, HBEGF, ICAM1, IER3, IER5, JUN, JUNB, LAMB3, LDLR, NFKBIA, NR4A3, PDE4B, PTX3, RCAN1, RELB, RND3, SDC4, SGK1, SLC19A2, SMAD7, TGIF1, TNFAIP3, TNFRSF10B, ZFP36	COL1A2, CRYAB
linifanib	BRD-K99749624	HME1	1.11um	3h	0.0346	11485656	BAZ1A, BHLHE41, CBR3, CCL20, CCL4, CXCL1, CXCL3, CXCL5, DUSP5, FTH1, GPRC5A, HIVEP2, ICAM1, IL1B, INSIG1, KYNU, LAMB3, LAMC2, LYPD3, MMP12, MMP3, NKX3-1, PHLDA2, PTGES, RARRES1, RELB, TMEM2, TNFAIP3	GADD45B, PPP1R3C, TXNIP
AZD-5438	BRD-K72414522	HME1	10um	3h	0.0346	16747683	BMP2, BTG2, CEBPB, CKS2, CXCL3, DDIT4, DUSP1, DUSP5, FEM1C, FOSL1, HBEGF, ICAM1, IER5, INSIG1, JUN, JUNB, KRT6B, LDLR, LIF, NAMPT, NFKBIA, PLAGL2, PTX3, RND1, SDC4, SGK1, SLC19A2, SMAD7, SMOX, SOCS3, SOD2, TGIF1, TJP2, TNFAIP3, XBP1, ZFP36, ZNF189
alvocidib	BRD-K87909389	HME1	1.11um	3h	0.0346	5287969	ATF3, BMP2, BTG2, CEBPB, CEBPD, CKS2, CXCL1, CXCL2, CXCL3, DDIT4, DUSP1, DUSP5, EREG, FEM1C, FOSL1, GPRC5A, HBEGF, IER3, IER5, JUN, JUNB, LDLR, LIF, NFKBIA, NR4A2, NR4A3, PDE4B, PHLDA2, PLAU, PTX3, RELB, SDC4, SGK1, SLC7A1, SMOX, SOD2, SRGN, TGIF1, TNFAIP3, ZFP36	PLAGL1, PTGIS, RCAN2
saracatinib	BRD-K19540840	HME1	1.11um	3h	0.0346	10302451	BHLHE41, BIRC3, BMP2, CCL20, CXCL1, CXCL2, CXCL3, CXCL6, DDX21, ETS1, GPRC5A, ICAM1, IL6, IL7R, INHBA, LAMC2, LIF, LPXN, MMP10, MMP7, PLAT, PLAU, PTGS2, SERPINA1, SMAD7, TNFAIP3, TNFAIP6	ABHD4, FHL1, TXNIP
TG101348	BRD-K12502280	A549	11.1um	6.0h	0.0333	16722836	AKR1C1, AKR1C2, AMIGO2, CASP4, CCL2, CDH2, CEBPD, CFLAR, CXCL2, CXCL5, CYB5A, CYP24A1, DNAJA1, DOCK10, DUSP1, EGFR, EREG, FOSL1, GBP1, GPRC5A, HBEGF, IL7R, MMP7, NAV3, NFKBIA, PTX3, SAMD4A, SLC7A11, SRGN, TFPI2, UPK1B	ARHGEF3, CCNG2, CITED2, HDAC5, HIST1H2BE, MFGE8, TMEM30B, TXNIP, ZCCHC14
vorinostat	BRD-K81418486	HA1E	10.0um	24.0h	0.0333	5311	ACAT2, ALCAM, BAZ1A, CBR3, CCL2, CD44, CD58, CDH2, CFLAR, DENND5A, DOCK10, DRAM1, EGFR, ERAP2, FNDC3B, FOSL1, GBP1, IL6ST, IL7R, MEIS1, MMP7, NFKB1, NFKBIA, NMI, PIK3R1, PTX3, RIPK2, SLC25A37, SLC2A1, SLC7A1, SOX17, TNFAIP2, TNFRSF11B, TRAF1, XBP1	ADH1B, CBR1, CCNG2, CITED2, CYP1A1, EFNB2, MAST3, MEF2C, MTUS1, POLG2, ST3GAL5, TRIB2
AZD-7762	BRD-K46056750	HME1	3.33um	3h	0.0333	67077825	BMP2, CCL20, CCL4, CXCL1, CXCL2, CXCL3, DUSP5, EREG, ETS1, F3, FOSL1, GCH1, HBEGF, ICAM1, IL1A, IL1B, IL6, INHBA, JUN, JUNB, KDM6B, LAMC2, LIF, LPXN, PHLDA2, PI3, PLAU, PTGS2, PTPN1, PTX3, RELB, SDC4, STC1	ABHD4, ADH1B, HOXA5, MTUS1, TXNIP
dasatinib	BRD-K49328571	HME1	10um	3h	0.0333	3062316	BCL2A1, BMP2, CCL20, CXCL1, CXCL3, DUSP5, EREG, ETS1, FOSL1, G0S2, HBEGF, ICAM1, IER3, IL1A, IL1B, IL6, INHBA, INSIG1, LAMC2, LIF, LPXN, NAV3, PHLDA2, PI3, PLAU, PTGS2, PTX3, RELB, SDC4, SERPINA1, SMAD7, STC1, TJP2, TMEM2, TNFAIP3, YRDC	FHL1, PTGIS
vorinostat	BRD-K81418486	HA1E	11.1um	24.0h	0.0321	5311	ACAT2, ALCAM, AMIGO2, BAZ1A, CBR3, CCL2, CD44, CD58, CDH2, CFB, CX3CL1, DENND5A, DOCK10, DRAM1, FGF2, FNDC3B, FOSL1, HS3ST3A1, IFNGR2, IL6ST, IL7R, MEIS1, NFKB1, NFKBIA, NMI, PTX3, RIPK2, SLC25A37, SLC7A1, SMS, SOX17, TFPI2, TNFAIP2, TNFRSF11B, XBP1	ADH1B, CBR1, CCNG2, FABP5, MAF, MEF2C, MTUS1, NSUN5P2, RCAN2, ST3GAL5, TMEM30B
PD-0325901	BRD-K49865102	HME1	3.33um	3h	0.0321	9826528	B4GALT5, CCL20, CXCL1, DUSP5, EREG, FOSL1, HBEGF, ICAM1, IER3, IL1A, IL1B, LAMC2, LIF, MMP1, PHLDA2, PI3, PLAT, PLAU, PTGS2, PTPN12, PTX3, SDC4, SRGN, TFPI2	ABHD4, COL1A2, CRYAB, FMO2, GADD45B, PTGIS, RUNX1T1
GSK-1059615	BRD-K02708799	HME1	10um	3h	0.0321	23658330	AGTR1, B4GALT5, BCL2A1, CXCL1, CXCL2, CXCL3, CXCL6, ETS1, FAS, FOSL1, G0S2, HBEGF, ICAM1, IL1A, IL1B, INHBA, INSIG1, KRT6B, LAMC2, LIF, MMP3, NR4A3, PHLDA2, PI3, PLAT, PTGS2, PTX3, SDC4, TMEM2	CITED2, FHL1, HIST1H2BE, PTGIS
BMS-387032	BRD-K43389698	HME1	0.37um	3h	0.0321	3025986	ATF3, BMP2, BTG2, CCL5, CEBPB, CEBPD, CXCL1, CXCL2, CXCL3, DDIT4, DUSP5, EGFR, F3, FOSL1, ICAM1, IER3, IER5, JUN, JUNB, LDLR, LIF, NFKBIA, NKX3-1, PDE4B, PHLDA2, PLAU, PTX3, RELB, RND3, SDC4, SGK1, SMAD7, TGIF1, TJP2, TNFAIP3, ZFP36	MEF2C
ROSUVASTATIN CALCIUM	BRD-K82941592	HA1E	10.0um	6.0h	0.0308	446157	AMIGO2, BIRC3, CCL2, CCL20, CX3CL1, CYB5A, DDX21, DUSP5, ETS1, FOSL1, G0S2, HBEGF, ICAM1, IER3, INHBA, LIF, NFKBIA, PI3, PLAU, PLK2, RELB, SDC4, SHB, TNFAIP3, TNFSF10	CCNG2, DAPK1, FHL1, HMOX1, MEF2C
528116.cdx	BRD-K49371609	PC3	0.09um	6.0h	0.0308	10275789	BCL2A1, CASP7, CBR3, CEBPB, DAAM1, DDIT4, DNAJA1, DUSP1, GABPB1, GCH1, IER3, IER5, KYNU, NKX3-1, PLK2, SAMD4A, SLC25A37, SLC7A1, TLE1, TP53BP2, ZC3HAV1	COL1A2, CTGF, CYR61, DHRS3, DNALI1, EMP1, THBS1
trichostatin A	BRD-A19037878	A549	10.0um	6.0h	0.0308	6376322	AKR1C1, AKR1C2, AKR1C3, APOL3, BHLHE41, BTG3, CCL2, CFLAR, CTSS, CXCL11, CYP24A1, DRAM1, EREG, FOSL1, GBP1, GBP2, KYNU, LPAR6, NFKBIA, PDE4B, SLC39A8, SLC7A11, TFPI2, TGIF1, TNFAIP2	CCNG2, CITED2, DUSP14, TXNIP
NVP-BEZ235	BRD-K12184916	HA1E	0.37um	24h	0.0308	11977753	C3, CCL2, CCL20, CD38, CFB, CXCL10, CYB5A, DDIT4, DDX21, GSPT1, INSIG1, LRIG1, MPZL1, PHLDA2, PI3, SLC2A1, SLC39A14, SLC39A8, SLC7A1, SLC7A5, SOD2, STC1, TNFAIP3, XBP1	AHNAK2, ATP9A, CCNG2, EMP1, GADD45B, PIK3IP1, RPS6KA5
celastrol	BRD-A24396574	HA1E	0.04um	24h	0.0308	73707365	BCL2A1, BHLHE41, BIRC3, C3, CCL2, CCL20, CFB, CX3CL1, CXCL1, CXCL2, CXCL6, ICAM1, IL6, LRIG1, NFKBIA, NKX3-1, RARRES1, RELB, SOD2, TNFAIP2, TNFAIP3, TNFAIP6, TNFSF10, VCAM1	DKK1, SNAI2
BMS-387032	BRD-K43389698	HME1	0.12um	3h	0.0308	3025986	ATF3, BHLHE41, CCL20, CEBPB, CEBPD, CXCL2, DDIT4, DUSP1, DUSP5, FOSL1, FTH1, GFPT2, HBEGF, ICAM1, IER5, JUN, JUNB, NFKBIA, NR4A2, NR4A3, PLAGL2, PTX3, RELB, SDC4, SGK1, SRGN, TNFAIP3, TNFRSF9, XBP1, ZFP36	OSBPL10, PLAGL1
lapatinib	BRD-K19687926	HME1	0.04um	3h	0.0308	208908	BCL2A1, BMP2, CCL20, CXCL1, CXCL2, CXCL3, FOSL1, G0S2, GFPT2, ICAM1, IER3, IL1B, KDM6B, LDLR, LIF, PI3, PTGS2, PTX3, SMAD7, SOD2, STC1, TFPI2, TNFAIP3, TNFAIP6
BMS-387032	BRD-K43389698	HME1	1.11um	3h	0.0308	3025986	ATF3, BMP2, BTG2, CCL5, CEBPB, CEBPD, DDIT4, DUSP1, DUSP5, EGFR, ETS1, FOSL1, GCH1, GFPT2, HBEGF, ICAM1, IER5, INSIG1, JUN, JUNB, KYNU, LAMB3, LDLR, LRIG1, NAMPT, NFKBIA, NR4A2, PHLDA2, PLAU, PTX3, RELB, SDC4, SGK1, SMAD7, SRGN, TGIF1, TJP2, TNFAIP3, TNIP1, ZFP36
alvocidib	BRD-K87909389	MDAMB231	0.12um	3h	0.0308	5287969	APOLD1, ATF3, BAMBI, CCNL1, CEBPB, DDIT4, DNAJB9, DUSP5, F3, FEM1C, FOSL1, IER3, IER5, INSIG1, JUN, JUNB, KLF5, KRT6B, LDLR, NFKBIA, NKX3-1, PHLDA2, PLAGL2, PLK2, PMAIP1, PPP1R15A, SGK1, TGIF1, TNFAIP3, XBP1, ZNF267	COL1A2, CRYAB, HOXA5
AZD-7762	BRD-K46056750	HME1	1.11um	3h	0.0295	67077825	CCL20, CXCL1, CXCL10, CXCL6, ETS1, FNDC3B, FOSL1, G0S2, ICAM1, IFNGR2, IL6, INHBA, JUN, LAMC2, MMP12, MX1, PHLDA2, PLAT, PLAU, PTGS2, RELB, RND3, SDC4, SERPINA1, STC1	CCNG2, HOXA5, OLFML2B, PTPN13, SLC14A1
alvocidib	BRD-K87909389	HME1	10um	3h	0.0295	5287969	AMIGO2, ATF3, BMP2, CEBPB, CXCL1, CXCL2, DDIT4, DUSP1, DUSP5, FEM1C, FOSL1, HBEGF, IER3, IER5, JUN, JUNB, KRT6B, LDLR, NAMPT, NFKBIA, PLAU, PTX3, RELB, RND3, SAMD4A, SDC4, SGK1, SMAD7, TGIF1, TNFAIP3, ZFP36	COL1A2, PPP1R3C
AT-7519	BRD-K13390322	HME1	1.11um	3h	0.0295	11338033	B4GALT5, BIRC3, BMP2, CCL5, CEBPB, CEBPD, CKS2, DDIT4, DUSP1, DUSP5, FEM1C, FOSL1, GABPB1, HBEGF, HIVEP2, ICAM1, IER5, IL6, JUN, NFKB1, NFKBIA, NKX3-1, NR4A3, PLAGL2, PTX3, RELB, RND1, SDC4, SGK1, SLC25A37, SMAD7, TGIF1, TNFAIP3, TNFAIP6, ZFP36	ADH1B, AMT, COL1A2
(+)-JQ1	BRD-K54606188	HA1E	0.12um	24h	0.0295		ALCAM, CBR3, CCL2, CCL8, CX3CL1, CXCL10, CXCL11, CXCL5, DOCK10, FOSL1, GBP1, GBP2, HLA-F, ICAM1, IFNGR2, INHBA, PDE4B, RCAN1, SDC4, SERPINA1, SLC39A8, TNFAIP6, XBP1	ADH1B, CCNG2, DAPK1, EFHC1, HOXA5, PLAGL1
KU-0063794	BRD-K67566344	HA1E	10.0um	24.0h	0.0282	16736978	ACAT2, AKIRIN1, AKR1C3, C3, CCL2, CD58, CKS2, COQ10B, CYB5A, DDIT4, IL6ST, INSIG1, PGAM1, PHLDA2, PI3, RCAN1, SLC2A1, SLC39A14, TNFAIP6, XBP1	AMT, ANK3, ATP9A, MPDZ, MUM1, NSUN5P2, PTCH1
ITWSUCNDUBCJHY-UHFFFAOYSA-N	BRD-K32112425	MCF7	10.0um	24.0h	0.0282	49835842	AKR1C1, AKR1C2, ATP2B1, BAMBI, C3, DNAJA1, G0S2, GCH1, GPRC5A, MMP7, MPZL1, PIK3R1, SAMD4A, SGK1, SLC39A8, SLC7A5, TFPI2, TNFRSF10B, TNFRSF11B, XBP1	DHRS3, FABP5, MICAL2, TRIB2, TSPAN5

## Sheet: Group6
pert_desc	pert_id	cell_id	pert_dose	pert_time	score	pubchem_id	overlap.up	overlap.down
AZ-628	BRD-K05804044	A375	0.04um	24h	0.0291	11676786	AGTR1, ARL4A, BAG3, BNIP3, CCDC86, CCND1, CD3EAP, CDC6, CHORDC1, COL4A1, COL4A2, CXCL1, DSP, DUSP2, DUSP4, EFHD2, ENC1, EPHA2, EZH2, FABP5, FKBP11, FOSL1, GCH1, HMGA1, HMGA2, HSPH1, IER3, INHBA, IPO7, MAFF, MICAL2, MMP12, MRTO4, MTHFD2, NFE2L3, NOLC1, NOP16, PCSK1, PDHX, PHLDA2, PLAUR, PNP, PPIF, PUS7, RAN, SEH1L, SHB, SLC16A1, SLC20A1, SLC29A1, SLC35F2, SLC39A8, SLCO4A1, SPRY2, SPRY4, STX1A, TFR…	ACTA2, ADH1B, AHNAK2, ALDH1A1, AQP1, ARMCX6, ASPN, CAPN3, CDH11, CFI, CITED2, CLIC3, COL1A2, COL21A1, COL5A1, COLEC12, CRYAB, DAB2, DDB2, DDR2, DHCR24, DNAJB2, EPHX1, FDXR, FEZ1, FNBP1, FOXO1, GPM6B, GPX1, GPX3, GSN, GSTA1, GSTA4, HCFC1R1, HIST1H2AC, HMGN3, HSPA2, IGFBP2, IGFBP5, IGFBP6, IL6ST, JUP, LANCL1, LY96, MAF, MAGED1, MAGED2, MATN2, MEF2C, METTL7A, MGP, MSRB2, MTUS1, MXRA5, MYLK, MYO6, ND…
selumetinib	BRD-K57080016	A375	0.12um	24h	0.0283	10127622	ACSL1, ALDH1A3, AMD1, ANP32E, APOBEC3B, BCL2A1, BNIP3, CCND1, CD3EAP, CDC6, COL4A1, COL4A2, CXCL1, DCBLD2, DDX21, DOCK4, DUSP2, DUSP4, DUSP5, DUSP6, EIF4E, ENC1, EPHA2, FABP5, FJX1, FOSL1, GPRC5A, GTPBP4, HBEGF, HES1, HMGA1, HMGA2, HSPH1, IER3, INHBA, KIF14, KRT18, LIF, LPL, LRP8, MAFF, MAK16, MCM10, MMD, MMP1, MRTO4, MTHFD2, MYC, NET1, NFE2L3, NOLC1, NOP16, ODC1, PHLDA1, PHLDA2, PLAUR, PMAIP1, P…	ABCA8, ABLIM1, AGT, AHNAK2, ALDH6A1, ALDOC, ANXA4, ARL6IP5, ARMCX2, BDH2, BTBD3, CAPN1, CAPN3, CDKN1C, CELF2, CES2, CIRBP, CITED2, COL21A1, CRYAB, DHRS1, DNAJB2, EAPP, EFEMP2, EFHC1, EPHX1, FDXR, FEZ1, FILIP1L, FKBP1B, FOSB, GM2A, GPM6B, GSN, GSTA1, GSTA4, HCFC1R1, HIST1H2AC, HMGN3, HOXA5, IDH1, IGFBP2, IGFBP5, ITM2C, JUP, LAMB2, LRRC8D, MAF, MAGED1, MAGED2, MATN2, MEF2C, METRN, METTL7A, MTMR11, …
UNC0321	BRD-K74236984	A375	10.0um	24.0h	0.0263	46901937	AGTR1, BAG3, BAZ1A, CCDC86, CCND1, CD3EAP, CD55, CDC6, CHST11, COL4A1, COL4A2, CRY1, CXCL1, DDX21, DNAJC12, DUSP4, DUSP6, EFHD2, ELK3, ENC1, EZH2, FABP5, FKBP11, FOSL1, GABPB1, GPRC5A, HAS2, HAT1, HES1, HNRNPAB, HSPH1, IER3, IL13RA2, IL7R, INHBA, KRT18, KYNU, LRP8, LRRFIP1, MAFF, MCM10, MICAL2, MLF1, MMP9, MT1F, MTHFD2, MYO1B, NEDD4L, NOLC1, NOP16, NUP98, PHLDA2, PI3, PLAUR, PMAIP1, PNP, RUNX3, S…	ABLIM1, ALDH3A2, ALDH6A1, AMZ2, ANGPT1, ANGPTL2, ANXA4, AQP1, CAP2, CCNG2, CD9, CDKN1B, CES2, CITED2, CLIC3, CLIP3, COL1A2, CRIP1, CRYAB, DAG1, EPHX1, FEZ1, FOLR1, GAS1, GPM6B, GPX3, GSN, HCFC1R1, HEXA, HIST1H2AC, HLA-DMA, IFIT1, IGF1, IGFBP5, KAT2B, LGALS3, LIPA, LPAR6, LXN, MAGED1, MAGED2, MATN2, MEF2C, METRN, MYLK, NACC2, NIT1, NUPR1, OLFML2A, ORAI3, PBX1, PBXIP1, PCBP2, PDGFD, PEG3, PGAP3, PL…
AZ-628	BRD-K05804044	A375	0.12um	24h	0.0259	11676786	ACSL1, AK4, ALDH1A3, BAG3, BIRC2, BZW1, CA2, CCDC86, CCND1, CD3EAP, CHORDC1, COL4A1, COL4A2, CXCL1, CYP1B1, CYTL1, DNAJC2, DPH2, DSP, DUSP2, DUSP4, DUSP5, DUSP6, EFHD2, ELK3, EZH2, FABP5, FKBP11, FN1, FOSL1, G0S2, GCH1, GTPBP4, HBEGF, HMGA1, HMGA2, HSPH1, IER3, IFRD2, ITPR3, LPL, MAFF, MCM10, MICAL2, MLF1, MMP9, MTHFD2, MYO1B, NETO2, NOLC1, NOP16, PHLDA1, PHLDA2, PLAUR, PNP, PPARG, PPIF, RAN, SLC…	AHNAK2, ALDH3A2, ALDH6A1, ANXA4, CCNG2, CDH11, CDKN1B, CES1, CITED2, CLIP3, COL11A1, COL1A1, COL21A1, CRYAB, DAPK1, DDR2, DHCR24, DHRS1, DNAJB2, EPHX1, F13A1, FBLN1, FEZ1, GPM6B, GSN, GSTA4, HCFC1R1, HIST1H2AC, HMGN3, ID4, IDH1, IGFBP5, IL6ST, ITM2C, KAZN, LMOD1, LPCAT1, MAF, MAGED1, MAGED2, MATN2, MEF2C, METTL7A, MSRB2, MTMR11, MYLK, NDRG2, NIPSNAP1, NUPR1, OLFML2A, OLFML3, ORAI3, OSR2, PAPSS1, …
AT-7519	BRD-K13390322	HME1	1.11um	3h	0.0256	11338033	ABL1, ADM, ANGPTL4, ATP6V1B2, B4GALT5, BIRC3, BMP2, BTG1, CCL5, CDK17, CDK5R1, CEBPB, CEBPD, CHIC2, CHST2, CKS2, CYTH1, DDIT4, DNAJB1, DNMBP, DUSP1, DUSP4, DUSP5, DUSP6, DYRK3, EHD1, EIF5, ETS2, FEM1B, FEM1C, FOSL1, FOXO3, FZD7, GABPB1, HAS2, HBEGF, HES1, HIVEP2, HMGA2, HMOX1, HSPH1, ICAM1, IER2, IER5, IL32, IL6, ISG20, ITPKC, JMJD6, JUN, JUND, KLF4, KLF6, LRIF1, MAFB, MCL1, MCTP1, MYC, NDRG1, NE…	ADH1B, AEBP1, ALDH3A2, ALDH7A1, AMT, ANXA4, BMP4, CD36, CETN2, CETN3, CFH, COL1A2, COL3A1, COL6A3, COMP, CYB5B, EFHD1, EXPH5, GNAI1, ID3, LAMB2, NPR3, NUPR1, PAPSS1, PCOLCE, PLBD1, PLXND1, PODXL, PRPS2, RAD51C, RARRES2, SCD, SERPING1, SMYD3, SORT1, SPARC, SYNE2, THBS2, TMEM47, TPM2
CGP-60474	BRD-K79090631	HME1	0.12um	3h	0.0254	644215	ABL1, ADM, ARL4C, ATF3, BAG3, BHLHE40, BMP2, BTG1, BTG2, CBLB, CCDC86, CCL4, CCL5, CDK17, CEBPB, CEBPD, CHIC2, CHST2, CKS2, CREM, CSRNP2, CXCL2, CXCL3, DDIT3, DDIT4, DNAJA1, DNAJB1, DNAJB9, DNTTIP2, DUSP1, DUSP10, DUSP4, DUSP5, DUSP6, DYRK3, EFNA1, ELK3, EPAS1, ETS2, FEM1B, FEM1C, FOSL1, FTH1, GADD45A, GADD45B, GCLM, GEM, GTF2B, HBEGF, HES1, HMOX1, ICAM1, IER2, IER3, IER5, IL32, IRF1, ISG20, JMJD…	ACP6, ALDH5A1, CETN3, COL11A1, EFHD1, EMX2, EPHX1, ETV1, FGF9, GPX3, GSTA4, GTF3A, IDH2, IGFBP2, IGFBP5, KDELR3, KRT8, MYCBP2, NDN, PAPSS2, PODXL, RRAGD, SIDT2, SLC26A2, TCTA, THBS2, THY1, TST, UQCR10
Luminespib	BRD-K41859756	HA1E	10.0um	24.0h	0.0249	10096043	ADA, ADAM12, ADM, AK4, ALDH1A3, AMIGO2, BACE2, BHLHE40, BNIP3, CCL2, CCND1, CD44, CDH2, CFLAR, COL5A1, COMP, CRLF1, CXCL1, CXCL14, CYTH1, DENND5A, DLX2, DUSP10, DUSP3, EIF5, ELK3, EMP1, ENC1, EPHA2, EPHB2, EREG, F3, FAM57A, FN1, FOSL1, FSTL3, FTSJ1, GADD45B, GATA6, GEM, GFPT2, GMFB, GPRC5A, GRB10, HAS2, HES1, ID2, IER3, IFRD2, IL32, INHBA, INSIG1, ISG15, JUN, KLF10, KLF6, KLF7, LAMB3, LIF, MARCKS…	ADH1B, ALDH5A1, AQP1, ASPM, AURKA, BAD, CAPN6, CCDC28A, CCNG1, CDC25B, CEBPD, CENPE, CHRDL1, CITED2, COL21A1, COL2A1, COL3A1, ECHDC2, EIF4B, EXPH5, FABP4, FAM117A, FGFR2, FMOD, FOXO1, FRY, HMGB2, KCNJ2, KCTD12, KIF11, KLHDC10, LAMA4, LETMD1, LPAR6, LXN, MTUS1, NBEA, NCOA2, NID2, PBX1, PBXIP1, PEG3, PRUNE2, RGS2, SALL2, SKP2, TGFBR3, TTK, WFS1, ZNF331, ZNF451
selumetinib	BRD-K57080016	A375	0.37um	24h	0.0246	10127622	ACSL1, AGTR1, ALDH1A3, AMD1, ANP32E, APOBEC3B, CCND1, CD3EAP, CDC6, CENPN, CHST2, COL4A1, COL4A2, DBF4, DCBLD2, DDX21, DOCK4, DUSP2, DUSP4, DUSP5, DUSP6, ELK3, ENC1, EPHA2, EREG, FABP5, FOSL1, GPRC5A, GTPBP4, HMGA1, HMGA2, HSPH1, IER3, IFRD2, INHBA, KIF14, KRT18, LIF, MAFF, MAK16, MCM10, MICAL2, MMP1, MRTO4, MTHFD2, NETO2, NOLC1, NOP16, ODC1, PFKP, PHLDA1, PHLDA2, PLAUR, PMAIP1, PNP, PPRC1, SLC20…	ABLIM1, AHNAK, AHNAK2, ALDH1A1, ALDH3A2, ALDOC, AMZ2, ANXA4, APOD, ARL6IP5, ARMCX2, ARMCX3, ASPN, BDH2, CAPN1, CCNG1, CDKN1B, CDKN1C, CELF2, CES2, CFD, CIRBP, CITED2, CLCA2, COL14A1, COL21A1, CRIP1, CRYAB, CTSF, DDB2, DHRS1, EFEMP2, EFHC1, FDXR, FEZ1, FILIP1L, FKBP1B, FOLR1, FOSB, FRZB, GAS1, GM2A, GPM6B, GSN, GSTA4, GSTT1, HCFC1R1, HIST1H2AC, HMGN3, HOXA5, IDH1, IGF1, IGFBP5, KAZN, LAMB2, LXN, M…
alvocidib	BRD-K87909389	HME1	0.37um	3h	0.0246	5287969	ABL1, ADM, AHR, AMIGO2, ARL4A, ATF3, BAG3, BCL10, BIRC2, BIRC3, BMP2, BTG1, BTG2, CBLB, CCL20, CCL5, CDK17, CEBPB, CEBPD, CEBPG, CHD1, CHIC2, CKS2, CRY1, CXCL1, CXCL14, CXCL2, CXCL3, DAXX, DDIT4, DDX21, DNAJB1, DUSP1, DUSP4, DUSP5, DUSP6, EHD1, EIF5, ELF1, EPHA2, ETS2, FASTKD5, FEM1B, FN1, FOSL1, FOSL2, FZD7, GADD45A, GCH1, GEM, GTF2B, HBEGF, HES1, HMOX1, HSPA6, ICAM1, ID1, IER2, IER3, IER5, ISG2…	ACOT13, ATP2B4, CETN3, COL1A2, GPX3, GULP1, HIBCH, IGFBP2, KDELR3, KRT8, LIMCH1, MRPL40, MXRA5, NUPR1, PBX1, PFKM, POLG2, SCD, TPD52L1
PLX-4720	BRD-K16478699	A375	0.12um	24h	0.0244	24180719	ALDH1A3, BAG3, CBFB, CCND1, CD3EAP, CDC6, COL4A2, CXCL1, DDX21, DNAJC12, DSP, DUSP4, DUSP6, EGR1, EPHA2, FN1, FOSL1, GPRC5A, HBEGF, HES1, HMGA1, IER3, INHBA, IPO7, KRT18, KRT7, LIF, MAFF, MCM10, MICAL2, MMP9, MT1G, MT1X, MTHFD2, NET1, NOLC1, PHLDA1, PHLDA2, PLAUR, PMAIP1, PNP, POPDC3, RGS2, S100A2, S100A9, SEH1L, SIK1, SLC20A1, SNRPB, SPHK1, SPRY2, SPRY4, STX1A, TACSTD2, TMEM2, TNFRSF12A, UAP1, U…	ABCA8, ALDH6A1, ANXA4, APOD, ATP2B4, CCNG2, CEBPD, CFD, CITED2, COL14A1, COL1A2, COL5A2, CRYAB, CTSK, DDR2, EFHC1, FEZ1, FOLR1, GAS1, GPM6B, GPNMB, GSN, HCFC1R1, HIST1H2AC, HLA-DMA, IDH1, IFIT1, IGFBP2, LAMB2, MAF, MAGED2, MATN2, MEF2C, METRN, METTL7A, MTMR11, MYL6B, NUPR1, ORAI3, OSBPL1A, OSBPL9, PAM, PBX1, PBXIP1, PDGFD, PLA2G16, PLP1, PPOX, PRSS23, PRUNE2, PTGDS, PTN, PYCARD, RARRES2, RARRES3,…
PD-0325901	BRD-K49865102	A375	1.11um	24h	0.0241	9826528	AGTR1, AMD1, ANP32E, APOBEC3B, CBFB, CCND1, CD3EAP, CDC6, CENPF, CENPN, CKS2, COL4A2, CXCL1, DBF4, DDX21, DUSP4, DUSP5, DUSP6, ENC1, EPHA2, EREG, FABP5, FJX1, FOSL1, GPRC5A, GTPBP4, HBEGF, HMGA1, HMGA2, HNRNPAB, HSPA6, HSPH1, IER3, INHBA, KIF14, KIF4A, KRT18, LCP1, MAFF, MAK16, MCM10, MICAL2, MMP1, MTHFD2, MYC, MYO10, NET1, NOLC1, NOP16, ODC1, PDSS1, PHLDA1, PHLDA2, PLAT, PLAUR, PMAIP1, PNP, PPAR…	ABLIM1, AHNAK, AHNAK2, ALDH1A1, ALDOC, AMZ2, ANXA4, APOD, ATP2B4, BDH2, CAPN1, CAPN3, CDKN1C, CELF2, CES2, CFD, CITED2, CLU, COL14A1, COL21A1, CRYAB, DDR2, DIXDC1, DNAJB2, F13A1, FDXR, FEZ1, FKBP1B, FOSB, GPM6B, GPNMB, GSN, GSTA1, GSTA4, GSTT1, GULP1, HCFC1R1, HIST1H2AC, HSPB2, HSPB8, IDH1, IGFBP5, LAMB2, MAF, MAGED2, MATN2, MEF2C, METRN, MXRA5, MYL9, MYLK, NME3, NOL3, NOV, NUPR1, OBSL1, OLFML2A,…
PD-0325901	BRD-K49865102	A375	0.04um	24h	0.0241	9826528	AK4, AMD1, ANP32E, CBFB, CCND1, CD3EAP, CDC6, COL4A2, DBF4, DDX21, DNAJA1, DUSP2, DUSP4, DUSP5, DUSP6, EGFR, ELK3, ENC1, EPHA2, EREG, F2RL1, FABP5, FN1, FOSL1, GPRC5A, GTPBP4, HES1, HMGA2, HNRNPAB, HSPH1, IER3, INHBA, KIF14, KRT18, MAFF, MCM10, MICAL2, MMP1, MRTO4, MTHFD2, MYC, MYO10, MYO1B, NETO2, NFE2L3, NOLC1, NOP16, ODC1, PHLDA1, PHLDA2, PLAUR, PMAIP1, PPIF, PPRC1, SH2B3, SLC20A1, SLC43A3, SL…	ABLIM1, AHNAK2, ALDH1A1, ALDH6A1, ALDOC, ANXA4, APOD, ARL6IP5, ARMCX2, BDH2, CAPN1, CAPN3, CD14, CDKN1C, CEBPD, CFD, CFI, CITED2, CLIC3, CLU, COL14A1, COL21A1, CPA3, CRYAB, DAB2, DHRS1, DNAJB2, EPHX1, FDXR, FOSB, GOLPH3L, GPM6B, GSN, GSTA4, GSTT1, HCFC1R1, HIST1H2AC, HMGN3, IDH1, IGFBP6, LAMB2, MAF, MAGED1, MAGED2, MATN2, MEF2C, METRN, METTL7A, MTMR11, MYLK, NME3, NOV, NUPR1, OLFM4, ORAI3, OSBPL9…
AZD-7762	BRD-K46056750	HME1	10um	3h	0.0241	67077825	ABL1, ALCAM, AMIGO2, ARHGEF2, B4GALT5, BCL2A1, BMP2, CBFB, CCL4, CCND1, CD44, CD69, CD83, CHIC2, CXCL1, CXCL6, DUSP2, DUSP4, DUSP5, DUSP6, EFHD2, EGR2, EGR3, EHD1, ELK3, EMP1, EPHA2, EREG, ETS1, F2RL1, F3, FOSL1, G0S2, GADD45A, HAS2, HBEGF, HMGA1, HMGA2, HMOX1, ICAM1, IER2, IER3, IL1A, IL1B, IL1RN, IL6, INHBA, ITGA5, JUN, KCTD5, LAMB3, LAMC2, LIF, LPXN, MAFF, MET, MYC, NRIP1, PDGFA, PFKFB3, PHLDA…	ADH1B, AURKA, BLVRB, CAMLG, CCNG1, CCNG2, CDKN1B, CTDSPL, DLGAP5, FADS2, FBLN1, GAS1, GPNMB, HMGB2, HMMR, HOXA5, HOXC6, IRS2, KIF20A, LRRC17, MEIS2, METTL7A, MFAP4, MGP, MOXD1, NDC80, NPR3, NR2F2, NUPR1, OSBPL9, PSRC1, PTGIS, RGS2, STOM, TOB1, TOP2A, TSC22D3, TXNIP
PD-0325901	BRD-K49865102	A375	0.12um	24h	0.0234	9826528	AMD1, ANP32E, CA2, CCND1, CD3EAP, CDC6, COL4A1, COL4A2, CXCL1, DBF4, DDX21, DUSP2, DUSP4, DUSP5, DUSP6, EFHD2, EIF4E, ENC1, EPHA2, FABP5, FN1, FOSL1, GDF15, GNG11, GPRC5A, GTPBP4, HES1, HMGA1, HMGA2, HNRNPAB, IER3, INHBA, KIF14, KRT18, LPL, MAFF, MCM10, MICAL2, MMP1, MMP12, MRTO4, MTHFD2, MYO10, NET1, NETO2, NOP16, ODC1, PDSS1, PHLDA1, PHLDA2, PLAUR, PMAIP1, PNP, PPARG, S100A9, SEH1L, SLC20A1, SL…	AHNAK, AHNAK2, ALDH1A1, ALDH3A2, ALDH6A1, ANXA4, APOD, ARL6IP5, BDH2, BTBD3, CAPN1, CAPN3, CD14, CDKN1B, CDKN1C, CFD, CLCN3, CLU, COL21A1, CRIP1, CRYAB, DHRS1, DNAJB2, EFHC1, EPHX1, F13A1, FDXR, FEZ1, FKBP1B, FOLR1, FOSB, GPM6B, GSN, GSTA1, GSTA4, GSTT1, GULP1, HCFC1R1, HIST1H2AC, HLA-DMA, HMGN3, IDH1, IGFBP5, KAZN, LAMB2, LRRC8D, MAF, MAGED1, MAGED2, MATN2, MEF2C, METRN, METTL7A, MGP, MYLK, NDUF…
Ro 31-8220 mesylate	BRD-K06543683	HCC515	10.0um	6.0h	0.0224	5083	AHR, AKR1C1, AMD1, ARL4A, B3GNT2, BAG3, BAZ1A, BCL10, BCOR, BHLHE40, CA12, CANT1, CASP3, CDK17, CEBPD, CHSY1, CLK4, CXCL1, CXCL2, DBF4, DDIT4, DEFB1, DNAJA1, DNAJB1, DNTTIP2, DUSP1, DUSP10, DUSP4, DUSP5, DUSP6, EHD1, EIF5, ELF1, ELF3, ELK3, FASTKD5, FEM1B, FEM1C, FOSL1, GABPB1, GCLM, HES1, HMGCR, HOMER1, HSPH1, ID2, IER5, INTS6, JMJD6, KDM2A, KLF10, KYNU, LAMC2, LCN2, LIPG, LRIF1, LRIG1, MAFF, MA…	APOD, ASPN, BMP4, CALD1, CFD, COL1A2, COL3A1, CYB5A, EGR1, FABP4, FHL1, GULP1, LDOC1, MAB21L2, MFAP2, NDUFA4L2, OLFM4, PAM, SLC27A3, TGFB1I1, THY1, TNNC1
PD-0325901	BRD-K49865102	A375	3.33um	24h	0.0224	9826528	ACAT2, ACSL3, ANP32E, CD3EAP, CDC6, CENPF, CENPN, CHORDC1, CKS2, COL4A2, CXCL1, DCBLD2, DDX21, DOCK4, DUSP4, DUSP5, DUSP6, EIF4E, ELK3, ENC1, EPHA2, EREG, FABP5, FOSL1, GNG11, GPRC5A, GTPBP4, HBEGF, HES1, HMGA1, HMGA2, HNRNPAB, HSPA6, HSPH1, IER3, IL13RA2, KIF14, KIF4A, KRT18, LARP4, MAK16, MCM10, MTHFD2, NET1, NETO2, NFE2L3, NOLC1, NOP16, ODC1, PHLDA1, PHLDA2, PLAUR, PLEK2, PMAIP1, PNP, PPARG, P…	AHNAK2, ALDH1A1, ALDH3A2, ALDOC, ANXA4, APOD, ARL6IP5, CAPN1, CAPN3, CD14, CDKN1C, CFD, CIRBP, COL14A1, COL21A1, CRIP1, CRYAB, CTSF, DDR2, DEPTOR, DHRS1, DIXDC1, DNAJB2, EFEMP2, EPHX1, F13A1, FDXR, FEZ1, FKBP1B, FOSB, GAS1, GPM6B, GSN, GSTA4, GSTK1, GSTT1, GULP1, HCFC1R1, HIST1H2AC, HMGN3, IDH1, IGFBP5, JUP, LAMB2, LMOD1, MAF, MAGED1, MAGED2, MATN2, MEF2C, METRN, METTL7A, MGP, MXRA5, MYL9, MYLK, …
PD-0325901	BRD-K49865102	A375	0.04um	24h	0.0224	9826528	ALDH1A3, ANP32E, BAG3, BIRC2, CCDC86, CCND1, CD3EAP, CDC6, CHORDC1, COL4A2, CXCL1, CYP1B1, DBF4, DUSP4, DUSP6, EFHD2, EGR3, ELK3, ENC1, EPHA2, FABP5, FKBP11, FN1, FOSL1, GCLM, GEM, GTPBP4, HBEGF, HMGA2, HSPH1, IER3, IL2RG, KRT18, LPL, MAFF, MCM10, MICAL2, MICB, MTHFD2, MYO1B, NETO2, NFE2L3, NOLC1, PHLDA1, PLAUR, PNP, PPARG, RAN, RGS4, SLC20A1, SLCO4A1, SMURF2, SNRPB, SPRY2, SPRY4, STC1, STX1A, TF…	AHNAK, AHNAK2, ALDH3B1, ALDH6A1, ANXA4, ARL6IP5, ARMCX6, BTBD3, CAP2, CAPN3, CCNG2, CDH11, CDKN1B, CDKN1C, CENPE, COL1A1, COL21A1, COL5A1, COX5B, CRYAB, DDR2, DHRS1, F13A1, FDXR, FEZ1, FOSL2, GAS1, GPM6B, GSN, GSTA4, HCFC1R1, HIST1H2AC, HMGN3, HSPA2, IDH1, IGFBP5, ITM2C, JUP, MAF, MAGED1, MAGED2, MATN2, MEF2C, METRN, METTL7A, MYLK, MYO6, NDRG2, NIPSNAP1, NME3, NR2F2, NUPR1, OLFM4, OLFML2A, ORAI3,…
AZ-628	BRD-K05804044	A375	3.33um	24h	0.0224	11676786	AGTR1, AMIGO2, BAG3, BIRC2, CCDC86, CDC6, CHORDC1, COL4A1, COL4A2, CXCL1, DUSP4, DUSP5, DUSP6, EFHD2, EGR3, ELK3, EMP1, ENC1, EPHA2, FABP5, FN1, FOSL1, GTPBP4, HBEGF, HMGA2, HSPA6, HSPH1, IER3, KRT18, KRT7, MAFF, MAK16, MCM10, MICAL2, MRTO4, MTHFD2, NFE2L3, NKX3-1, NOLC1, NOP16, PAK1IP1, PHLDA1, PHLDA2, PLAU, PLAUR, PNP, PPARG, PUS7, RALA, SEH1L, SEMA3C, SLC20A1, SLC29A1, SLC43A3, SLCO4A1, SMURF2…	ACTA2, AHNAK2, ALDH1A1, ALDH3A2, ALDH3B1, ANXA4, AQP1, ASMTL, ATP9A, BTBD3, CAPN3, CCNG2, CITED2, CLIP3, CLU, COL21A1, COX5B, CRYAB, DEPTOR, DHRS1, DNAJB2, EPHX1, F13A1, FDXR, FNBP1, GAS1, GPM6B, GSN, GSTA1, GSTA4, HCFC1R1, HIST1H2AC, HMGN3, HSPA2, IDH2, IGFBP5, IL6ST, LANCL1, LMOD1, MAF, MAGED1, MAGED2, MATN2, MEF2C, MEIS2, MSRB2, MYL6B, MYLK, NDRG2, NIPSNAP1, NUPR1, OBSL1, OLFM4, OLFML2A, ORAI3…
PP-110	BRD-K03618428	HA1E	22.2um	24.0h	0.0221	24905203	ABHD5, ACAT2, ADAM12, AK4, ALCAM, ALG13, AMD1, AMMECR1, ARF4, BCAT1, BHLHE40, BNIP3, BZW1, CDH2, CHORDC1, COL5A1, COQ10B, CYCS, CYTH1, DBI, DDIT4, DLX2, DUSP3, EIF4E, EIF5, EMP3, ENC1, EPHB2, FABP5, FASTKD5, FOSL1, GADD45B, GGH, GLRX3, GOLT1B, GRB10, HAS2, HMGCS1, HMOX1, IDI1, IER3, IFRD2, INSIG1, JMJD6, LDLR, LRRC59, MAP1LC3B, ME1, MSMO1, MSX1, NAA15, NOLC1, NOP16, ODC1, PFKP, PGM3, PHLDA2, PLEK…	ADH1B, ALDH3A2, AMT, ANXA4, ASPN, ATP9A, C5, CASP1, CD14, CEBPD, COL15A1, CTDSPL, EPAS1, FABP4, FBLN1, FGFR2, FHL1, GAS1, GPNMB, GREM1, IRS1, IRS2, KCNJ2, LDOC1, LETMD1, LMOD1, LPAR6, MAN1C1, MPDZ, NBEA, NSUN5P1, PAN2, PHKA2, PLXNC1, PLXND1, PYCARD, RARRES3, RCBTB2, RGS2, RPS4Y1, RPS6KA5, SALL2, SOD2, SPRY1, SSPN, STON1, TMEM30B, TNFSF10, TPP1, TRAPPC6A, ZNF331
selumetinib	BRD-K57080016	A375	3.33um	24h	0.0221	10127622	ALDH1A3, AMD1, ANP32E, APOBEC3B, CCND1, CD3EAP, CDC6, CENPF, CENPN, COL4A1, COL4A2, DBF4, DCBLD2, DDX21, DOCK4, DUSP4, DUSP5, DUSP6, EIF4E, ELK3, ENC1, EPHA2, FABP5, FJX1, FOSL1, GPRC5A, GTPBP4, HBEGF, HMGA1, HMGA2, HSPH1, IER3, INHBA, KIF14, KRT18, KRT7, LIF, LPL, MAFF, MCM10, MICAL2, MMP1, MRTO4, MTHFD2, MYC, NET1, NOLC1, NOP16, PHLDA1, PHLDA2, PLAT, PLAU, PLAUR, PLEK2, PMAIP1, PNP, S100A9, SEH…	AHNAK2, ALDH1A1, ALDH3A2, ALDOC, ANXA4, ARL6IP5, ARMCX2, BDH2, BTBD3, CAPN1, CAPN3, CCNG2, CDKN1C, CELF2, CES2, CFD, CITED2, CLU, COBLL1, COL14A1, CRYAB, DHRS1, DNAJB2, EPHX1, FDXR, FOSB, GAS1, GPM6B, GSN, GSTA1, GSTA4, GULP1, HCFC1R1, HIST1H2AC, HMGN3, IFIT1, IGFBP5, IGFBP6, JUP, MAF, MAFB, MAGED2, MATN2, MEF2C, METRN, MSRB2, MYL9, MYLK, NOV, NUPR1, OBSL1, OLFM4, ORAI3, OSBPL9, OSR2, PBX1, PBXIP…
AZ-628	BRD-K05804044	A375	0.37um	24h	0.0221	11676786	BAG3, CCDC86, CCND1, CDC6, CHORDC1, COL4A1, COL4A2, CXCL1, DUSP4, DUSP6, EPHA2, EZH2, FABP5, FN1, FOSL1, GTPBP4, HBEGF, HMGA2, HSPH1, IER3, IL13RA2, ITPR3, KRT7, MAFF, MCM10, MICAL2, MICB, MTHFD2, NFE2L3, NOLC1, PHLDA1, PHLDA2, PLAUR, PNP, PPARG, PPIF, PUS7, SEH1L, SLC20A1, SLC39A8, SLC43A3, SLCO4A1, SMURF2, SNRPA1, SPRY2, SPRY4, TFRC, UAP1, UBE2C, UPP1, WSB2, YRDC	ACTA2, AHNAK2, ALDH6A1, APOD, ARL6IP5, ATP2B4, CAPN3, CCNG2, CDH11, CFD, CLU, COL1A1, COL21A1, CRYAB, DAPK1, DHRS1, F13A1, FDXR, GAS1, GPM6B, GPX1, GSN, GSTA4, HCFC1R1, HIST1H2AC, HMGN3, ID4, IDH1, IGFBP2, IGFBP5, LAMB2, MAGED1, MAGED2, MATN2, MEF2C, METTL7A, MYL6B, MYLK, NDRG2, NIPSNAP1, NUPR1, OBSL1, OLFML3, ORAI3, OSR2, P4HTM, PBXIP1, PEG3, PIK3R1, PLAGL1, PLEKHB1, PLP1, PPP1R3C, PTN, PTP4A3, …
DVEXZJFMOKTQEZ-JYFOCSDGSA-N	BRD-K18787491	HT29	10.0um	6.0h	0.0219	3006531	ADORA2B, AIM2, ALDH1A3, AMIGO2, ARL4C, BCL2A1, BYSL, CCDC86, CCND1, CCT2, CD3EAP, CD44, CXCL11, DDX21, DPYSL3, DUSP4, DUSP5, DUSP6, EGR1, EGR3, ENC1, EPHA2, EREG, F2RL1, FAM57A, FERMT1, FJX1, FOSL1, GEM, GPRC5A, GTPBP4, HBEGF, IER2, IER3, LDLR, LIF, MAFF, MAK16, MCL1, MRTO4, MYC, NDUFAF4, NFE2L3, NIP7, NOC3L, NOLC1, NOP16, NOP2, NXT1, ODC1, PAK1IP1, PHLDA1, PHLDA2, PLAUR, PLK2, PNO1, PNP, POLR1C,…	ACACB, ACSF2, ALDH1A1, ANKMY2, ASPM, BDH2, CCNG2, CDKN1B, CDKN1C, CDKN2C, CEBPA, CENPE, CES1, CFD, CLU, DDB2, DDX17, DNAJB2, EIF1AY, EPHX1, FGFR2, FOLR1, GPX3, GPX4, HMGN3, HMMR, HOXA5, HSPB1, IDH1, IFIT1, KDM5D, KIF20A, METTL7A, MFAP5, NUPR1, PIR, RPS4Y1, RXRA, SELENBP1, SESN1, SIDT2, SLC4A4, SUOX, TOB1, TPP1, TSC22D3, VWA5A, ZNF185
alvocidib	BRD-K87909389	HME1	3.33um	3h	0.0219	5287969	ABL1, ADAMTS1, ADM, AMIGO2, APOLD1, ARL4C, ATF3, BCL10, BMP2, BTG1, BTG2, CEBPB, CEBPD, CHSY1, CKS2, CXCL1, CXCL11, CXCL2, CXCL3, DDIT4, DDX21, DNAJB1, DUSP1, DUSP2, DUSP4, DUSP5, DUSP6, DYRK3, EGR3, EHD1, EIF5, EPB41L3, EPHA2, ETS2, FAM46A, FASTKD5, FEM1B, FOSB, FOSL1, FOSL2, FZD7, GADD45A, GADD45B, GATA6, GEM, GPRC5A, GTF2B, HAS2, HBEGF, HES1, HMOX1, HSPA6, ICAM1, IER2, IER3, IER5, IFRD1, IL6, …	ANXA4, CETN3, COL1A2, COL3A1, COL6A3, COMP, GLG1, GSTA4, IGFBP2, LAMB2, OSBPL9, PAM, PAPSS2, PCOLCE, PLBD1, PPT1, SCD, SDC2, SYNE2, TNFSF10
AZ-628	BRD-K05804044	A375	10um	24h	0.0219	11676786	AGTR1, ALDH1A3, ANP32E, APOLD1, BIRC2, BTG3, BYSL, CCDC86, CCND1, CDC6, CHORDC1, COL4A1, COL4A2, CSGALNACT1, CXCL1, DPH2, DUSP4, DUSP6, EFHD2, ELK3, EPHA2, FABP5, FKBP11, FN1, FOSL1, GTPBP4, HMGA2, HSPH1, IER3, IFRD2, IL13RA2, KRT18, LPL, MAFF, MAK16, MCM10, MICB, MRTO4, NOLC1, NOP16, PCSK1, PDE2A, PHLDA1, PHLDA2, PITPNC1, PPARG, SERPINB2, SLC16A1, SLC20A1, SLC43A3, SLCO4A1, SMURF2, SNRPA1, SPRY2…	ABCA8, ABLIM1, ACTA2, AHNAK2, ALDH3A2, ALDH3B1, ANXA4, APOD, BTBD3, CAPN3, CDKN1C, CFD, CITED2, COX5B, CRYAB, DHRS1, DNAJB2, EPHX1, GPNMB, GPX4, GSN, GSTA4, HCFC1R1, HIST1H2AC, HMGN3, IDH1, IGFBP2, IGFBP6, JUP, LGR5, LMOD1, MAF, MAGED1, MAGED2, MATN2, MEF2C, METRN, MSRB2, MYL6B, MYLK, NDRG2, NIPSNAP1, NME3, NUPR1, OBSL1, OLFM4, ORAI3, OSBPL9, PAPSS1, PBXIP1, PHYH, PLAGL1, PLEKHB1, PLXND1, PTN, PY…
atorvastatin	BRD-U88459701	HA1E	10.0um	24.0h	0.0214		ADM, AK4, ALDH1B1, AMD1, BNIP3, BTG3, BZW1, CCL2, CCND1, CCT2, CDH2, CHORDC1, CP, CSRP2, CXCL10, CYCS, DDX18, DDX21, DIMT1, DLX2, EGR3, EIF4E, ENC1, ETF1, FOSL1, G3BP1, GABPB1, GADD45B, GBP1, GRPEL1, GTPBP4, HAS2, HSPE1, IFRD2, IL7R, JMJD6, LRRC59, MLF1, MRTO4, MYC, NAA15, NEDD9, NFKBIA, NIP7, NKX3-1, NOLC1, NOP16, NRG1, NUP98, NXT1, ODC1, PAK1IP1, PLOD2, PNO1, PNP, PPIF, PTP4A1, RAN, RCAN1, SERP…	ACOX2, ADH1B, AHNAK, AHNAK2, APOD, ASPN, ATP9A, CCNG2, CD36, CDC25B, CES2, CFD, CLCA2, COL15A1, CTSK, DDB2, ESYT1, ETV1, FABP4, FHL1, FLOT1, FXYD6, GDF15, GSN, IGFBP5, JUP, KANK2, KLHDC2, LPCAT1, LXN, MAFB, MALL, MAN1C1, METTL7A, MGP, MKNK2, NID2, NPC1, OLFML2A, ORAI3, PAN2, PBX1, PBXIP1, PLXNC1, PPL, RCBTB2, SLC22A18, ST6GALNAC2, SYNE2, TCF4, TCTA, THBD, TNFSF10, TPP1, TSC22D3, TXNIP, VAMP1, VAT…
AS-605240	BRD-K41895714	A375	0.12um	24h	0.0211	10377751	ADORA2B, CCND1, CD3EAP, CDC6, COL4A2, CXCL1, CXCL9, DDX21, DSP, DUSP4, DUSP5, DUSP6, ELK3, ENC1, EPHA2, EREG, F2RL1, FABP5, FN1, FOSL1, GPRC5A, HES1, HMGA2, HSPH1, IER3, INA, INHBA, KCNN4, KRT18, KRT7, LIF, MCM10, MICAL2, MMP1, MYO1B, NETO2, NFE2L3, ODC1, PHLDA1, PHLDA2, PLAT, PLAU, PLAUR, PMAIP1, PNP, PPA1, RIPK4, S100A9, SEH1L, SLC20A1, SLC35F2, SLCO4A1, SPRY2, SPRY4, STX1A, TFRC, TM4SF1, TMEM2…	ABCA8, ABLIM1, AGT, ALDH1A1, ALDH3A2, ANXA4, APOD, ASPN, ATP2B4, CELF2, CFD, CLU, COL21A1, COLEC12, COX7A1, CRYAB, EFEMP2, EFHC1, FDXR, FHL1, FILIP1L, FOSB, GOLPH3L, GPM6B, GSN, GSTA1, GSTK1, HCFC1R1, ITM2C, MAF, MAGED2, MATN2, MEF2C, METRN, METTL7A, MGP, MPPED2, MTMR11, NME3, NME5, NOL3, NOV, NR4A2, NUPR1, OBSL1, ORAI3, P4HTM, PBX1, PBXIP1, PDGFD, PHYH, PIK3IP1, PIK3R1, PRUNE2, PTGIS, PTN, PTPRD…
AZD-7762	BRD-K46056750	HME1	3.33um	3h	0.0211	67077825	ABL1, BMP2, CCL20, CCL4, CD55, CHIC2, CXCL1, CXCL2, CXCL3, DUSP4, DUSP5, DUSP6, EHD1, EMP1, ENC1, EPHA2, EREG, ETS1, F3, FOSL1, FST, GADD45B, GCH1, HAS2, HBEGF, HMGA2, ICAM1, IL1A, IL1B, IL1RN, IL6, INHBA, ISG20, JUN, JUNB, KDM6B, KRT18, KRT7, LAMC2, LIF, LPXN, MAFF, MICAL2, MYC, NEDD4L, NRG1, NRIP1, ODC1, PDGFA, PHLDA1, PHLDA2, PI3, PLAU, PLAUR, PNO1, PNP, PPIF, PTGS2, PTPN1, PTX3, RELB, RGS4, S…	ADH1B, APOD, AURKA, BLVRB, CCDC28A, CDKN1B, CFH, COL3A1, CXCL12, DDAH2, DLGAP5, EAPP, ETV1, EXPH5, F13A1, FADS2, FAM13A, FBLN1, FZD2, GAS1, GPX3, GULP1, HMGB2, HMMR, HOXA5, IMPA2, IRS2, KIF20A, LDB2, MEIS2, METTL7A, MFAP4, MOXD1, MTUS1, NDC80, NR2F2, NUPR1, NUSAP1, ORAI3, PIR, PRC1, PSIP1, PSRC1, RGS2, RHOBTB3, RNASET2, TNFSF10, TOP2A, TSC22D3, TWIST1, TXNIP, ZNF292
CGP-60474	BRD-K79090631	HME1	1.11um	3h	0.0211	644215	ABL1, ADM, ARF6, ARL4C, ATF3, BACH1, BAG3, BHLHE40, BMP2, BTG1, BTG2, CA12, CBLB, CCL4, CCL5, CDK5R1, CEBPB, CEBPD, CHIC2, CKS2, CXCL10, CXCL14, CXCL2, CXCL3, DDIT4, DNAJB1, DNAJB9, DNTTIP2, DUSP1, DUSP2, DUSP4, DUSP5, DUSP6, EHD1, EIF5, ETS2, FASTKD5, FOSL1, FOSL2, FZD7, GADD45A, GCH1, GFPT2, GTF2B, HAS2, HBEGF, HES1, HMOX1, ICAM1, IER2, IER3, IER5, IFI27, IL32, IL6, INSIG1, IRF1, ISG20, JMJD6, …	ALDH3A2, CFH, COBLL1, COL11A1, COMP, FHL1, ITGBL1, KRT8, LPAR6, NPR3, NUPR1, PAPSS1, SCD, SLC26A2, SLC37A4, SORT1, SPINT2, TPM2, ZSCAN18
PD-0325901	BRD-K49865102	A375	1.11um	24h	0.0211	9826528	ACSL3, ALDH1A3, APOBEC3B, BAG3, BZW1, CCDC86, CCL5, CCND1, CD3EAP, CDC6, CXCL1, CXCL9, CYP1B1, CYTL1, DSP, DUSP2, DUSP4, DUSP5, DUSP6, ENC1, EREG, FABP5, FAP, FGL2, FKBP11, FN1, FOSL1, FZD10, GTPBP4, HBEGF, HMGA2, HSPH1, IER3, IFRD2, INHBA, IPO7, KRT18, KRT7, MAFF, MCM10, MCTP1, MTHFD2, MYO1B, NKX3-1, NOLC1, PHLDA1, PHLDA2, PLAUR, SLC20A1, SPRY2, SPRY4, STX1A, TFRC, TMEM2, TNFRSF11B, TNFRSF12A, U…	ABLIM1, AHNAK2, ALDH3B1, ALDH6A1, AMZ2, ANXA4, ARMCX6, BTBD3, CAMLG, CCNG2, CDH11, CDKN1B, CDKN1C, CLCN3, CLIP3, CLU, COL1A1, COL21A1, CRYAB, DAB2, EHD3, FDXR, FEZ1, FMO2, GAS1, GPM6B, GSN, GSTA1, GSTA4, HCFC1R1, HIST1H2AC, HMGN3, ID4, IGFBP5, KAZN, LRRC17, LXN, MAF, MAGED1, MAGED2, MATN2, MEF2C, MSRB2, MTMR11, MYLK, MYO6, NDRG2, NIPSNAP1, NUPR1, OLFM4, OLFML2A, ORAI3, OSBPL9, PBXIP1, PHYH, PLAGL…
geldanamycin	BRD-A19500257	HA1E	10.0um	24.0h	0.0206	13017911	ABCC3, ADAM12, ADM, AK4, AKR1B10, ALDH1A3, AMMECR1, ARHGEF40, BNIP3, C3, CCL2, CCND1, CD44, CDH2, CFLAR, COL5A1, CXCL1, CXCL14, CYCS, CYP1B1, CYTH1, DLX2, DYRK2, EIF5, ELK3, EMP1, ENC1, EPHA2, EPHB2, ETS1, F2RL1, F3, FABP5, FAM57A, FJX1, FOSL1, FOXO3, FTSJ1, GADD45B, GATA6, GEM, GFPT2, GRB10, HAS2, HBEGF, HES1, ID1, ID2, IER3, IFRD2, IL11, IL32, IL7R, INHBA, ISG15, JUN, KLC1, KLF10, LIF, MAFB, MA…	AQP1, ASPM, AURKA, CCDC28A, CCNG1, CEBPD, CENPE, COL3A1, CTDSPL, ENPP2, EXPH5, FAM117A, FGFR2, FHL1, FRY, GNAL, HMGB2, KCNJ2, KIF11, KIF20A, LETMD1, MTUS1, MYH10, MYO6, NCAPD2, NDC80, ORAI3, PBXIP1, PDGFRL, PEG3, PKP4, PLA2G16, PPL, RGS2, SKP2, SLC2A10, TOP2A, TTK, WFS1, ZNF331, ZNF451
geldanamycin	BRD-A19500257	HA1E	3.33um	24h	0.0204	13017911	ADAM12, ADM, AK4, ALDH1A3, AMIGO2, AMMECR1, ARHGEF40, BHLHE40, BIRC2, BNIP3, C3, CCDC86, CCL2, CDH2, COL1A1, COMP, CXCL14, CYP1B1, DLX2, DPYSL3, DSP, DUSP10, DUSP5, EGR1, EGR3, ELK3, EMP1, EPHA2, EPHB2, FOSB, FOSL1, FZD7, GFPT2, GRB10, HBEGF, HES1, HMGCS1, ID1, IER2, IER3, IKBKE, IL32, INHBA, INSIG1, JUN, KLF10, KLF4, KLF6, LIF, MARCKSL1, MCL1, MMP2, MYC, NAMPT, NEDD4, NFKBIA, NKX3-1, NRG1, PDGFC…	ANKRD36B, ANKS1A, ASPM, AURKA, CAPN6, CCDC28A, CCNG1, CCNG2, CEBPA, CEBPD, CEP57, CITED2, COBLL1, COL21A1, COL3A1, ECHDC2, EIF4B, EPAS1, EPHX1, FAM117A, FGFR2, FHL1, FMO3, FRY, GAS1, GDPD5, GPM6B, HMGB2, KIF11, LETMD1, METTL7A, MTUS1, MYH10, NISCH, PBX1, PDXDC1, PFDN5, PLA2G16, PPL, RALBP1, RGS2, SLC2A10, SLC38A2, STOM, STON1, TBC1D8, TOB1, TXNIP, WFS1
AZ-628	BRD-K05804044	A375	1.11um	24h	0.0204	11676786	ALDH1A3, BAG3, BIRC2, CCDC86, CCND1, CD3EAP, CDC6, CHORDC1, COL4A1, COL4A2, CSGALNACT1, DUSP4, DUSP6, EFHD2, EGR3, ELK3, EPHA2, FABP5, FKBP11, FN1, FOSL1, GTPBP4, HMGA2, HSPH1, IER3, IL2RG, LPL, MAFF, MCM10, MICAL2, MICB, MMP9, MRTO4, MTHFD2, NETO2, NOLC1, NOP16, PHLDA1, PHLDA2, PLAUR, PPARG, PPIF, SEH1L, SEMA3C, SLC16A1, SLC20A1, SMURF2, SPRY2, SPRY4, STX1A, TFRC, THBS1, TM4SF1, TMEM2, TNFRSF12A…	ACTA2, AGT, AHNAK2, ALDH3B1, ALDH6A1, ANGPT1, ANXA4, APOD, AQP1, ASMTL, BTBD3, CAPN3, CCNG2, CES1, CLIP3, CLU, COL21A1, CRIP1, CRYAB, DAPK1, DDB2, DEPTOR, DHCR24, DHRS1, EPHX1, F13A1, FDXR, FNBP1, GAS1, GPM6B, GSN, GSTA1, GSTA4, HCFC1R1, HIST1H2AC, HMGN3, HSPA2, IDH1, IGFBP2, IGFBP5, IL6ST, KAZN, LAMB2, LMOD1, MAGED1, MAGED2, MATN2, MEF2C, METRN, MYLK, NDRG2, NIPSNAP1, NUPR1, OBSL1, OLFM4, OLFML2…
Cytochalasin B	BRD-K26664453	HA1E	10.0um	24.0h	0.0201	5311281	ACAT2, AK4, ALCAM, AMD1, APOO, ARF4, ASNS, BNIP3, CCND1, CCT2, CDH2, CKS2, CTNNAL1, CYCS, DDX21, DIMT1, DNM1L, DPH2, EHD1, EIF2S1, EIF4E, FABP5, FKBP11, FTSJ1, GADD45B, GPRC5A, GTPBP4, H1F0, HAS2, HMGCS1, IDI1, IFRD2, INSIG1, JUN, LDLR, LRRC59, MLLT11, MSMO1, MT1E, MT1M, MTHFD2, MYC, NAA15, NAMPT, NOP16, NUP98, ODC1, PFKP, PGM3, PLOD2, PNO1, PRKAG2, PRPS1, PSMD14, PTX3, RCAN1, SEH1L, SERPINE1, SL…	ACOX2, AQP1, ASPN, ATP9A, CASP1, CDH11, CES2, CFI, COL3A1, COLEC12, CTSK, DBT, DDB2, DHRS3, DUSP6, EPAS1, EPHX1, GPNMB, GREM1, ID1, IGFBP2, IRS1, JAG1, JUP, KCNJ2, LIMCH1, LPAR6, MAFB, MAN1C1, MPDZ, MTMR11, MUM1, MXRA5, NINL, NOX4, ORAI3, PAN2, PBX1, PBXIP1, PDCD6, PDGFD, PLXND1, PYCARD, RALGDS, RARRES2, RARRES3, RCBTB2, RGS2, SALL2, SLC22A18, SOX4, SPRY1, STON1, THBD, TNFSF10, TP53TG1, TPP1, TRI…
triptolide	BRD-K39484304	A549	10.0um	6.0h	0.0201	107985	ABL1, ADM, AHR, AKR1B1, AKR1C2, AMD1, ARL4A, ATP2B1, BAG3, BAMBI, CA12, CCL2, CDC6, CHD1, CHSY1, CKS2, CRY1, CSGALNACT1, CXCL1, DBF4, DDIT4, DNAJB1, DUSP4, DUSP5, EHD1, EIF5, ELF1, EMP3, ERF, EZH2, FAM208B, FAM57A, FASTKD5, FOSL1, FOXO3, GADD45B, HMOX1, HSPH1, ID2, IER3, ISG20, JMJD6, KLF10, KRT7, KYNU, MAFB, MAPK6, MARCKSL1, MCL1, MYC, MYLIP, NEDD9, NET1, NFKBIA, NPAS2, NRIP1, NUP62, NUP98, NXT1…	AEBP1, ANXA11, CILP, COL1A2, COL3A1, COL8A2, COMP, CPA3, DHCR24, EXPH5, FAM198B, FHOD3, GAS6, GPM6B, HSD17B6, IGFBP5, LRRC17, LTA4H, MEF2C, MXRA5, PBX3, PLS3, RARRES2, SNCA, SNX7, SPARC, SRPX, STON1, TGFB3, THBS2, THY1, TMEM176A, TMEM176B, VWA5A, ZSCAN18
linifanib	BRD-K99749624	HME1	10um	3h	0.0201	11485656	ABL1, ADM, ARL4C, BIRC2, BTG2, CCL20, CCL4, CDK5R1, CEBPD, COL5A1, CSGALNACT1, CXCL3, DDIT4, DUSP4, DUSP5, DUSP6, EGR2, EGR3, EHD1, EIF5, EMP1, ETS1, ETS2, F3, FASTKD5, FOSL1, GADD45B, GPR183, HBEGF, HES1, HIVEP1, HMGA2, HMOX1, ICAM1, IER2, IER3, IER5, IFI27, IL1A, IL1B, IL1RN, IL6, IL7R, IRF1, ISG20, JMJD1C, JUN, JUNB, KBTBD2, KDM6B, KLF11, KLF4, KRT7, LDLR, LRRN3, MAFF, MAP3K8, MCL1, MED13, MX2…	ADH1B, ANXA4, CHRDL1, DAPK1, GPX3, IGFBP2, NPDC1, NR2F2, NUPR1, PAM, PAN2, PSIP1, SERPING1, SLC37A4, THYN1
alvocidib	BRD-K87909389	MDAMB231	0.12um	3h	0.0201	5287969	ADM, ADORA2B, AHR, ALDH1A3, APOLD1, ARL4A, ARL4C, ATF3, BACH1, BAMBI, BCL10, BRD2, BTG1, CCNL1, CDK5R1, CEBPB, CHIC2, CXCR4, DDIT4, DNAJB1, DNAJB9, DUSP4, DUSP5, DUSP6, DYRK2, EGR2, EIF5, ETS2, F2RL1, F3, FASTKD5, FEM1B, FEM1C, FN1, FOSL1, FZD7, GADD45A, GADD45B, GEM, GTF2B, HES1, HSPA6, IER2, IER3, IER5, INSIG1, ISG20, JUN, JUNB, KLF10, KLF4, KLF5, KLF6, LDLR, MAFB, MAFF, MCL1, MED13, MYC, NEDD9…	ANXA4, COL1A2, COL6A1, COMP, CRYAB, CXCL12, GHR, GPX3, HOXA5, IGFBP5, KDELR3, NUPR1, PEG3, PFKM, PLS3, PPT1, SCD, TCF4, THY1, VWA5A
dasatinib	BRD-K49328571	A375	3.33um	24h	0.0199	3062316	ALDH1A3, AMIGO2, CA2, CCND1, CDC6, COL4A2, CXCL1, CYP1B1, CYTL1, DSP, DUSP2, EFHD2, ELK3, ENC1, EPHA2, EREG, EZH2, FABP5, FKBP11, FOSL1, G0S2, HBEGF, HMGA2, HSPH1, IER3, IFRD2, KCNE4, KIF14, KRT7, LPL, MAFB, MCM10, ME1, MLF1, MMP9, PHLDA1, PHLDA2, PLAUR, PRPS1, PTX3, S100A2, S100A8, S100A9, SEMA3C, SERPINB2, SLC35F2, SMURF2, SNRPB, STX1A, TFPI2, TM4SF1, TNFRSF12A, UAP1, UBE2C, UGCG, UPP1, YKT6	AGT, ALDH3A2, ALDH6A1, ANXA4, ARMCX2, ASPN, ATP2B4, BTBD3, CAPN3, CFI, COL1A1, COL21A1, COLEC12, CORO1B, DAAM2, DAB2, DAPK1, DDR2, DNAJB2, FBLN1, FGFR2, FOXO1, GAS1, GPM6B, GRHPR, GSN, GSTA4, GULP1, HCFC1R1, HLA-DMA, HSPA2, IDH1, IFI16, IGFBP5, ITM2C, MAF, MAGED1, MAGED2, MEF2C, METTL7A, MTUS1, MXRA5, NAV2, NIPSNAP1, NME3, NUPR1, OLFML3, ORAI3, PAPSS1, PBXIP1, PDGFD, PEG3, PIR, PLA2G16, PLEKHB1, …
PLX-4032	BRD-K56343971	A375	10.0um	24.0h	0.0194	42611257	ACOT7, ALDH1A3, AMD1, ANP32E, APOBEC3B, BAG3, BAZ1A, BNIP3, BZW1, CASP7, CBFB, CCND1, CD3EAP, CD55, CDC6, CDH2, CENPF, CENPN, CHST11, CKS2, COL4A1, COL4A2, CSGALNACT1, CTNNAL1, CXCL1, DBF4, DNAJA1, DUSP4, DUSP6, EFHD2, EIF4A3, EIF4E, ELK3, ENC1, EPHA2, ESPL1, EZH2, FABP5, FJX1, FOSL1, GABPB1, GPRC5A, GTPBP4, HMGA2, HSPE1, HSPH1, IDI1, IER3, JMJD6, KIF14, KIF4A, KRT18, KRT7, LIF, LRP8, MAFF, MAK16…	ABLIM1, AGA, AHNAK2, ALDH6A1, ANXA4, APOD, AQP1, ARNT2, ASPN, CAP2, CASP1, CES2, CFD, COL21A1, CPA3, CRYAB, DDR2, DHRS3, DIXDC1, DNAJB2, EPAS1, EPHX1, FEZ1, FGFR2, FHL1, FILIP1L, GM2A, GPM6B, GPNMB, GSN, GSTA1, HEXA, HIST1H2AC, ID4, IGFBP5, KCNJ2, LMOD1, LPAR6, LY96, MAF, MAGED2, MATN2, METRN, MFAP5, MFGE8, MTMR11, MXRA5, MYLK, MYO1D, NUPR1, OBSL1, OGN, OLFM4, OLFML2A, ORAI3, OSR2, PBX1, PBXIP1, …
trametinib	BRD-K12343256	A375	0.37um	24h	0.0194	11707110	ACSL1, AGTR1, ALDH1A3, AMD1, ANP32E, CD3EAP, CDC6, CKS2, COL4A2, CXCL1, DCBLD2, DDX21, DUSP4, DUSP5, DUSP6, EIF4E, EPHA2, EREG, FABP5, FOSL1, GPRC5A, HES1, HMGA1, HMGA2, HNRNPAB, IER3, KIF14, KRT18, LIF, LRRFIP1, MCM10, MMP1, MRTO4, MT1X, MTHFD2, NET1, NETO2, NOP16, PFKP, PHLDA1, PHLDA2, PMAIP1, PNP, PPARG, S100A9, SEH1L, SLC20A1, SLCO4A1, SPRY2, SPRY4, SPTAN1, STX1A, TM4SF1, TMEM158, TNC, UAP1, …	ABLIM1, AHNAK, AHNAK2, ALDH6A1, ANXA4, APBB2, ARMCX2, ASPN, BTBD3, CAPN1, CAPN3, CDKN1C, CLIC3, COL3A1, CRYAB, DDX17, DNAJB2, F13A1, FEZ1, FKBP1B, FOSL2, FOXO1, GAS1, GSN, GSTA4, GULP1, HCFC1R1, HIST1H2AC, IGFBP5, JUP, LGR5, MAF, MAGED2, MATN2, MEF2C, METRN, MXRA5, MYL9, MYLK, NOL3, NOV, NUPR1, OBSL1, OLFML2A, ORAI3, OSBPL9, OSR2, PAM, PAN2, PBXIP1, PDGFD, PEG3, PGAP3, PIK3R1, PIR, PLEKHB1, PRUNE…
PD-184352	BRD-K05104363	A375	0.37um	24h	0.0194	6918454	AMD1, ANP32E, CA2, CCND1, CD3EAP, CDC6, CHORDC1, CHST11, COL4A2, CSGALNACT1, CXCL1, CXCL9, DBF4, DCBLD2, DNMBP, DUSP4, DUSP6, EFHD2, EIF4E, ENC1, EPHA2, FABP5, FKBP11, FN1, FOSL1, GDF15, GPRC5A, HBEGF, HMGA1, HMGA2, HSPA6, HSPH1, IER3, KIF14, KRT18, LIF, LRP8, MAK16, MCM10, MICB, MLLT11, MMP1, MTHFD2, NETO2, NKX3-1, ODC1, PFKP, PHLDA1, PHLDA2, PLAUR, PMAIP1, PNP, S100A9, SLC20A1, SLC43A3, SLCO4A1…	ABCA8, ABLIM1, AGT, ALDH6A1, ANXA4, APOD, AQP1, ARL6IP5, ASPN, CAPN1, CAPN3, CEBPD, CFI, COL1A2, COL21A1, CRYAB, DDR2, EPHX1, FEZ1, FOLR1, FRZB, GAS1, GPM6B, GSN, HIST1H2AC, HLA-DMA, HTR2B, IFIT1, LGR5, MAF, MAGED2, MATN2, MEF2C, METRN, METTL7A, NME5, NOV, NUPR1, OBSL1, OLFM4, ORAI3, OSBPL9, PBX1, PBXIP1, PDGFD, PIK3IP1, PIK3R1, PIR, PLA2G16, PLEKHB1, PPIC, PROS1, PRSS23, PRUNE2, PTN, PYCARD, RAR…
PD-0325901	BRD-K49865102	A375	0.37um	24h	0.0194	9826528	ACSL1, BAG3, BMP2, CCDC86, CD3EAP, CDC6, CXCL1, CYCS, DDX21, DPT, DUSP2, DUSP4, DUSP5, DUSP6, EFHD2, ENC1, EPHA2, FABP5, FAM69A, FGL2, FKBP11, FOSL1, FZD10, HBEGF, HMGA2, HSPH1, IER3, IL27RA, IL7R, MAFF, MCM10, MCTP1, MRTO4, MTHFD2, NFE2L3, NOP16, PCSK1, PHLDA1, PHLDA2, PLAUR, PPIF, S100A9, SHB, SLC20A1, SLCO4A1, SPRY2, SPRY4, SPTAN1, TFRC, TMEM2, TNFRSF11B, UPP1, YRDC	ABLIM1, AHNAK2, ALDH1A1, ALDH3B1, ALDH6A1, ANXA4, ATP9A, CAMLG, CAPN1, CAPN3, CDKN1C, CES1, CLIP3, CLU, COL21A1, CRYAB, CTGF, DHCR24, DHRS1, EPHX1, FDXR, GAS1, GPX1, GPX3, GSN, GSTA1, GSTA4, GYG2, HMGN3, ID4, IGFBP2, IGFBP5, LAMB2, LXN, MAF, MAGED1, MAGED2, MATN2, MEF2C, MSRB2, MYL6B, MYLK, MYO6, NDRG2, NIPSNAP1, NME3, NUPR1, OBSL1, OLFM4, ORAI3, OSBPL9, PBX1, PDCD6, PHYH, PLA2G16, PLAGL1, PLEKHB…
Selumetinib	BRD-K57080016	HT29	80.0um	6.0h	0.0191	10127622	ADORA2B, AMD1, BYSL, CCND1, CD3EAP, CD44, CHSY1, CXCL11, CXCL9, DDX18, DDX21, DIMT1, DPH2, DUSP4, DUSP5, DUSP6, E2F3, EGR3, ENC1, EPHA2, EREG, FAM57A, FERMT1, FJX1, FOSB, FOSL1, GCH1, GRPEL1, GTPBP4, HBEGF, HMGA2, IER3, KLF6, LDLR, LIF, MAFF, MAK16, MCL1, MICAL2, MYC, NDUFAF4, NIP7, NOC3L, NOLC1, NOP16, NOP2, NXT1, ODC1, PAK1IP1, PFKP, PHLDA1, PHLDA2, PLAUR, PLK2, PNO1, PNP, POLR1C, PPIF, PPRC1, …	APOD, CBX5, CCDC28A, CCNG2, CDKN1C, CEBPA, CLIC3, CLU, DDB2, DDX17, DNAJB2, EIF1AY, GOLPH3L, GULP1, HMGN3, HSPB1, IDH1, IGFBP2, IGFBP6, JUP, MAGED2, METTL7A, NUPR1, PBXIP1, PIK3IP1, PPL, RPS4Y1, SELENBP1, SESN1, SH3BGRL, SLC9A3R1, TSC22D3
AS-605240	BRD-K41895714	A375	1.11um	24h	0.0191	10377751	AGTR1, AMD1, ANP32E, CCND1, CD3EAP, CDC6, COL4A2, CXCL1, DCBLD2, DDX21, DUSP4, DUSP5, DUSP6, ENC1, EPHA2, FABP5, FOSL1, GNG11, GPRC5A, GTPBP4, HBEGF, HES1, HMGA1, HMGA2, HNRNPAB, HSPH1, IER3, KCNN4, KRT18, LIF, MAFF, MCM10, MICAL2, MRTO4, MTHFD2, NET1, NETO2, NOLC1, NOP16, ODC1, PDSS1, PHLDA1, PHLDA2, PLAUR, PMAIP1, PNP, PPARG, PPIF, S100A9, SEH1L, SLC20A1, SLCO4A1, SPRY2, SPRY4, SPTAN1, STC1, ST…	ABCA8, AHNAK, AHNAK2, ALDH1A1, ALDH3A2, ANXA4, APOD, AQP1, ARL6IP5, ARMCX2, ASPN, ATP2B4, BTBD3, CAPN1, CAPN3, CDKN1C, CITED2, COL11A1, COL21A1, CRYAB, DNAJB2, EAPP, EFEMP2, FBLN1, FDXR, FILIP1L, FOLR1, FOSB, GLS, GPM6B, GSN, GSTA1, GSTA4, HCFC1R1, HIST1H2AC, HLA-DMA, IGFBP5, ITM2C, LAMB2, MAF, MAGED2, MATN2, MEF2C, METRN, METTL7A, MFAP5, MXRA5, NME3, NOV, NUPR1, ORAI3, PBX1, PBXIP1, PDGFD, PFN2,…
DCC-2036	BRD-K76694128	A375	3.33um	24h	0.0191		ACSL1, ALCAM, BIRC2, CCDC86, CCND1, CHORDC1, COL4A1, COL4A2, CXCL1, CYP1B1, DNAJC2, EFHD2, EIF4E, ELK3, EZH2, FABP5, FOSL1, GCLM, GEM, GTPBP4, HMGA1, HSPH1, IER3, IPO7, KIF14, KRT7, MLF1, MLLT11, MMP9, NKX3-1, NOP16, NRG1, PNP, RARRES1, RUNX3, S100A8, SLC35F2, SMURF2, SPHK1, SQSTM1, TNFRSF12A, UAP1, UBE2C	ADH5, AGT, ALDH3A2, ALDH6A1, ANXA4, ATP9A, CCNG2, CDH11, CFI, COL11A1, COL1A1, COL1A2, COL21A1, COL5A2, COLEC12, DDAH2, DDR2, DEPTOR, DNAJB2, F13A1, FBLN1, FEZ1, GAS1, GPM6B, GSTA4, GYG2, HIST1H2AC, HLA-DMA, ID4, IDH1, IGFBP5, ITM2C, JAG1, LRRC17, MAGED1, MAGED2, MATN2, MEF2C, METTL7A, MXRA5, NDRG2, NID2, NIPSNAP1, NPDC1, NR4A2, NUPR1, OBSL1, OLFML3, ORAI3, OSBPL1A, PAPSS1, PBXIP1, PEG3, PFDN5, P…
PI 828	BRD-K97365803	HA1E	10.0um	24.0h	0.0189	25181195	AK4, ALCAM, AMD1, AMMECR1, ARF4, ASNS, BCAT1, BNIP3, BST2, CCL2, CDH2, CTSC, CXCL1, CXCL5, CYCS, DDIT4, DUSP3, EMP3, ENO2, ETF1, FNDC3B, HK2, ICAM1, IDI1, INSIG1, IRF4, KRT7, LDLR, LRRC59, MAPKAPK5, MLF1, MLLT11, MTHFD2, NFKBIA, NKX3-1, NQO1, ODC1, PDLIM4, PDZK1IP1, PFKP, PGM3, PHLDA2, PLOD2, PNP, POMP, PPIF, RCAN1, RGS4, ROBO1, RRAGD, SCD, SEC24A, SLC2A1, SLC2A3, SLC2A6, SLC39A14, SLC39A8, SLC7A…	ADH1B, ANXA4, ASPN, ATP9A, CASP1, CCDC68, CCNG2, CDKN1B, CES2, CLCA2, CTSK, DPYSL2, DUSP6, EPAS1, FABP4, FBLN1, FEZ1, FHL1, GSN, IRS1, IRS2, LPAR6, LTA4H, MAN1C1, NT5E, OLFM4, OLFML2A, PDGFD, PTGER4, RARRES2, RPS6KA5, SERPINF1, SFRP4, SPRY1, SPRY2, STON1, SWAP70, SYNE2, TPP1, TRAPPC6A, TXNIP, VAT1, VPS28, WEE1
PP 1	BRD-K47598052	HA1E	10.0um	6.0h	0.0189	1400	ADM, ADORA2B, AK4, ALCAM, AMD1, BDNF, CBFB, CCND1, CHORDC1, CYCS, CYTH1, CYTL1, DCBLD2, DOCK10, DUSP5, EIF2S1, EIF5, ELK3, EMP1, ENC1, EREG, F2RL1, FOSL1, GADD45B, HBEGF, HES1, HMGA2, HNRNPAB, ID1, ID2, IER3, IL11, IL13RA2, IL7R, JMJD6, JUN, KLF10, KLF6, KRT7, MAFF, MCL1, MET, MYC, NDUFAF4, NETO2, NKX3-1, NOP16, NOP2, NRG1, NUP98, ODC1, PDGFA, PFKFB3, PFKP, PHLDA1, PHLDA2, PLAU, PNO1, PPIF, PTPN1…	ACTA2, ADAMTS5, ADH1B, AQP1, ASPN, C5, CCNG2, CD14, CDH11, CDKN1C, CDO1, CEBPD, COL15A1, COL3A1, COL5A2, CPS1, CRIP1, DDAH2, DDB2, DEPTOR, FABP4, FGFR2, GAS1, GPX3, IFIT1, IMPA2, MAP2K6, MGP, MTUS1, NUPR1, OSR2, PAN2, PBX1, PCOLCE, PDGFRL, PLSCR4, RGS2, RPS4Y1, SERPINI1, SLC2A10, TMEM47, TNFSF10, TST, WFS1
AZD-5438	BRD-K72414522	HME1	10um	3h	0.0189	16747683	ABL1, ADM, ANGPTL4, ARF6, BAG3, BHLHE40, BMP2, BTG1, BTG2, CANT1, CBLB, CEBPB, CHIC2, CHST2, CKS2, CXCL3, DDIT4, DNAJB1, DUSP1, DUSP4, DUSP5, DUSP6, DYRK3, EHD1, EIF5, ELF1, ETS2, FAM46A, FASTKD5, FEM1C, FOSL1, FOSL2, FZD7, GADD45A, GADD45B, GCLM, GEM, HAS2, HBEGF, HES1, HMOX1, HSPH1, ICAM1, IER2, IER5, INSIG1, ISG20, JMJD6, JUN, JUNB, JUND, KCNE4, KLF10, LDLR, LIF, MAFB, MAFF, MAPK6, MCL1, MYC, …	AEBP1, CEP57, CETN3, CFH, COMP, FIG4, GNPTAB, LAMB2, LANCL1, LIMCH1, NBEA, NR2F2, NUPR1, OSBPL9, PAPSS2, PLS3, PPT1, PRKACB, RPS6KA2, SCD, SGCE, THBS2
CGP-60474	BRD-K79090631	HME1	0.04um	3h	0.0189	644215	ABL1, ADAMTS1, ADM, APOLD1, ARL4C, ATF3, ATP1B1, BCL10, BHLHE40, BIRC3, BMP2, BTG1, BTG2, CA2, CBLB, CCL5, CCNL1, CEBPB, CEBPD, CEBPG, CHIC2, DDIT3, DDIT4, DEFB1, DNAJB1, DUSP1, DUSP4, DUSP5, DUSP6, DYRK2, ELF4, EREG, ETS2, FASTKD5, FEM1B, FEM1C, FOSL1, FZD7, GADD45A, GADD45B, GEM, HBEGF, HES1, HMOX1, ICAM1, IER2, IER5, IFRD1, IRF1, ITPKC, JMJD6, JUN, JUNB, JUND, KBTBD2, KLF10, KLF4, KLF6, KLF9, …	ABHD6, APOD, COBLL1, COL3A1, COMP, GNPTAB, GULP1, IDH2, LSM4, MTUS1, MXRA5, NDN, NUPR1, OSBPL10, PAPSS2, PEX11A, SATB1, SCD, TPD52L1, VWA5A
dasatinib	BRD-K49328571	HME1	3.33um	3h	0.0189	3062316	ALDH1A3, ATP1B1, BCL2A1, CCL20, CCL4, CCND1, CD44, CHIC2, CHST2, COL15A1, CXCL1, CXCL2, CXCL3, CXCL6, DUSP5, DUSP6, EGR2, EGR3, EHD1, ELK3, EMP1, ENC1, EPHA2, ETS1, F3, FOSL1, FST, G0S2, GADD45A, GPRC5A, HAS2, HBEGF, HMGA2, ICAM1, IER3, IFI27, IL1A, IL1B, IL1RN, IL2RG, IL6, INHBA, JUN, JUNB, KLF6, LAMB3, LAMC2, LDLR, LIF, MAFF, MICAL2, MYO1B, PDGFA, PFKFB3, PHLDA1, PHLDA2, PI3, PIM1, PLAT, PLAU, …	ADH1B, ALDH3A2, CHRDL1, CLU, CPS1, CXCL12, DNAJB2, FBLN1, FHL1, GPNMB, HOXA5, IRS2, KIF20A, NUPR1, PDK4, PRUNE2, TBC1D8, TBL1X, TOB1, TSC22D3
PLX-4032	BRD-K56343971	HT29	10.0um	6.0h	0.0186	42611257	ADORA2B, AMD1, ARL4C, BAZ1A, BYSL, CCND1, CD3EAP, CHSY1, COL15A1, CXCL10, CXCL11, DDX21, DPH2, DUSP4, DUSP5, DUSP6, E2F3, EGR3, EIF2S1, EIF4E, ENC1, EREG, FERMT1, FGF13, FJX1, FOSB, FOSL1, GCH1, GEM, GRPEL1, HBEGF, HMGCS1, IER2, IER3, JMJD6, LDLR, LIF, MAFF, MAK16, MSMO1, MYC, NDUFAF4, NIP7, NOLC1, NOP16, NOP2, NR4A2, NUP153, NXT1, PAK1IP1, PDE4B, PHLDA1, PHLDA2, PLAUR, PNO1, PNP, POLR1C, PPIF, P…	BDH2, CCNG2, CDKN1C, CEBPA, CEP70, COLEC12, DDB2, DDIT3, DDX17, DHRS3, DNAJB2, FOLR1, GPX3, KDM5D, KLHDC2, LRRC8D, MAF, MAGED2, METTL7A, MFAP5, MGP, NUPR1, PHGDH, PIK3IP1, PIK3R1, PPL, RPS4Y1, SELENBP1, SIDT2, SLC9A3R1, STC2, TBL1X, TOP2A, TSC22D3, TXNIP, ZNF185

## Sheet: Group7
pert_desc	pert_id	cell_id	pert_dose	pert_time	score	pubchem_id	overlap.up	overlap.down
vorinostat	BRD-K81418486	HA1E	10.0um	24.0h	0.1724	5311	COL18A1, COL5A1, COL6A1, HOMER2, TGFBI, TPBG	ADRB2, FRZB, PLA2G16, TUBB2B
LDN-193189	BRD-K04853698	HS578T	10um	24h	0.1724	25195294	COL1A2, COL3A1, COL5A1, COL6A1, COL6A3, NBL1, SERPINE1, TGFBI	CES1, CFB
Homoharringtonine	BRD-K76674262	HA1E	10.0um	24.0h	0.1552	285033	CLIC3, COL1A2, COL3A1, COL5A1, COL6A1, PGAM1, SERPINE1, SERPINE2, TGFBI
Importazole	BRD-A02481876	HA1E	60.0um	24.0h	0.1552	2949965	COL1A2, COL3A1, COL5A1, COL6A3, HOMER2, SERPINE1, SERPINE2, TGFBI	CD52, IGHM
528116.cdx	BRD-K49371609	PC3	0.09um	24.0h	0.1552	10275789	COL15A1, COL1A2, COL3A1, COL5A1, IGFBP1, RAB23, SERPINE1, TGFBI	CFB, STC2, TUBB2B
vorinostat	BRD-K81418486	SKB	10.0um	24.0h	0.1552	5311	COL1A2, COL3A1, COL5A1, COL6A1, COL6A3, FAP, TNFAIP6, TPBG	ADRB2, TUBB2B
PD-184352	BRD-K05104363	HEPG2	0.12um	24h	0.1552	6918454	COL1A2, COL3A1, COL5A1, COL6A1, SERPINE1, TNFRSF12A	CES1, CFB, RARRES2, SULT1A2
PD-184352	BRD-K05104363	HEPG2	3.33um	24h	0.1552	6918454	COL15A1, COL1A2, COL3A1, COL6A3, CRLF1, FAP, SERPINE1, TNFAIP6, TNFRSF12A	CES1, CFB
vorinostat	BRD-K81418486	HA1E	10.0um	24.0h	0.1379	5311	COL18A1, SERPINE1, TPBG	ADRB2, FRZB, IGHM, RCAN2, SULT1A2
Homoharringtonine	BRD-K76674262	HA1E	10.0um	6.0h	0.1379	285033	COL3A1, COL5A1, COL6A1, HOMER2, NBL1, SERPINE2, TPBG	PLA2G16
geldanamycin	BRD-A19500257	HA1E	10.0um	24.0h	0.1379	13017911	MT1H, SERPINE1, SERPINE2, TGFBI, TNFRSF12A	CD52, CES1, FRZB, RCAN2
528116.cdx	BRD-K49371609	A375	0.09um	24.0h	0.1379	10275789	COL1A2, COL6A1, IGFBP1, SERPINE2, TGFBI	CD52, CFB, STC2
trichostatin A	BRD-A19037878	HCC515	10.0um	24.0h	0.1379	6376322	COL18A1, HJURP, IGFBP1, PTGES, TGFBI, TNFAIP6, TPBG	TUBB2B
KM 00927	BRD-K85493820	SKB	10.0um	24.0h	0.1379	2819152	COL15A1, COL18A1, COL1A2, COL3A1, COL6A1, COL6A3, IGFBP1, TMSB15B	ADRB2
PF 573228	BRD-K79239947	HEPG2	10um	24h	0.1379		COL1A2, COL3A1, COL5A1, COL6A3, S100A4, SERPINE1, TGFBI	PLA2G16
RAF 265	BRD-K93123848	HEPG2	10um	24h	0.1379		COL3A1, COL6A3, NBL1, SERPINE2, TGFBI	CES1, CFB, PLA2G16
TG-101348	BRD-K12502280	HEPG2	10um	24h	0.1379	16722836	COL15A1, COL1A2, COL3A1, COL6A1, COL6A3, S100A4, SERPINE1, TGFBI
trametinib	BRD-K12343256	HEPG2	10um	24h	0.1379	11707110	CD55, COL1A2, COL3A1, COL6A3, SERPINE1, TNFRSF12A	CES1, CFB
I-BET151	BRD-K36363294	HEPG2	3.33um	24h	0.1379		COL15A1, COL1A2, COL6A1, S100A4, SERPINE2, TPBG	IGHM, PLA2G16
KIN001-043	BRD-K44100512	A375	10um	24h	0.1379		COL1A2, COL3A1, HJURP, TGFBI, TMSB15B	CFB, IGHM, STC2
nintedanib	BRD-K49075727	HME1	10um	24h	0.1379	9809715	COL1A2, COL3A1, COL5A1, COL6A3, FAP, TNFAIP6	ADRB2, CFB
afatinib	BRD-A58767537	HS578T	10um	24h	0.1379	22225683	COL1A2, COL3A1, COL5A1, MT1H, SERPINE1, SERPINE2	ADRB2, FRZB
vorinostat	BRD-K81418486	A549	10.0um	24.0h	0.1207	5311	COL18A1, HJURP, IGFBP1, TGFBI, TPBG	CD52, TUBB2B
curcubitacin I	BRD-A28105619	A375	10.0um	24.0h	0.1207	73707401	COL6A1, HJURP, NBL1, S100A4, SERPINE2, TGFBI	STC2
TG101348	BRD-K12502280	A375	11.1um	24.0h	0.1207	16722836	COL1A2, COL3A1, COL6A1, COL6A3, HJURP, MT1H	CD52
chaetocin	BRD-A85860691	HA1E	0.08um	24.0h	0.1207	161591	COL18A1, HOMER2, NBL1, SERPINE1, SERPINE2	FRZB, RARRES2
PP-110	BRD-K03618428	HA1E	22.2um	24.0h	0.1207	24905203	COL5A1, PGAM1, PTGES, SERPINE1, SERPINE2, TGFBI, TNFRSF12A	CFB
15-Deoxy-?12,14-prostaglandin J2	BRD-K61033289	HA1E	10.0um	24.0h	0.1207	12068863	CLIC3, COL1A2, COL3A1, COL5A1, NBL1, PGAM1, SERPINE1, SERPINE2
MW-ras12	BRD-A36275421	PC3	10.0um	24.0h	0.1207	3689413	COL1A2, COL3A1, COL6A3, S100A4, SERPINE1, SERPINE2, TMSB15B	STC2
"""2-[(chloroacetyl)(3,4-dimethylphenyl)amino]-N-cyclohexyl-2-pyridin-3-ylacetamide"""	BRD-A76490030	PC3	10.0um	24.0h	0.1207	4381125	COL1A2, NBL1, PTGES, S100A4, SERPINE1, SERPINE2	IGHM
vorinostat	BRD-K81418486	VCAP	10.0um	24.0h	0.1207	5311	COL18A1, COL6A1, HJURP, HOMER2, SOX11, TPBG	TUBB2B
2-[(chloroacetyl)(3-chlorophenyl)amino]-N-cyclohexyl-2-pyridin-3-ylacetamide	BRD-A68065211	MCF7	10.0um	24.0h	0.1207	4381127	COL1A2, HJURP, MXRA5, S100A4, TMSB15B, TPBG	TUBB2B
Diphenyl acetamidotrichloroethyl fluoronitrophenyl thiourea	BRD-A50737080	SKB	10.0um	24.0h	0.1207	6605258	CLIC3, FAP, MT1H, MXRA5, S100A4, SERPINE1, SERPINE2
vorinostat	BRD-K81418486	SKB	10.0um	24.0h	0.1207	5311	COL1A2, COL3A1, COL6A1, COL6A3, FAP, TNFAIP6, TPBG	TUBB2B
Brefeldin A	BRD-A17065207	SKB	10.0um	24.0h	0.1207	5362868	COL6A1, S100A4, SERPINE1, SERPINE2, TGFBI	CFB, IGHM
vorinostat	BRD-K81418486	SKB	10.0um	24.0h	0.1207	5311	COL1A2, COL3A1, COL6A1, COL6A3, TMSB15B, TPBG	TUBB2B
Skatole	BRD-K73824630	NPC	10.0um	24.0h	0.1207	6736	COL1A2, COL3A1, SERPINE2, SOX11, TPBG	CD52, IGHM
WH-4-025	BRD-U60236422	A549	10um	24h	0.1207		COL3A1, HJURP, MT1H, SERPINE1	CES1, CFB, SULT1A2
TG-101348	BRD-K12502280	A549	10um	24h	0.1207	16722836	COL3A1, COL6A3, HJURP, IGFBP1, SERPINE1, SERPINE2, TNFAIP6
PD-0325901	BRD-K49865102	HEPG2	10um	24h	0.1207	9826528	CD55, COL15A1, COL1A2, COL3A1, COL6A3, MXRA5	CES1, CFB
vorinostat	BRD-K81418486	HA1E	10um	24h	0.1207	5311	COL18A1, COL1A2, COL3A1, COL5A1, COL6A1, PGAM1	ADRB2, TUBB2B
radicicol	BRD-A39996500	HA1E	1.11um	24h	0.1207	5311380	COL5A1, FAP, SERPINE1, SERPINE2, TGFBI, TNFAIP6	GYG2, PLA2G16
AZD-8330	BRD-K37687095	HEPG2	3.33um	24h	0.1207	16666708	CD55, COL3A1, FAP, SERPINE1, TNFRSF12A, TPBG	CES1
SB590885	BRD-K24496482	HEPG2	10um	24h	0.1207		COL1A2, COL3A1, COL6A1, COL6A3, SERPINE1, TNFAIP6, TNFRSF12A	CES1
PHA-665752	BRD-K95435023	HEPG2	0.04um	24h	0.1207	10461815	COL1A2, COL3A1, COL6A3, SERPINE1, TNFRSF12A	CES1, CFB, SULT1A2
PD-184352	BRD-K05104363	HEPG2	1.11um	24h	0.1207	6918454	CD55, COL3A1, COL6A3, SERPINE1, TNFRSF12A	CES1, CFB
I-BET	BRD-K08109215	PC3	10um	24h	0.1207		COL6A1, COL6A3, FAP, MXRA5, S100A4, SERPINE2, TNFAIP6, TPBG
azacitidine	BRD-K03406345	PC3	10um	24h	0.1207	9444	COL1A2, COL3A1, COL6A1, S100A4, SERPINE2	FRZB, STC2
GSK-1070916	BRD-K36740062	PC3	10um	24h	0.1207	46885626	COL1A2, COL5A1, COL6A1, FAP, S100A4, TNFAIP6	TUBB2B
crizotinib	BRD-K78431006	SKBR3	10um	24h	0.1207	11626560	CLIC3, COL18A1, COL1A2, COL5A1, SERPINE1	ADRB2, CES1

## Sheet: Group8
pert_desc	pert_id	cell_id	pert_dose	pert_time	score	pubchem_id	overlap.up	overlap.down
curcubitacin I	BRD-A28105619	PC3	10.0um	24.0h	0.0389	73707401	ACAT2, ACSL3, ALDH1A3, ALDH7A1, ARHGAP29, AURKA, BIRC5, BUB1B, CAMK2N1, CCNA2, CCNB1, CCNE2, CDC20, CDCA3, CDCA8, CDK1, CENPA, CENPN, CEP55, CFH, CILP, CKS2, CYB5A, DBI, DEPDC1, DHCR24, DKK1, DLGAP5, DTL, E2F8, EBP, EIF5A, FANCI, FBLN1, FBP1, GINS1, GINS2, HELLS, HJURP, HMGB3, HMMR, IGF1, IGFBP7, IL1B, KIF11, KIF14, KIF15, KIF18B, KIF20A, KIF23, KIF2C, KIF4A, KPNA2, KRT19, LGALS1, LIPA, LMNB1, LO…	AKR1B10, AKR1C1, AKR1C2, AKR1C3, CD55, CTSD, DNAJB1, FAM129A, GABARAPL1, GADD45A, GADD45B, GEM, HMOX1, IFI27, IFRD1, IL6R, KLHL21, MYL9, NDUFA4L2, NFE2L1, NPTX2, NUPR1, OGT, PDGFA, PHGDH, PMAIP1, RIT1, SAT1, SCRG1, SERINC5, SLC3A2, SLC7A11, SLC7A5, SPINK1, TGIF1, TPP1, UGDH, VEGFA, VGLL4
15-Deoxy-?12,14-prostaglandin J2	BRD-K61033289	A375	10.0um	24.0h	0.0354	12068863	ACP6, ACTN1, ALDH1A3, APOBEC3B, APOD, AURKA, BIRC5, CCNA2, CCNE2, CDCA3, CDCA8, CDK1, CENPA, CEP55, CTSC, CYFIP2, DEPDC1, DKK1, DLGAP5, E2F8, EBP, EDNRB, F2R, FANCI, FOXF1, FSTL1, FXYD5, FZD7, GINS1, GINS2, HJURP, HLA-DPB1, HMGB3, HMMR, IFITM1, IFITM2, IGFBP7, KIF11, KIF15, KIF18B, KIF20A, KIF23, KIF2C, KIF4A, KIFC1, LAMA4, LGALS1, LMNB1, LSM6, LUM, LYPLA1, LYZ, MAD2L1, MAF, MCM2, MELK, MKI67, MO…	ABHD4, ALDH1A2, BLVRB, BTG2, CD55, CHI3L2, DLGAP4, DNAJB1, DTNA, FAM129A, FOS, FOSB, GAB2, GABARAPL1, GADD45A, GADD45B, GEM, HMOX1, HSPB8, IER2, IFRD1, JUN, JUNB, KLF4, MEIS2, MLLT11, MMP1, MMP10, MT1M, NCF2, NPC1, NR4A3, NUPR1, PMAIP1, PTN, RGS2, SAT1, SLC7A11, SPINK1, SRGN, STAM, TUFT1, VEGFA
B675700.cdx	BRD-K88510285	MCF7	0.04um	24.0h	0.0349	387447	ABAT, ACACB, ALDH7A1, AURKA, BIRC5, BRIP1, CCNA2, CCNE2, CDC20, CDCA3, CDCA8, CDK1, CENPA, CENPM, CENPN, CEP55, CKS2, CLIC3, CXCL12, DDAH1, DEPDC1, DLGAP5, DPM3, DTL, E2F8, EBP, EIF5A, FANCI, FBP1, FZD7, GAS1, GINS1, GINS2, GREB1, H1FX, H2BFS, HELLS, HIST1H1C, HIST1H2BD, HIST1H2BH, HJURP, HMMR, IFIT1, IFITM1, IFITM2, IGHM, IRX5, ISOC1, KIF11, KIF15, KIF18B, KIF20A, KIF23, KIF2C, KIF4A, KIFC1, KPN…	ABHD4, AKR1B10, AKR1C1, AKR1C2, ANXA1, AQP3, CBR3, CD55, DNAJB1, DUSP5, EIF5, EREG, FAM129A, FOSL1, GABARAPL1, GADD45A, GEM, GPRC5A, HMOX1, IFRD1, JUN, KCNN4, KLF4, MICALL1, MLLT11, MYC, MYO1E, OSBPL3, PHLDA1, PIR, PLAU, PLAUR, PMAIP1, POPDC3, PPARG, PSD3, RIT1, SAT1, SLC3A2, SLC7A11, SLPI, SPAG9, SRGN, TBC1D8, TES, TUBA4A, VEGFA
NVP-BEZ235	BRD-K12184916	A549	3.33um	24h	0.0345	11977753	AURKA, BIRC5, BUB1B, CCNA2, CDC20, CDC45, CDCA3, CDCA8, CDK1, CENPA, CENPN, CEP55, CXCL14, DEPDC1, DLGAP5, DTL, E2F8, FANCI, GGH, GINS1, GINS2, GPM6B, HJURP, HMGCS1, HMMR, IGFBP2, KIF11, KIF14, KIF15, KIF18B, KIF20A, KIF23, KIF4A, KIFC1, KPNA2, LMNB1, LUM, MAD2L1, MCM10, MELK, MKI67, NCAPG, NDC80, NEIL3, NEK2, NUSAP1, OIP5, PBK, PLAC8, PRC1, PTGDS, RAD51, RAD51AP1, RRM2, SDF2L1, SHCBP1, SKP2, SPA…	ABCG1, AHNAK2, ANXA4, CD55, COMP, CTSA, DUSP4, DUSP6, FOSB, GAB2, GALC, HLA-DPA1, HOOK2, LTBP3, MET, MTMR11, NPC1, PABPC4, QPCT, SAT1, SOX4, SPAG9, TPP1, TRIB2, TSC22D3, VAT1, VCAN
Quinoclamine	BRD-K66792149	HT29	11.1um	24.0h	0.0341	17748	ABAT, ACAT2, ADRA2A, BDH1, BIRC5, CAT, CCNA2, CDCA3, CENPA, CKS2, DHCR24, DLGAP5, ENPP2, FAM117A, FANCI, GINS1, GINS2, HMGB3, HMGCR, HMMR, IFITM1, IFITM2, IGFBP2, KIF11, KIF15, KIF18B, KIF20A, LMNB1, LOXL1, LUM, LYZ, MAD2L1, MLEC, NME4, NUSAP1, PBK, PTGDS, RARRES2, SKP2, SLC24A3, TACC3, TMEM97, TOP2A, TPSAB1, TPSB2, TPX2, TRIP13, TSPAN13, TSPAN8	AHNAK2, AKR1B10, AKR1C1, AKR1C2, AKR1C3, ANXA1, CD24, CD55, CLIP1, CYP1B1, DST, DUSP5, EREG, FOSL1, G0S2, GABARAPL1, GLRX, GPRC5A, GPX3, HMOX1, HOMER3, HSPB8, IDS, IGFBP6, IL11, ITGA5, JUN, KLF4, KYNU, MAFB, MAP1B, MET, MLPH, MMP10, NCF2, PHLDA1, PLAU, PLAUR, RIT1, SAT1, SLC16A4, SLC20A1, SLC3A2, SLC7A11, SLC7A5, SOX9, SPAG9, STK17A, TACC2, TBC1D2, TDP2, THBD, TM4SF1, TNFRSF12A, TUFT1, UGDH, VEGFA
Chemistry 2804	BRD-K74402642	VCAP	10.0um	24.0h	0.0341	6477762	ABCC4, ACTG2, AHCY, CCNA2, CDC20, CDC42EP3, CDC45, CDK1, CENPA, CPA3, DHCR24, DTL, EBP, FANCI, FAS, FHL1, GINS1, GINS2, GUCY1A3, HELLS, HMGB3, HMMR, IFITM1, IFITM2, IGF1, IGFBP7, IGHM, KAZN, KIF15, KIF18B, LUM, MAD2L1, MCM2, MELK, NFIB, PDZRN3, PLCB4, PRC1, PRIM1, PTGDS, RRM2, SKP2, SMYD3, SPON1, SPRY1, STEAP1, SUB1, TK1, TOP2A, TPSAB1, TPSB2, TRIP13, TSPAN4, UBE2C, ZWINT	ABCG1, ABHD4, ACOT13, AKR1B10, AKR1C1, AKR1C2, AKR1C3, AQP3, ASF1A, ATP1B1, BHMT2, BLVRB, BTG2, CBR3, CD55, CLIP1, CLU, CRYAB, CTSA, CTSD, DNAJB1, DUSP14, EFS, EIF5, FAM102A, FAM129A, FOSL1, FOXO1, GABARAPL1, GADD45A, GADD45B, GEM, GPRC5A, GPX3, HMOX1, HSPA2, HSPB8, IFRD1, IL6R, ITGA5, KLHL21, MLLT11, MMP1, MMP10, MT1M, NFE2L1, NQO2, PIR, PLAU, PSMC2, RIT1, RTN4, S100A10, SAT1, SLC16A4, SLC3A2, S…
GSK-2126458	BRD-K42918627	A375	0.37um	24h	0.0341	52914946	ACAT2, ALDOC, APOBEC3B, AURKA, BIRC5, BUB1B, CCNA2, CCNE2, CDC20, CDC45, CDCA3, CDCA8, CDK1, CENPA, CENPM, CEP55, CRABP2, CYB5A, DLGAP5, DTL, E2F8, EBP, FABP5, FANCI, GINS1, GINS2, GJA1, HELLS, HJURP, HMGB3, HMGCS1, KIF11, KIF14, KIF15, KIF18B, KIF20A, KIF23, KIF4A, KIFC1, KPNA2, KRT19, LMNB1, MAD2L1, MCM10, MCM2, MELK, MKI67, NCAPG, NEIL3, NEK2, NUSAP1, OIP5, PBK, RAD51, RAD51AP1, RRM2, S100A2, …	AHNAK2, ANXA4, ATP9A, CAPN3, CBLB, CD55, CELF2, COL14A1, COMP, EPHA3, ETV1, GAB2, GCNT3, GSN, HLA-DPA1, HLA-DRA, IDS, IGFBP6, ITPR3, KLHL21, LXN, MET, NOV, NPC1, NUPR1, OGT, PABPC4, PIK3IP1, PRUNE2, PSD3, PYGB, SAT1, SEMA3C, SERPINF1, SLC16A4, SLC6A15, SPAG9, SULT1C2, TPP1, TRIB2, TSC22D3, VAT1
GSK-2126458	BRD-K42918627	HT29	10um	24h	0.0341	52914946	AURKA, BIRC5, CCNA2, CDC20, CDC45, CDCA3, CDCA8, CDK1, CENPA, CENPN, CEP55, CKS2, COL5A1, CXCL12, DLGAP5, DTL, EBP, ENPP2, F2R, FANCI, GINS1, GINS2, GJA1, GUCY1A3, HELLS, HJURP, HMMR, KIF11, KIF15, KIF18B, KIF20A, KIF4A, LMNB1, LOXL1, MAD2L1, MCM10, MCM2, MELK, MFAP4, MKI67, NCAPG, NDC80, NEIL3, NEK2, NUSAP1, OIP5, PBK, PDGFRA, PRC1, PRIM1, PTGDS, RAD51, RAD51AP1, RARRES2, RRM2, SHCBP1, SKP2, SPA…	ABCG1, AHNAK2, AKR1B10, AKR1C1, AKR1C2, ATP9A, CAPG, CD55, CLU, CTSA, DST, DUSP5, GABARAPL1, GCNT3, GNB5, GOLM1, GSN, HMOX1, IDS, IFI27, IFI44L, KYNU, LHFPL2, MAP1B, MET, MLPH, NPC1, NUPR1, OAS1, PDGFA, PNMA2, SAT1, SLC7A11, SLPI, SOX4, STXBP1, TM4SF1, TPP1, UCP2, UGDH, VAMP8
wortmannin	BRD-A75409952	A375	10.0um	24.0h	0.0336	5691	APOBEC3B, ARHGAP19, AURKA, BCAT1, BIRC5, CCNA2, CCNE2, CDC45, CDCA3, CDCA8, CDK1, CENPA, CENPM, CENPN, CEP55, CKS2, DEPDC1, DHCR24, DLGAP5, DTL, FANCI, GINS1, GINS2, HELLS, HERC5, HJURP, HMMR, KIF11, KIF14, KIF15, KIF18B, KIF20A, KIF23, KIF2C, KIF4A, KIFC1, KPNA2, LMNB1, MAD2L1, MARCKS, MCM10, MELK, MICB, MKI67, NCAPG, NDC80, NEIL3, NEK2, NUSAP1, OIP5, PBK, PLAC8, PRC1, PRIM1, PSAT1, RAD51, RAD51…	AHNAK2, ANXA4, ATP9A, CD55, CTSA, ETV1, GLRX, GSN, IDS, IGFBP5, KCNMA1, LTBP3, LXN, MET, MLPH, MTMR11, NUPR1, PHLDA1, PLA1A, PRUNE2, RPS6KA2, SFXN3, SOX9, SULF1, TIMP3, TPD52L1, TPP1, TRIB2, VAT1, VCAN
MK-0591	BRD-K39503511	MCF7	80.0um	24.0h	0.0336	60923	APOBEC3B, AURKA, BIRC5, CCNA2, CCNE2, CDC45, CDCA3, CDCA8, CDK1, CENPA, CENPM, CENPN, CXCL12, DLGAP5, DTL, E2F8, EBP, EIF5A, FANCI, GGH, GINS1, GINS2, HELLS, HJURP, HMMR, ISOC1, KDELR3, KIF11, KIF14, KIF15, KIF18B, KIF2C, KIF4A, LMNB1, MAD2L1, MCM10, MCM2, MELK, MICB, MKI67, NCAPG, NDC80, NEK2, NUSAP1, OIP5, OLFM1, PBK, PPIF, PRC1, RAD51, RAD51AP1, RRM2, SHCBP1, SKP2, SPAG5, SPC25, TACC3, TCF4, T…	ABLIM1, AKR1B10, AKR1C1, AKR1C2, AKR1C3, ANXA1, CD24, CD55, DUSP4, FAM129A, GADD45A, HMOX1, IFRD1, JUN, LHFPL2, LRRC8D, NUPR1, OGT, PHGDH, PIR, PPARG, PPP1R3C, RPS6KA2, SLC38A1, SLC3A2, SLC7A11, SRGN, TES, TPP1, TSC22D3, VEGFA
torin-2	BRD-K68174511	A549	0.12um	24h	0.0336	51358113	AURKA, BIRC5, BRIP1, CCNA2, CDC20, CDC45, CDCA3, CDCA8, CDK1, CENPA, CENPN, CEP55, CXCL14, DEPDC1, DHCR24, DLGAP5, DTL, E2F8, EIF4EBP1, FANCI, GINS1, GINS2, HELLS, HJURP, HMMR, ITGB3BP, KIF11, KIF14, KIF15, KIF18B, KIF20A, KIF23, KIF4A, KPNA2, LMNB1, MAD2L1, MCM10, MCM2, MKI67, NCAPG, NDC80, NEIL3, NEK2, NUSAP1, OIP5, PBK, PLAC8, PRC1, PRIM1, PSAT1, RAD51, RAD51AP1, RRM2, S100A2, SDF2L1, SHCBP1, …	ABCG1, ABLIM1, ANXA4, ATP9A, DKK3, DUSP4, FOSB, GAB2, GADD45B, GALC, GSN, HLA-DPA1, IDS, ITGA3, KYNU, LTBP3, LXN, MET, MTMR11, NPC1, PHYH, PIK3IP1, PTPRO, QPCT, RARRES1, RASSF2, RPS6KA2, SAT1, SEMA3C, SOX4, SPINT2, TPP1, TRIB2, VAT1
wortmannin	BRD-A75409952	A549	10.0um	24.0h	0.0332	5691	ADM, APOBEC3B, AURKA, BIRC5, CCNA2, CCNB1, CDC20, CDC45, CDCA3, CDCA8, CDK1, CENPA, CENPM, CENPN, CEP55, CKS2, COCH, CXCL14, DEPDC1, DLGAP5, DTL, FANCI, GGH, GINS1, GINS2, HJURP, HMMR, KIF11, KIF14, KIF15, KIF18B, KIF20A, KIF23, KIF2C, KIF4A, KIFC1, KPNA2, LMNB1, MAD2L1, MCM10, MCM2, MELK, MKI67, NCAPG, NDC80, NEIL3, NEK2, NUSAP1, OIP5, PBK, PPIF, PRC1, PRIM1, PSAT1, RAD51, RAD51AP1, RPL39L, RRM2…	AHNAK, AHNAK2, CYP1B1, DKK3, DST, DUSP4, DUSP6, GALC, GM2A, HSD11B1, ITGA3, ITM2B, LXN, MET, MTMR11, PBX1, PTN, RARRES1, RASSF2, SEMA3C, SOX4, TPM1, TPP1, TXNIP, VAT1
Ro 28-1675 ?	BRD-K21672174	PC3	160.0um	24.0h	0.0332	9886086	ACAT2, ACSL3, ACTN1, AURKA, BIRC5, CCNA2, CCNE2, CDC45, CDCA3, CDCA8, CDK1, CENPA, CENPM, CENPN, CEP55, COL15A1, DBI, DHCR24, DLGAP5, DTL, E2F8, EBP, FANCI, GCH1, GINS1, GINS2, HELLS, HJURP, HMGCS1, HMMR, IGF1, IL27RA, KIF11, KIF15, KIF18B, KIF20A, KIF23, KIF2C, LMNB1, MAD2L1, MCM10, MCM2, MKI67, NCAPG, NDC80, NEIL3, NEK2, NME4, NUSAP1, OIP5, OLFM1, PBK, PRC1, RAD51, RAD51AP1, RRM2, SCML1, SHCBP1…	ABCG1, AHNAK2, AKR1C1, ATP9A, CBLB, CD24, CD55, CLDN7, GADD45A, HMOX1, IFI27, IFRD1, KLF4, MET, MMP1, NUPR1, OGT, PDGFA, PHGDH, PHLDA1, PLIN2, PMAIP1, PRUNE2, PYGB, RPS4Y1, RPS6KA2, SAT1, SEMA3C, SERPINI1, SLC38A1, SLC3A2, SLC7A11, SLC7A5, SPINK1, SPINT2, SRGN, TPP1, VEGFA
XMD-1150	BRD-K01436366	MCF10A	10um	24h	0.0332	46843906	ALDH1A3, APOBEC3B, AURKA, BATF3, BDH1, BIRC5, CCNA2, CDC45, CDCA3, CDK1, CENPA, CENPN, CEP55, CXCL3, CXCL5, DLGAP5, DOCK10, DTL, FABP5, FANCI, FAS, FKBP11, GINS1, GINS2, HJURP, HMMR, IGHM, IL1B, KIF11, KIF14, KIF15, KIF18B, KIF20A, KIF23, KIF4A, LMNB1, MAD2L1, MCM10, MCM2, MELK, MKI67, NCAPG, NDC80, NEK2, NUSAP1, OIP5, PBK, PLAC8, PPIF, PRC1, PRIM1, PRPS2, RAD51, RAD51AP1, RPP25, RRM2, SERPINB2, …	A2M, AGL, AKR1C3, ALDH2, ATP1B1, BTG2, CD36, CD55, CDR2L, CFB, COX7A1, CPE, DUSP10, DUSP4, ENAH, ENO2, GLRX, GM2A, GPRC5A, GSN, GSTM3, HMOX1, ID1, IFI27, LTBP3, LXN, MARCH2, NR4A3, PBX1, PEG10, PLA2G15, PLA2G16, PLD3, PRKAR2B, RARRES1, RASSF2, RTN3, SAT1, SRGN, STXBP1, SULF1, TPST2, TSC22D3, TUBA1A, UCP2, VAT1
Etoposide	BRD-A18419789	A549	10.0um	24.0h	0.0328	44483274	AURKA, BIRC5, CCNA2, CCNB1, CDC20, CDC45, CDCA3, CDCA8, CDK1, CENPA, CENPN, CEP55, CXCL12, DEPDC1, DLGAP5, DTL, EIF5A, FANCI, FBLN5, GINS2, H1FX, HJURP, HMMR, KIF11, KIF14, KIF15, KIF18B, KIF20A, KIF23, KIF2C, KIF4A, KPNA2, LMNB1, MAD2L1, MCM10, MCM2, MELK, MGLL, MKI67, NCAPG, NDC80, NEIL3, NEK2, NFIB, NUSAP1, OIP5, PBK, PPIF, PRC1, PRIM1, RAD51, RAD51AP1, RPL39L, RRM2, SHCBP1, SKA1, SKP2, SLC39A…	ABHD4, ACSL5, BTG2, CFB, CLU, CRYAB, DKK3, DNASE1L1, DUSP14, DUSP6, EPHA2, GSN, IFI27, IGFBP6, MICALL1, PMAIP1, SAT1, TOB2, TP53I3, TP53TG1, TUSC3, TXNIP, ZNF185
Kinetin riboside	BRD-K94325918	VCAP	10.0um	24.0h	0.0328	20345	ABCC4, AURKA, BDH1, BIRC5, CCNA2, CDC45, CDK1, CENPA, CENPN, CEP55, CKS2, DHCR24, DHCR7, DLGAP5, DTL, EBP, FADS2, FANCI, FAS, GINS1, GINS2, HELLS, HMGCS1, IFITM1, IGFBP7, JAG2, KIF11, KIF15, KIF18B, KIF20A, KIF2C, KIFC1, LMNB1, MAD2L1, MCM10, MCM2, MELK, MKI67, MLEC, MSMO1, NCAPG, NEIL3, OLFM1, PBK, PRC1, RCC1, RRM2, SHCBP1, SPAG5, SPC25, STC1, STK39, TACC3, THBS1, TK1, TNFSF10, TOP2A, TPX2, TRIP…	ABHD4, AKR1B10, AKR1C1, ANXA1, CAP2, FAM129A, FEZ1, GADD45A, GPRC5A, HMOX1, ID1, ID3, IFRD1, IGFBP5, KYNU, MAP1B, MICALL1, MT1M, NUPR1, PBX1, PHGDH, PLIN2, SERINC3, SLC38A1, SLC3A2, SLC7A11, SLC7A5, SPINK1, TP53I3, TPM1, TSC22D3, TXNIP, VAT1, VEGFA, VGLL4, XIST
NVP-BEZ235	BRD-K12184916	A549	0.37um	24h	0.0328	11977753	APOBEC3B, AURKA, BIRC5, BUB1B, CCNA2, CDC20, CDC45, CDCA3, CDCA8, CDK1, CENPA, CENPN, CEP55, CXCL14, DEPDC1, DHCR24, DLGAP5, DTL, E2F8, EIF4EBP1, FABP5, FANCI, FKBP11, GGH, GINS1, GINS2, HJURP, HMGCS1, HMMR, IGHM, KIF11, KIF14, KIF15, KIF18B, KIF20A, KIF23, KIF4A, LMNB1, LUM, MAD2L1, MCM10, MCM2, MELK, MICB, MKI67, NCAPG, NDC80, NEIL3, NEK2, NUSAP1, OIP5, PBK, PDIA4, PRC1, PRIM1, PSAT1, RAD51, RA…	ABCG1, ABLIM1, AHNAK2, ANXA4, ATP9A, DUSP4, FOSB, GADD45B, GSN, IL6R, KYNU, MAST4, MET, MTMR11, NPC1, NR4A3, PHYH, PIK3IP1, QPCT, RASSF2, SAT1, SFXN3, SOX4, SPAG9, SPINT2, SULT1C2, TPP1, TSC22D3, VAT1
Arachidonyl trifluoro-methyl ketone	BRD-K07303502	HT29	80.0um	24.0h	0.0323	5280436	BDH1, BGN, BID, BIRC5, CCNA2, CDK1, CENPA, CTBP1, CXCL12, CYB5A, DBI, DDAH1, DDX11, DLGAP5, EIF5A, FABP5, FANCI, FBP1, GINS1, GINS2, HMMR, HPGD, IFITM1, IFITM2, IGFBP7, ITGB3BP, KIF11, KIF15, KIF18B, KIF20A, KIF2C, KIF4A, LMNB1, LOXL1, LSM6, LUM, LYPLA1, LYZ, MAD2L1, MCM2, MELK, MKI67, MXRA5, NBN, NEK2, NME4, NUSAP1, PBK, PLCB4, POGLUT1, PRC1, PTGDS, PTGS2, RARRES2, RRM2, SEPT11, SKP2, TACC3, TME…	ABCG1, ABHD4, AKR1C1, AKR1C2, BLVRB, BTG2, CD55, CTSA, DLGAP4, DNAJB1, DUSP5, FAM129A, FOSL1, GAB2, GABARAPL1, GADD45A, GADD45B, GLRX, GOLM1, HMOX1, HPSE, HSPB8, IDS, IFI27, IFRD1, IL11, ITGA5, JUN, KLHL21, LHFPL2, MLLT11, MMP1, NFAT5, NPC1, NRBF2, PI4K2A, PLA2G15, PLAU, PLAUR, PLD3, PMAIP1, RIT1, SAT1, SLC3A2, SLC7A11, SPAG9, SPSB1, STK17A, TACC2, TNFRSF12A, TPP1, TUBA4A, TUFT1, ULK1, VAT1, VIM
torin-2	BRD-K68174511	A549	0.37um	24h	0.0323	51358113	APOBEC3B, AURKA, BIRC5, CCNA2, CDC20, CDC45, CDCA3, CDK1, CENPA, CENPM, CENPN, CEP55, CXCL14, CYB5A, DLGAP5, DTL, E2F8, EIF4EBP1, FABP5, FANCI, FKBP11, GINS1, GINS2, HJURP, HMGCS1, HMMR, IGFBP2, KIF11, KIF14, KIF15, KIF18B, KIF20A, KIF23, KIF4A, LMNB1, MAD2L1, MCM10, MCM2, MELK, MKI67, NCAPG, NDC80, NEIL3, NEK2, NUSAP1, OIP5, PBK, PRC1, PRIM1, PSAT1, RAD51, RAD51AP1, RRM2, SDF2L1, SHCBP1, SKA1, S…	ABCG1, ANXA4, ATP9A, CD55, DKK3, DUSP4, FOSB, GADD45B, GALC, GSN, ITGA3, KCNN4, KYNU, LXN, MET, MTMR11, NPC1, NR4A3, PHYH, PIK3IP1, PLAU, PTPRO, PYGB, QPCT, SAT1, SEMA3C, SOX4, TPP1, TSC22D3, TXNIP, VAT1
GSK-2126458	BRD-K42918627	A549	3.33um	24h	0.0323	52914946	ARHGAP29, AURKA, BIRC5, BUB1B, CCL2, CCNA2, CDC20, CDC45, CDCA3, CDK1, CENPN, CEP55, CXCL10, CXCL14, CXCL9, CYB5A, DHCR24, DLGAP5, DTL, E2F8, FANCI, GGH, GINS1, GINS2, HELLS, HJURP, HMGCS1, HSD17B6, KIF11, KIF14, KIF18B, KIF20A, KIF4A, KPNA2, KRT19, LMNB1, MAD2L1, MCM10, MCM2, MELK, MFAP4, NCAPG, NDC80, NEK2, NUSAP1, OIP5, PBK, PDIA4, PRC1, PRIM1, PTGDS, RAD51, RAD51AP1, RRM2, SDF2L1, SHCBP1, SKP…	ABCG1, AHNAK, ANXA4, ARL6IP5, ATP9A, CBLB, CD55, CTSA, CTSD, DUSP4, DUSP5, DUSP6, FOSB, GAB2, GABARAPL1, GALC, GSN, IDS, KCNN4, KYNU, LHFPL2, LXN, MET, MTMR11, MTSS1, NPC1, PIK3IP1, PLA2G16, PYGB, QPCT, RARRES1, SAT1, SFXN3, SOX4, TPP1, TRIB2, TSC22D3, ZNF185
Quinoclamine	BRD-K66792149	A375	11.1um	24.0h	0.0319	17748	ALDOC, ARHGAP19, AURKA, BIRC5, BNIP3, CCNA2, CCNB1, CCNE2, CDCA3, CDCA8, CDK1, CDK6, CENPA, CEP55, CKS2, COL5A1, DEPDC1, DHCR24, DLGAP5, DTX4, FSCN1, HEXIM1, HJURP, HMGB3, HMMR, KIF11, KIF14, KIF15, KIF18B, KIF20A, KIF23, KIF2C, KIF4A, KIFC1, KPNA2, LMNB1, MARCKS, MCM10, MKI67, MSX1, NCAPG, NDC80, NEK2, NME4, NUSAP1, OIP5, OLFM1, PBK, PFKFB3, PRC1, SHCBP1, SKP2, SPAG5, SPC25, TACC3, TOP2A, TPX2, …	ADRB2, AHNAK2, ATP9A, BCL2L1, CD55, DKK3, DUSP5, EMX2, FHL2, G0S2, GADD45A, GEM, HMOX1, KLF4, MLPH, MMP1, MMP10, MT1M, MTMR11, MYC, NUPR1, PDGFA, PLA2G4A, PRUNE2, RPS6KA2, SLC38A1, SOCS2, STK38L, TACC2, THBD, VEGFA, XIST
MLN2238	BRD-K78659596	MCF7	10.0um	24.0h	0.0319	25183872	ABAT, ALDH7A1, AURKA, BDH1, BIRC5, BRIP1, CADPS2, CCNA2, CCNB1, CDC20, CDCA3, CDCA8, CDK1, CENPA, CENPM, CENPN, CEP55, CKS2, CRABP2, CXCL12, DBI, DDAH1, DEPDC1, DLGAP5, DTL, E2F8, EIF5A, FANCI, FBP1, GAS1, GINS1, GINS2, GREB1, H1FX, H2BFS, HELLS, HEXIM1, HIST1H1C, HIST1H2BD, HJURP, HMMR, IFIT1, IFITM1, IFITM2, IGFBP2, IRX5, ISOC1, ITGB3BP, KIF11, KIF15, KIF18B, KIF20A, KIF23, KIF2C, KIF4A, KIFC1,…	ABHD4, AKR1B10, AKR1C1, AKR1C2, AQP3, CBR3, CD55, DNAJB1, DUSP5, EIF5, EREG, FAM129A, FOSL1, GABARAPL1, GADD45A, GPRC5A, HMOX1, IFRD1, JUN, LBH, MLLT11, MYC, OSBPL3, PI4K2A, PLAUR, POPDC3, PSD3, RGS2, SAT1, SLC7A11, SLPI, SPAG9, SRGN, STAM, STK17A, TES, TOMM34, TUFT1, VEGFA
tremulacin	BRD-A61856038	MCF7	10.0um	24.0h	0.0319	442544	APOBEC3B, AURKA, BIRC5, CCNA2, CDC20, CDCA3, CDCA8, CDK1, CDKN1B, CENPA, CENPM, CENPN, CEP55, CKS2, DEPDC1, DLGAP5, DTL, ENPP2, FABP5, FANCI, GGH, GINS1, GINS2, HJURP, HMMR, ITGB3BP, KIF11, KIF14, KIF15, KIF18B, KIF20A, KIF23, KIF2C, KIF4A, KPNA2, LMNB1, MAD2L1, MCM10, MCM2, MELK, MKI67, NCAPG, NDC80, NEIL3, NEK2, NUSAP1, OIP5, PBK, PRC1, PRIM1, PRPS2, PSAT1, RAD51, RAD51AP1, RBPMS, RRM2, SHCBP1,…	AHNAK, ATP1B1, BTG2, COMP, DKK3, DUSP4, ENO2, EPHA2, FOSL1, G0S2, GADD45A, HOMER3, ID1, ITGA3, PLAU, SAT1, SEMA3C, SOX9, SULF1, TES, TP53I3, TP53TG1, TSC22D3, TXNIP, XIST
radicicol	BRD-A39996500	MCF7	10um	24h	0.0319	5311380	ACTG2, ACTN1, APOBEC3B, BIRC5, CAMK2N1, CCNA2, CDC20, CDC45, CDK1, CENPA, CEP55, CXCL12, DLGAP5, DTL, E2F8, EIF5A, FABP5, FANCI, FBP1, FILIP1L, GABRP, GINS1, GINS2, HELLS, HMMR, IFIT1, IFITM1, IGF1, INPP4B, ISG15, KIF11, KIF14, KIF15, KIF18B, KIF20A, KIF23, KIF4A, LMNB1, LOXL1, LSM6, MAD2L1, MCM10, MCM2, MELK, MKI67, MMP9, NBN, NCAPG, NDC80, NEIL3, NEK2, NFIB, OIP5, PBK, PDGFRA, PDLIM3, PDZRN3, P…	ABCG1, ABHD4, AKR1B10, AKR1C1, AKR1C2, AKR1C3, ANKRD12, BTN3A2, CBR3, DNAJB1, ENO2, FOSL1, GABARAPL1, GADD45A, GADD45B, HMOX1, HSPB8, IDS, IFRD1, IL6R, KTN1, LBH, MLLT11, NDUFA4L2, NPC1, PIR, POPDC3, RBPJ, RIT1, SLC5A3, SLC7A11, SLPI, SRGN, STXBP1, TACC2, TUBA4A, TUFT1, TXNIP
palbociclib	BRD-K51313569	BT20	10um	24h	0.0319	5330286	ACAT2, APOBEC3B, ARNTL2, AURKA, BIRC5, CCNA2, CCNE2, CDC20, CDC45, CDCA3, CDCA8, CDK1, CDKN1B, CENPA, CENPM, CENPN, CEP55, DKK1, DLGAP5, DTL, E2F8, FANCI, GGH, GINS1, GINS2, HELLS, HJURP, HMMR, KIF11, KIF14, KIF15, KIF18B, KIF20A, KIF23, KIF4A, KIFC1, LMNB1, MAD2L1, MCM10, MCM2, MELK, MICB, MKI67, MMP9, NCAPG, NDC80, NEIL3, NEK2, NUSAP1, OIP5, PBK, PRC1, PRIM1, RAD51, RAD51AP1, RRM2, SEPT11, SHCB…	ACADVL, AKR1C1, AKR1C2, AKR1C3, BLVRB, BST2, C2CD2, CFB, HMOX1, IDS, IFI27, LPAR6, LXN, RARRES1, RASSF2, RPS4Y1, TM4SF1, TMEM100, TPD52L1, TSC22D3, TXNIP
DG-041	BRD-K33272502	A375	40.0um	24.0h	0.0315	11296282	ALDH1A3, ALDOC, APOBEC3B, ARHGAP19, AURKA, BIRC5, CCNA2, CCNB1, CCNE2, CDC45, CDCA3, CDCA8, CDK1, CENPA, CENPM, CENPN, CEP55, CKS2, CTSC, CXCL14, DEPDC1, DHCR24, DKK1, DLGAP5, DTL, E2F8, EBP, EDNRB, ENPP2, F2R, FABP5, FANCI, FSTL1, FZD7, GGH, GINS1, GINS2, H1FX, HJURP, HLA-DPB1, HMMR, IGFBP7, KIF11, KIF14, KIF15, KIF18B, KIF20A, KIF23, KIF2C, KIF4A, KIFC1, KPNA2, LMNB1, MAD2L1, MCM10, MCM2, MELK,…	CD55, DLK1, EMX2, FAM129A, GADD45A, GLRX, HMOX1, IFRD1, JUN, KLF4, LPAR6, MEST, MMP1, MT1M, MTSS1, NCF2, NUPR1, PDGFA, PDLIM5, PLA2G4A, PMAIP1, PSD3, RPS6KA2, SLC7A11, SOCS2, SOX9, TUFT1, UGDH, VEGFA
"""Ingenol 3, 20-dibenzoate"""	BRD-A52650764	HCC515	10.0um	24.0h	0.0315	5225086	APOBEC3B, ASS1, AURKA, BIRC5, BUB1B, CCNA2, CCNB1, CDC20, CDC45, CDCA3, CDCA8, CDK1, CENPA, CENPM, CENPN, CEP55, CKS2, CXCL10, CXCL9, DDX11, DEPDC1, DLGAP5, DTL, E2F8, FANCI, FBLN1, FSTL1, GABRP, GAS1, GCH1, GINS1, GINS2, HELLS, HERC5, HJURP, HMGB3, HMMR, IGF1, ITGB3BP, KAZN, KIF11, KIF14, KIF15, KIF18B, KIF20A, KIF23, KIF2C, KIF4A, KIFC1, KPNA2, LMNB1, LUM, MAD2L1, MCM10, MCM2, MELK, MKI67, NCAP…	ANGPTL4, CD55, CTSA, DUSP4, DUSP5, ENO2, G0S2, GLRX, GPRC5A, GSN, IDS, IL13RA2, ITGA10, ITGA3, JARID2, KYNU, MAP4K4, MET, MMP1, MMP10, MTMR11, NPC1, PHLDA1, PLAT, PLAU, PLAUR, RGS20, RGS4, S100A10, SERINC3, SH3BGRL3, SOCS2, STK17A, TPP1, VEGFA
PP-110	BRD-K03618428	HT29	22.2um	24.0h	0.0315	24905203	ACSL3, ALDH1A3, APOBEC3B, ARNTL2, AURKA, BIRC5, CCNA2, CDC20, CDC45, CDCA3, CDCA8, CDK1, CENPA, CENPM, CENPN, CEP55, CKS2, COCH, DEPDC1, DKK1, DLGAP5, DTL, EBP, EIF4EBP1, FABP5, FANCI, GINS1, GINS2, HJURP, HMMR, KIF11, KIF14, KIF15, KIF18B, KIF20A, KIF23, KIF2C, KIF4A, KPNA2, LMNB1, LOXL1, LRP8, LSM6, MAD2L1, MCM10, MCM2, ME1, MELK, MKI67, NCAPG, NDC80, NEIL3, NEK2, NUSAP1, OIP5, PBK, PLAC8, PPIF…	ACOT13, ADH1C, ANXA4, ASPN, ATP9A, BTG2, CP, DAB2, DKK3, ENPP1, FEZ1, FNBP1L, GOLPH3L, IFI27, LXN, MATN2, MTMR11, NUPR1, OLFM4, PBLD, PIK3IP1, PRUNE2, SCN3A, SEMA3C, SERPINF1, SOX4, SPINK1, TPP1, TSC22D3, TUBA1A, UCP2, VAT1, VIM
HDAC6 inhibitor ISOX	BRD-K69840642	MCF7	10.0um	24.0h	0.0315	24951314	ACAT2, ALDH1A3, BDH1, BID, BIRC5, CCNA2, CD58, CKAP4, CXCL10, CXCL11, DDAH1, DTL, EIF5A, FABP5, FAIM, FANCI, GINS1, GINS2, GTPBP8, HELLS, HNRNPH1, ICAM3, IGFBP7, IRS2, KIF11, KIF15, KIF4A, LMNB1, MAD2L1, MCM2, MKI67, MME, MXRA5, NBN, NCAPG, NDC80, NFKB1, NME4, NMI, NPEPL1, PBK, PLCB4, PLSCR1, PPIF, PRC1, PSMB10, RAD51, RAD51AP1, RRM2, RTP4, S100A2, SEH1L, SPC25, STEAP1, TNFAIP6, TNPO1, TRIP13, TT…	ACOT13, ADAM9, AQP3, ATP2B4, BLVRB, CD24, CD55, CHCHD7, CLU, CP, CTSA, DLK1, DNAJB1, DUSP5, ENAH, FAM89B, FGF13, FOXO1, GDE1, GLRX, GM2A, GNS, HCFC1R1, HMOX1, ID3, IGFBP5, JARID2, KTN1, LBH, LRRC17, MFAP2, MLLT11, MMD, MNAT1, MT1X, NPC1, NPTX1, NQO2, PCDH9, PEG10, PLA2G15, PLA2G16, PLD3, PLIN2, RARRES3, SAT1, SERPINI1, SH3BGRL3, SIX1, SKAP2, SNN, SSBP2, TCF7L2, TKT, TPP1, TRAK2, TUFT1, UCP2
mitoxantrone	BRD-K21680192	LNCAP	0.37um	24h	0.0315	5458171	APOBEC3B, BIRC5, CCNA2, CCNB1, CCNE2, CDC20, CDC45, CDCA3, CDCA8, CDK1, CENPA, CENPM, CENPN, CEP55, CKS2, CXCL10, CXCL9, DEPDC1, DLGAP5, DTL, EBP, EIF4EBP1, FANCI, GINS1, GINS2, HELLS, HJURP, HMMR, KIF11, KIF15, KIF18B, KIF20A, KIF23, KIF4A, KIFC1, KPNA2, LMNB1, MAD2L1, MCM10, MCM2, MELK, MKI67, NCAPG, NDC80, NEIL3, NEK2, NFIB, NUSAP1, OIP5, PBK, PRC1, PRIM1, PSAT1, RAD51, RAD51AP1, RRM2, SEPT11,…	ABCG1, ACYP2, BCL2L1, CD24, CFB, CTSH, GADD45A, GM2A, HSPB8, IFI27, KCNMA1, MAFB, MLLT11, MN1, NCF2, OLFM4, PTN, QPCT, RASSF2, SAT1, TLE1, TNFRSF21, TPP1, TRIB2, TXNIP
Ro 28-1675 ?	BRD-K21672174	VCAP	160.0um	24.0h	0.031	9886086	ACSL3, AHCY, AURKA, BIRC5, CCNA2, CDC20, CDC45, CDCA3, CDCA8, CDK1, CENPA, CENPM, CENPN, CEP55, CKS2, DBI, DHCR24, DHCR7, DLGAP5, DTL, EBP, FADS2, FANCI, FAS, FDPS, GINS1, GINS2, HELLS, HJURP, HMGCR, HMGCS1, HMMR, IGFBP7, KIF15, KIF18B, KIF20A, KIF23, KIF2C, KIF4A, LMNB1, LSS, MAD2L1, MCM10, MCM2, MELK, MKI67, MSMO1, NCAPG, NUSAP1, OIP5, PBK, PPIF, PRC1, PRIM1, RAD51, RAD51AP1, RCC1, RRM2, SHCBP1…	ABHD4, AKR1B10, AKR1C2, AKR1C3, ALDH2, ASPN, CD36, CSTA, FAM129A, JUN, MAP1B, MTMR11, NUPR1, PHGDH, PLIN2, SAT1, SEMA3C, SOX4, SULF1, TCF7L2, TXNIP
AS605240	BRD-K41895714	A375	10.0um	24.0h	0.0306	10377751	ALDH1A3, ANXA3, APOBEC3B, ARHGAP29, AURKA, BIRC5, CCNA2, CDC45, CDCA3, CDCA8, CDK1, CENPA, CENPN, CEP55, CKS2, DEPDC1, DKK1, DLGAP5, DTL, EIF4EBP1, EIF5A, FABP5, FANCI, FKBP11, GINS2, HELLS, HJURP, HMMR, IGHM, IL7R, KIF11, KIF14, KIF15, KIF18B, KIF20A, KIF23, KIF2C, KIF4A, MAD2L1, MARCKS, MCM10, MCM2, MELK, MGLL, MICB, MKI67, MME, MOK, NCAPG, NEIL3, NEK2, NUSAP1, PBK, PLAC8, PPIF, PRC1, PRIM1, PT…	ABLIM1, AGT, AHNAK2, ANXA4, ASPN, ATP1B1, ATP2B4, BTG2, CAP2, CD14, CFB, CKB, CLU, CRYAB, DHRS1, DKK3, EPHA3, FEZ1, GPX3, GSN, HCFC1R1, HMOX1, IGFBP5, IGFBP6, ITM2B, JUN, LTBP1, LTBP3, MATN2, MEF2C, MTSS1, MYL9, NOL3, NOV, NUPR1, PBX1, PTN, RASSF2, SCRG1, SERPINF1, SOX4, SULF1, TP53I3, TP53TG1, TPD52L1, TPP1, TRPS1, VAT1, VCAN, VGLL4
5H-Quinolino[8,7-c][1,2]benzothiazine 6,6-dioxide	BRD-K92317137	MCF7	10.0um	24.0h	0.0306	659101	ABAT, AURKA, BDH1, BIRC5, CADPS2, CASP1, CCNA2, CDK1, CENPA, CKS2, CXCL12, CYB5A, DLGAP5, DNAJC12, EIF5A, FBP1, FMO2, GABRP, GINS1, GINS2, GREB1, HELLS, HMMR, HPGD, IFIT1, IFITM1, IFITM2, IGF1, ISOC1, KIF11, KIF15, KIF18B, KIF20A, KIF2C, KIF4A, LMNB1, LUM, MAD2L1, MARCKS, MKI67, MPZL1, MXRA5, NBN, NEK2, NME4, NUSAP1, OIP5, OLFM1, PBK, PLAC8, PLCB4, PRC1, PRIM1, PTGDS, ROBO1, RRM2, SALL2, SCUBE2, …	AHNAK2, AKR1B10, AKR1C1, AKR1C2, ATP1B1, BTG2, CD55, DLGAP4, DUSP5, ENO2, FAM129A, FOS, FOSB, FOSL1, GLRX, GPRC5A, GTF2IRD1, HMOX1, IDS, IER2, IFRD1, IL6R, ITGA5, JUN, JUNB, KLF4, LAMC1, MAP1B, MAP4K4, MEF2A, MICALL1, MLLT11, MMP1, MYO1E, NDUFA4L2, NUPR1, OSBPL3, PGM1, PHLDA1, PLAUR, PLIN2, POPDC3, RBPJ, RIT1, SAT1, SLC5A3, SLC7A11, SLPI, SOCS2, SOX9, SPAG9, TES, TIMP3, TNFRSF12A, TUBA4A, TUFT1, …
YSGDXEKQTNMRQN-UHFFFAOYSA-N	BRD-K25737009	VCAP	40.0um	24.0h	0.0306	24868309	AHCY, AURKA, BIRC5, CCNA2, CDC20, CDC45, CDCA3, CDK1, CENPA, CENPN, CEP55, CKS2, CYFIP2, DEPDC1, DHCR24, DHCR7, DLGAP5, DTL, EBP, FANCI, GINS1, GINS2, GUCY1A3, H2BFS, HELLS, HIST1H1C, HIST1H2BH, HJURP, HMMR, KIF15, KIF18B, KIF20A, KIF2C, KPNA2, LMNB1, LSS, MAD2L1, MCM10, MCM2, MELK, MKI67, NCAPG, NDC80, NEIL3, PBK, PRC1, RAD51, RRM2, SHCBP1, SKP2, SPAG5, SPC25, TACC3, THBS1, TK1, TMX4, TOP2A, TPX…	AKR1C1, AKR1C2, AKR1C3, ASPN, C5, CD36, DST, EFS, ENO2, FAM129A, GCNT3, GFPT2, GSN, HMOX1, IFRD1, IGFBP5, ITGA3, KLF4, MAP1B, MICALL1, MT1M, NCF2, NUPR1, QPCT, RGS2, SEMA3C, SKAP2, SLC38A1, SLC3A2, SLC7A11, SLC7A5, SOX4, TSC22D3, VEGFA
NVP-TAE684	BRD-K50140147	A375	1.11um	24h	0.0306	16038120	APOBEC3B, AURKA, BIRC5, BRIP1, BUB1B, CCNA2, CCNE2, CDC20, CDC45, CDCA3, CDCA8, CDK1, CENPA, CENPN, CEP55, CKS2, DEPDC1, DKK1, DLGAP5, DTL, E2F8, EIF4EBP1, ENPP2, F3, FABP5, FANCI, GINS1, GINS2, HELLS, HJURP, HMMR, KIF11, KIF14, KIF15, KIF18B, KIF20A, KIF23, KIF4A, LMNB1, MAD2L1, MCM10, MCM2, MKI67, MMP9, MSX1, NCAPG, NEIL3, NEK2, NUSAP1, OIP5, PBK, PRC1, RAD51, RAD51AP1, RRM2, SHCBP1, SKP2, SPC2…	ABLIM1, AHNAK2, AKR1C3, ANXA4, ATP9A, BTG2, CFB, CTSA, CXADR, EPHA3, GABARAPL1, GSN, GSTT1, HCFC1R1, HLA-DMA, HLA-DPA1, HLA-DRA, IGFBP6, ITM2B, LPAR6, LXN, MTSS1, NUPR1, PHYH, PIK3IP1, PRUNE2, QPCT, SAT1, SERPINF1, SLC27A3, SULF1, SVIL, TP53I3, TPP1, TXNIP, VAT1, VWA5A
canertinib	BRD-K50168500	MCF10A	3.33um	24h	0.0306	156414	ACTN1, AMIGO2, ANXA3, APOBEC3B, AURKA, BIRC5, CCNA2, CCNB1, CCNE2, CDC20, CDC45, CDCA3, CDCA8, CDK1, CENPA, CENPN, CEP55, CKS2, DDAH1, DEPDC1, DKK1, DLGAP5, DTL, EIF4EBP1, FANCI, GINS1, GINS2, HJURP, HMMR, KIF11, KIF14, KIF15, KIF18B, KIF20A, KIF23, KIF4A, KPNA2, LMNB1, MAD2L1, MCM10, MCM2, MKI67, MMP9, NCAPG, NDC80, NEIL3, NEK2, NRG1, NUSAP1, PBK, PRC1, PRIM1, PSAT1, RAC2, RAD51, RAD51AP1, RRM2,…	ABHD4, ABLIM1, AHNAK, AKR1C1, AKR1C2, AKR1C3, ALDH2, ARL6IP5, BLVRB, CBLB, CELF2, CFB, CLU, CTSD, FEZ1, GABARAPL1, GLRX, GSN, HSPB8, IFI27, KLF4, KYNU, MEF2C, NOL3, NUPR1, PROS1, RARRES1, RARRES3, SAT1, SERPINF1, SLPI, STK38L, TMOD1, TP53TG1, TSC22D3, TXNIP, VWA5A
phorbol-12-myristate-13-acetate (PMA)	BRD-A15079084	HCC515	10.0um	24.0h	0.0301	4792	ALDH1A1, AURKA, BGN, BIRC5, CCNA2, CCNB1, CDC45, CDCA3, CDCA8, CDK1, CENPA, CENPN, CEP55, CKS2, CXCL12, DEPDC1, DLGAP5, DTL, E2F8, FANCI, FBLN5, GCH1, GINS1, GINS2, HELLS, HERC5, HJURP, HMMR, KAZN, KIF11, KIF14, KIF15, KIF18B, KIF20A, KIF23, KIF2C, KIF4A, KPNA2, LUM, MAD2L1, MCM10, MELK, MKI67, NCAPG, NDC80, NEIL3, NEK2, NUSAP1, OIP5, PBK, PRC1, PRIM1, PRPS2, PTGDS, RAD51, RAD51AP1, RRM2, SHCBP1,…	ADAMTS5, AHNAK2, ANGPTL4, CD55, CLCA2, DUSP4, DUSP5, ENO2, EREG, ETV1, G0S2, GEM, GLRX, GPRC5A, GSN, IDS, IL13RA2, ITGA3, KYNU, MET, MMP1, MMP10, MTMR11, NCF2, NDUFA4L2, PHLDA1, PLAT, PLAU, PLAUR, PLD3, PLEC, RGS20, RGS4, STK17A, TNFRSF12A, TPP1, TRIB2, TXNIP, VEGFA
GW405833 hydrochloride	BRD-K10705233	HT29	40.0um	24.0h	0.0301	9911463	AHCY, AURKA, BIRC5, CCNA2, CCNE2, CDC45, CDCA3, CDCA8, CDK1, CENPA, CENPN, CEP55, CYB5A, DLGAP5, DTL, F2R, FABP5, FANCI, GINS1, GINS2, GUCY1A3, HELLS, HERC5, HJURP, HMMR, KIF11, KIF14, KIF15, KIF18B, KIF20A, KIF23, KIF2C, KIF4A, KIFC1, KPNA2, LMNB1, LOXL1, LSM6, MAD2L1, MCM10, MCM2, MELK, MKI67, NCAPG, NEK2, NFIB, NME4, NUSAP1, OIP5, PBK, PRC1, PRIM1, RAD51, RRM2, SCML1, SEPT11, SHCBP1, SKP2, SPA…	ABLIM1, ADAMTS5, AHNAK2, AKR1B10, AKR1C1, AKR1C2, AQP3, BLVRB, CD55, COMP, CTSA, CTSD, DUSP5, ENPP1, FHL2, FOSL1, G0S2, GAB2, GABARAPL1, GCNT3, GFPT2, GLRX, HMOX1, IDS, IFRD1, IGFBP6, KLF4, LHFPL2, MAP1B, MLPH, MTSS1, NPC1, NUPR1, PGM1, PHLDA1, PIR, PLAU, PLD3, PYGB, SAT1, SLC3A2, SLC7A11, SLC7A5, TACC2, TPP1, TSC22D3, UGDH, VEGFA
TG101348	BRD-K12502280	MCF7	11.1um	24.0h	0.0301	16722836	AURKA, BDH1, BIRC5, CCNA2, CCNE2, CD58, CDC20, CDC45, CDCA3, CDCA8, CDK1, CENPA, CENPM, CENPN, CEP55, CILP, COCH, CXCL12, DKK1, DLGAP5, DTL, E2F8, FABP5, FANCI, GINS1, GINS2, HELLS, HJURP, HMMR, ICAM3, IGF1, INPP4B, KIF11, KIF14, KIF15, KIF18B, KIF20A, KIF23, KIF2C, KIF4A, KIFC1, LMNB1, LOX, LOXL1, MAD2L1, MCM10, MCM2, MELK, MFAP4, MKI67, MOCOS, MXRA5, NCAPG, NDC80, NEK2, NME4, NUSAP1, OIP5, PBK,…	AGTR1, ATP1B1, BTG2, CD24, CD55, CPB1, DUSP5, ENAH, GLRX, GNS, HES1, IFI27, ITM2B, JUN, LBH, LPAR6, MGEA5, MTSS1, PIK3IP1, SAT1, SERINC5, SH3BP5, SOX4, SRGN, STX7, TPP1, TSC22D3, TUFT1, TXNIP
Ro 28-1675 ?	BRD-K21672174	MCF7	160.0um	24.0h	0.0301	9886086	ACAT2, ALDOC, BIRC5, CCNA2, CCNE2, CDC45, CDCA8, CDK1, CENPM, CENPN, DBI, DHCR24, DLGAP5, DTL, E2F8, EBP, EIF5A, FANCI, FHL1, GGH, GINS1, GINS2, HELLS, HJURP, HPGD, IFIT1, IGHM, KIF11, KIF20A, KIF4A, LMNB1, LSS, MAD2L1, MCM10, MCM2, MELK, MICB, MKI67, NCAPG, NME4, NUSAP1, OIP5, OLFM1, PBK, PID1, PPIF, PRC1, PRIM1, PTGDS, RAD51, RAD51AP1, RRM2, SKP2, SPAG5, SPC25, SPON1, TACC3, TCF4, TK1, TNFSF10,…	ABCG1, ANXA1, BTG2, CD55, DUSP4, DUSP5, FAM129A, GADD45A, HES1, HMOX1, IFRD1, JUN, JUNB, KLF4, LAMB1, LRRC8D, MYC, NUPR1, PHGDH, PMAIP1, RARRES1, RPS6KA2, SAT1, SLC3A2, SLC7A11, SLC7A5, SOX4, SOX9, SRGN, TES, THBD, TPP1, TSC22D3, VAT1, VEGFA
GBNFRPGQBKCOMN-UHFFFAOYSA-M	BRD-K65955264	MCF7	10.0um	24.0h	0.0301	5716367	BDH1, BIRC5, CCNA2, CCNE2, CDC20, CDC45, CDCA3, CDCA8, CDK1, CENPA, CENPM, CENPN, CEP55, DLGAP5, DTL, E2F8, ENPP2, FANCI, GINS1, GINS2, HELLS, HJURP, HMMR, ISOC1, KIF11, KIF14, KIF18B, KIF20A, KIF2C, KIF4A, KIFC1, LMNB1, MAD2L1, MCM10, MCM2, MELK, MKI67, NEK2, NUSAP1, OIP5, PBK, PRC1, PRIM1, PTGER3, RAD51, RAD51AP1, RRM2, SHCBP1, SPAG5, SPC25, TACC3, TK1, TOP2A, TPX2, TRIP13, TSPAN4, TTK, UBE2C, …	AKR1B10, AKR1C1, AKR1C2, AKR1C3, ANXA1, BTG2, COMP, CRISPLD2, DUSP4, DUSP5, FAM129A, FBN1, FEZ1, GADD45A, GADD45B, GEM, HMOX1, IFI27, IFRD1, JUNB, KLHL21, LAMB1, MAP1B, MAP4K4, MAST4, NPC1, NRIP1, NUPR1, PHGDH, PLAU, POPDC3, PTN, SAT1, SLC3A2, SLC7A11, SOX9, TACC2, TSC22D3, VAT1, VEGFA, XIST
WYE-125132	BRD-A45498368	HME1	3.33um	24h	0.0301	25260757	ACAT2, APOBEC3B, AURKA, BIRC5, CCNA2, CCNE2, CDC20, CDC45, CDCA3, CDCA8, CDK1, CENPA, CEP55, CKS2, COL5A1, CRELD2, CXCL9, DBI, DEPDC1, DHCR24, DHCR7, DLGAP5, DTL, EBP, FANCI, FDFT1, GINS1, GINS2, HMGCS1, HMMR, KIF11, KIF14, KIF15, KIF18B, KIF20A, KIF23, KIF4A, KPNA2, LMNB1, MAD2L1, MCM10, MELK, MKI67, MLEC, MSMO1, NCAPG, NDC80, NEIL3, NEK2, NUSAP1, OIP5, PBK, PRC1, RAD51AP1, RRM2, SHCBP1, SKP2, S…	AHNAK2, BCL2A1, CBLB, CD55, CHPT1, CTSA, CTSF, CTSH, DUSP4, HDAC9, HLA-DPA1, IDS, ITPR3, MAP1B, MMP1, MYC, NCF2, NPC1, SAT1, SEMA3C, SOX4, SULT1C2, TGFBR2, TLE1, TM4SF1, TPM1, TPP1, TUBA1A, VAT1
afatinib	BRD-A58767537	MCF10A	1.11um	24h	0.0301	22225683	APOBEC3B, AURKA, BIRC5, CCNA2, CCNB1, CDC20, CDC45, CDCA3, CDCA8, CDK1, CENPA, CENPM, CENPN, CEP55, CKS2, DDAH1, DEPDC1, DKK1, DLGAP5, DTL, EIF4EBP1, FANCI, GINS1, GINS2, HJURP, HMMR, IGHM, KIF11, KIF14, KIF15, KIF18B, KIF20A, KIF23, KIF4A, LIPG, LMNB1, MAD2L1, MCM10, MCM2, MELK, MKI67, NCAPG, NDC80, NEIL3, NEK2, NFIB, NRG1, NUSAP1, PBK, PRC1, PRIM1, PSAT1, RAD51, RAD51AP1, RRM2, SHCBP1, SMTN, SP…	ABHD4, AHNAK, AHNAK2, AKR1C1, AKR1C2, ARL6IP5, ATP2B4, BLVRB, BST2, CA12, CBLB, CD55, CELF2, CFB, CLDN7, CLU, CP, CSTA, CTSD, GLRX, GM2A, GSN, GSTM3, HMOX1, HSPB8, IFI27, LTBP1, NUPR1, PRKAR2B, RARRES1, RARRES3, RASSF2, SERPINF1, SLC9A3R1, SLPI, SOX4, STS, SULF1, TP53I3, TRPS1, TSC22D3, TXNIP, VWA5A
wortmannin	BRD-A75409952	PC3	10.0um	24.0h	0.0297	5691	AURKA, BIRC5, BNIP3, CCNA2, CDC45, CDCA3, CDCA8, CDK1, CENPA, CENPM, CENPN, CEP55, CKS2, DLGAP5, DTL, EIF5A, FANCI, GGH, GINS1, GINS2, HJURP, HMMR, KIF11, KIF14, KIF15, KIF18B, KIF20A, KIF23, KIF2C, KIF4A, KPNA2, LMNB1, MAD2L1, MCM10, MCM2, ME1, MELK, MKI67, NCAPG, NDC80, NEIL3, NEK2, NME4, NUSAP1, OIP5, PBK, PPIF, PRC1, PRIM1, RAD51, RAD51AP1, RRM2, SHCBP1, SKA1, SKP2, SPAG5, SPC25, TACC3, TFRC,…	A2M, ADH1B, AKR1C3, ANXA4, ATP9A, BDKRB2, CD24, CD55, CDKN2A, CPE, CTSA, DAB2, DUSP4, DUSP6, ETV1, GCNT3, HES1, ID1, IFI27, ITGA3, KCNN4, LRRC17, LXN, MET, MGP, MLPH, MTMR11, PLA2G4A, PLIN2, PTPRO, PYGB, SEMA3C, SEMA5A, SLC5A3, SOX4, SPARCL1, SPINK1, SRGN, TBC1D8, TCF7L2, TIMP3, TM4SF1, TNFRSF21, TPP1, TXNIP
Naproxol	BRD-K34014345	MCF7	10.0um	24.0h	0.0297	3032818	APOBEC3B, AURKA, BIRC5, CCNA2, CCNB1, CCNE2, CDC20, CDC45, CDCA3, CDCA8, CDK1, CENPA, CENPM, CENPN, CEP55, DEPDC1, DLGAP5, DTL, E2F8, ENPP2, FABP5, FANCI, GGH, GINS1, GINS2, HELLS, HJURP, HMMR, KIF11, KIF14, KIF15, KIF18B, KIF20A, KIF23, KIF2C, KIF4A, KIFC1, KPNA2, LMNB1, MAD2L1, MCM10, MCM2, MELK, MKI67, NCAPG, NDC80, NEIL3, NEK2, NUSAP1, OIP5, PBK, PRC1, PRIM1, PSAT1, RAD1, RAD51, RAD51AP1, RRM…	ANXA4, BTG2, DUSP4, EPHA2, FOSL1, GADD45A, GSN, GSTM3, ITGA3, KYNU, LXN, PDGFA, PLAT, PLAU, SAT1, TP53I3, TP53TG1, TSC22D3, TXNIP, UCP2, VAMP8
GSK-2126458	BRD-K42918627	A549	0.12um	24h	0.0297	52914946	APOBEC3B, AURKA, BIRC5, BUB1B, CCL2, CCNA2, CDC20, CDCA3, CDCA8, CDK1, CENPN, CEP55, CRABP2, DBI, DTL, EIF4EBP1, FANCI, GINS1, GINS2, HJURP, HMGCS1, IGHM, KIF11, KIF14, KIF18B, KIF20A, KIF4A, KPNA2, LMNB1, MAD2L1, MCM10, MCM2, MELK, MKI67, MSX1, NCAPG, NEIL3, NEK2, NUSAP1, OIP5, PBK, PRC1, PSAT1, RAD51, RAD51AP1, RRM2, SHCBP1, SKP2, SPAG5, SPC25, TAGLN, TFRC, TK1, TMEM158, TPX2, TRIP13, TTK, UBE2…	ABCG1, ABLIM1, ALCAM, ANXA4, AOX1, ARL6IP5, CBLB, CD55, CLU, CXADR, CYP1B1, DAB2, DUSP4, DUSP5, DUSP6, FLRT3, GAB2, GALC, GSTT1, HLA-DPA1, IDS, LXN, MET, METTL9, MTMR11, MTSS1, NPTX2, PDLIM5, PROS1, PSD3, QPCT, RARRES1, SAT1, SOX4, SPINT2, TM4SF1, TRIB2, TSC22D3, TUSC3, TXNIP, ZNF185
torin-1	BRD-K40175214	HME1	1.11um	24h	0.0297	49836027	ALDH7A1, APOBEC3B, AURKA, BIRC5, CCNA2, CDC20, CDC45, CDCA3, CDCA8, CDK1, CENPA, CEP55, CKS2, CXCL9, DBI, DEPDC1, DHCR7, DLGAP5, DTL, EBP, FANCI, FDFT1, GINS1, GINS2, HJURP, HMGCS1, HMMR, KIF11, KIF14, KIF15, KIF18B, KIF20A, KIF23, KIF4A, KPNA2, LMNB1, MAD2L1, MCM10, MELK, MKI67, MSMO1, NCAPG, NDC80, NEIL3, NEK2, NUSAP1, PBK, PRC1, PTGDS, RAD51AP1, RRM2, SCML1, SHCBP1, SKP2, SPAG5, SPC25, SUB1, T…	AHNAK, AHNAK2, ANXA1, ATP9A, CBLB, CD55, CP, CTSA, CTSF, CTSH, DUSP4, FBLN2, GADD45A, GSN, IDS, ITPR3, KCNN4, MAP1B, MMP1, MYC, NPC1, NUPR1, PABPC4, RPS6KA2, SAT1, SEMA3C, SOX4, TGFB2, TLE1, TPM1, TPP1, VAT1
WYE-125132	BRD-A45498368	MCF10A	10um	24h	0.0297	25260757	BDH1, BIRC5, CCNA2, CDC20, CDC45, CDCA3, CDK1, CENPA, CEP55, CXCL10, DLGAP5, DTL, EDNRB, FANCI, FKBP11, GCH1, GINS1, GINS2, HELLS, HMGCS1, KIF11, KIF15, KIF18B, KIF20A, KIF4A, LMNB1, MAD2L1, MCM10, MCM2, MELK, MICB, MKI67, MLEC, NCAPG, NEIL3, OIP5, PBK, PPIF, PRIM1, RAD51, RAD51AP1, RRM2, SCML1, SDF2L1, SHCBP1, SKP2, SPC25, SUB1, TACC3, TK1, TMEM97, TMX2, TPX2, TRIP13, ZWINT	ABCG1, AHNAK, AHNAK2, AKR1C1, ANXA4, ATP9A, CBLB, CD55, CFB, CTSA, DUSP4, FEZ1, GABARAPL1, GLRX, GSN, HMOX1, IDS, IGFBP6, KYNU, LTBP1, LTBP3, LXN, MET, MT1X, MTSS1, NPC1, NUPR1, PHYH, PROS1, RARRES1, RPS4Y1, SAT1, SEMA3C, SOX4, TM4SF1, TPP1, TSC22D3, TXNIP, VAT1, VCAN
wortmannin	BRD-A75409952	PC3	10.0um	24.0h	0.0293	5691	AURKA, BIRC5, BNIP3, CBS, CCNA2, CCNE2, CDC20, CDCA3, CDCA8, CDK1, CENPA, CENPN, CEP55, DEPDC1, DLGAP5, DTL, EIF5A, FANCI, GINS1, GINS2, HJURP, KIF11, KIF14, KIF15, KIF18B, KIF20A, KIF23, KIF2C, KIF4A, KPNA2, LMNB1, MAD2L1, MCM10, MELK, MKI67, NCAPG, NEIL3, NEK2, OIP5, PBK, PRC1, PRIM1, PSAT1, RAD51, RRM2, SHCBP1, SKA1, SPAG5, SPC25, TACC3, TK1, TMEM97, TOP2A, TPX2, TRIP13, TTK, TUBB2A, UBE2C	ATP9A, BDH2, CD55, CDKN2A, CTSA, DUSP6, ETV1, GABARAPL1, GLRX, GOLPH3L, GSN, IFI27, KCNMA1, LXN, MET, MGP, MLPH, MTMR11, OLFM4, PIK3IP1, PLAU, QPCT, SAT1, SOX4, TGIF1, TNFRSF21, TPP1, TXNIP
MK-0591	BRD-K39503511	HA1E	80.0um	24.0h	0.0293	60923	ABCC4, ACAT2, ALDH1A3, ALDOC, AURKA, BIRC5, BNIP3, CCL2, CCNA2, CCNB1, CD58, CDC20, CDC42EP3, CDCA3, CDK1, CENPA, CFLAR, COL5A1, COLEC12, CPA3, CTSC, CXCL14, CYB5A, DLGAP5, EPHB2, F2R, F2RL1, FBLN5, FZD7, GGH, GJA1, GMPR, HMMR, IGFBP7, ITGA4, KIF11, KIF18B, KIF20A, KPNA2, LMNB1, LOX, LOXL1, LUM, MAD2L1, MARCKS, MBNL2, MXRA5, NEDD9, NEK2, NUSAP1, P4HA1, PALLD, PBK, PDGFD, PDLIM3, RRM2, SEPT11, SER…	AKAP1, AKR1C1, AKR1C2, AKR1C3, ARL4A, C5, CD36, CD55, DUSP5, DUSP6, EIF5, ETV5, G0S2, GAB2, GADD45A, HMGA1, HMOX1, IFRD1, ITPR3, KLF4, KYNU, MICALL1, NPC1, NUPR1, PHGDH, PHYH, PMAIP1, SLC38A1, SLC3A2, SLC7A11, SLC7A5, STXBP1, TPP1, TSC22D3, VAT1, VEGFA

## Sheet: Group9
pert_desc	pert_id	cell_id	pert_dose	pert_time	score	pubchem_id	overlap.up	overlap.down
Inhibits Na+/K+ ATPase	BRD-A93236127	MCF7	10.0um	24.0h	0.0559	5702041	AHNAK2, ANXA9, ASB13, CA12, CARD10, CDC42EP4, FUT4, HPCAL1, HSPB8, SLC9A3R1, TSKU	AREG, ATF3, HIST1H2BG, HIST1H4H, SERPINB2, SLC2A3, SNAPC1, STK17B, TOPORS, TSC22D2, TXNIP
SARMENTOGENIN	BRD-A89434049	HA1E	10.0um	24.0h	0.0529	6708600	AHNAK2, BHLHE40, BIN1, CA12, HOXA10, HOXA5, HPCAL1, KCNMA1, KRT7, PDGFA, RALGDS, RHOB, SDC1, STC1, TGM2, ZCCHC24, ZMIZ1	AREG, ATF3, HIST1H2BG, SERPINB2, SNAPC1, TSC22D2
Doxorubicin hydrochloride	BRD-A76941896	PC3	10.0um	6.0h	0.0529	1691	CEBPB, DUSP7, EHD1, EPHA2, HES1, HOXA10, HOXA5, IL6R, KLF10, MAT2A, NFKBIA, NKX3-1, PFKFB3, PPIF, RNF19B, RUNX3, SMAD3, SMAD7, SNAI2, SOX9, ST3GAL1, TOB1, ZFP36L2	TXNIP
CGP-60474	BRD-K79090631	HS578T	10um	3h	0.0529	644215	ARL4C, BHLHE40, CEBPB, DUSP7, EPHA2, FOXO1, GADD45B, GATA2, HES1, HOXA10, HOXA5, JUNB, KLF10, KLHL21, KRT7, LRIG1, MAT2A, NFKBIA, NKX3-1, PFKFB3, PPIF, RHOB, RUNX3, SERPINB9, SMAD7, SOX9, ZFP36L2
Puromycin dihydrochloride	BRD-K36007650	HCC515	10.0um	24.0h	0.05	23618032	ARL4C, CA12, CCND1, FGFR3, HES1, IGFBP4, KRT7, LMO2, NR2F6, SDC1, SMAD3, STC1, TGM2, ZCCHC24	ATF3, BMP4, DHRS2, DNAJB4, FAM46A, GADD45A, HIST1H2BG, HMGCS1, IFIT2
Digitoxigenin	BRD-K18518344	A549	10.0um	24.0h	0.05	4369270	ASB13, CA12, CEBPA, HPCAL1, KRT7, NR2F6, PDGFA, PDLIM4, SLC9A3R1, TSKU	ATF3, FAM46A, GADD45A, HIST1H2BG, HMGCS1, RGS2, SERPINB2, SLC2A3, SNAPC1, STK17B, TSC22D2, TXNIP
LTMHDMANZUZIPE-QVYPYPLASA-N	BRD-A94756469	MCF7	10.0um	24.0h	0.05	5702042	AHNAK2, ANXA9, ASB13, CA12, CARD10, HSPB8, IRS2, KCNMA1, SLC9A3R1, TSKU	AREG, ATF3, FAM46A, HIST1H2BG, HIST1H4H, SERPINB2, SNAPC1, STK17B, TOPORS, TSC22D2, TXNIP
bufalin	BRD-K63606607	HCC515	10.0um	24.0h	0.0471	9547215	ARL4C, ASB13, BIN1, CA12, FGFR3, LRIG1, NKX3-1, NR2F6, PTGES, ZCCHC24, ZFP36L2	ATF3, DHRS2, DNAJB4, HIST1H2BG, HIST1H4H, IER5, SERPINB2, TSC22D2, TWIST1
Digitoxigenin	BRD-K18518344	HA1E	10.0um	24.0h	0.0471	4369270	AHNAK2, BHLHE40, ELF3, HOXA10, HOXA5, KCNMA1, KRT7, PDGFA, PDLIM4, RALGDS, SDC1, STC1, TACC2, TGM2, TNIP1, ZCCHC24, ZMIZ1	AREG, ATF3, HIST1H2BG, SERPINB2, TSC22D2
Luminespib	BRD-K41859756	HA1E	10.0um	24.0h	0.0471	10096043	BHLHE40, CCND1, COMP, EPHA2, GADD45B, HES1, HOXA10, KLF10, MT1X, MT2A, NFKBIA, NKX3-1, PDGFA, PPIF, SMAD7, SNAI2, SOX9, ZMIZ1	CITED2, KCNJ2, RGS2, SLC2A3
curcumin	BRD-K74148702	PC3	48.0um	24.0h	0.0471	16760039	C2CD2, CA12, CD82, DNMBP, G0S2, HOXA10, HOXA5, LRIG1, PTGES, SMAD3, SYNJ2, TRIM8, ZCCHC24, ZMIZ1	ATF3, CITED2, DNAJB4, FILIP1L, GADD45A, HIST1H2BG, IER5, SOX4, TWIST1
Quinoclamine	BRD-K66792149	VCAP	11.1um	6.0h	0.0471	17748	ASB13, CA12, CCR7, CEBPA, GATA2, HES1, IGFBP4, LRIG1, MT1X, TSKU, ZCCHC24	ATF3, BMP4, BTG1, DNAJB4, FILIP1L, HIST1H2BG, RGS2
geldanamycin	BRD-A19500257	HA1E	10.0um	24.0h	0.0471	13017911	BHLHE40, CCND1, COMP, DNMBP, EPHA2, GADD45B, HES1, HOXA10, KLF10, MT1X, MT2A, NFKBIA, PDGFA, PPIF, SMAD7, SNAI2, SOX9, ZMIZ1	CITED2, KCNJ2, RGS2, SLC2A3
epirubicin	BRD-K04548931	PC3	10.0um	6.0h	0.0471	65348	AVPI1, BCL3, BHLHE40, CDC42EP4, CDKN2AIP, CEBPB, DUSP7, EHD1, EPHA2, GADD45B, GATA2, HES1, KLF10, KRT7, NFKBIA, PPIF, RNF19B, RUNX3, SMAD3, SMAD7, SOX9, SYNJ2, TOB1
mitoxantrone	BRD-K21680192	PC3	3.33um	24h	0.0471	5458171	AHNAK2, BHLHE40, BIN1, CCND1, FGFR3, NCOR2, PODXL, RALGDS	ATF3, CITED2, DHRS2, FAM46A, GAS1, HIST1H2BG, HIST1H4H, IER5, KCNJ2, NAT1, PTGER4, SLC38A2, TRIB2, TXNIP
celastrol	BRD-A24396574	HA1E	1.11um	24h	0.0471	73707365	CA12, LRIG1, PLA2G15, TNIP1	ATF3, BMP4, BTG1, CITED2, DNAJB4, GADD45A, GCLC, HEY1, HIST1H2BG, IER5, KCNJ2, KLF5, LMO4, LRIF1, MYLIP, PDE4D, PTGER4, RGS2, SLC2A3, SLC38A2, TSC22D1, TWIST1, ZNF217
Digoxin	BRD-K23478508	HA1E	10.0um	24.0h	0.0441	2724385	AHNAK2, BHLHE40, BIN1, CA12, HOXA10, HOXA5, KCNMA1, PDGFA, PDLIM4, SDC1, STC1, TACC2, ZCCHC24, ZMIZ1	AREG, FAM46A, GADD45A, HIST1H2BG, RGS2, SERPINB2
OUABAIN	BRD-A68930007	HA1E	10.0um	24.0h	0.0441	12420	AHNAK2, BHLHE40, BIN1, CA12, HOXA10, HOXA5, HPCAL1, KCNMA1, PDGFA, PDLIM4, SDC1, TACC2, TGM2, ZCCHC24, ZMIZ1	ATF3, GADD45A, HIST1H2BG, RGS2, SERPINB2
DIGOXIN	BRD-A94756469	HA1E	10.0um	24.0h	0.0441	5702042	AHNAK2, BIN1, CA12, HOXA10, HOXA5, KCNMA1, PDLIM4, SDC1, STC1, TACC2, ZCCHC24, ZMIZ1	ATF3, BMP4, BTG1, GADD45A, HIST1H2BG, RGS2, SERPINB2
DAUNORUBICIN	BRD-K43389675	HA1E	10.0um	6.0h	0.0441	30323	AMOTL2, CEBPB, EHD1, FOSL2, GADD45B, HOXA10, HOXA5, IL6R, IRS2, KLF10, KRT7, MAT2A, NFKBIA, PDGFA, PPIF, SMAD3, SMAD7, SOCS1, SOX9, SYNJ2, ZFP36L2, ZMIZ1
HEKJYZZSCQBJGB-XDHOZWIPSA-N	BRD-K68548958	A375	20.0um	24.0h	0.0441	1285940	ASB13, CCND1, DHRS3, F12, KCNMA1, LRIG1, NR2F6, PDLIM4, PTGES, SMAD3, ZCCHC24, ZMIZ1	ATF3, BMP4, DNAJB4, FILIP1L, GADD45A, HIST1H2BG, IER5, RGS2, SLC2A3, STK17B, TOPORS
geldanamycin	BRD-A19500257	HA1E	10.0um	24.0h	0.0441	13017911	CARD10, CCND1, DUSP7, EPHA2, FJX1, GADD45B, HES1, HOXA10, KLF10, MT2A, NFKBIA, PDGFA, PFKFB3, SMAD7, SNAI2, SOX9, ZMIZ1	KCNJ2, RGS2
chaetocin	BRD-A85860691	HA1E	0.08um	24.0h	0.0441	161591	CRISPLD2, GADD45B, HEG1, IGFBP4, KLF10, KRT7, NBL1, PODXL, SLC22A5, TGM2, ZBTB38, ZCCHC24	GCLC, HEY1, HIST1H2BG, IER5, JAG1, KCNJ2, RGS2, SERPINB2, TWIST1
CT-200783	BRD-K02822062	HA1E	10.0um	24.0h	0.0441	73707405	AHNAK2, BIN1, HOXA5, KRT7, NFKBIA, PDLIM4, SEMA3B, ZCCHC24	ATF3, CITED2, DNAJB4, GADD45A, GCLC, HEY1, HIST1H2BG, IER5, JAG1, KCNJ2, KDR, RGS2, SLC38A2, TWIST1
Narciclasine	BRD-K06792661	HA1E	10.0um	24.0h	0.0441	72376	BIN1, CA12, HOXA10, HOXA5, NBL1, NR2F6, TNS1, ZCCHC24	AREG, ATF3, GADD45A, HIST1H4H, IER5, JAG1, KLF5, PCDH9, PTGER4, RGS2, SESN1
TG101348	BRD-K12502280	HA1E	11.1um	6.0h	0.0441	16722836	AMOTL2, CA12, CARD10, CCND1, DNMBP, EPHA2, FOSL2, HOXA10, IGFBP4, KLF10, NFKBIA, PDGFA, PRKAG2, RHOB, SMAD3, ZFP36L2	GAS1, RGS2, TRIB2
Dorsomorphin dihydrochloride	BRD-K54233340	VCAP	10.0um	6.0h	0.0441	11524144	CEBPA, MT2A, RHOB, SDC1, ZBTB38, ZCCHC24, ZMIZ1	AREG, ATF3, ESR1, HMGCS1, PCDH9, SESN1, SOX4, STK17B, TXNIP
trichostatin A	BRD-K68202742	PC3	10.0um	24.0h	0.0441	444732	BIN1, CCND1, F12, G0S2, HOXA10, IGFBP4, PDLIM4, TACC2	AREG, ATF3, CITED2, DHRS2, DNAJB4, GBP2, HMGCS1, IER5
230752	BRD-A11702965	MCF7	10.0um	6.0h	0.0441	73707419	BCOR, CA12, CDC42EP4, CEBPA, CEBPB, DUSP7, EHD1, FOXO1, GADD45B, HSPB8, IGFBP4, JUNB, KRT7, NFKBIA, NINJ1, PDGFA, PFKFB3, RAB20, RNF19B, SMAD3, SMAD7, SOX9, TBX2, TSKU, ZFP36L2, ZMIZ1
V4877	BRD-A26002865	PC3	10.0um	6.0h	0.0441	104830	CA12, CCND1, DUSP7, HOXA10, MAT2A, MT1X, RALGDS, SEMA3F, TSKU	ADAMTS1, AREG, ATF3, BTG1, CITED2, DNAJB4, FILIP1L, GADD45A, HIST1H2BG, HIST1H4H, IER5, IL1B, PDE4B, PTGER4, RGS2, SNAPC1, SOCS2, SOX4, TSC22D1, TSC22D2
EI-156	BRD-K70549064	PC3	10.0um	6.0h	0.0441	6610353	AHNAK2, CEBPB, DNMBP, DUSP7, EHD1, EPHA2, GADD45B, GATA2, HES1, HOXA10, HSPB8, IGFBP4, KLF10, NFKBIA, NKX3-1, PDGFA, PDLIM4, PPIF, PTGES, RHOB, RUNX3, SMAD3, SOX9, TACC1, TGM2, TLE3, TSKU	FILIP1L, KCNJ2
CGP-60474	BRD-K79090631	SKBR3	10um	3h	0.0441	644215	CCR7, CDC42EP4, CLDN4, HES1, HSPB8, INHBB, IRF1, KLF9, MAT2A, NFKBIA, NKX3-1, RHOB, SMAD7, SNAI2, SOX9, SYNJ2, TOB1, ZFP36L2, ZMIZ1
trichostatin A	BRD-A19037878	HA1E	10.0um	24.0h	0.0412	6376322	BHLHE40, CCND1, HOXA10, IRS2, KRT7, NFKBIA, PDGFA, PDLIM4, SMAD3, TGM2, ZBTB38	ADRB2, AREG, ATF3, DHRS2, FAM46A, GCLC, JAG1, PCDH9, PTGER4, RGS2, SOX4
geldanamycin	BRD-A19500257	HA1E	10.0um	6.0h	0.0412	13017911	BHLHE40, CCND1, EHD1, GADD45B, HES1, HOXA10, HOXA5, JUNB, KLF10, NFKBIA, PDGFA, PPIF, RHOB	DNAJB4, RGS2
Homoharringtonine	BRD-K76674262	HA1E	10.0um	6.0h	0.0412	285033	CA12, HOXA10, HOXA5, MAT2A, NBL1, NR2F6, PLA2G15, RALGDS, SDC1, SEMA3F, SMAD7, TNS1, TSKU	ATF3, CITED2, DHRS2, GADD45A, GBP2, HIST1H4H, IER5, PIK3R1, RGS2, TSC22D2, TXNIP
trichostatin A	BRD-A19037878	HA1E	10.0um	24.0h	0.0412	6376322	AMOTL2, CCND1, HOXA10, IGFBP4, NFKBIA, PDGFA, PDLIM4, SMAD3, SMAD7, TGM2, TNIP1, ZBTB38	ATF3, DHRS2, GCLC, JAG1, PCDH9, SOCS2
Digoxigenin	BRD-K18619710	HA1E	10.0um	24.0h	0.0412	15478	AHNAK2, BIN1, CA12, HOXA10, HOXA5, KCNMA1, MN1, RALGDS, SLC9A3R1, THBS2, TNS1, ZMIZ1	AREG, ATF3, BMP4, DKK1, GADD45A, SERPINB2, SNAPC1, SOCS2
geldanamycin	BRD-A19500257	HA1E	10.0um	6.0h	0.0412	13017911	AHNAK2, AMOTL2, BHLHE40, CCND1, CKB, EPHA2, FGFR3, GADD45B, HES1, NFKBIA, SMAD7, TNS1, ZMIZ1	FAM46A, FAM46C, HMGCS1
Ro 28-1675 ?	BRD-K21672174	HA1E	160.0um	24.0h	0.0412	9886086	EHD1, GADD45B, HOXA10, HOXA5, IGFBP4, KLF10, NFKBIA, RHOB, SERPINB9, SLC9A3R1, SMAD3, SMAD7, TGM2, TNS1, ZMIZ1	ATF3, DHRS2, GADD45A, GCLC, KCNJ2
Selumetinib	BRD-K57080016	SKM1	80.0um	6.0h	0.0412	10127622	DUSP7, FJX1, LMO2, MAT2A, MT1X, NR2F6, PPIF	BTG1, GADD45A, HMGCS1, PNRC1, PTGER4, SOCS2, TWIST1, TXNIP
TPCA-1	BRD-K51575138	VCAP	10.0um	6.0h	0.0412	9903786	ABCG2, CA12, CEBPA, CKB, FGFR3, HES1, MAT2A, MT1X, NKX3-1, PDGFA, PDLIM4, PTGES, TNS1	CITED2
-666	BRD-K56653679	PHH	10.0um	24.0h	0.0412		CA12, CCND1, COMP, IGFBP4, NBL1, NFKBIA, TSKU	ATF3, DHRS2, FAM46A, GADD45A, LMO4, RGS2, SERPINB2
7241-4207	BRD-K69852452	HA1E	10.0um	6.0h	0.0412	5056826	CA12, HOXA10, PODXL, PTGES, SLC9A3R1, TGM2, ZBTB38, ZCCHC24	ATF3, BTG1, GADD45A, GCLC, KCNJ2, LMO4, SLC2A3
HY-10005	BRD-K87909389	MCF7	10.0um	6.0h	0.0412	5287969	CA12, CDC42EP4, CEBPA, CEBPB, EHD1, GATA2, HES1, HSPB8, IGFBP4, JUNB, KRT7, LMO2, MAT2A, NFKBIA, PPIF, PTGES, RHOB, SMAD3, SMAD7, SOX9, TLE3, TOB1, TSKU, ZFP36L2	KCNJ2, KDR, NR2F1
S1003	BRD-K99749624	PC3	10.0um	6.0h	0.0412	11485656	C2CD2, CD82, DNMBP, EHD1, IGFBP4, KRT7, PTGES, SERPINB9, SMAD3, SYNJ2, TGM2, ZMIZ1	FILIP1L, SLC2A3, SOX4, STK17B, TWIST1, TXNIP
Abexinostat	BRD-K12867552	A549	10.0um	24.0h	0.0412	11749858	BHLHE40, CA12, CCND1, DHRS3, ELF3, FJX1, IGFBP4, LRIG1, PDGFA, PTGES, SMAD3, TGM2, TSKU, ZBTB38	ATF3, CITED2, DHRS2, TXNIP
GSK-2126458	BRD-K42918627	MCF10A	1.11um	3h	0.0412	52914946	ARL4C, BHLHE40, CCND1, DUSP7, EPHA2, FJX1, G0S2, HES1, HOXA10, MAT2A, PFKFB3, PODXL, SDC1, SNAI2	BTG1, CITED2, FAM46A, MGP, PNRC1, RGS2, SESN1, SOX4, TXNIP
GDC-0941	BRD-K52911425	MCF7	0.37um	24h	0.0412	17755052	CKB, G0S2, LRIG1, PPIF, SLC7A5	BTG1, CITED2, DHRS2, MTMR11, MYLIP, PNRC1, PTGER4, SLC38A2, SOCS2, SOX4, TXNIP
AT-7519	BRD-K13390322	MDAMB231	10um	3h	0.0412	11338033	ARL4C, CDC42EP4, CDKN2AIP, CEBPB, DNMBP, GADD45B, HES1, IRS2, KLF10, KLHL21, LRIG1, MAT2A, MT1X, MT2A, NFKBIA, NKX3-1, PFKFB3, RHOB, RNF19B, SMAD3, SMAD7, SNAI2, SOCS1, SOX9, ZFP36L2, ZMIZ1
trichostatin A	BRD-A19037878	PC3	10.0um	24.0h	0.0382	6376322	AHNAK2, CA12, CCND1, EPHA2, HOXA10, IGFBP4, LRIG1, NKX3-1, PDGFA, PDLIM4, PTGES, SMAD3, TGM2	ATF3, CITED2, DHRS2, DNAJB4, GADD45A, HIST1H2BG, HIST1H4H, JAG1

## Sheet: Group10
pert_desc	pert_id	cell_id	pert_dose	pert_time	score	pubchem_id	overlap.up	overlap.down
Ingenol 3, 20-dibenzoate	BRD-A52650764	HA1E	10.0um	6.0h	0.2112	5225086	BCHE, CXCL12, CXCL14, DACH1, FZD2, OLFML3	BCL2A1, BIRC3, CCL2, CCL20, CDCP1, CHI3L1, COL6A1, CXCL1, CXCL6, EGR1, EGR3, G0S2, GCH1, GDF15, ICAM1, IER3, IL6, ISG20, JUNB, LAMB3, LCN2, LIF, MCL1, MET, MMP1, MMP10, MMP13, MMP3, MT1X, NFKBIA, NPC1, PHLDA2, PLAUR, PNP, PTGS2, PTPN12, RCAN1, S100A2, SLC39A14, SLC43A3, SOD2, TFPI2, TM4SF1, TNFRSF11B, TRAF1, UPP1, VEGFA
phorbol-12-myristate-13-acetate (PMA)	BRD-A15079084	A549	10.0um	6.0h	0.1952	4792	BCHE, DACH1, KCTD12, OLFML3	ATF3, BCL2A1, BHLHE40, BIRC3, CCL2, CCL20, CCNL1, CHI3L1, COL6A1, COMP, CXCL1, CXCL6, DUSP1, EGR1, EGR3, EPAS1, FOSB, FOSL1, G0S2, GPRC5A, HLA-B, ICAM1, IER3, IL1R1, IL6, ISG20, JUNB, KLF4, LAMB3, LIF, MCL1, MET, MMP1, MMP10, MMP13, MMP3, MYO1D, NFKBIA, NPC1, NR4A2, PLAUR, PTGS2, PTPN12, S100A2, SERPINA1, SOD2, TM4SF1, UPP1, VEGFA, ZFP36
phorbol-12-myristate-13-acetate (PMA)	BRD-A15079084	HA1E	10.0um	6.0h	0.1912	4792	CXCL12, CXCL14, CYFIP2, DKK1, ENPP2, OLFML3	BCL2A1, BIRC3, CCL2, CCL20, CDCP1, CHI3L1, CHI3L2, CXCL1, CXCL6, EGR1, F3, FOSL1, G0S2, GCH1, ICAM1, IER3, IL6, ISG20, JUNB, LAMB3, LIF, MET, MMP1, MMP10, MMP3, NFKBIA, NPC1, PHLDA2, PLAUR, PTGS2, PTPN12, S100A2, SLC39A14, SLC43A3, SOD2, SRGN, TFPI2, TGM2, TM4SF1, TRAF1, UPP1, VEGFA
Prostratin	BRD-K91145395	MCF7	10.0um	6.0h	0.1912	454217	CXCL14, FZD2, PDGFD, PIK3C2B	ATF3, BCL6, BHLHE40, BIRC3, CCL2, CCL20, CHI3L1, CXCL1, EGR1, EGR3, FOSB, FOSL1, FXYD5, G0S2, GCH1, GPRC5A, ICAM1, IER3, IL6, ISG20, JUNB, KLF4, LAMB3, LDLR, LIF, MCL1, MET, MMP1, MMP10, MMP13, NFKBIA, NPC1, NR4A2, OSMR, PHLDA2, PLAUR, PTPN12, SERPINE1, SOD2, TAPBP, TFPI2, TGM2, TNFRSF11B, TRAF1, UPP1, VEGFA, ZFP36
nilotinib	BRD-K81528515	A549	10um	24h	0.1912	644241	CXCL14	ATF3, BCL2A1, BIRC3, CCL2, CCL20, CDCP1, CEBPD, CFB, CXCL1, CXCL6, DDAH1, EGR1, F3, FOSB, FOSL1, FXYD5, G0S2, GPRC5A, HLA-B, ICAM1, IER3, IL6, INSIG1, ISG20, KLF4, LAMB3, LDLR, LIF, MCL1, MMP1, MMP10, MMP3, MT1E, MT1X, MT2A, NFKBIA, NPC1, NR4A2, PHLDA2, PLAUR, PTGS2, S100A2, SERPINA1, SERPINE1, SLC39A14, SLC43A3, SOD2, TFPI2, UPP1, VEGFA
PERHEXILINE MALEATE	BRD-A19633847	HT115	10.0um	6.0h	0.1833	5284439	EYA1, KCTD12, MAP2K6	ANXA1, ATF3, BHLHE40, BIRC3, CCL20, CCNL1, CEBPD, CXCL1, DUSP1, EGR1, F3, FOS, FOSB, FOSL1, G0S2, GPRC5A, IER3, IGFBP3, IL6, INSIG1, ISG20, JUNB, KLF4, LAMB3, LDLR, LIF, MCL1, MMP1, MMP10, MT1X, NFKBIA, NPC1, NR4A2, PHLDA2, PLAUR, PTGS2, RCAN1, SCD, SERPINE2, TM4SF1, UPP1, VEGFA, ZFAND5, ZFP36
IMD 0354	BRD-K74305673	MCF7	10.0um	24.0h	0.1793	5081913	CXCL12, CXCL14, ENPP2, MAP2K6	ATF3, BIRC3, CCL20, COL6A1, DUSP1, EGR1, EGR3, EPAS1, FOS, FOSB, FOSL1, FXYD5, GPRC5A, ICAM1, IER3, ISG20, JUNB, KLF4, LAMB3, LCN2, LDLR, LIF, MCL1, MMP1, MMP10, NFKBIA, NR4A2, NUPR1, PHLDA2, PTPN12, SERPINE1, SERPINE2, SOD2, TAPBP, TFPI2, TGM2, TM4SF1, UPP1, VEGFA, ZFAND5, ZFP36
Ingenol 3, 20-dibenzoate	BRD-A52650764	MCF7	10.0um	6.0h	0.1753	5225086	CXCL14, OLFML3, PIK3C2B, SERPINF1	ATF3, BCL2A1, BHLHE40, BIRC3, CCL2, CCL20, CXCL1, EGR1, EGR3, FOSB, FOSL1, G0S2, GCH1, GPRC5A, HLA-B, ICAM1, IER3, ISG20, JUNB, KLF4, LAMB3, LDLR, LIF, MALL, MCL1, MMP1, MMP10, NFKBIA, NPC1, NR4A2, PHLDA2, PLAUR, PTPN12, SERPINE1, SOD2, TFPI2, TM4SF1, TRAF1, UPP1, VEGFA, ZFP36
Ingenol 3, 20-dibenzoate	BRD-A52650764	PL21	10.0um	6.0h	0.1713	5225086	BCHE, CTSC, CXCL12, LRRC17, OLFML3	ATF3, BCL2A1, CCL2, CCL20, CHI3L1, COMP, CXCL1, DUSP1, EGR1, EGR3, F3, FOS, FOSB, FOSL1, G0S2, GCH1, GDF15, GPRC5A, ICAM1, IER3, IL6, JUNB, KLF4, LIF, MCL1, NFKBIA, NPC1, NR4A2, PHLDA2, PLAUR, PTGS2, PTPN12, SERPINE1, SOD2, TFPI2, THBS1, UPP1, ZFP36
phorbol-12-myristate-13-acetate (PMA)	BRD-A15079084	SW620	10.0um	6.0h	0.1713	4792	CD200, GPC3	ANXA1, ATF3, BIRC3, CCL20, COL6A1, COMP, CXCL1, DUSP1, EGR1, EGR3, EPAS1, F3, FOSL1, GDF15, GPRC5A, ICAM1, IER3, IL1R1, ISG20, JUNB, LAMB3, LCN2, LIF, MCL1, MMP10, MMP3, NFKBIA, NPC1, PHLDA2, PLA2G2A, PLAUR, PTGS2, PTPN12, S100A2, SERPINE1, SOD2, TFPI2, THBS1, TRAF1, UPP1, VEGFA, ZFP36
LDN 193189 hydrochloride	BRD-K04853698	HT29	10.0um	6.0h	0.1673	25195294	CXCL12, NES	ATF3, BHLHE40, BIRC3, CCL20, CCNL1, CEBPD, COL14A1, COMP, CXCL1, DUSP1, EGR1, F3, FOS, FOSB, FOSL1, GCH1, GPRC5A, H2BFS, ICAM1, IER3, IL1R1, IL6, INSIG1, ISG20, JUNB, KLF4, LAMB3, LDLR, LIF, MCL1, MT1X, MT2A, NFKBIA, NPC1, PHLDA2, PLAUR, PTGS2, SOD2, UPP1, VEGFA, ZFP36
QL-XII-47	BRD-K99252563	A549	10um	24h	0.1673	71748056	BCHE, CXCL12, F2R, LIPA, MAP2K6, MDK, OLFML3	AHNAK, ATF3, BIRC3, CXCL1, DUSP1, EGR1, EGR3, ELL2, EPAS1, FOS, FOSB, FOSL1, GCH1, GPRC5A, ICAM1, IER3, IL6, ISG20, JUNB, KLF4, LAMB3, LIF, MCL1, MET, MMP3, NFKBIA, NPC1, NR4A2, PLAUR, RCAN1, S100A2, SERPINE1, TFPI2, TRAF1, UPP1, VEGFA, ZFP36
phorbol-12-myristate-13-acetate (PMA)	BRD-A15079084	MCF7	10.0um	6.0h	0.1633	4792	BCHE, PIK3C2B	ATF3, BCL2A1, BHLHE40, BIRC3, CCL2, CCL20, CXCL1, EGR1, EGR3, F3, FOSB, FOSL1, G0S2, GPRC5A, HLA-B, ICAM1, IER3, IL6, ISG20, JUNB, KLF4, LAMB3, LDLR, LIF, MCL1, MMP1, NFKBIA, NPC1, NR4A2, PHLDA2, PLAUR, PTPN12, SERPINE2, SOD2, TNFRSF11B, TRAF1, UPP1, VEGFA, ZFAND5
Emetine Dihydrochloride Hydrate (74)	BRD-K01976263	MCF7	0.63um	6.0h	0.1633	11957493	BCHE, CLGN, OLFML3, PIK3C2B	ATF3, BHLHE40, BIRC3, CCL2, CCL20, CCNL1, CEBPD, DUSP1, EGR1, EGR3, F3, FOS, FOSB, FOSL1, G0S2, GPRC5A, ICAM1, IER3, ISG20, JUNB, KLF4, LAMB3, LDLR, LIF, MCL1, MT1X, NFKBIA, NR4A2, OSMR, PHLDA2, PLAUR, PTPN12, RCAN1, SERPINE1, SOD2, SPRED2, TM4SF1, TRAF1, UPP1, VEGFA, ZFP36
cercosporin	BRD-A78360835	A375	10.0um	6.0h	0.1594	2674		ATF3, BCL6, BHLHE40, CCL20, CCNL1, CHI3L1, CHI3L2, CXCL1, DUSP1, EGR1, EGR3, F3, FOS, FOSB, GPRC5A, IER3, IL6, INSIG1, ISG20, JUNB, KLF4, LDLR, LIF, MCL1, MMP1, MMP10, MMP3, MT1E, MT1M, NFKBIA, NR4A2, PHLDA2, PLA2G2A, PTGS2, RCAN1, SERPINA1, SERPINA3, SERPINE1, SOD2, VEGFA, ZFP36
LDN 193189 hydrochloride	BRD-K04853698	MCF7	10.0um	6.0h	0.1594	25195294	NES	ATF3, BHLHE40, BIRC3, CCL20, CCNL1, CEBPD, CHI3L1, DUSP1, EGR1, EGR3, EPAS1, FOS, FOSB, FOSL1, GCH1, GPRC5A, H2BFS, HLA-B, ICAM1, IER3, IGFBP3, ISG20, JUNB, KLF4, LIF, MCL1, MT1E, MT1X, MT2A, NFKBIA, NPC1, NR4A2, PHLDA2, PLAUR, SOD2, TM4SF1, UPP1, VEGFA, ZFP36
NICLOSAMIDE	BRD-K35960502	MCF7	10.0um	24.0h	0.1554	4477	CXCL14, MAP2K6, OLFML3	ATF3, BHLHE40, BIRC3, CCL20, DUSP1, EGR1, EGR3, ELL2, FOS, FOSB, FOSL1, FRY, FXYD5, ICAM1, IER3, ISG20, JUNB, KLF4, LAMB3, LDLR, LIF, MCL1, MMP1, NFKBIA, PHLDA2, PLAUR, PTPN12, SERPINE2, SLC43A3, SOD2, TAPBP, TGM2, UPP1, VEGFA, ZFAND5, ZFP36
METHYLENE BLUE	BRD-K16406336	SW620	10.0um	6.0h	0.1554	4139	IFI44L, MAP2K6, MXRA5, TRIL, WFDC1	ANXA1, ATF3, BHLHE40, DUSP1, EGR1, EGR3, EPAS1, F3, FOS, FOSB, FOSL1, GDF15, GPRC5A, IER3, INSIG1, ITPR3, JUNB, KLF4, LAMB3, LDLR, LIF, MALL, MCL1, MMP10, MMP3, PHLDA2, PLAUR, S100A2, SERPINE1, SERPINE2, SRGN, THBS1, UPP1, VEGFA, ZFP36
GNF-Pf-159	BRD-K98824517	A375	10.0um	6.0h	0.1554	5756371	DACH1, DKK1	ATF3, BCL2A1, BHLHE40, BIRC3, CCL20, CCNL1, CHI3L1, CXCL1, DUSP1, EGR1, EGR3, FOS, FOSB, GDF15, GPRC5A, IER3, IGFBP3, IL6, INSIG1, JUNB, LDLR, LIF, MCL1, MMP1, MMP10, MMP3, MT1E, MT1M, MT1X, MT2A, NFKBIA, NR4A2, PHLDA2, PLAUR, PTGS2, SERPINA1, SERPINE1, SOD2, SRGN, VEGFA, ZFP36
Salermide	BRD-A67788537	HA1E	120.0um	6.0h	0.1514	42626405	BCHE, DKK1, F2R	ANXA1, ATF3, BHLHE40, CCL20, CCNL1, CHI3L1, CXCL1, EGR1, F3, FOSL1, G0S2, GDF15, IER3, IL6, INSIG1, ISG20, JUNB, KLF4, LDLR, LIF, MCL1, MT1E, MT1X, NFKBIA, NPC1, NR4A2, PHLDA2, PLAUR, RABGGTB, RCAN1, SCD, SERPINA1, SLC43A3, UPP1, VEGFA, ZFAND5, ZFP36
phorbol-12-myristate-13-acetate (PMA)	BRD-A15079084	HCC515	10.0um	6.0h	0.1514	4792	OLFML3, PDGFD, PIK3C2B	ATF3, BCL2A1, CCL20, COL6A1, CXCL1, EGR1, EGR3, FOSB, FOSL1, G0S2, GPRC5A, ICAM1, IER3, IL6, ISG20, JUNB, LAMB3, LIF, MALL, MCL1, MMP1, MMP10, MMP3, NFKBIA, NPC1, NR4A2, PHLDA2, PLAUR, PNP, PTGS2, SLC43A3, SOD2, TM4SF1, UPP1, VEGFA, ZFP36
LDN 193189 hydrochloride	BRD-K04853698	NCIH2073	10.0um	6.0h	0.1514	25195294	CDH2, FZD2, MAP2K6	ATF3, BCL2A1, BCL6, BIRC3, CCL2, CCL20, CCNL1, CEBPD, CHI3L1, CXCL1, CXCL6, DUSP1, EGR1, FOS, FOSB, FOSL1, G0S2, GCH1, ICAM1, IER3, IL6, INSIG1, ISG20, JUNB, KLF4, LIF, MMP1, MMP3, MT1E, NFKBIA, NPC1, NR4A2, PHLDA2, PTGS2, SOD2, VEGFA, ZFP36
LDN-193189	BRD-K04853698	MCF10A	10um	3h	0.1514	25195294	DKK1	ATF3, BCL2A1, BCL6, BHLHE40, BIRC3, CCL20, CCNL1, CXCL1, CXCL6, DUSP1, EGR1, EGR3, F3, FOS, FOSB, G0S2, GCH1, ICAM1, IER3, IL1R1, IL6, INSIG1, ISG20, JUNB, KLF4, LDLR, LIF, MT1X, NFKBIA, NPC1, NR4A2, PLA2G2A, PLAUR, PTGS2, SERPINA3, SOD2, UPP1, ZFP36
Narciclasine	BRD-K06792661	A549	10.0um	6.0h	0.1474	72376	PIK3C2B	ARID5B, ATF3, BCL6, BHLHE40, BIRC3, CCL2, CCL20, CCNL1, CXCL1, DUSP1, EGR1, EGR3, ELL2, F3, FOSB, FOSL1, FRY, G0S2, GPRC5A, H2BFS, HLA-B, ICAM1, IER3, IL6, ISG20, JUNB, KLF4, LDLR, LIF, MCL1, MT1E, MT1X, MT2A, NFKBIA, NPC1, NR4A2, PTGS2, SERPINA1, SERPINE1, THBS1, ZFP36
DG-041	BRD-K33272502	A549	40.0um	6.0h	0.1474	11296282	LIPA, MDK, NELL2, WNT5A	ATF3, BHLHE40, CCL20, CCNL1, CXCL1, DUSP1, EGR1, EGR3, ELL2, F3, FOS, FOSB, FOSL1, G0S2, IER3, IL6, ISG20, JUNB, KLF4, LDLR, LIF, MCL1, MT1E, NFKBIA, NR4A2, PTGS2, RCAN1, SERPINE1, SLC7A1, THBS1, UPP1, VEGFA, ZFP36
5H-Quinolino[8,7-c][1,2]benzothiazine 6,6-dioxide	BRD-K92317137	A549	10.0um	6.0h	0.1474	659101	CTSC, CXCL12, CXCL14	AFF4, ATF3, BHLHE40, CCNL1, CHI3L2, CRYAB, DUSP1, EGR1, EGR3, ELL2, FOS, FOSB, GPRC5A, IL6, INSIG1, ISG20, JUNB, KLF4, LDLR, LIF, MMP1, MMP10, MMP3, MT1M, MT1X, MXD1, NPC1, NR4A2, PLAUR, RBP4, SCD, SERPINE1, SLC39A14, SPRED2, VEGFA, ZFP36
Ingenol 3, 20-dibenzoate	BRD-A52650764	HCC515	10.0um	6.0h	0.1474	5225086	FZD2, PIK3C2B	ATF3, BCL2A1, CCL20, EGR1, EGR3, FOSB, FOSL1, G0S2, GPRC5A, ICAM1, IER3, IL6, ISG20, JUNB, LAMB3, LIF, MALL, MCL1, MMP1, MMP3, MT1X, MT2A, NFKBIA, NPC1, NR4A2, PHLDA2, PLAUR, PNP, PTGS2, SERPINA1, SLC43A3, TM4SF1, UPP1, VEGFA, ZFP36
phorbol-12-myristate-13-acetate (PMA)	BRD-A15079084	NCIH2073	10.0um	6.0h	0.1474	4792	IFI44L, KCTD12, LRRC17, OLFML3, PDGFD	BCL2A1, CCL2, CCL20, CHI3L1, COMP, CXCL1, CXCL6, EPAS1, G0S2, ICAM1, IER3, IL1R1, IL6, ITPR3, JUNB, KLF4, LAMB3, LIF, MMP1, MMP10, MMP3, MT1X, MYO1D, NFKBIA, NPC1, PHLDA2, PLAUR, PTGS2, PTPN12, SLC39A14, SLC43A3, SOD2, TFPI2, UPP1
phorbol-12-myristate-13-acetate (PMA)	BRD-A15079084	SNGM	10.0um	6.0h	0.1474	4792	CXCL14, OLFML3, PIK3C2B, TRIL	BCL2A1, BIRC3, CCL20, CXCL1, CXCL6, DUSP1, F3, FOSL1, G0S2, GPRC5A, ICAM1, IER3, IL6, ISG20, ITPR3, JUNB, LAMB3, LCN2, LIF, MCL1, MMP1, MT1M, NFKBIA, NPC1, PDK4, PLA2G2A, RBP4, S100A2, SERPINE1, SLC39A14, SOD2, TM4SF1, TRAF1, ZFP36
QL-XII-47	BRD-K99252563	HS578T	10um	24h	0.1474	71748056	CTSC, DKK1, LIPA, NES, PDGFD, WNT5A	ATF3, BCL2A1, BHLHE40, BIRC3, CCL20, CCNL1, CHI3L1, CXCL1, DUSP1, DYRK1A, EGR1, EGR3, FOS, FOSB, FOSL1, G0S2, GCH1, GDF15, ICAM1, IER3, IL6, ISG20, JUNB, LAMB3, LIF, MMP3, NFKBIA, NPC1, NR4A2, RCAN1, SLC43A3, SOD2, UPP1, WBP2, ZFP36
Ingenol 3, 20-dibenzoate	BRD-A52650764	SNGM	10.0um	6.0h	0.1434	5225086	CXCL14, FZD2, PIK3C2B	BCL2A1, BHLHE40, BIRC3, CCL20, CHI3L1, CHI3L2, COL6A1, CXCL1, DUSP1, EGR3, F3, FOSL1, GPRC5A, HLA-B, ICAM1, IER3, IL1R1, IL6, ISG20, ITPR3, JUNB, KLF4, LAMB3, LCN2, LIF, MMP1, MT1M, NFKBIA, PLAUR, SERPINA1, SLC39A14, SOD2, SPRED2, ZFP36
HY-10159	BRD-K81528515	HA1E	10.0um	6.0h	0.1434	644241	CYFIP2	ATF3, BCL2A1, BCL6, BHLHE40, BIRC3, CCL2, CCL20, CCNL1, CEBPD, CHI3L1, CXCL1, CXCL6, DUSP1, EGR1, EGR3, FOSB, G0S2, ICAM1, IER3, IL6, INSIG1, JUNB, KLF4, LDLR, LIF, MCL1, MT1E, MT2A, NFKBIA, NR4A2, PHLDA2, RCAN1, SOD2, TM4SF1, UPP1, VEGFA, ZFP36
F1566-0341	BRD-K69852452	MCF7	10.0um	6.0h	0.1434	5056826		ANXA1, ATF3, BHLHE40, CCNL1, CEBPD, CXCL1, DUSP1, EGR1, EGR3, FOS, FOSB, FOSL1, G0S2, GPRC5A, HLA-B, IL6, INSIG1, ISG20, JUNB, KLF4, LCN2, LDLR, LIF, MCL1, MT1M, MT1X, NPC1, NR4A2, PHLDA2, PLAUR, SCD, SERPINE1, SERPINE2, SPRED2, UPP1, VEGFA, ZFP36
Etoposide	BRD-A18419789	A375	10.0um	6.0h	0.1394	44483274	CXCL14, NES	ADCY2, ATF3, BCL2A1, BHLHE40, BIRC3, CCL2, CCL20, CCNL1, CHI3L1, CHI3L2, CXCL1, DUSP1, EGR1, EGR3, FOSB, FRY, G0S2, GCH1, ICAM1, IER3, IL6, ISG20, JUNB, KLF4, LIF, MCL1, MT1E, NFKBIA, NR4A2, NUPR1, PTGS2, SERPINE1, SOD2, TRAF1, ZFP36
Salermide	BRD-A67788537	A375	120.0um	24.0h	0.1394	42626405	CDH2, CYFIP2, DKK1, FGF13, LIPA, NES, TMEM100	ANXA1, ATF3, BHLHE40, CCNL1, CEBPD, CHI3L1, COL14A1, CRYAB, DUSP1, EGR1, EGR3, EPAS1, FOS, FOSB, FRY, GCH1, H2BFS, INSIG1, ISG20, JUNB, KLF4, MCL1, MMP1, MMP3, MT1E, NFKBIA, NR4A2, PHLDA2, SCD, SERPINA1, THBS1, VEGFA, ZFP36
Salermide	BRD-A67788537	A549	120.0um	6.0h	0.1394	42626405	DKK1, RASSF2, WNT5A	ATF3, BHLHE40, CCL20, CCNL1, CRYAB, DUSP1, EGR1, EGR3, EPAS1, F3, FOS, FOSB, FOSL1, G0S2, GPX3, HLA-B, IER3, IL6, INSIG1, ISG20, JUNB, KLF4, LDLR, LIF, MCL1, NFKBIA, NR4A2, PLAUR, PTGS2, SERPINA1, SERPINE1, SOD2, THBS1, UPP1, VEGFA, ZFP36
Narciclasine	BRD-K06792661	HA1E	10.0um	6.0h	0.1394	72376	BCHE, DKK1, GREM2, MME, OLFML3, SERPINF1	ATF3, BIRC3, CCL20, CCNL1, CXCL1, DUSP1, EGR1, EGR3, FOS, FOSB, FOSL1, G0S2, H2BFS, ICAM1, IER3, IL6, INSIG1, JUNB, KLF4, LDLR, LIF, MCL1, NFKBIA, NPC1, NR4A2, PHLDA2, PTGS2, TM4SF1, UPP1, ZFAND5, ZFP36
LDN 193189 hydrochloride	BRD-K04853698	MCF7	10.0um	24.0h	0.1394	25195294	BCHE, MAP2K6, NES	ATF3, BHLHE40, BIRC3, CCL20, CCNL1, CEBPD, COL6A1, CXCL1, DUSP1, EGR1, EPAS1, FOSB, FOSL1, GPRC5A, ICAM1, IER3, IL6, ISG20, KLF4, LAMB3, LDLR, MCL1, MT2A, NFKBIA, NPC1, OSMR, PHLDA2, SOD2, TGM2, TM4SF1, UPP1, VEGFA, ZFAND5, ZFP36
Narciclasine	BRD-K06792661	MCF7	10.0um	6.0h	0.1394	72376	BCHE, CD200, CXCL12, KCTD12, PIK3C2B, SEMA5A	ATF3, BHLHE40, BIRC3, CCL2, CCL20, CCNL1, COMP, DUSP1, EGR1, EGR3, F3, FOS, FOSB, FOSL1, G0S2, GCH1, H2BFS, ICAM1, ISG20, JUNB, KLF4, LDLR, LIF, MCL1, NFKBIA, NR4A2, PHLDA2, PLAUR, VEGFA, ZFP36
Narciclasine	BRD-K06792661	PC3	10.0um	24.0h	0.1394	72376	ACTC1, CDH2, DKK1, LIPA, MAP2K6, NES, SEMA5A	ABCC1, AFF4, ARID5B, ATF3, BCL6, BHLHE40, BIRC3, CCL20, CCNL1, COL14A1, CXCL1, DUSP1, EGR1, FOS, FOSB, FRY, GCH1, H2BFS, ICAM1, IL6, JUNB, KLF4, LIF, MCL1, NFKBIA, NPC1, NR4A2, PTGS2, SLC39A14, SOD2, TGFB2, THBS1, VEGFA, ZFP36
QQPZDSQLEDTJRI-UHFFFAOYSA-N	BRD-K68313733	A375	10.0um	6.0h	0.1394	2449454	CD200, DKK1	ABCC1, ATF3, BHLHE40, CCNL1, CXCL1, DUSP1, EGR1, EGR3, FOS, FOSB, IER3, IGFBP3, IL6, INSIG1, ISG20, JUNB, KLF4, LDLR, MCL1, MMP1, MMP10, MMP3, MT1X, NFKBIA, NPC1, NR4A2, PHLDA2, PLAUR, S100A2, SCD, SOD2, UPP1, VEGFA, ZFP36
5H-Quinolino[8,7-c][1,2]benzothiazine 6,6-dioxide	BRD-K92317137	MCF7	10.0um	24.0h	0.1394	659101	ASPN, BCHE, CD200, CXCL12, LIPA, MXRA5, SEMA5A	ABCC1, AFF4, ATF3, BHLHE40, CEBPD, CHI3L1, CRYAB, DUSP1, EGR1, ELL2, FOS, FOSB, FOSL1, IGFBP3, INSIG1, ISG20, JUNB, KLF4, LAMB3, LIF, MMP1, MT1M, MT1X, NPC1, PLAUR, RBP4, SRGN, TGM2, UPP1, VEGFA, ZFAND5, ZFP36
IKK Inhibitor VII	BRD-K14618467	MCF7	10.0um	24.0h	0.1394	9549298	CXCL12, ENPP2, PIK3C2B	BHLHE40, CCL20, CHI3L1, COMP, DUSP1, EGR1, EPAS1, FOS, G0S2, GPRC5A, HLA-B, IER3, IGFBP3, INSIG1, ISG20, LCN2, LDLR, LIF, MMP1, NNMT, NPC1, NR4A2, OSMR, PHLDA2, PLAUR, RBP4, SCD, SLC39A14, SPRED2, TFPI2, TGM2, UPP1, VEGFA
Importazole	BRD-A02481876	A549	60.0um	6.0h	0.1355	2949965	NELL2, WNT5A	ANXA1, ATF3, BHLHE40, CCNL1, COL14A1, EGR1, EGR3, EPAS1, FOSB, FOSL1, G0S2, GCH1, GPRC5A, HLA-B, IL6, JUNB, KLF4, LIF, MCL1, MT1E, MT1M, MT1X, MT2A, NPC1, NR4A2, PLAUR, PTGS2, RBP4, RCAN1, S100A2, SERPINE1, UPP1, ZFP36
AVXQPEKZIGPIJW-UHFFFAOYSA-N	BRD-K17140735	MCF7	11.1um	24.0h	0.1355	4259181	CXCL12, CXCL14, MXRA5, PIK3C2B	ATF3, BHLHE40, CCL20, CCNL1, CXCL1, DUSP1, EGR1, ELL2, EPAS1, FOSB, FOSL1, HLA-B, ICAM1, IER3, ISG20, JUNB, LAMB3, LIF, MCL1, MMP1, MMP10, NFKBIA, PHLDA2, PLAUR, SERPINE2, SOD2, SRGN, TFPI2, TGM2, VEGFA, ZFAND5
LDN 193189 hydrochloride	BRD-K04853698	VCAP	10.0um	6.0h	0.1355	25195294		ATF3, BCL2A1, BIRC3, CCL2, CCL20, CEBPD, CHI3L2, EGR1, EGR3, FOS, FOSB, GCH1, ICAM1, IL1R1, IL6, INSIG1, ISG20, JUNB, KLF4, LAMB3, LDLR, LIF, MCL1, NFKBIA, NNMT, NR4A2, PHLDA2, SERPINA1, SLC39A14, SLC43A3, SOD2, TAPBP, TFPI2, TM4SF1, TNFRSF11B, TRAF1, UPP1, ZFP36
Prostratin	BRD-K91145395	HA1E	10.0um	6.0h	0.1355	454217	ENPP2	BCL2A1, BIRC3, CCL2, CCL20, CDCP1, CHI3L1, COL6A1, CXCL1, CXCL6, EGR1, ELL2, F3, FOSL1, G0S2, ICAM1, IL6, ISG20, LAMB3, LIF, MCL1, MMP1, MMP10, MMP3, MT1E, MT1X, PLAUR, PTGS2, PTPN12, SLC43A3, SOD2, TFPI2, TM4SF1, TRAF1, VEGFA
LDN-193189	BRD-K04853698	HT29	10um	24h	0.1355	25195294	BCHE, CXCL12, CYFIP2	ATF3, BHLHE40, CCNL1, CXCL1, DUSP1, EGR1, F3, FOS, FOSB, FOSL1, GPRC5A, HLA-B, IER3, IGFBP3, IL6, ISG20, JUNB, KLF4, LAMB3, LDLR, LIF, MCL1, MMP10, MT1X, MT2A, NFKBIA, NPC1, NR4A2, PHLDA2, PLAUR, PTGS2, SOD2, UPP1, VEGFA
withaferin-a	BRD-K88378636	SKBR3	3.33um	24h	0.1355	265237	ASPN, GAS2, KCTD12, PDGFD	ARID5B, ATF3, BHLHE40, CCNL1, CRYAB, DUSP1, EGR1, EGR3, ELL2, FOS, FOSB, FOSL1, G0S2, GDF15, GPRC5A, IER3, IL6, INSIG1, JUNB, KLF4, LDLR, LIF, MCL1, MT1M, NR4A2, PHLDA2, PLA2G2A, PLAUR, PTPN12, RBP4, RCAN1, VEGFA, ZFP36
PERIPLOCYMARIN	BRD-A45333398	A375	10.0um	6.0h	0.1315	6708762	DCLK1, WNT5A	ANXA1, ATF3, BCL6, CCL20, CCNL1, CEBPD, CHI3L1, COL14A1, CXCL1, DUSP1, EGR1, EGR3, F3, FOS, FOSB, HIPK3, IER3, IGFBP3, IL6, INSIG1, ISG20, JUNB, KLF4, MCL1, NR4A2, PLA2G2A, PTGS2, THBS1, UPP1, VEGFA, ZFP36

[truncated: 32 more sheets: Group11, Group12, Group13, Group14, Group15, Group16, Group17, Group18, Group19, Group20, Group21, Group22, Group23, Group24, Group25, Group26, Group27, Group28, Group29, Group30 …]
